# Supplementary material for: Lipo-chitooligosaccharides as regulatory signals of fungal growth and development
Source: Nat Commun. 2020 Aug 4;11:3897. doi: 10.1038/s41467-020-17615-5 (PMC7403392; doi:10.1038/s41467-020-17615-5)
Supplement: Supplementary file 3 — Supplementary Data 1 [file 41467_2020_17615_MOESM3_ESM.xlsx]

## Sheet: Feuil1
Species	Culture collection
Amanita muscaria strain Koide BX008	Cultures obtained from Dr. Anne Pringle, the Department of Botany and Bacteriology, University of Wisconsin-Madison.
Amanita thiersii strain Skay 4041	Cultures obtained from Dr. Anne Pringle, the Department of Botany and Bacteriology, University of Wisconsin-Madison.
Amanita thiersii strain Skay 4041 HET	Cultures obtained from Dr. Anne Pringle, the Department of Botany and Bacteriology, University of Wisconsin-Madison.
Dirkmeia sp. nov. strain TAR 520	CBS 12832
Fereydounia khargensis strain TAR 509	CBS 135682
Gloeocystidiellum convolvens (syn: Gloeopeniophorella convolvens)	Fungal exudates obtained from Dr. Jessy Labbé, Fungal Systems Genetics and Biology Laboratory, Oak Ridge National Laboratory, Oak Ridge, Tennessee.
Hebeloma cylindrosporum strain h7	Cultures obtained from Université de Lyon, France
Laccaria bicolor strain S238N	Cultures obtained from Dr. Francis Martin, Laboratoire d’Excellence Advanced Research on the Biology of Tree and Forest Ecosystems, Unité Mixte de Recherche Institut National de la Recherche Agronomique–Université de Lorraine
Lactarius deliciosus strain BPL912	Fungal exudates obtained from Dr. Jessy Labbé, Fungal Systems Genetics and Biology Laboratory, Oak Ridge National Laboratory, Oak Ridge, Tennessee
Lactarius populinus strain PMI44	Fungal exudates obtained from Dr. Jessy Labbé, Fungal Systems Genetics and Biology Laboratory, Oak Ridge National Laboratory, Oak Ridge, Tennessee
Lactarius psammicola strain BPL869	Fungal exudates obtained from Dr. Jessy Labbé, Fungal Systems Genetics and Biology Laboratory, Oak Ridge National Laboratory, Oak Ridge, Tennessee
Multifurca ochricompacta strain BPL690	Fungal exudates obtained from Dr. Jessy Labbé, Fungal Systems Genetics and Biology Laboratory, Oak Ridge National Laboratory, Oak Ridge, Tennessee
Paxillus adelphus strain Ve08.2h10	Cultures obtained from Evolution and Diversité Biologique, Toulouse, France
Paxillus ammoniavirescens strain Pou09.2	Cultures obtained from Evolution and Diversité Biologique, Toulouse, France
Paxillus involutus strain Bel09	Cultures obtained from Evolution and Diversité Biologique, Toulouse, France
Rhodotorula mucilaginosa strain AR 1356-LV16	Cultures obtained from Ms. Karen Vanderwolf, the Department of Pathobiological Sciences, University of Wisconsin-Madison.
Russula amoenolens strain BPL10	Fungal exudates obtained from Dr. Jessy Labbé, Fungal Systems Genetics and Biology Laboratory, Oak Ridge National Laboratory, Oak Ridge, Tennessee
Russula cerolens strain PMI56	Fungal exudates obtained from Dr. Jessy Labbé, Fungal Systems Genetics and Biology Laboratory, Oak Ridge National Laboratory, Oak Ridge, Tennessee
Russula praetervisa (syn: Russula pectinatoides) strain PMI72	Fungal exudates obtained from Dr. Jessy Labbé, Fungal Systems Genetics and Biology Laboratory, Oak Ridge National Laboratory, Oak Ridge, Tennessee
Russula redolens strain BPL29	Fungal exudates obtained from Dr. Jessy Labbé, Fungal Systems Genetics and Biology Laboratory, Oak Ridge National Laboratory, Oak Ridge, Tennessee
Russula sanguinaria (syn: Russula sanguinea) strain PMI158	Fungal exudates obtained from Dr. Jessy Labbé, Fungal Systems Genetics and Biology Laboratory, Oak Ridge National Laboratory, Oak Ridge, Tennessee
Typhula incarnata strain OJN	Cultures obtained from Dr. Paul Koch, the Department of Plant Pathology, University of Wisconsin-Madison.
Ustilago sparsa strain TAR 523	CBS 12833
Aspergillus flavus strain NRRL 3377 WT	NRRL 3377
Aspergillus fumigatus strain AF293	NCPF 7367
Aspergillus nidulans strain RDIT 9.32 WT	FGSC A1252
Aureobasidium pullulans strain 222	Cultures obtained from Ms. Karen Vanderwolf, the Department of Pathobiological Sciences, University of Wisconsin-Madison.
Candida albicans strain SN250	Noble et al. 2010; Cultures obtained from Dr. David Andes, the Department of Medicine, University of Wisconsin-Madison.
Candida auris strain B11203	Noble et al. 2010; Cultures obtained from Dr. David Andes, the Department of Medicine, University of Wisconsin-Madison.
Candida glabrata strain 5376	Cultures obtained from Dr. David Andes, the Department of Medicine, University of Wisconsin-Madison.
Cenococcum geophilum strain WSL 1.58	Culture obtained from Swiss Federal Institute for Forest, Snow and Landscape Research (WSL) and from Dr. Francis Martin, Laboratoire d’Excellence Advanced Research on the Biology of Tree and Forest Ecosystems, Unité Mixte de Recherche Institut National de la Recherche Agronomique–Université de Lorraine.
Clarireedia homoeocarpa (Syn: Sclerotinia homoeocarpa) strain NL 715	Cultures obtained from Dr. Paul Koch, the Department of Plant Pathology, University of Wisconsin-Madison.
Clonostachys rosea	Cultures obtained from Dr. Brian Hudelson and Armila Francis, the Department of Plant Pathology, University of Wisconsin-Madison.
Fusarium fujikuroi	Cultures obtained from Dr. Paul Koch, the Department of Plant Pathology, University of Wisconsin-Madison.
Fusarium oxysporum	Cultures obtained from Dr. Brian Hudelson and Armila Francis, the Department of Plant Pathology, University of Wisconsin-Madison.
Glonium stellatum strain CBS207.34	Cultures obtained from Dr. Francis Martin, Laboratoire d’Excellence Advanced Research on the Biology of Tree and Forest Ecosystems, Unité Mixte de Recherche Institut National de la Recherche Agronomique–Université de Lorraine
Lepidopterella palustris strain CBS459.81	Cultures obtained from Dr. Francis Martin, Laboratoire d’Excellence Advanced Research on the Biology of Tree and Forest Ecosystems, Unité Mixte de Recherche Institut National de la Recherche Agronomique–Université de Lorraine
Leptosphaeria maculans strain V23 1.3 (JN3)	Culture obtained from Dr. Thierry Rouxel, INRA, AgroParisTech : UMR 1290 BIOGER
Protomyces inouye strain 1321	Cultures obtained from Ms. Karen Vanderwolf, the Department of Pathobiological Sciences, University of Wisconsin-Madison.
Saccharomyces cerevisiae strain INV Sc1	Thermo Scientific: C8100
Saccharomyces cerevisiae strain yHD0554 (S288c)	Cultures obtained from Dr. Chris Hittinger, the Department of Genetics, University of Wisconsin-Madison.
Saccharomyces cerevisiae strain YPH499	Culture obtained from Martin Schmidt, Laboratory of Biochemistry and Genetics, NIH, Bethesda, Maryland, USA
Sclerotinia sclerotiorum strain 1980	ATCC 18683D2
Taphrina virginica strain 1380	Cultures obtained from Ms. Karen Vanderwolf, the Department of Pathobiological Sciences, University of Wisconsin-Madison.
Trichoderma harzianum	Cultures obtained from Dr. Brian Hudelson and Armila Francis, the Department of Plant Pathology, University of Wisconsin-Madison.
Mortierella elongata strain NVPG4	Cultures obtained from Dr. Gregory Bonito, Department of Plant, Soil and Microbial Sciences, Michigan State University.
Mortierella minutissima strain ADO51	Cultures obtained from Dr. Gregory Bonito, Department of Plant, Soil and Microbial Sciences, Michigan State University.
Mortierella sp. nov. strain GBAus27b	Cultures obtained from Dr. Gregory Bonito, Department of Plant, Soil and Microbial Sciences, Michigan State University.
Mucor circinelloides	Cultures obtained from Dr. Brian Hudelson and Armila Francis, the Department of Plant Pathology, University of Wisconsin-Madison.
Mucor hiemalis strain TAR 706	Cultures obtained from Dr. Brian Hudelson and Armila Francis, the Department of Plant Pathology, University of Wisconsin-Madison.
Gigaspora rosea DAOM 194757	Purchased from Agronutrition (Carbonne, France)
Rhizophagus clarus MUCL 46238	Purchased from Agronutrition (Carbonne, France)
Rhizophagus intraradices MUCL 49410, MUCL 49413	Purchased from Agronutrition (Carbonne, France)
Rhizophagus irregularis DAOM 197198, MUCL 43204, MUCL 46239	Purchased from Mycorise® ASP and from Agronutrition (Carbonne, France)
Anaeromyces robustus strain S4	Cultures obtained from Dr. Michelle O'Malley, Department of Chemical Engineering, University of California, Santa Barbara.
Caecomyces churrovis strain Ceco	Cultures obtained from Dr. Michelle O'Malley, Department of Chemical Engineering, University of California, Santa Barbara.
Entophlyctis luteolus strain JEL129	Cultures obtained from Dr. Timothy James, Department of Ecology and Evolutionary Biology, University of Michigan, Ann Arbor.
Gonapodya prolifera strain JEL 478	Cultures obtained from Dr. Joyce Langcore, School of Biology and Ecology, University of Maine.
Neocallimastix californiae strain G1	Cultures obtained from Dr. Michelle O'Malley, Department of Chemical Engineering, University of California, Santa Barbara.
Piromyces finnis strain Finn	Cultures obtained from Dr. Michelle O'Malley, Department of Chemical Engineering, University of California, Santa Barbara.
Powellomyces hirtus strain BR81	Cultures obtained from Dr. Timothy James, Department of Ecology and Evolutionary Biology, University of Michigan, Ann Arbor.
Paraphysoderma sedebokerense strain JEL821	Cultures obtained from Dr. Timothy James, Department of Ecology and Evolutionary Biology, University of Michigan, Ann Arbor.
Aphanomyces euteiches strain P22	ATCC 201684 and from Laboratorie de Recherche en Sciences Végétales, Castanet-Tolosan, France
Globisporangium ultimum (syn: Pythium ultimum) strain Grav	Cultures obtained from Dr. Brian Hudelson and Armila Francis, the Department of Plant Pathology, University of Wisconsin-Madison.
Phytophthora erythroseptica	Cultures obtained from Dr. Brian Hudelson and Armila Francis, the Department of Plant Pathology, University of Wisconsin-Madison.
