# Supplementary material for: Lipo-chitooligosaccharides as regulatory signals of fungal growth and development
Source: Nat Commun. 2020 Aug 4;11:3897. doi: 10.1038/s41467-020-17615-5 (PMC7403392; doi:10.1038/s41467-020-17615-5)
Supplement: Supplementary file 4 — Supplementary Data 2 [file 41467_2020_17615_MOESM4_ESM.xlsx]

## Sheet: Feuil1
Species	Fungal Inoculum	Culture Media		Growth Time Period	Growth Temperature	Media References
		for production of crude exudates	for butanol extraction of exudates	for production of crude exudates/for butanol extraction of exudates
Amanita muscaria strain Koide BX008	Whole mycelium (no agar) or Hyphae Plug	Pre-culture on Rich Medium/ exudation in MilliQ Water	Pre-culture on MP medium/exudation in liquid modified MP medium	5 days/ 1 month	25 °C	34
Amanita thiersii strain Skay 4041	Whole mycelium (no agar) or Hyphae Plug	Pre-culture on Rich Medium/ exudation in MilliQ Water	Pre-culture on MP medium/exudation in liquid modified MP medium	5 days/ 1 month	25 °C	34
Amanita thiersii strain Skay 4041 HET	Whole mycelium (no agar)	Pre-culture on Rich Medium/ exudation in MilliQ Water	Pre-culture on MP medium/exudation in liquid modified MP medium	5 days/ 1 month	25 °C	34
Dirkmeia sp. nov. strain TAR 520	106 of cells	Exudation in Potato Dextrose Broth		5 days	25 °C	40
Fereydounia khargensis strain TAR 509	Hyphae Plug	Exudation in Potato Dextrose Broth		5 days	25 °C	40
Gloeocystidiellum convolvens (syn: Gloeopeniophorella convolvens)	Hyphae Plug	Exudation in Modified Melin-Norkran's Medium		2 weeks	23 °C	42
Hebeloma cylindrosporum strain h7	Whole mycelium (no agar)	Pre-culture on Modified Melin-Norkran's Medium/exudation in MilliQ water	Pre-culture on MP medium/exudation in liquid modified MP medium	5 days/ 1 week to 1 month	25 °C	34, 42
Laccaria bicolor strain S238N	Hyphae Plug	Pre-culture on Modified Melin-Norkran's Medium/exudation in MilliQ water	Cope et al. (2019)	5 days/ 1 month	25 °C	34, 42
Lactarius deliciosus strain BPL912	Hyphae Plug	Exudation in Modified Melin-Norkran's Medium		2 weeks	23 °C	42
Lactarius populinus strain PMI44	Hyphae Plug	Exudation in Modified Melin-Norkran's Medium		2 weeks	23 °C	42
Lactarius psammicola strain BPL869	Hyphae Plug	Exudation in Modified Melin-Norkran's Medium		2 weeks	23 °C	42
Multifurca ochricompacta strain BPL690	Hyphae Plug	Exudation in Modified Melin-Norkran's Medium		2 weeks	23 °C	42
Paxillus adelphus strain Ve08.2h10	Whole mycelium (no agar) or Hyphae Plug	Pre-culture on Rich Medium/ exudation in MilliQ Water	Pre-culture on MP medium/exudation in liquid modified MP medium	5 days/ 1 week to 1 month	25 °C	34, 42
Paxillus ammoniavirescens strain Pou09.2	Whole mycelium (no agar) or Hyphae Plug	Pre-culture on Rich Medium/ exudation in MilliQ Water	Pre-culture on MP medium/exudation in liquid modified MP medium	5 days/ 1 week to 1 month	25 °C	34, 42
Paxillus involutus strain Bel09	Whole mycelium (no agar) or Hyphae Plug	Pre-culture on Rich Medium/ exudation in MilliQ Water	Pre-culture on MP medium/exudation in liquid modified MP medium	5 days/ 1 week to 1 month	25 °C	34, 42
Rhodotorula mucilaginosa strain AR 1356-LV16	106 of cells	Exudation in Potato Dextrose Broth		5 days	25 °C	40
Russula amoenolens strain BPL10	Hyphae Plug	Exudation in Modified Melin-Norkran's Medium		2 weeks	23 °C	42
Russula cerolens strain PMI56	Hyphae Plug	Exudation in Modified Melin-Norkran's Medium		2 weeks	23 °C	42
Russula praetervisa (syn: Russula pectinatoides) strain PMI72	Hyphae Plug	Exudation in Modified Melin-Norkran's Medium		2 weeks	23 °C	42
Russula redolens strain BPL29	Hyphae Plug	Exudation in Modified Melin-Norkran's Medium		2 weeks	23 °C	42
Russula sanguinaria (syn: Russula sanguinea) strain PMI158	Hyphae Plug	Exudation in Modified Melin-Norkran's Medium		2 weeks	23 °C	42
Typhula incarnata strain OJN	Hyphae Plug	Exudation in Potato Dextrose Broth		1 month	4 °C	48
Ustilago sparsa strain TAR 523	106 of cells	Exudation in Potato Dextrose Broth		5 days	25 °C	40
Aspergillus flavus strain NRRL 3377 WT	106 of spores	Exudation in Glucose Minimal Medium	Exudation in Glucose Minimal Medium	24 hours or 96 hours	37 °C	44
Aspergillus fumigatus strain AF293	106 of spores	Exudation in Glucose Minimal Medium	Exudation in Glucose Minimal Medium	24 hours or 96 hours	37 °C	44
Aspergillus nidulans strain RDIT 9.32 WT	106 of spores	Exudation in Glucose Minimal Medium	Exudation in Glucose Minimal Medium	24 hours or 96 hours	30 °C	44
Aureobasidium pullulans strain 222	Hyphae plug	Exudation in Potato Dextrose Broth		5 days	25 °C	40
Candida albicans strain SN250	106 of cells	Exudation in Potato Dextrose Broth		5 days	25 °C	40, 43
Candida auris strain B11203	106 of cells	Exudation in Potato Dextrose Broth		5 days	25 °C	40, 43
Candida glabrata strain 5376	106 of cells	Exudation in Potato Dextrose Broth		5 days	25 °C	40, 43
Cenococcum geophilum strain WSL 1.58	Whole mycelium (no agar) or Hyphae Plug		Pre-culture on MP medium/exudation in liquid modified MP medium	1 month	24 °C	34, 42
Clarireedia homoeocarpa (Syn: Sclerotinia homoeocarpa) strain NL 715	Hyphae Plug	Exudation in Potato Dextrose Broth		5 days	25 °C	48
Clonostachys rosea	Hyphae Plug	Exudation in Potato Dextrose Broth		5 days	25 °C	48
Fusarium fujikuroi	Hyphae Plug	Exudation in Potato Dextrose Broth		5 days	25 °C	48
Fusarium oxysporum	Hyphae Plug	Exudation in Potato Dextrose Broth		5 days	25 °C	48
Glonium stellatum strain CBS207.34	Whole mycelium (no agar) or Hyphae Plug		Pre-culture on MP medium/exudation in liquid modified MP medium	1 month	24C	34, 42
Lepidopterella palustris strain CBS459.81	Whole mycelium (no agar)		Pre-culture on MP medium/exudation in liquid modified MP medium	1 month	24C	34, 42
Leptosphaeria maculans strain V23 1.3 (JN3)	Whole mycelium (no agar)		Pre-culture on MP medium/exudation in liquid modified MP medium	1 month	24C	34, 42
Protomyces inouye strain 1321	106 of cells	Exudation in Potato Dextrose Broth		5 days	25 °C	40
Saccharomyces cerevisiae strain INV Sc1	106 of cells	Exudation in Potato Dextrose Broth		5 days	25 °C	40
Saccharomyces cerevisiae strain yHD0554 (S288c)	106 of cells	Exudation in Potato Dextrose Broth		5 days	25 °C	40
Saccharomyces cerevisiae strain YPH499	106 of cells		Exudation in Potato Dextrose Broth			34, 40
Sclerotinia sclerotiorum strain 1980	Whole mycelium (no agar) or Hyphae Plug	Exudation in Potato Dextrose Broth	Pre-culture on MP medium/exudation in liquid modified MP medium or Potato Dextrose Broth	5 days/1 week	25 °C	34, 48
Taphrina virginica strain 1380	106 of cells	Exudation in Potato Dextrose Broth		5 days	25 °C	40
Trichoderma harzianum	Hyphae Plug	Exudation in Potato Dextrose Broth		5 days	25 °C	48
Mortierella elongata strain NVPG4	Hyphae Plug	Exudation in 2% Malt Extract Broth		5 days	25 °C	33
Mortierella minutissima strain ADO51	Hyphae Plug	Exudation in 2% Malt Extract Broth		5 days	25 °C	33
Mortierella sp. nov. strain GBAus27b	Hyphae Plug	Exudation in 2% Malt Extract Broth		5 days	25 °C	33
Mucor circinelloides	Hyphae Plug	Exudation in Potato Dextrose Broth		5 days	25 °C	48
Mucor hiemalis strain TAR 706	Hyphae Plug	Exudation in Potato Dextrose Broth		5 days	25 °C	48
Gigaspora rosea DAOM 194757	104 of spores		Exudation in M medium	10 days	25 °C	39, 49
Rhizophagus clarus MUCL 46238	104 of spores		Exudation in M medium	10 days	25 °C	39, 49
Rhizophagus intraradices MUCL 49410, MUCL 49413	104 of spores		Exudation in M medium	10 days	25 °C	39, 49
Rhizophagus irregularis DAOM 197198, MUCL 43204, MUCL 46239	104 of spores	Exudation in MilliQ Water	Exudation in M medium	10 days	25 °C	39, 49
Anaeromyces robustus strain S4	1 ml of zoospores	Exudation in 0.2g switchgrass in modified MC' medium (without yeast extract or bacto casitone)		6 days	39 °C	36, 37
Caecomyces churrovis strain Ceco	1 ml of zoospores	Exudation in 0.2g switchgrass in modified MC' medium (without yeast extract or bacto casitone)		6 days	39 °C	36, 37
Entophlyctis luteolus strain JEL129	1 ml of zoospores	Exudation in Peptonized milk, tryptone, glucose broth		3 weeks	25 °C	38, 41, 45, 46, 47
Gonapodya prolifera strain JEL 478	Hyphae Plug		Exudation in Peptonized milk, tryptone, glucose broth	1 month	22 °C	38, 41, 45, 46, 47
Neocallimastix californiae strain G1	106 of zoospores	Exudation in 0.2g switchgrass in modified MC' medium (without yeast extract or bacto casitone)		6 days	39 °C	36, 37
Piromyces finnis strain Finn	1 ml of zoospores	Exudation in 0.2g switchgrass in modified MC' medium (without yeast extract or bacto casitone)		6 days	39 °C	36, 37
Powellomyces hirtus strain BR81	1 ml of zoospores	Exudation in Peptonized milk, tryptone, glucose broth		3 weeks	25 °C	38, 41, 45, 46, 47
Paraphysoderma sedebokerense strain JEL821	106 of zoospores	Exudation in Peptonized milk, tryptone, glucose broth		3 weeks	25 °C	38, 41, 45, 46, 47
Aphanomyces euteiches strain P22	Hyphae Plug	Exudation in Corn Meal Broth	Exudation in MilliQ Water	5 days	25 °C	48
Pythium ultimum (syn: Globisporangium ultimum) strain Grav	Hyphae Plug	Exudation in Corn Meal Broth		5 days	25 °C	48
Phytophthora erythroseptica	Hyphae Plug	Exudation in Corn Meal Broth		5 days	25 °C	48
