# Supplementary material for: Lipo-chitooligosaccharides as regulatory signals of fungal growth and development
Source: Nat Commun. 2020 Aug 4;11:3897. doi: 10.1038/s41467-020-17615-5 (PMC7403392; doi:10.1038/s41467-020-17615-5)
Supplement: Supplementary file 5 — Supplementary Data 3 [file 41467_2020_17615_MOESM5_ESM.xlsx]

## Sheet: Feuil1
Species	Phyla	Sub-Phyla	Life Style
Amanita muscaria strain Koide BX008	Basidiomycota	Agaricomycotina	Ectomycorrhizal
Amanita thiersii strain Skay 4041	Basidiomycota	Agaricomycotina	Saprophyte
Amanita thiersii strain Skay 4041 HET	Basidiomycota	Agaricomycotina	Saprophyte
Dirkmeia sp. nov. strain TAR 520	Basidiomycota	Ustilaginomycotina	Saprophyte
Fereydounia khargensis strain TAR 509	Basidiomycota	Ustilaginomycotina	Saprophyte
Gloeocystidiellum convolvens (syn: Gloeopeniophorella convolvens)	Basidiomycota	Agaricomycotina	Ectomycorrhizal
Hebeloma cylindrosporum strain h7	Basidiomycota	Agaricomycotina	Ectomycorrhizal
Laccaria bicolor strain S238N	Basidiomycota	Agaricomycotina	Ectomycorrhizal
Lactarius deliciosus strain BPL912	Basidiomycota	Agaricomycotina	Ectomycorrhizal
Lactarius populinus strain PMI44	Basidiomycota	Agaricomycotina	Ectomycorrhizal
Lactarius psammicola strain BPL869	Basidiomycota	Agaricomycotina	Ectomycorrhizal
Multifurca ochricompacta strain BPL690	Basidiomycota	Agaricomycotina	Ectomycorrhizal
Paxillus adelphus strain Ve08.2h10	Basidiomycota	Agaricomycotina	Ectomycorrhizal
Paxillus ammoniavirescens strain Pou09.2	Basidiomycota	Agaricomycotina	Ectomycorrhizal
Paxillus involutus strain Bel09	Basidiomycota	Agaricomycotina	Ectomycorrhizal
Rhodotorula mucilaginosa strain AR 1356-LV16	Basidiomycota	Pucciniomycotina	Saprophyte
Russula amoenolens strain BPL10	Basidiomycota	Agaricomycotina	Ectomycorrhizal
Russula cerolens strain PMI56	Basidiomycota	Agaricomycotina	Ectomycorrhizal
Russula praetervisa (syn: Russula pectinatoides) strain PMI72	Basidiomycota	Agaricomycotina	Ectomycorrhizal
Russula redolens strain BPL29	Basidiomycota	Agaricomycotina	Ectomycorrhizal
Russula sanguinaria (syn: Russula sanguinea) strain PMI158	Basidiomycota	Agaricomycotina	Ectomycorrhizal
Typhula incarnata strain OJN	Basidiomycota	Agaricomycotina	Plant Pathogen
Ustilago sparsa strain TAR 523	Basidiomycota	Ustilaginomycotina	Plant Pathogen
Aspergillus flavus strain NRRL 3377 WT	Ascomycota	Pezizomycotina	Saprophyte / Human Pathogen
Aspergillus fumigatus strain AF293	Ascomycota	Pezizomycotina	Saprophyte / Human Pathogen
Aspergillus nidulans strain RDIT 9.32 WT	Ascomycota	Pezizomycotina	Saprophyte / Human Pathogen
Aureobasidium pullulans strain 222	Ascomycota	Pezizomycotina	Saprophyte / Human Pathogen
Candida albicans strain SN250	Ascomycota	Saccharomycotina	Human Pathogen
Candida auris strain B11203	Ascomycota	Saccharomycotina	Human Pathogen
Candida glabrata strain 5376	Ascomycota	Saccharomycotina	Human Pathogen
Cenococcum geophilum strain WSL 1.58	Ascomycota	Pezizomycotina	Ectomycorrhizal
Clarireedia homoeocarpa (Syn: Sclerotinia homoeocarpa) strain NL 715	Ascomycota	Pezizomycotina	Plant Pathogen
Clonostachys rosea	Ascomycota	Pezizomycotina	Nematode Pathogen
Fusarium fujikuroi	Ascomycota	Pezizomycotina	Plant Pathogen
Fusarium oxysporum	Ascomycota	Pezizomycotina	Plant Pathogen
Glonium stellatum strain CBS207.34	Ascomycota	Pezizomycotina	Saprophyte
Lepidopterella palustris strain CBS459.81	Ascomycota	Pezizomycotina	Saprophyte
Leptosphaeria maculans strain V23 1.3 (JN3)	Ascomycota	Pezizomycotina	Plant Pathogen
Protomyces inouye strain 1321	Ascomycota	Taphrinomycotina	Plant Pathogen
Saccharomyces cerevisiae strain INV Sc1	Ascomycota	Saccharomycotina	Saprophyte
Saccharomyces cerevisiae strain yHD0554 (S288c)	Ascomycota	Saccharomycotina	Saprophyte
Saccharomyces cerevisiae strain YPH499	Ascomycota	Saccharomycotina	Saprophyte
Sclerotinia sclerotiorum strain 1980	Ascomycota	Pezizomycotina	Plant Pathogen
Taphrina virginica strain 1380	Ascomycota	Taphrinomycotina	Plant Pathogen
Trichoderma harzianum	Ascomycota	Pezizomycotina	Saprophyte / Mycoparasite
Mortierella elongata strain NVPG4	Mucoromycota	Mortierellomycotina	Saprophyte
Mortierella minutissima strain ADO51	Mucoromycota	Mortierellomycotina	Saprophyte
Mortierella sp. nov. strain GBAus27b	Mucoromycota	Mortierellomycotina	Saprophyte
Mucor circinelloides	Mucoromycota	Mucoromycotina	Saprophyte
Mucor hiemalis strain TAR 706	Mucoromycota	Mucoromycotina	Saprophyte
Gigaspora rosea DAOM 194757	Mucoromycota	Glomeromycotina	Arbuscular Mycorrhizal
Rhizophagus clarus MUCL 46238	Mucoromycota	Glomeromycotina	Arbuscular Mycorrhizal
Rhizophagus intraradices MUCL 49410, MUCL 49413	Mucoromycota	Glomeromycotina	Arbuscular Mycorrhizal
Rhizophagus irregularis DAOM 197198, MUCL 43204, MUCL 46239	Mucoromycota	Glomeromycotina	Arbuscular Mycorrhizal
Anaeromyces robustus strain S4	Chytridiomycota	Neocallimastigomycetes	Animal mutualist
Caecomyces churrovis strain Ceco	Chytridiomycota	Neocallimastigomycetes	Animal mutualist
Entophlyctis luteolus strain JEL129	Chytridiomycota	Chytridiomycetes	Saprophyte
Gonapodya prolifera strain JEL 478	Chytridiomycota	Monoblepharidomycetes	Saprophyte
Neocallimastix californiae strain G1	Chytridiomycota	Neocallimastigomycetes	Animal mutualist
Piromyces finnis strain Finn	Chytridiomycota	Neocallimastigomycetes	Animal mutualist
Powellomyces hirtus strain BR81	Chytridiomycota	Chytridiomycetes	Saprophyte
Paraphysoderma sedebokerense strain JEL821	Blastocladiomycota	Blastocladiomycetes	Pathogen/Saprophyte
Aphanomyces euteiches strain P22	Hetereokontophyta	Oomycetes	Plant Pathogen
Globisporangium ultimum (syn: Pythium ultimum) strain Grav	Hetereokontophyta	Oomycetes	Plant Pathogen
Phytophthora erythroseptica	Hetereokontophyta	Oomycetes	Plant Pathogen
