# Supplementary material for: Lipo-chitooligosaccharides as regulatory signals of fungal growth and development
Source: Nat Commun. 2020 Aug 4;11:3897. doi: 10.1038/s41467-020-17615-5 (PMC7403392; doi:10.1038/s41467-020-17615-5)
Supplement: Supplementary file 6 — Supplementary Data 4 [file 41467_2020_17615_MOESM6_ESM.xlsx]

## Sheet: Species
					Number of Root Hair Branches
Species	Phyla	Host	Trials	Total Number of Replications	Replication 1	Replication 2	Replication 3	Replication 4	Replication 5	Replication 6	Replication 7	Replication 8	Replication 9	Replication 10	Replication 11	Replication 12	Replication 13	Replication 14	Replication 15	Replication 16	Replication 17	Replication 18	Replication 19	Replication 20	Replication 21	Replication 22	Replication 23	Replication 24	Replication 25	Replication 26	Replication 27	Replication 28	Replication 29	Replication 30	Replication 31	Replication 32	Replication 33	Replication 34	Replication 35	Replication 36	Replication 37	Replication 38	Replication 39	Replication 40	Replication 41
Amanita muscaria strain Koide BX008	Basidiomycota	Medicago truncatula	1	3	12	1	7
Amanita thiersii strain Skay 4041	Basidiomycota	Medicago truncatula	1	5	3	0	12	0	0
Dirkmeia sp. nov. strain TAR 520	Basidiomycota	Medicago truncatula	2	10	0	0	0	0	0	0	0	0	0	0
Fereydounia khargensis strain TAR 509	Basidiomycota	Medicago truncatula	1	5	10	0	8	31	1
Gloeocystidiellum convolvens (syn: Gloeopeniophorella convolvens)	Basidiomycota	Medicago truncatula	1	5	5	45	5	6	0
Hebeloma cylindrosporum strain h7	Basidiomycota	Medicago truncatula	1	5	1	0	1	0	3
Laccaria bicolor strain S238N	Basidiomycota	Medicago truncatula	4	20	0	0	0	7	5	0	0	2	5	9	8	1	4	0	7	5	5	4	3	4
Lactarius deliciosus strain BPL912	Basidiomycota	Medicago truncatula	1	5	7	7	0	8	0
Lactarius populinus strain PMI44	Basidiomycota	Medicago truncatula	1	5	2	0	0	3	2
Lactarius psammicola strain BPL869	Basidiomycota	Medicago truncatula	1	5	3	4	0	4	3
Multifurca ochricompacta strain BPL690	Basidiomycota	Medicago truncatula	1	5	0	4	2	0	2
Paxillus adelphus strain Ve08.2h10	Basidiomycota	Medicago truncatula	1	6	19	11	67	33	14	56
Paxillus ammoniavirescens strain Pou09.2	Basidiomycota	Medicago truncatula	1	5	3	0	1	5	0
Paxillus involutus strain Bel09	Basidiomycota	Medicago truncatula	1	5	5	3	3	0	4
Rhodotorula mucilaginosa strain AR 1356-LV16	Basidiomycota	Medicago truncatula	1	5	4	5	6	13	2
Russula amoenolens strain BPL10	Basidiomycota	Medicago truncatula	1	5	13	3	14	12	2
Russula cerolens strain PMI56	Basidiomycota	Medicago truncatula	1	5	0	0	0	0	0
Russula praetervisa (syn: Russula pectinatoides) strain PMI72	Basidiomycota	Medicago truncatula	1	5	3	6	0	10	7
Russula redolens strain BPL29	Basidiomycota	Medicago truncatula	1	5	5	6	15	11	1
Russula sanguinaria (syn: Russula sanguinea) strain PMI158	Basidiomycota	Medicago truncatula	1	5	3	4	2	1	2
Typhula incarnata strain OJN	Basidiomycota	Medicago truncatula	1	5	23	14	19	7	15
Ustilago sparsa strain TAR 523	Basidiomycota	Medicago truncatula	2	10	0	0	0	0	0	0	0	0	0	0
Aspergillus flavus strain NRRL 3377 WT	Ascomycota	Medicago truncatula	1	5	6	9	1	27
Aspergillus fumigatus strain AF293	Ascomycota	Medicago truncatula	8	40	6	1	6	2	25	19	7	31	16	5	8	22	14	38	9	19	9	7	5	0	1	2	6	12	7	15	19	10	5	4	7	8	17	14	17	13	9	9	7	13
Aspergillus nidulans strain RDIT 9.32 WT	Ascomycota	Medicago truncatula	1	4	3	3	2	4
Aureobasidium pullulans strain 222	Ascomycota	Medicago truncatula	1	5	0	2	4	2	0
Candida albicans strain SN250	Ascomycota	Medicago truncatula	1	5	2	1	3	2	0
Candida auris strain B11203	Ascomycota	Medicago truncatula	1	4	17	4	23	31	7
Candida glabrata strain 5376	Ascomycota	Medicago truncatula	2	10	0	0	0	0	0	0	0	0	0	0
Cenococcum geophilum strain WSL 1.58	Ascomycota	Medicago truncatula	1	6	3	0	0	2	1	0
Clarireedia homoeocarpa (Syn: Sclerotinia homoeocarpa) strain NL 715	Ascomycota	Medicago truncatula	1	5	9	7	6	5	4
Fusarium fujikuroi	Ascomycota	Medicago truncatula	1	5	0	0	1	6	0
Fusarium oxysporum	Ascomycota	Medicago truncatula	1	5	55	68	79	68	53
Glonium stellatum strain CBS207.34	Ascomycota	Medicago truncatula	1	6	3	7	8	4	3	7
Protomyces inouye strain 1321	Ascomycota	Medicago truncatula	1	5	1	2	0	0	3
Saccharomyces cerevisiae strain INV Sc1	Ascomycota	Medicago truncatula	1	5	0	0	0	0	0
Saccharomyces cerevisiae strain yHD0554 (S288c)	Ascomycota	Medicago truncatula	1	5	0	0	0	0	0
Sclerotinia sclerotiorum strain 1980	Ascomycota	Medicago truncatula	1	5	3	6	5	6	3
Taphrina virginica strain 1380	Ascomycota	Medicago truncatula	1	5	3	10	15	1	3
Trichoderma harzianum	Ascomycota	Medicago truncatula	1	5	9	10	15	21	13
Mortierella elongata strain NVPG4	Mucoromycota	Medicago truncatula	2	7	20	13	20	20	19	10	10
Mortierella minutissima strain ADO51	Mucoromycota	Medicago truncatula	1	4	16	20	20	19
Mortierella sp. nov. strain GBAus27b	Mucoromycota	Medicago truncatula	1	4	13	11	10	20
Mucor circinelloides	Mucoromycota	Medicago truncatula	1	3	22	28	25
Mucor hiemalis strain TAR 706	Mucoromycota	Medicago truncatula	2	10	0	0	0	0	0	0	0	0	0	0
Rhizophagus irregularis DAOM 197198	Mucoromycota	Medicago truncatula	1	5	8	4	0	0	2
Anaeromyces robustus strain S4	Chytridiomycota	Medicago truncatula	1	5	0	0	0	0	0
Caecomyces churrovis strain Ceco	Chytridiomycota	Medicago truncatula	1	5	0	0	0	0	0
Entophlyctis luteolus strain JEL129	Chytridiomycota	Medicago truncatula	1	5	8	18	4	3	5
Neocallimastix californiae strain G1	Chytridiomycota	Medicago truncatula	1	5	0	0	0	0	0
Piromyces finnis strain Finn	Chytridiomycota	Medicago truncatula	1	5	0	0	0	0	0
Powellomyces hirtus strain BR81	Chytridiomycota	Medicago truncatula	1	5	0	0	0	2	0
Paraphysoderma sedebokerense strain JEL821	Blastocladiomycota	Medicago truncatula	1	5	5	5	7	3	0
Aphanomyces euteiches strain P22	Hetereokontophyta	Medicago truncatula	1	5	0	0	0	0	0
Globisporangium ultimum (syn: Pythium ultimum) strain Grav	Hetereokontophyta	Medicago truncatula	1	5	0	0	0	0	0
Phytophthora erythroseptica	Hetereokontophyta	Medicago truncatula	1	5	0	0	0	0	0
					Number of Root Hair Branches
Species	Phyla	Host	Trials	Total Number of Replications	Replication 1	Replication 2	Replication 3	Replication 4	Replication 5	Replication 6	Replication 7	Replication 8	Replication 9	Replication 10	Replication 11	Replication 12	Replication 13	Replication 14	Replication 15	Replication 16	Replication 17	Replication 18	Replication 19	Replication 20	Replication 21	Replication 22	Replication 23	Replication 24	Replication 25	Replication 26	Replication 27	Replication 28	Replication 29	Replication 30	Replication 31	Replication 32	Replication 33	Replication 34	Replication 35	Replication 36	Replication 37	Replication 38	Replication 39	Replication 40	Replication 41
Amanita muscaria strain Koide BX008	Basidiomycota	Vicia sativa	1	5	9	1	20	5	13
Amanita thiersii strain Skay 4041	Basidiomycota	Vicia sativa	1	5	4	27	13	10	21
Dirkmeia sp. nov. strain TAR 520	Basidiomycota	Vicia sativa	1	5	10	1	0	0	20
Fereydounia khargensis strain TAR 509	Basidiomycota	Vicia sativa	1	4	12	8	7	20
Gloeocystidiellum convolvens (syn: Gloeopeniophorella convolvens)	Basidiomycota	Vicia sativa	1	5	12	9	10	1	1
Hebeloma cylindrosporum strain h7	Basidiomycota	Vicia sativa	2	10	0	4	1	6	4	0	2	15	0	1
Laccaria bicolor strain S238N	Basidiomycota	Vicia sativa	4	20	11	0	3	10	5	0	6	4	11	5	3	7	9	6	1	11	1	4	0	3
Lactarius deliciosus strain BPL912	Basidiomycota	Vicia sativa	1	5	36	5	81	26	12
Lactarius populinus strain PMI44	Basidiomycota	Vicia sativa	1	5	22	6	6	1	2
Lactarius psammicola strain BPL869	Basidiomycota	Vicia sativa	1	5	16	2	7	4	3
Multifurca ochricompacta strain BPL690	Basidiomycota	Vicia sativa	1	5	2	4	0	0	5
Paxillus adelphus strain Ve08.2h10	Basidiomycota	Vicia sativa	1	6	2	0	7	8	0	1
Paxillus ammoniavirescens strain Pou09.2	Basidiomycota	Vicia sativa	1	5	0	3	1	2	0
Paxillus involutus strain Bel09	Basidiomycota	Vicia sativa	1	5	10	8	0	7	7
Rhodotorula mucilaginosa strain AR 1356-LV16	Basidiomycota	Vicia sativa	1	5	0	0	0	0	0
Russula amoenolens strain BPL10	Basidiomycota	Vicia sativa	1	5	13	5	7	4	9
Russula cerolens strain PMI56	Basidiomycota	Vicia sativa	1	5	5	3	0	1	10
Russula praetervisa (syn: Russula pectinatoides) strain PMI72	Basidiomycota	Vicia sativa	1	5	10	7	8	4	5
Russula redolens strain BPL29	Basidiomycota	Vicia sativa	1	5	10	7	8	4	5
Russula sanguinaria (syn: Russula sanguinea) strain PMI158	Basidiomycota	Vicia sativa	1	5	6	7	3	0	14
Typhula incarnata strain OJN	Basidiomycota	Vicia sativa	1	5	4	23	10	17	34
Ustilago sparsa strain TAR 523	Basidiomycota	Vicia sativa	1	4	33	25	11	15
Aspergillus flavus strain NRRL 3377 WT	Ascomycota	Vicia sativa	1	3	9	7	10
Aspergillus fumigatus strain AF293	Ascomycota	Vicia sativa	8	41	39	27	0	31	10	5	4	7	3	5	2	2	2	5	1	0	3	2	0	0	1	3	0	4	0	1	4	0	2	5	2	1	11	0	4	1	6	4	0	2	1
Aspergillus nidulans strain RDIT 9.32 WT	Ascomycota	Vicia sativa	1	5	27	33	10	59	17
Aureobasidium pullulans strain 222	Ascomycota	Vicia sativa	1	5	57	1	1	5	0
Candida albicans strain SN250	Ascomycota	Vicia sativa	1	5	13	26	20	9	5
Candida auris strain B11203	Ascomycota	Vicia sativa	1	5	3	1	5	1	0
Candida glabrata strain 5376	Ascomycota	Vicia sativa	1	5	0	0	0	0	0
Cenococcum geophilum strain WSL 1.58	Ascomycota	Vicia sativa	1	6	14	7	8	5	10	3
Clarireedia homoeocarpa (Syn: Sclerotinia homoeocarpa) strain NL 715	Ascomycota	Vicia sativa	1	5	17	31	29	45	8
Clonostachys rosea	Ascomycota	Vicia sativa	1	5	0	3	0	2	0
Fusarium fujikuroi	Ascomycota	Vicia sativa	1	5	3	0	0	1	6
Fusarium oxysporum	Ascomycota	Vicia sativa	1	5	11	69	35	9	2
Glonium stellatum strain CBS207.34	Ascomycota	Vicia sativa	1	6	0	2	0	3	1	0
Protomyces inouye strain 1321	Ascomycota	Vicia sativa	1	5	0	0	8	1	3
Saccharomyces cerevisiae strain INV Sc1	Ascomycota	Vicia sativa	1	5	0	0	0	0	0
Saccharomyces cerevisiae strain yHD0554 (S288c)	Ascomycota	Vicia sativa	1	5	0	0	0	0	0
Sclerotinia sclerotiorum strain 1980	Ascomycota	Vicia sativa	1	5	2	1	0	0	14
Taphrina virginica strain 1380	Ascomycota	Vicia sativa	1	5	1	6	12	2	7
Trichoderma harzianum	Ascomycota	Vicia sativa	1	5	0	0	2	4	4
Mortierella elongata strain NVPG4	Mucoromycota	Vicia sativa	1	5	0	0	5	10	0
Mortierella minutissima strain ADO51	Mucoromycota	Vicia sativa	1	5	1	5	1	0	4
Mortierella sp. nov. strain GBAus27b	Mucoromycota	Vicia sativa	1	5	32	7	6	3	4
Mucor circinelloides	Mucoromycota	Vicia sativa	1	5	8	7	13	6	2
Mucor hiemalis strain TAR 706	Mucoromycota	Vicia sativa	1	5	0	0	0	0	0
Rhizophagus irregularis DAOM 197198	Mucoromycota	Vicia sativa	1	5	5	6	4	2	5
Anaeromyces robustus strain S4	Chytridiomycota	Vicia sativa	1	5	2	2	0	1	0
Caecomyces churrovis strain Ceco	Chytridiomycota	Vicia sativa	1	5	0	0	0	0	0
Entophlyctis luteolus strain JEL129	Chytridiomycota	Vicia sativa	1	5	65	11	15	30	54
Neocallimastix californiae strain G1	Chytridiomycota	Vicia sativa	1	5	0	0	0	0	0
Piromyces finnis strain Finn	Chytridiomycota	Vicia sativa	1	5	0	0	0	0	0
Powellomyces hirtus strain BR81	Chytridiomycota	Vicia sativa	1	5	0	6	0	7	6
Paraphysoderma sedebokerense strain JEL821	Blastocladiomycota	Vicia sativa	1	5	5	2	10	2	1
Aphanomyces euteiches strain P22	Hetereokontophyta	Vicia sativa	1	5	0	0	0	0	0
Globisporangium ultimum (syn: Pythium ultimum) strain Grav	Hetereokontophyta	Vicia sativa	1	5	0	0	0	0	0
Phytophthora erythroseptica	Hetereokontophyta	Vicia sativa	1	5	0	0	0	0	0

## Sheet: Controls
				Number of Root Hair Branches
Control	Host	Trials	Total Number of Replications	Replication 1	Replication 2	Replication 3	Replication 4	Replication 5	Replication 6	Replication 7	Replication 8	Replication 9	Replication 10	Replication 11	Replication 12	Replication 13	Replication 14	Replication 15	Replication 16	Replication 17	Replication 18	Replication 19	Replication 20	Replication 21	Replication 22	Replication 23	Replication 24	Replication 25	Replication 26	Replication 27	Replication 28	Replication 29	Replication 30	Replication 31	Replication 32	Replication 33	Replication 34	Replication 35	Replication 36	Replication 37	Replication 38	Replication 39	Replication 40	Replication 41	Replication 42	Replication 43	Replication 44	Replication 45	Replication 46
Corn Meal Broth	Medicago truncatula	1	5	0	0	0	0	0
Glucose Minimal Medium	Medicago truncatula	5	25	0	0	0	0	0	0	0	0	0	0	0	0	0	0	0	0	0	0	0	0	0	0	0	0	0
2% Malt Extract Broth	Medicago truncatula	1	5	0	0	0	0	0
Modified MC Medium	Medicago truncatula	1	5	0	0	0	0	0
Modified Melin-Norkran Medium	Medicago truncatula	3	15	0	0	0	0	0	0	0	0	0	0	0	0	0	0	0
PmTG Broth	Medicago truncatula	1	5	0	0	0	0	0
Potato Dextrose Broth	Medicago truncatula	9	45	0	0	0	0	0	0	0	0	0	0	0	0	0	0	0	0	0	0	0	0	0	0	0	0	0	0	0	0	0	0	0	0	0	0	0	0	0	0	0	0	0	0	0	0	0
0.005% EtOH (Control)	Medicago truncatula	12	61	0	0	0	0	0	0	0	0	0	0	0	0	0	0	0	0	0	0	0	0	0	0	0	0	0	0	0	0	0	0	0	0	0	0	0	0	0	0	0	0	0	0	0	0	0	0
CO4	Medicago truncatula	2	10	0	0	0	0	0	0	0	0	0	0
CO5	Medicago truncatula	2	10	0	0	0	0	0	0	0	0	0	0
CO8	Medicago truncatula	2	10	0	0	0	0	0	0	0	0	0	0
Palmitic Acid (C16:0)	Medicago truncatula	2	10	0	0	0	0	0	0	0	0	0	0
Oleic Acid (C18:1)	Medicago truncatula	2	10	0	0	0	0	0	0	0	0	0	0
Sulfated LCOs	Medicago truncatula	15	74	6	23	10	14	5	6	18	12	4	12	15	20	19	20	5	13	8	12	15	15	13	21	25	45	15	12	13	5	9	8	7	15	11	5	13	6	11	4	19	4	5	6	6	4	10	1
				Number of Root Hair Branches
Control	Host	Trials	Total Number of Replications	Replication 1	Replication 2	Replication 3	Replication 4	Replication 5	Replication 6	Replication 7	Replication 8	Replication 9	Replication 10	Replication 11	Replication 12	Replication 13	Replication 14	Replication 15	Replication 16	Replication 17	Replication 18	Replication 19	Replication 20	Replication 21	Replication 22	Replication 23	Replication 24	Replication 25	Replication 26	Replication 27	Replication 28	Replication 29	Replication 30	Replication 31	Replication 32	Replication 33	Replication 34	Replication 35	Replication 36	Replication 37	Replication 38	Replication 39	Replication 40	Replication 41	Replication 42	Replication 43	Replication 44	Replication 45	Replication 46
Corn Meal Broth	Vicia sativa	1	5	0	0	0	0	0
Glucose Minimal Medium	Vicia sativa	4	20	0	0	0	0	0	0	0	0	0	0	0	0	0	0	0	0	0	0	0	0
2% Malt Extract Broth	Vicia sativa	2	10	0	0	0	0	0	0	0	0	0	0
Modified MC Medium	Vicia sativa	1	5	0	0	0	0	0
Modified Melin-Norkran Medium	Vicia sativa	4	20	0	0	0	0	0	0	0	0	0	0	0	0	0	0	0	0	0	0	0	0
PmTG Broth	Vicia sativa	2	9	0	0	0	0	0	0	0	0	0
Potato Dextrose Broth	Vicia sativa	9	45	0	0	0	0	0	0	0	0	0	0	0	0	0	0	0	0	0	0	0	0	0	0	0	0	0	0	0	0	0	0	0	0	0	0	0	0	0	0	0	0	0	0	0	0	0
0.005% EtOH (Control)	Vicia sativa	11	55	0	0	0	0	0	0	0	0	0	0	0	0	0	0	0	0	0	0	0	0	0	0	0	0	0	0	0	0	0	0	0	0	0	0	0	0	0	0	0	0	0	0	0	0	0	0
CO4	Vicia sativa	2	10	0	0	0	0	0	0	0	0	0	0
CO5	Vicia sativa	2	10	0	0	0	0	0	0	0	0	0	0
CO8	Vicia sativa	2	10	0	0	0	0	0	0	0	0	0	0
Palmitic Acid (C16:0)	Vicia sativa	2	10	0	0	0	0	0	0	0	0	0	0
Oleic Acid (C18:1)	Vicia sativa	2	10	0	0	0	0	0	0	0	0	0	0
Non-Sulfated LCOs	Vicia sativa	16	79	27	18	15	31	17	32	26	25	5	11	13	17	15	17	5	8	36	24	17	47	6	17	7	19	23	22	13	7	21	19	8	34	30	16	23	15	4	23	20	38	13	6	18	31	9	18
[truncated: 33 more columns]
