# Supplementary material for: Lipo-chitooligosaccharides as regulatory signals of fungal growth and development
Source: Nat Commun. 2020 Aug 4;11:3897. doi: 10.1038/s41467-020-17615-5 (PMC7403392; doi:10.1038/s41467-020-17615-5)
Supplement: Supplementary file 7 — Supplementary Data 5 [file 41467_2020_17615_MOESM7_ESM.zip]

Archive with 6 entries (6 files):
- Multiple Reaction Monitoring mass spectrometry database for polymerization degree of 3/LCOdb_V3.1_PD3HR.txt
- Multiple Reaction Monitoring mass spectrometry database for polymerization degree of 3/LCOdb_V3.1_PD3HR.xlsx
- Multiple Reaction Monitoring mass spectrometry database for polymerization degree of 4/LCOdb_V3.1_PD4HR.txt
- Multiple Reaction Monitoring mass spectrometry database for polymerization degree of 4/LCOdb_V3.1_PD4HR.xlsx
- Multiple Reaction Monitoring mass spectrometry database for polymerization degree of 5/LCOdb_V3.1_PD5HR.txt
- Multiple Reaction Monitoring mass spectrometry database for polymerization degree of 5/LCOdb_V3.1_PD5HR.xlsx
