# Supplementary material for: Lipo-chitooligosaccharides as regulatory signals of fungal growth and development
Source: Nat Commun. 2020 Aug 4;11:3897. doi: 10.1038/s41467-020-17615-5 (PMC7403392; doi:10.1038/s41467-020-17615-5)
Supplement: Supplementary file 7 — Supplementary Data 5 [file 41467_2020_17615_MOESM7_ESM.zip › Multiple Reaction Monitoring mass spectrometry database for polymerization degree of 3/LCOdb_V3.1_PD3HR.xlsx]

## Sheet: Feuil1
#	LCO trivial name	n	R1	R2	R3	R4	R5	R6	R7	R8	R9	R10	Elemental Composition	Precursor mass	B1 Product mass	B2 Product mass	B3 Product mass
1	PD3;C14:0	0	C14:0										C36H65N3O16	796.4437596	372.310835396	575.390207911	778.469580426
3	PD3;C14:0;Cb	0	C14:0		Cb								C37H66N4O17	839.44957325	415.316649046	618.396021561	821.475394076
5	PD3;C14:0;Ac	0	C14:0		Ac								C38H67N3O17	838.45432428	414.321400076	617.400772591	820.480145106
7	PD3;C14:0;Cb	0	C14:0			Cb							C37H66N4O17	839.44957325	415.316649046	618.396021561	821.475394076
9	PD3;C14:0;Cb;Cb	0	C14:0		Cb	Cb							C38H67N5O18	882.45538691	458.322462706	661.401835221	864.481207736
11	PD3;C14:0;Ac;Cb	0	C14:0		Ac	Cb							C39H68N4O18	881.46013793	457.327213726	660.406586241	863.485958756
13	PD3;C14:0;Ac	0	C14:0			Ac							C38H67N3O17	838.45432428	414.321400076	617.400772591	820.480145106
15	PD3;C14:0;Cb;Ac	0	C14:0		Cb	Ac							C39H68N4O18	881.46013793	457.327213726	660.406586241	863.485958756
17	PD3;C14:0;Ac;Ac	0	C14:0		Ac	Ac							C40H69N3O18	880.46488896	456.331964756	659.411337271	862.490709786
19	PD3;C14:0;Cb	0	C14:0				Cb						C37H66N4O17	839.44957325	415.316649046	618.396021561	821.475394076
21	PD3;C14:0;Cb;Cb	0	C14:0		Cb		Cb						C38H67N5O18	882.45538691	458.322462706	661.401835221	864.481207736
23	PD3;C14:0;Ac;Cb	0	C14:0		Ac		Cb						C39H68N4O18	881.46013793	457.327213726	660.406586241	863.485958756
25	PD3;C14:0;Cb;Cb	0	C14:0			Cb	Cb						C38H67N5O18	882.45538691	458.322462706	661.401835221	864.481207736
27	PD3;C14:0;Cb;Cb;Cb	0	C14:0		Cb	Cb	Cb						C39H68N6O19	925.46120056	501.328276356	704.407648871	907.487021386
29	PD3;C14:0;Ac;Cb;Cb	0	C14:0		Ac	Cb	Cb						C40H69N5O19	924.46595159	500.333027386	703.412399901	906.491772416
31	PD3;C14:0;Ac;Cb	0	C14:0			Ac	Cb						C39H68N4O18	881.46013793	457.327213726	660.406586241	863.485958756
33	PD3;C14:0;Cb;Ac;Cb	0	C14:0		Cb	Ac	Cb						C40H69N5O19	924.46595159	500.333027386	703.412399901	906.491772416
35	PD3;C14:0;Ac;Ac;Cb	0	C14:0		Ac	Ac	Cb						C41H70N4O19	923.47070262	499.337778416	702.417150931	905.496523446
37	PD3;C14:0;Ac	0	C14:0				Ac						C38H67N3O17	838.45432428	414.321400076	617.400772591	820.480145106
39	PD3;C14:0;Cb;Ac	0	C14:0		Cb		Ac						C39H68N4O18	881.46013793	457.327213726	660.406586241	863.485958756
41	PD3;C14:0;Ac;Ac	0	C14:0		Ac		Ac						C40H69N3O18	880.46488896	456.331964756	659.411337271	862.490709786
43	PD3;C14:0;Cb;Ac	0	C14:0			Cb	Ac						C39H68N4O18	881.46013793	457.327213726	660.406586241	863.485958756
45	PD3;C14:0;Cb;Cb;Ac	0	C14:0		Cb	Cb	Ac						C40H69N5O19	924.46595159	500.333027386	703.412399901	906.491772416
47	PD3;C14:0;Ac;Cb;Ac	0	C14:0		Ac	Cb	Ac						C41H70N4O19	923.47070262	499.337778416	702.417150931	905.496523446
49	PD3;C14:0;Ac;Ac	0	C14:0			Ac	Ac						C40H69N3O18	880.46488896	456.331964756	659.411337271	862.490709786
51	PD3;C14:0;Cb;Ac;Ac	0	C14:0		Cb	Ac	Ac						C41H70N4O19	923.47070262	499.337778416	702.417150931	905.496523446
53	PD3;C14:0;Ac;Ac;Ac	0	C14:0		Ac	Ac	Ac						C42H71N3O19	922.47545365	498.342529446	701.421901961	904.501274476
55	PD3;C14:0;Ac	0	C14:0					Ac					C38H67N3O17	838.45432428	372.310835393	575.390207908	778.469580423
57	PD3;C14:0;Cb;Ac	0	C14:0		Cb			Ac					C39H68N4O18	881.46013793	415.316649043	618.396021558	821.475394073
59	PD3;C14:0;Ac;Ac	0	C14:0		Ac			Ac					C40H69N3O18	880.46488896	414.321400073	617.400772588	820.480145103
61	PD3;C14:0;Cb;Ac	0	C14:0			Cb		Ac					C39H68N4O18	881.46013793	415.316649043	618.396021558	821.475394073
63	PD3;C14:0;Cb;Cb;Ac	0	C14:0		Cb	Cb		Ac					C40H69N5O19	924.46595159	458.322462703	661.401835218	864.481207733
65	PD3;C14:0;Ac;Cb;Ac	0	C14:0		Ac	Cb		Ac					C41H70N4O19	923.47070262	457.327213733	660.406586248	863.485958763
67	PD3;C14:0;Ac;Ac	0	C14:0			Ac		Ac					C40H69N3O18	880.46488896	414.321400073	617.400772588	820.480145103
69	PD3;C14:0;Cb;Ac;Ac	0	C14:0		Cb	Ac		Ac					C41H70N4O19	923.47070262	457.327213733	660.406586248	863.485958763
71	PD3;C14:0;Ac;Ac;Ac	0	C14:0		Ac	Ac		Ac					C42H71N3O19	922.47545365	456.331964763	659.411337278	862.490709793
73	PD3;C14:0;Cb;Ac	0	C14:0				Cb	Ac					C39H68N4O18	881.46013793	415.316649043	618.396021558	821.475394073
75	PD3;C14:0;Cb;Cb;Ac	0	C14:0		Cb		Cb	Ac					C40H69N5O19	924.46595159	458.322462703	661.401835218	864.481207733
77	PD3;C14:0;Ac;Cb;Ac	0	C14:0		Ac		Cb	Ac					C41H70N4O19	923.47070262	457.327213733	660.406586248	863.485958763
79	PD3;C14:0;Cb;Cb;Ac	0	C14:0			Cb	Cb	Ac					C40H69N5O19	924.46595159	458.322462703	661.401835218	864.481207733
81	PD3;C14:0;Cb;Cb;Cb;Ac	0	C14:0		Cb	Cb	Cb	Ac					C41H70N6O20	967.47176524	501.328276353	704.407648868	907.487021383
83	PD3;C14:0;Ac;Cb;Cb;Ac	0	C14:0		Ac	Cb	Cb	Ac					C42H71N5O20	966.47651627	500.333027383	703.412399898	906.491772413
85	PD3;C14:0;Ac;Cb;Ac	0	C14:0			Ac	Cb	Ac					C41H70N4O19	923.47070262	457.327213733	660.406586248	863.485958763
87	PD3;C14:0;Cb;Ac;Cb;Ac	0	C14:0		Cb	Ac	Cb	Ac					C42H71N5O20	966.47651627	500.333027383	703.412399898	906.491772413
89	PD3;C14:0;Ac;Ac;Cb;Ac	0	C14:0		Ac	Ac	Cb	Ac					C43H72N4O20	965.4812673	499.337778413	702.417150928	905.496523443
91	PD3;C14:0;Ac;Ac	0	C14:0				Ac	Ac					C40H69N3O18	880.46488896	414.321400073	617.400772588	820.480145103
93	PD3;C14:0;Cb;Ac;Ac	0	C14:0		Cb		Ac	Ac					C41H70N4O19	923.47070262	457.327213733	660.406586248	863.485958763
95	PD3;C14:0;Ac;Ac;Ac	0	C14:0		Ac		Ac	Ac					C42H71N3O19	922.47545365	456.331964763	659.411337278	862.490709793
97	PD3;C14:0;Cb;Ac;Ac	0	C14:0			Cb	Ac	Ac					C41H70N4O19	923.47070262	457.327213733	660.406586248	863.485958763
99	PD3;C14:0;Cb;Cb;Ac;Ac	0	C14:0		Cb	Cb	Ac	Ac					C42H71N5O20	966.47651627	500.333027383	703.412399898	906.491772413
101	PD3;C14:0;Ac;Cb;Ac;Ac	0	C14:0		Ac	Cb	Ac	Ac					C43H72N4O20	965.4812673	499.337778413	702.417150928	905.496523443
103	PD3;C14:0;Ac;Ac;Ac	0	C14:0			Ac	Ac	Ac					C42H71N3O19	922.47545365	456.331964763	659.411337278	862.490709793
105	PD3;C14:0;Cb;Ac;Ac;Ac	0	C14:0		Cb	Ac	Ac	Ac					C43H72N4O20	965.4812673	499.337778413	702.417150928	905.496523443
107	PD3;C14:0;Ac;Ac;Ac;Ac	0	C14:0		Ac	Ac	Ac	Ac					C44H73N3O20	964.48601833	498.342529443	701.421901958	904.501274473
109	PD3;C14:0;S	0	C14:0					S					C36H65N3O19S	876.40057463	372.310835395	575.39020791	778.469580425
111	PD3;C14:0;Cb;S	0	C14:0		Cb			S					C37H66N4O20S	919.40638828	415.316649045	618.39602156	821.475394075
113	PD3;C14:0;Ac;S	0	C14:0		Ac			S					C38H67N3O20S	918.41113931	414.321400075	617.40077259	820.480145105
115	PD3;C14:0;Cb;S	0	C14:0			Cb		S					C37H66N4O20S	919.40638828	415.316649045	618.39602156	821.475394075
117	PD3;C14:0;Cb;Cb;S	0	C14:0		Cb	Cb		S					C38H67N5O21S	962.41220194	458.322462705	661.40183522	864.481207735
119	PD3;C14:0;Ac;Cb;S	0	C14:0		Ac	Cb		S					C39H68N4O21S	961.41695297	457.327213735	660.40658625	863.485958765
121	PD3;C14:0;Ac;S	0	C14:0			Ac		S					C38H67N3O20S	918.41113931	414.321400075	617.40077259	820.480145105
123	PD3;C14:0;Cb;Ac;S	0	C14:0		Cb	Ac		S					C39H68N4O21S	961.41695297	457.327213735	660.40658625	863.485958765
125	PD3;C14:0;Ac;Ac;S	0	C14:0		Ac	Ac		S					C40H69N3O21S	960.42170399	456.331964755	659.41133727	862.490709785
127	PD3;C14:0;Cb;S	0	C14:0				Cb	S					C37H66N4O20S	919.40638828	415.316649045	618.39602156	821.475394075
129	PD3;C14:0;Cb;Cb;S	0	C14:0		Cb		Cb	S					C38H67N5O21S	962.41220194	458.322462705	661.40183522	864.481207735
131	PD3;C14:0;Ac;Cb;S	0	C14:0		Ac		Cb	S					C39H68N4O21S	961.41695297	457.327213735	660.40658625	863.485958765
133	PD3;C14:0;Cb;Cb;S	0	C14:0			Cb	Cb	S					C38H67N5O21S	962.41220194	458.322462705	661.40183522	864.481207735
135	PD3;C14:0;Cb;Cb;Cb;S	0	C14:0		Cb	Cb	Cb	S					C39H68N6O22S	1005.41801559	501.328276355	704.40764887	907.487021385
137	PD3;C14:0;Ac;Cb;Cb;S	0	C14:0		Ac	Cb	Cb	S					C40H69N5O22S	1004.42276662	500.333027385	703.4123999	906.491772415
139	PD3;C14:0;Ac;Cb;S	0	C14:0			Ac	Cb	S					C39H68N4O21S	961.41695297	457.327213735	660.40658625	863.485958765
141	PD3;C14:0;Cb;Ac;Cb;S	0	C14:0		Cb	Ac	Cb	S					C40H69N5O22S	1004.42276662	500.333027385	703.4123999	906.491772415
143	PD3;C14:0;Ac;Ac;Cb;S	0	C14:0		Ac	Ac	Cb	S					C41H70N4O22S	1003.42751765	499.337778415	702.41715093	905.496523445
145	PD3;C14:0;Ac;S	0	C14:0				Ac	S					C38H67N3O20S	918.41113931	414.321400075	617.40077259	820.480145105
147	PD3;C14:0;Cb;Ac;S	0	C14:0		Cb		Ac	S					C39H68N4O21S	961.41695297	457.327213735	660.40658625	863.485958765
149	PD3;C14:0;Ac;Ac;S	0	C14:0		Ac		Ac	S					C40H69N3O21S	960.42170399	456.331964755	659.41133727	862.490709785
151	PD3;C14:0;Cb;Ac;S	0	C14:0			Cb	Ac	S					C39H68N4O21S	961.41695297	457.327213735	660.40658625	863.485958765
153	PD3;C14:0;Cb;Cb;Ac;S	0	C14:0		Cb	Cb	Ac	S					C40H69N5O22S	1004.42276662	500.333027385	703.4123999	906.491772415
155	PD3;C14:0;Ac;Cb;Ac;S	0	C14:0		Ac	Cb	Ac	S					C41H70N4O22S	1003.42751765	499.337778415	702.41715093	905.496523445
157	PD3;C14:0;Ac;Ac;S	0	C14:0			Ac	Ac	S					C40H69N3O21S	960.42170399	456.331964755	659.41133727	862.490709785
159	PD3;C14:0;Cb;Ac;Ac;S	0	C14:0		Cb	Ac	Ac	S					C41H70N4O22S	1003.42751765	499.337778415	702.41715093	905.496523445
161	PD3;C14:0;Ac;Ac;Ac;S	0	C14:0		Ac	Ac	Ac	S					C42H71N3O22S	1002.43226868	498.342529445	701.42190196	904.501274475
163	PD3;C14:0;Fuc	0	C14:0					Fuc					C42H75N3O20	942.50166839	372.31083539	575.390207905	778.46958042
165	PD3;C14:0;Cb;Fuc	0	C14:0		Cb			Fuc					C43H76N4O21	985.50748205	415.31664905	618.396021565	821.47539408
167	PD3;C14:0;Ac;Fuc	0	C14:0		Ac			Fuc					C44H77N3O21	984.51223308	414.32140008	617.400772595	820.48014511
169	PD3;C14:0;Cb;Fuc	0	C14:0			Cb		Fuc					C43H76N4O21	985.50748205	415.31664905	618.396021565	821.47539408
171	PD3;C14:0;Cb;Cb;Fuc	0	C14:0		Cb	Cb		Fuc					C44H77N5O22	1028.5132957	458.3224627	661.401835215	864.48120773
173	PD3;C14:0;Ac;Cb;Fuc	0	C14:0		Ac	Cb		Fuc					C45H78N4O22	1027.51804673	457.32721373	660.406586245	863.48595876
175	PD3;C14:0;Ac;Fuc	0	C14:0			Ac		Fuc					C44H77N3O21	984.51223308	414.32140008	617.400772595	820.48014511
177	PD3;C14:0;Cb;Ac;Fuc	0	C14:0		Cb	Ac		Fuc					C45H78N4O22	1027.51804673	457.32721373	660.406586245	863.48595876
179	PD3;C14:0;Ac;Ac;Fuc	0	C14:0		Ac	Ac		Fuc					C46H79N3O22	1026.52279776	456.33196476	659.411337275	862.49070979
181	PD3;C14:0;Cb;Fuc	0	C14:0				Cb	Fuc					C43H76N4O21	985.50748205	415.31664905	618.396021565	821.47539408
183	PD3;C14:0;Cb;Cb;Fuc	0	C14:0		Cb		Cb	Fuc					C44H77N5O22	1028.5132957	458.3224627	661.401835215	864.48120773
185	PD3;C14:0;Ac;Cb;Fuc	0	C14:0		Ac		Cb	Fuc					C45H78N4O22	1027.51804673	457.32721373	660.406586245	863.48595876
187	PD3;C14:0;Cb;Cb;Fuc	0	C14:0			Cb	Cb	Fuc					C44H77N5O22	1028.5132957	458.3224627	661.401835215	864.48120773
189	PD3;C14:0;Cb;Cb;Cb;Fuc	0	C14:0		Cb	Cb	Cb	Fuc					C45H78N6O23	1071.51910936	501.32827636	704.407648875	907.48702139
191	PD3;C14:0;Ac;Cb;Cb;Fuc	0	C14:0		Ac	Cb	Cb	Fuc					C46H79N5O23	1070.52386039	500.33302739	703.412399905	906.49177242
193	PD3;C14:0;Ac;Cb;Fuc	0	C14:0			Ac	Cb	Fuc					C45H78N4O22	1027.51804673	457.32721373	660.406586245	863.48595876
195	PD3;C14:0;Cb;Ac;Cb;Fuc	0	C14:0		Cb	Ac	Cb	Fuc					C46H79N5O23	1070.52386039	500.33302739	703.412399905	906.49177242
197	PD3;C14:0;Ac;Ac;Cb;Fuc	0	C14:0		Ac	Ac	Cb	Fuc					C47H80N4O23	1069.52861141	499.33777841	702.417150925	905.49652344
199	PD3;C14:0;Ac;Fuc	0	C14:0				Ac	Fuc					C44H77N3O21	984.51223308	414.32140008	617.400772595	820.48014511
201	PD3;C14:0;Cb;Ac;Fuc	0	C14:0		Cb		Ac	Fuc					C45H78N4O22	1027.51804673	457.32721373	660.406586245	863.48595876
203	PD3;C14:0;Ac;Ac;Fuc	0	C14:0		Ac		Ac	Fuc					C46H79N3O22	1026.52279776	456.33196476	659.411337275	862.49070979
205	PD3;C14:0;Cb;Ac;Fuc	0	C14:0			Cb	Ac	Fuc					C45H78N4O22	1027.51804673	457.32721373	660.406586245	863.48595876
207	PD3;C14:0;Cb;Cb;Ac;Fuc	0	C14:0		Cb	Cb	Ac	Fuc					C46H79N5O23	1070.52386039	500.33302739	703.412399905	906.49177242
209	PD3;C14:0;Ac;Cb;Ac;Fuc	0	C14:0		Ac	Cb	Ac	Fuc					C47H80N4O23	1069.52861141	499.33777841	702.417150925	905.49652344
211	PD3;C14:0;Ac;Ac;Fuc	0	C14:0			Ac	Ac	Fuc					C46H79N3O22	1026.52279776	456.33196476	659.411337275	862.49070979
213	PD3;C14:0;Cb;Ac;Ac;Fuc	0	C14:0		Cb	Ac	Ac	Fuc					C47H80N4O23	1069.52861141	499.33777841	702.417150925	905.49652344
215	PD3;C14:0;Ac;Ac;Ac;Fuc	0	C14:0		Ac	Ac	Ac	Fuc					C48H81N3O23	1068.53336244	498.34252944	701.421901955	904.50127447
217	PD3;C14:0;MeFuc	0	C14:0					MeFuc					C43H77N3O20	956.51731846	372.310835396	575.390207911	778.469580426
219	PD3;C14:0;Cb;MeFuc	0	C14:0		Cb			MeFuc					C44H78N4O21	999.52313211	415.316649046	618.396021561	821.475394076
221	PD3;C14:0;Ac;MeFuc	0	C14:0		Ac			MeFuc					C45H79N3O21	998.52788314	414.321400076	617.400772591	820.480145106
223	PD3;C14:0;Cb;MeFuc	0	C14:0			Cb		MeFuc					C44H78N4O21	999.52313211	415.316649046	618.396021561	821.475394076
225	PD3;C14:0;Cb;Cb;MeFuc	0	C14:0		Cb	Cb		MeFuc					C45H79N5O22	1042.52894577	458.322462706	661.401835221	864.481207736
227	PD3;C14:0;Ac;Cb;MeFuc	0	C14:0		Ac	Cb		MeFuc					C46H80N4O22	1041.53369679	457.327213726	660.406586241	863.485958756
229	PD3;C14:0;Ac;MeFuc	0	C14:0			Ac		MeFuc					C45H79N3O21	998.52788314	414.321400076	617.400772591	820.480145106
231	PD3;C14:0;Cb;Ac;MeFuc	0	C14:0		Cb	Ac		MeFuc					C46H80N4O22	1041.53369679	457.327213726	660.406586241	863.485958756
233	PD3;C14:0;Ac;Ac;MeFuc	0	C14:0		Ac	Ac		MeFuc					C47H81N3O22	1040.53844782	456.331964756	659.411337271	862.490709786
235	PD3;C14:0;Cb;MeFuc	0	C14:0				Cb	MeFuc					C44H78N4O21	999.52313211	415.316649046	618.396021561	821.475394076
237	PD3;C14:0;Cb;Cb;MeFuc	0	C14:0		Cb		Cb	MeFuc					C45H79N5O22	1042.52894577	458.322462706	661.401835221	864.481207736
239	PD3;C14:0;Ac;Cb;MeFuc	0	C14:0		Ac		Cb	MeFuc					C46H80N4O22	1041.53369679	457.327213726	660.406586241	863.485958756
241	PD3;C14:0;Cb;Cb;MeFuc	0	C14:0			Cb	Cb	MeFuc					C45H79N5O22	1042.52894577	458.322462706	661.401835221	864.481207736
243	PD3;C14:0;Cb;Cb;Cb;MeFuc	0	C14:0		Cb	Cb	Cb	MeFuc					C46H80N6O23	1085.53475942	501.328276356	704.407648871	907.487021386
245	PD3;C14:0;Ac;Cb;Cb;MeFuc	0	C14:0		Ac	Cb	Cb	MeFuc					C47H81N5O23	1084.53951045	500.333027386	703.412399901	906.491772416
247	PD3;C14:0;Ac;Cb;MeFuc	0	C14:0			Ac	Cb	MeFuc					C46H80N4O22	1041.53369679	457.327213726	660.406586241	863.485958756
249	PD3;C14:0;Cb;Ac;Cb;MeFuc	0	C14:0		Cb	Ac	Cb	MeFuc					C47H81N5O23	1084.53951045	500.333027386	703.412399901	906.491772416
251	PD3;C14:0;Ac;Ac;Cb;MeFuc	0	C14:0		Ac	Ac	Cb	MeFuc					C48H82N4O23	1083.54426148	499.337778416	702.417150931	905.496523446
253	PD3;C14:0;Ac;MeFuc	0	C14:0				Ac	MeFuc					C45H79N3O21	998.52788314	414.321400076	617.400772591	820.480145106
255	PD3;C14:0;Cb;Ac;MeFuc	0	C14:0		Cb		Ac	MeFuc					C46H80N4O22	1041.53369679	457.327213726	660.406586241	863.485958756
257	PD3;C14:0;Ac;Ac;MeFuc	0	C14:0		Ac		Ac	MeFuc					C47H81N3O22	1040.53844782	456.331964756	659.411337271	862.490709786
259	PD3;C14:0;Cb;Ac;MeFuc	0	C14:0			Cb	Ac	MeFuc					C46H80N4O22	1041.53369679	457.327213726	660.406586241	863.485958756
261	PD3;C14:0;Cb;Cb;Ac;MeFuc	0	C14:0		Cb	Cb	Ac	MeFuc					C47H81N5O23	1084.53951045	500.333027386	703.412399901	906.491772416
263	PD3;C14:0;Ac;Cb;Ac;MeFuc	0	C14:0		Ac	Cb	Ac	MeFuc					C48H82N4O23	1083.54426148	499.337778416	702.417150931	905.496523446
265	PD3;C14:0;Ac;Ac;MeFuc	0	C14:0			Ac	Ac	MeFuc					C47H81N3O22	1040.53844782	456.331964756	659.411337271	862.490709786
267	PD3;C14:0;Cb;Ac;Ac;MeFuc	0	C14:0		Cb	Ac	Ac	MeFuc					C48H82N4O23	1083.54426148	499.337778416	702.417150931	905.496523446
269	PD3;C14:0;Ac;Ac;Ac;MeFuc	0	C14:0		Ac	Ac	Ac	MeFuc					C49H83N3O23	1082.54901251	498.342529446	701.421901961	904.501274476
271	PD3;C14:0;Ara	0	C14:0					Ara					C41H73N3O20	928.48601833	372.310835394	575.390207909	778.469580424
273	PD3;C14:0;Cb;Ara	0	C14:0		Cb			Ara					C42H74N4O21	971.49183198	415.316649044	618.396021559	821.475394074
275	PD3;C14:0;Ac;Ara	0	C14:0		Ac			Ara					C43H75N3O21	970.49658301	414.321400074	617.400772589	820.480145104
277	PD3;C14:0;Cb;Ara	0	C14:0			Cb		Ara					C42H74N4O21	971.49183198	415.316649044	618.396021559	821.475394074
279	PD3;C14:0;Cb;Cb;Ara	0	C14:0		Cb	Cb		Ara					C43H75N5O22	1014.49764564	458.322462704	661.401835219	864.481207734
281	PD3;C14:0;Ac;Cb;Ara	0	C14:0		Ac	Cb		Ara					C44H76N4O22	1013.50239667	457.327213734	660.406586249	863.485958764
283	PD3;C14:0;Ac;Ara	0	C14:0			Ac		Ara					C43H75N3O21	970.49658301	414.321400074	617.400772589	820.480145104
285	PD3;C14:0;Cb;Ac;Ara	0	C14:0		Cb	Ac		Ara					C44H76N4O22	1013.50239667	457.327213734	660.406586249	863.485958764
287	PD3;C14:0;Ac;Ac;Ara	0	C14:0		Ac	Ac		Ara					C45H77N3O22	1012.50714769	456.331964754	659.411337269	862.490709784
289	PD3;C14:0;Cb;Ara	0	C14:0				Cb	Ara					C42H74N4O21	971.49183198	415.316649044	618.396021559	821.475394074
291	PD3;C14:0;Cb;Cb;Ara	0	C14:0		Cb		Cb	Ara					C43H75N5O22	1014.49764564	458.322462704	661.401835219	864.481207734
293	PD3;C14:0;Ac;Cb;Ara	0	C14:0		Ac		Cb	Ara					C44H76N4O22	1013.50239667	457.327213734	660.406586249	863.485958764
295	PD3;C14:0;Cb;Cb;Ara	0	C14:0			Cb	Cb	Ara					C43H75N5O22	1014.49764564	458.322462704	661.401835219	864.481207734
297	PD3;C14:0;Cb;Cb;Cb;Ara	0	C14:0		Cb	Cb	Cb	Ara					C44H76N6O23	1057.50345929	501.328276354	704.407648869	907.487021384
299	PD3;C14:0;Ac;Cb;Cb;Ara	0	C14:0		Ac	Cb	Cb	Ara					C45H77N5O23	1056.50821032	500.333027384	703.412399899	906.491772414
301	PD3;C14:0;Ac;Cb;Ara	0	C14:0			Ac	Cb	Ara					C44H76N4O22	1013.50239667	457.327213734	660.406586249	863.485958764
303	PD3;C14:0;Cb;Ac;Cb;Ara	0	C14:0		Cb	Ac	Cb	Ara					C45H77N5O23	1056.50821032	500.333027384	703.412399899	906.491772414
305	PD3;C14:0;Ac;Ac;Cb;Ara	0	C14:0		Ac	Ac	Cb	Ara					C46H78N4O23	1055.51296135	499.337778414	702.417150929	905.496523444
307	PD3;C14:0;Ac;Ara	0	C14:0				Ac	Ara					C43H75N3O21	970.49658301	414.321400074	617.400772589	820.480145104
309	PD3;C14:0;Cb;Ac;Ara	0	C14:0		Cb		Ac	Ara					C44H76N4O22	1013.50239667	457.327213734	660.406586249	863.485958764
311	PD3;C14:0;Ac;Ac;Ara	0	C14:0		Ac		Ac	Ara					C45H77N3O22	1012.50714769	456.331964754	659.411337269	862.490709784
313	PD3;C14:0;Cb;Ac;Ara	0	C14:0			Cb	Ac	Ara					C44H76N4O22	1013.50239667	457.327213734	660.406586249	863.485958764
315	PD3;C14:0;Cb;Cb;Ac;Ara	0	C14:0		Cb	Cb	Ac	Ara					C45H77N5O23	1056.50821032	500.333027384	703.412399899	906.491772414
317	PD3;C14:0;Ac;Cb;Ac;Ara	0	C14:0		Ac	Cb	Ac	Ara					C46H78N4O23	1055.51296135	499.337778414	702.417150929	905.496523444
319	PD3;C14:0;Ac;Ac;Ara	0	C14:0			Ac	Ac	Ara					C45H77N3O22	1012.50714769	456.331964754	659.411337269	862.490709784
321	PD3;C14:0;Cb;Ac;Ac;Ara	0	C14:0		Cb	Ac	Ac	Ara					C46H78N4O23	1055.51296135	499.337778414	702.417150929	905.496523444
323	PD3;C14:0;Ac;Ac;Ac;Ara	0	C14:0		Ac	Ac	Ac	Ara					C47H79N3O23	1054.51771238	498.342529444	701.421901959	904.501274474
325	PD3;C14:0;S-MeFuc	0	C14:0					S-MeFuc					C43H77N3O23S	1036.47413349	372.310835395	575.39020791	778.469580425
327	PD3;C14:0;Cb;S-MeFuc	0	C14:0		Cb			S-MeFuc					C44H78N4O24S	1079.47994714	415.316649045	618.39602156	821.475394075
329	PD3;C14:0;Ac;S-MeFuc	0	C14:0		Ac			S-MeFuc					C45H79N3O24S	1078.48469817	414.321400075	617.40077259	820.480145105
331	PD3;C14:0;Cb;S-MeFuc	0	C14:0			Cb		S-MeFuc					C44H78N4O24S	1079.47994714	415.316649045	618.39602156	821.475394075
333	PD3;C14:0;Cb;Cb;S-MeFuc	0	C14:0		Cb	Cb		S-MeFuc					C45H79N5O25S	1122.4857608	458.322462705	661.40183522	864.481207735
335	PD3;C14:0;Ac;Cb;S-MeFuc	0	C14:0		Ac	Cb		S-MeFuc					C46H80N4O25S	1121.49051183	457.327213735	660.40658625	863.485958765
337	PD3;C14:0;Ac;S-MeFuc	0	C14:0			Ac		S-MeFuc					C45H79N3O24S	1078.48469817	414.321400075	617.40077259	820.480145105
339	PD3;C14:0;Cb;Ac;S-MeFuc	0	C14:0		Cb	Ac		S-MeFuc					C46H80N4O25S	1121.49051183	457.327213735	660.40658625	863.485958765
341	PD3;C14:0;Ac;Ac;S-MeFuc	0	C14:0		Ac	Ac		S-MeFuc					C47H81N3O25S	1120.49526285	456.331964755	659.41133727	862.490709785
343	PD3;C14:0;Cb;S-MeFuc	0	C14:0				Cb	S-MeFuc					C44H78N4O24S	1079.47994714	415.316649045	618.39602156	821.475394075
345	PD3;C14:0;Cb;Cb;S-MeFuc	0	C14:0		Cb		Cb	S-MeFuc					C45H79N5O25S	1122.4857608	458.322462705	661.40183522	864.481207735
347	PD3;C14:0;Ac;Cb;S-MeFuc	0	C14:0		Ac		Cb	S-MeFuc					C46H80N4O25S	1121.49051183	457.327213735	660.40658625	863.485958765
349	PD3;C14:0;Cb;Cb;S-MeFuc	0	C14:0			Cb	Cb	S-MeFuc					C45H79N5O25S	1122.4857608	458.322462705	661.40183522	864.481207735
351	PD3;C14:0;Cb;Cb;Cb;S-MeFuc	0	C14:0		Cb	Cb	Cb	S-MeFuc					C46H80N6O26S	1165.49157445	501.328276355	704.40764887	907.487021385
353	PD3;C14:0;Ac;Cb;Cb;S-MeFuc	0	C14:0		Ac	Cb	Cb	S-MeFuc					C47H81N5O26S	1164.49632548	500.333027385	703.4123999	906.491772415
355	PD3;C14:0;Ac;Cb;S-MeFuc	0	C14:0			Ac	Cb	S-MeFuc					C46H80N4O25S	1121.49051183	457.327213735	660.40658625	863.485958765
357	PD3;C14:0;Cb;Ac;Cb;S-MeFuc	0	C14:0		Cb	Ac	Cb	S-MeFuc					C47H81N5O26S	1164.49632548	500.333027385	703.4123999	906.491772415
359	PD3;C14:0;Ac;Ac;Cb;S-MeFuc	0	C14:0		Ac	Ac	Cb	S-MeFuc					C48H82N4O26S	1163.50107651	499.337778415	702.41715093	905.496523445
361	PD3;C14:0;Ac;S-MeFuc	0	C14:0				Ac	S-MeFuc					C45H79N3O24S	1078.48469817	414.321400075	617.40077259	820.480145105
363	PD3;C14:0;Cb;Ac;S-MeFuc	0	C14:0		Cb		Ac	S-MeFuc					C46H80N4O25S	1121.49051183	457.327213735	660.40658625	863.485958765
365	PD3;C14:0;Ac;Ac;S-MeFuc	0	C14:0		Ac		Ac	S-MeFuc					C47H81N3O25S	1120.49526285	456.331964755	659.41133727	862.490709785
367	PD3;C14:0;Cb;Ac;S-MeFuc	0	C14:0			Cb	Ac	S-MeFuc					C46H80N4O25S	1121.49051183	457.327213735	660.40658625	863.485958765
369	PD3;C14:0;Cb;Cb;Ac;S-MeFuc	0	C14:0		Cb	Cb	Ac	S-MeFuc					C47H81N5O26S	1164.49632548	500.333027385	703.4123999	906.491772415
371	PD3;C14:0;Ac;Cb;Ac;S-MeFuc	0	C14:0		Ac	Cb	Ac	S-MeFuc					C48H82N4O26S	1163.50107651	499.337778415	702.41715093	905.496523445
373	PD3;C14:0;Ac;Ac;S-MeFuc	0	C14:0			Ac	Ac	S-MeFuc					C47H81N3O25S	1120.49526285	456.331964755	659.41133727	862.490709785
375	PD3;C14:0;Cb;Ac;Ac;S-MeFuc	0	C14:0		Cb	Ac	Ac	S-MeFuc					C48H82N4O26S	1163.50107651	499.337778415	702.41715093	905.496523445
377	PD3;C14:0;Ac;Ac;Ac;S-MeFuc	0	C14:0		Ac	Ac	Ac	S-MeFuc					C49H83N3O26S	1162.50582754	498.342529445	701.42190196	904.501274475
379	PD3;C14:0;Ac-Fuc	0	C14:0					Ac-Fuc					C44H77N3O21	984.51223308	372.310835397	575.390207912	778.469580427
381	PD3;C14:0;Cb;Ac-Fuc	0	C14:0		Cb			Ac-Fuc					C45H78N4O22	1027.51804673	415.316649047	618.396021562	821.475394077
383	PD3;C14:0;Ac;Ac-Fuc	0	C14:0		Ac			Ac-Fuc					C46H79N3O22	1026.52279776	414.321400077	617.400772592	820.480145107
385	PD3;C14:0;Cb;Ac-Fuc	0	C14:0			Cb		Ac-Fuc					C45H78N4O22	1027.51804673	415.316649047	618.396021562	821.475394077
387	PD3;C14:0;Cb;Cb;Ac-Fuc	0	C14:0		Cb	Cb		Ac-Fuc					C46H79N5O23	1070.52386039	458.322462707	661.401835222	864.481207737
389	PD3;C14:0;Ac;Cb;Ac-Fuc	0	C14:0		Ac	Cb		Ac-Fuc					C47H80N4O23	1069.52861141	457.327213727	660.406586242	863.485958757
391	PD3;C14:0;Ac;Ac-Fuc	0	C14:0			Ac		Ac-Fuc					C46H79N3O22	1026.52279776	414.321400077	617.400772592	820.480145107
393	PD3;C14:0;Cb;Ac;Ac-Fuc	0	C14:0		Cb	Ac		Ac-Fuc					C47H80N4O23	1069.52861141	457.327213727	660.406586242	863.485958757
395	PD3;C14:0;Ac;Ac;Ac-Fuc	0	C14:0		Ac	Ac		Ac-Fuc					C48H81N3O23	1068.53336244	456.331964757	659.411337272	862.490709787
397	PD3;C14:0;Cb;Ac-Fuc	0	C14:0				Cb	Ac-Fuc					C45H78N4O22	1027.51804673	415.316649047	618.396021562	821.475394077
399	PD3;C14:0;Cb;Cb;Ac-Fuc	0	C14:0		Cb		Cb	Ac-Fuc					C46H79N5O23	1070.52386039	458.322462707	661.401835222	864.481207737
401	PD3;C14:0;Ac;Cb;Ac-Fuc	0	C14:0		Ac		Cb	Ac-Fuc					C47H80N4O23	1069.52861141	457.327213727	660.406586242	863.485958757
403	PD3;C14:0;Cb;Cb;Ac-Fuc	0	C14:0			Cb	Cb	Ac-Fuc					C46H79N5O23	1070.52386039	458.322462707	661.401835222	864.481207737
405	PD3;C14:0;Cb;Cb;Cb;Ac-Fuc	0	C14:0		Cb	Cb	Cb	Ac-Fuc					C47H80N6O24	1113.52967404	501.328276357	704.407648872	907.487021387
407	PD3;C14:0;Ac;Cb;Cb;Ac-Fuc	0	C14:0		Ac	Cb	Cb	Ac-Fuc					C48H81N5O24	1112.53442507	500.333027387	703.412399902	906.491772417
409	PD3;C14:0;Ac;Cb;Ac-Fuc	0	C14:0			Ac	Cb	Ac-Fuc					C47H80N4O23	1069.52861141	457.327213727	660.406586242	863.485958757
411	PD3;C14:0;Cb;Ac;Cb;Ac-Fuc	0	C14:0		Cb	Ac	Cb	Ac-Fuc					C48H81N5O24	1112.53442507	500.333027387	703.412399902	906.491772417
413	PD3;C14:0;Ac;Ac;Cb;Ac-Fuc	0	C14:0		Ac	Ac	Cb	Ac-Fuc					C49H82N4O24	1111.5391761	499.337778417	702.417150932	905.496523447
415	PD3;C14:0;Ac;Ac-Fuc	0	C14:0				Ac	Ac-Fuc					C46H79N3O22	1026.52279776	414.321400077	617.400772592	820.480145107
417	PD3;C14:0;Cb;Ac;Ac-Fuc	0	C14:0		Cb		Ac	Ac-Fuc					C47H80N4O23	1069.52861141	457.327213727	660.406586242	863.485958757
419	PD3;C14:0;Ac;Ac;Ac-Fuc	0	C14:0		Ac		Ac	Ac-Fuc					C48H81N3O23	1068.53336244	456.331964757	659.411337272	862.490709787
421	PD3;C14:0;Cb;Ac;Ac-Fuc	0	C14:0			Cb	Ac	Ac-Fuc					C47H80N4O23	1069.52861141	457.327213727	660.406586242	863.485958757
423	PD3;C14:0;Cb;Cb;Ac;Ac-Fuc	0	C14:0		Cb	Cb	Ac	Ac-Fuc					C48H81N5O24	1112.53442507	500.333027387	703.412399902	906.491772417
425	PD3;C14:0;Ac;Cb;Ac;Ac-Fuc	0	C14:0		Ac	Cb	Ac	Ac-Fuc					C49H82N4O24	1111.5391761	499.337778417	702.417150932	905.496523447
427	PD3;C14:0;Ac;Ac;Ac-Fuc	0	C14:0			Ac	Ac	Ac-Fuc					C48H81N3O23	1068.53336244	456.331964757	659.411337272	862.490709787
429	PD3;C14:0;Cb;Ac;Ac;Ac-Fuc	0	C14:0		Cb	Ac	Ac	Ac-Fuc					C49H82N4O24	1111.5391761	499.337778417	702.417150932	905.496523447
431	PD3;C14:0;Ac;Ac;Ac;Ac-Fuc	0	C14:0		Ac	Ac	Ac	Ac-Fuc					C50H83N3O24	1110.54392712	498.342529437	701.421901952	904.501274467
433	PD3;C14:0;Ac-MeFuc	0	C14:0					Ac-MeFuc					C45H79N3O21	998.52788314	372.310835393	575.390207908	778.469580423
435	PD3;C14:0;Cb;Ac-MeFuc	0	C14:0		Cb			Ac-MeFuc					C46H80N4O22	1041.53369679	415.316649043	618.396021558	821.475394073
437	PD3;C14:0;Ac;Ac-MeFuc	0	C14:0		Ac			Ac-MeFuc					C47H81N3O22	1040.53844782	414.321400073	617.400772588	820.480145103
439	PD3;C14:0;Cb;Ac-MeFuc	0	C14:0			Cb		Ac-MeFuc					C46H80N4O22	1041.53369679	415.316649043	618.396021558	821.475394073
441	PD3;C14:0;Cb;Cb;Ac-MeFuc	0	C14:0		Cb	Cb		Ac-MeFuc					C47H81N5O23	1084.53951045	458.322462703	661.401835218	864.481207733
443	PD3;C14:0;Ac;Cb;Ac-MeFuc	0	C14:0		Ac	Cb		Ac-MeFuc					C48H82N4O23	1083.54426148	457.327213733	660.406586248	863.485958763
445	PD3;C14:0;Ac;Ac-MeFuc	0	C14:0			Ac		Ac-MeFuc					C47H81N3O22	1040.53844782	414.321400073	617.400772588	820.480145103
447	PD3;C14:0;Cb;Ac;Ac-MeFuc	0	C14:0		Cb	Ac		Ac-MeFuc					C48H82N4O23	1083.54426148	457.327213733	660.406586248	863.485958763
449	PD3;C14:0;Ac;Ac;Ac-MeFuc	0	C14:0		Ac	Ac		Ac-MeFuc					C49H83N3O23	1082.54901251	456.331964763	659.411337278	862.490709793
451	PD3;C14:0;Cb;Ac-MeFuc	0	C14:0				Cb	Ac-MeFuc					C46H80N4O22	1041.53369679	415.316649043	618.396021558	821.475394073
453	PD3;C14:0;Cb;Cb;Ac-MeFuc	0	C14:0		Cb		Cb	Ac-MeFuc					C47H81N5O23	1084.53951045	458.322462703	661.401835218	864.481207733
455	PD3;C14:0;Ac;Cb;Ac-MeFuc	0	C14:0		Ac		Cb	Ac-MeFuc					C48H82N4O23	1083.54426148	457.327213733	660.406586248	863.485958763
457	PD3;C14:0;Cb;Cb;Ac-MeFuc	0	C14:0			Cb	Cb	Ac-MeFuc					C47H81N5O23	1084.53951045	458.322462703	661.401835218	864.481207733
459	PD3;C14:0;Cb;Cb;Cb;Ac-MeFuc	0	C14:0		Cb	Cb	Cb	Ac-MeFuc					C48H82N6O24	1127.5453241	501.328276353	704.407648868	907.487021383
461	PD3;C14:0;Ac;Cb;Cb;Ac-MeFuc	0	C14:0		Ac	Cb	Cb	Ac-MeFuc					C49H83N5O24	1126.55007513	500.333027383	703.412399898	906.491772413
463	PD3;C14:0;Ac;Cb;Ac-MeFuc	0	C14:0			Ac	Cb	Ac-MeFuc					C48H82N4O23	1083.54426148	457.327213733	660.406586248	863.485958763
465	PD3;C14:0;Cb;Ac;Cb;Ac-MeFuc	0	C14:0		Cb	Ac	Cb	Ac-MeFuc					C49H83N5O24	1126.55007513	500.333027383	703.412399898	906.491772413
467	PD3;C14:0;Ac;Ac;Cb;Ac-MeFuc	0	C14:0		Ac	Ac	Cb	Ac-MeFuc					C50H84N4O24	1125.55482616	499.337778413	702.417150928	905.496523443
469	PD3;C14:0;Ac;Ac-MeFuc	0	C14:0				Ac	Ac-MeFuc					C47H81N3O22	1040.53844782	414.321400073	617.400772588	820.480145103
471	PD3;C14:0;Cb;Ac;Ac-MeFuc	0	C14:0		Cb		Ac	Ac-MeFuc					C48H82N4O23	1083.54426148	457.327213733	660.406586248	863.485958763
473	PD3;C14:0;Ac;Ac;Ac-MeFuc	0	C14:0		Ac		Ac	Ac-MeFuc					C49H83N3O23	1082.54901251	456.331964763	659.411337278	862.490709793
475	PD3;C14:0;Cb;Ac;Ac-MeFuc	0	C14:0			Cb	Ac	Ac-MeFuc					C48H82N4O23	1083.54426148	457.327213733	660.406586248	863.485958763
477	PD3;C14:0;Cb;Cb;Ac;Ac-MeFuc	0	C14:0		Cb	Cb	Ac	Ac-MeFuc					C49H83N5O24	1126.55007513	500.333027383	703.412399898	906.491772413
479	PD3;C14:0;Ac;Cb;Ac;Ac-MeFuc	0	C14:0		Ac	Cb	Ac	Ac-MeFuc					C50H84N4O24	1125.55482616	499.337778413	702.417150928	905.496523443
481	PD3;C14:0;Ac;Ac;Ac-MeFuc	0	C14:0			Ac	Ac	Ac-MeFuc					C49H83N3O23	1082.54901251	456.331964763	659.411337278	862.490709793
483	PD3;C14:0;Cb;Ac;Ac;Ac-MeFuc	0	C14:0		Cb	Ac	Ac	Ac-MeFuc					C50H84N4O24	1125.55482616	499.337778413	702.417150928	905.496523443
485	PD3;C14:0;Ac;Ac;Ac;Ac-MeFuc	0	C14:0		Ac	Ac	Ac	Ac-MeFuc					C51H85N3O24	1124.55957719	498.342529443	701.421901958	904.501274473
487	PD3;C14:0;Gro	0	C14:0						Gro				C39H72N3O19	887.48327868	372.310835395	575.39020791	778.469580425
489	PD3;C14:0;Cb;Gro	0	C14:0		Cb				Gro				C40H73N4O20	930.48909233	415.316649045	618.39602156	821.475394075
491	PD3;C14:0;Ac;Gro	0	C14:0		Ac				Gro				C41H74N3O20	929.49384336	414.321400075	617.40077259	820.480145105
493	PD3;C14:0;Cb;Gro	0	C14:0			Cb			Gro				C40H73N4O20	930.48909233	415.316649045	618.39602156	821.475394075
495	PD3;C14:0;Cb;Cb;Gro	0	C14:0		Cb	Cb			Gro				C41H74N5O21	973.49490599	458.322462705	661.40183522	864.481207735
497	PD3;C14:0;Ac;Cb;Gro	0	C14:0		Ac	Cb			Gro				C42H75N4O21	972.49965702	457.327213735	660.40658625	863.485958765
499	PD3;C14:0;Ac;Gro	0	C14:0			Ac			Gro				C41H74N3O20	929.49384336	414.321400075	617.40077259	820.480145105
501	PD3;C14:0;Cb;Ac;Gro	0	C14:0		Cb	Ac			Gro				C42H75N4O21	972.49965702	457.327213735	660.40658625	863.485958765
503	PD3;C14:0;Ac;Ac;Gro	0	C14:0		Ac	Ac			Gro				C43H76N3O21	971.50440804	456.331964755	659.41133727	862.490709785
505	PD3;C14:0;Cb;Gro	0	C14:0				Cb		Gro				C40H73N4O20	930.48909233	415.316649045	618.39602156	821.475394075
507	PD3;C14:0;Cb;Cb;Gro	0	C14:0		Cb		Cb		Gro				C41H74N5O21	973.49490599	458.322462705	661.40183522	864.481207735
509	PD3;C14:0;Ac;Cb;Gro	0	C14:0		Ac		Cb		Gro				C42H75N4O21	972.49965702	457.327213735	660.40658625	863.485958765
511	PD3;C14:0;Cb;Cb;Gro	0	C14:0			Cb	Cb		Gro				C41H74N5O21	973.49490599	458.322462705	661.40183522	864.481207735
513	PD3;C14:0;Cb;Cb;Cb;Gro	0	C14:0		Cb	Cb	Cb		Gro				C42H75N6O22	1016.50071964	501.328276355	704.40764887	907.487021385
515	PD3;C14:0;Ac;Cb;Cb;Gro	0	C14:0		Ac	Cb	Cb		Gro				C43H76N5O22	1015.50547067	500.333027385	703.4123999	906.491772415
517	PD3;C14:0;Ac;Cb;Gro	0	C14:0			Ac	Cb		Gro				C42H75N4O21	972.49965702	457.327213735	660.40658625	863.485958765
519	PD3;C14:0;Cb;Ac;Cb;Gro	0	C14:0		Cb	Ac	Cb		Gro				C43H76N5O22	1015.50547067	500.333027385	703.4123999	906.491772415
521	PD3;C14:0;Ac;Ac;Cb;Gro	0	C14:0		Ac	Ac	Cb		Gro				C44H77N4O22	1014.5102217	499.337778415	702.41715093	905.496523445
523	PD3;C14:0;Ac;Gro	0	C14:0				Ac		Gro				C41H74N3O20	929.49384336	414.321400075	617.40077259	820.480145105
525	PD3;C14:0;Cb;Ac;Gro	0	C14:0		Cb		Ac		Gro				C42H75N4O21	972.49965702	457.327213735	660.40658625	863.485958765
527	PD3;C14:0;Ac;Ac;Gro	0	C14:0		Ac		Ac		Gro				C43H76N3O21	971.50440804	456.331964755	659.41133727	862.490709785
529	PD3;C14:0;Cb;Ac;Gro	0	C14:0			Cb	Ac		Gro				C42H75N4O21	972.49965702	457.327213735	660.40658625	863.485958765
531	PD3;C14:0;Cb;Cb;Ac;Gro	0	C14:0		Cb	Cb	Ac		Gro				C43H76N5O22	1015.50547067	500.333027385	703.4123999	906.491772415
533	PD3;C14:0;Ac;Cb;Ac;Gro	0	C14:0		Ac	Cb	Ac		Gro				C44H77N4O22	1014.5102217	499.337778415	702.41715093	905.496523445
535	PD3;C14:0;Ac;Ac;Gro	0	C14:0			Ac	Ac		Gro				C43H76N3O21	971.50440804	456.331964755	659.41133727	862.490709785
537	PD3;C14:0;Cb;Ac;Ac;Gro	0	C14:0		Cb	Ac	Ac		Gro				C44H77N4O22	1014.5102217	499.337778415	702.41715093	905.496523445
539	PD3;C14:0;Ac;Ac;Ac;Gro	0	C14:0		Ac	Ac	Ac		Gro				C45H78N3O22	1013.51497273	498.342529445	701.42190196	904.501274475
541	PD3;C14:0;Ac;Gro	0	C14:0					Ac	Gro				C41H74N3O20	929.49384336	372.310835392	575.390207907	778.469580422
543	PD3;C14:0;Cb;Ac;Gro	0	C14:0		Cb			Ac	Gro				C42H75N4O21	972.49965702	415.316649052	618.396021567	821.475394082
545	PD3;C14:0;Ac;Ac;Gro	0	C14:0		Ac			Ac	Gro				C43H76N3O21	971.50440804	414.321400072	617.400772587	820.480145102
547	PD3;C14:0;Cb;Ac;Gro	0	C14:0			Cb		Ac	Gro				C42H75N4O21	972.49965702	415.316649052	618.396021567	821.475394082
549	PD3;C14:0;Cb;Cb;Ac;Gro	0	C14:0		Cb	Cb		Ac	Gro				C43H76N5O22	1015.50547067	458.322462702	661.401835217	864.481207732
551	PD3;C14:0;Ac;Cb;Ac;Gro	0	C14:0		Ac	Cb		Ac	Gro				C44H77N4O22	1014.5102217	457.327213732	660.406586247	863.485958762
553	PD3;C14:0;Ac;Ac;Gro	0	C14:0			Ac		Ac	Gro				C43H76N3O21	971.50440804	414.321400072	617.400772587	820.480145102
555	PD3;C14:0;Cb;Ac;Ac;Gro	0	C14:0		Cb	Ac		Ac	Gro				C44H77N4O22	1014.5102217	457.327213732	660.406586247	863.485958762
557	PD3;C14:0;Ac;Ac;Ac;Gro	0	C14:0		Ac	Ac		Ac	Gro				C45H78N3O22	1013.51497273	456.331964762	659.411337277	862.490709792
559	PD3;C14:0;Cb;Ac;Gro	0	C14:0				Cb	Ac	Gro				C42H75N4O21	972.49965702	415.316649052	618.396021567	821.475394082
561	PD3;C14:0;Cb;Cb;Ac;Gro	0	C14:0		Cb		Cb	Ac	Gro				C43H76N5O22	1015.50547067	458.322462702	661.401835217	864.481207732
563	PD3;C14:0;Ac;Cb;Ac;Gro	0	C14:0		Ac		Cb	Ac	Gro				C44H77N4O22	1014.5102217	457.327213732	660.406586247	863.485958762
565	PD3;C14:0;Cb;Cb;Ac;Gro	0	C14:0			Cb	Cb	Ac	Gro				C43H76N5O22	1015.50547067	458.322462702	661.401835217	864.481207732
567	PD3;C14:0;Cb;Cb;Cb;Ac;Gro	0	C14:0		Cb	Cb	Cb	Ac	Gro				C44H77N6O23	1058.51128433	501.328276362	704.407648877	907.487021392
569	PD3;C14:0;Ac;Cb;Cb;Ac;Gro	0	C14:0		Ac	Cb	Cb	Ac	Gro				C45H78N5O23	1057.51603535	500.333027382	703.412399897	906.491772412
571	PD3;C14:0;Ac;Cb;Ac;Gro	0	C14:0			Ac	Cb	Ac	Gro				C44H77N4O22	1014.5102217	457.327213732	660.406586247	863.485958762
573	PD3;C14:0;Cb;Ac;Cb;Ac;Gro	0	C14:0		Cb	Ac	Cb	Ac	Gro				C45H78N5O23	1057.51603535	500.333027382	703.412399897	906.491772412
575	PD3;C14:0;Ac;Ac;Cb;Ac;Gro	0	C14:0		Ac	Ac	Cb	Ac	Gro				C46H79N4O23	1056.52078638	499.337778412	702.417150927	905.496523442
577	PD3;C14:0;Ac;Ac;Gro	0	C14:0				Ac	Ac	Gro				C43H76N3O21	971.50440804	414.321400072	617.400772587	820.480145102
579	PD3;C14:0;Cb;Ac;Ac;Gro	0	C14:0		Cb		Ac	Ac	Gro				C44H77N4O22	1014.5102217	457.327213732	660.406586247	863.485958762
581	PD3;C14:0;Ac;Ac;Ac;Gro	0	C14:0		Ac		Ac	Ac	Gro				C45H78N3O22	1013.51497273	456.331964762	659.411337277	862.490709792
583	PD3;C14:0;Cb;Ac;Ac;Gro	0	C14:0			Cb	Ac	Ac	Gro				C44H77N4O22	1014.5102217	457.327213732	660.406586247	863.485958762
585	PD3;C14:0;Cb;Cb;Ac;Ac;Gro	0	C14:0		Cb	Cb	Ac	Ac	Gro				C45H78N5O23	1057.51603535	500.333027382	703.412399897	906.491772412
587	PD3;C14:0;Ac;Cb;Ac;Ac;Gro	0	C14:0		Ac	Cb	Ac	Ac	Gro				C46H79N4O23	1056.52078638	499.337778412	702.417150927	905.496523442
589	PD3;C14:0;Ac;Ac;Ac;Gro	0	C14:0			Ac	Ac	Ac	Gro				C45H78N3O22	1013.51497273	456.331964762	659.411337277	862.490709792
591	PD3;C14:0;Cb;Ac;Ac;Ac;Gro	0	C14:0		Cb	Ac	Ac	Ac	Gro				C46H79N4O23	1056.52078638	499.337778412	702.417150927	905.496523442
593	PD3;C14:0;Ac;Ac;Ac;Ac;Gro	0	C14:0		Ac	Ac	Ac	Ac	Gro				C47H80N3O23	1055.52553741	498.342529442	701.421901957	904.501274472
595	PD3;C14:0;S;Gro	0	C14:0					S	Gro				C39H72N3O22S	967.44009371	372.310835394	575.390207909	778.469580424
597	PD3;C14:0;Cb;S;Gro	0	C14:0		Cb			S	Gro				C40H73N4O23S	1010.44590736	415.316649044	618.396021559	821.475394074
599	PD3;C14:0;Ac;S;Gro	0	C14:0		Ac			S	Gro				C41H74N3O23S	1009.45065839	414.321400074	617.400772589	820.480145104
601	PD3;C14:0;Cb;S;Gro	0	C14:0			Cb		S	Gro				C40H73N4O23S	1010.44590736	415.316649044	618.396021559	821.475394074
603	PD3;C14:0;Cb;Cb;S;Gro	0	C14:0		Cb	Cb		S	Gro				C41H74N5O24S	1053.45172102	458.322462704	661.401835219	864.481207734
605	PD3;C14:0;Ac;Cb;S;Gro	0	C14:0		Ac	Cb		S	Gro				C42H75N4O24S	1052.45647205	457.327213734	660.406586249	863.485958764
607	PD3;C14:0;Ac;S;Gro	0	C14:0			Ac		S	Gro				C41H74N3O23S	1009.45065839	414.321400074	617.400772589	820.480145104
609	PD3;C14:0;Cb;Ac;S;Gro	0	C14:0		Cb	Ac		S	Gro				C42H75N4O24S	1052.45647205	457.327213734	660.406586249	863.485958764
611	PD3;C14:0;Ac;Ac;S;Gro	0	C14:0		Ac	Ac		S	Gro				C43H76N3O24S	1051.46122307	456.331964754	659.411337269	862.490709784
613	PD3;C14:0;Cb;S;Gro	0	C14:0				Cb	S	Gro				C40H73N4O23S	1010.44590736	415.316649044	618.396021559	821.475394074
615	PD3;C14:0;Cb;Cb;S;Gro	0	C14:0		Cb		Cb	S	Gro				C41H74N5O24S	1053.45172102	458.322462704	661.401835219	864.481207734
617	PD3;C14:0;Ac;Cb;S;Gro	0	C14:0		Ac		Cb	S	Gro				C42H75N4O24S	1052.45647205	457.327213734	660.406586249	863.485958764
619	PD3;C14:0;Cb;Cb;S;Gro	0	C14:0			Cb	Cb	S	Gro				C41H74N5O24S	1053.45172102	458.322462704	661.401835219	864.481207734
621	PD3;C14:0;Cb;Cb;Cb;S;Gro	0	C14:0		Cb	Cb	Cb	S	Gro				C42H75N6O25S	1096.45753467	501.328276354	704.407648869	907.487021384
623	PD3;C14:0;Ac;Cb;Cb;S;Gro	0	C14:0		Ac	Cb	Cb	S	Gro				C43H76N5O25S	1095.4622857	500.333027384	703.412399899	906.491772414
625	PD3;C14:0;Ac;Cb;S;Gro	0	C14:0			Ac	Cb	S	Gro				C42H75N4O24S	1052.45647205	457.327213734	660.406586249	863.485958764
627	PD3;C14:0;Cb;Ac;Cb;S;Gro	0	C14:0		Cb	Ac	Cb	S	Gro				C43H76N5O25S	1095.4622857	500.333027384	703.412399899	906.491772414
629	PD3;C14:0;Ac;Ac;Cb;S;Gro	0	C14:0		Ac	Ac	Cb	S	Gro				C44H77N4O25S	1094.46703673	499.337778414	702.417150929	905.496523444
631	PD3;C14:0;Ac;S;Gro	0	C14:0				Ac	S	Gro				C41H74N3O23S	1009.45065839	414.321400074	617.400772589	820.480145104
633	PD3;C14:0;Cb;Ac;S;Gro	0	C14:0		Cb		Ac	S	Gro				C42H75N4O24S	1052.45647205	457.327213734	660.406586249	863.485958764
635	PD3;C14:0;Ac;Ac;S;Gro	0	C14:0		Ac		Ac	S	Gro				C43H76N3O24S	1051.46122307	456.331964754	659.411337269	862.490709784
637	PD3;C14:0;Cb;Ac;S;Gro	0	C14:0			Cb	Ac	S	Gro				C42H75N4O24S	1052.45647205	457.327213734	660.406586249	863.485958764
639	PD3;C14:0;Cb;Cb;Ac;S;Gro	0	C14:0		Cb	Cb	Ac	S	Gro				C43H76N5O25S	1095.4622857	500.333027384	703.412399899	906.491772414
641	PD3;C14:0;Ac;Cb;Ac;S;Gro	0	C14:0		Ac	Cb	Ac	S	Gro				C44H77N4O25S	1094.46703673	499.337778414	702.417150929	905.496523444
643	PD3;C14:0;Ac;Ac;S;Gro	0	C14:0			Ac	Ac	S	Gro				C43H76N3O24S	1051.46122307	456.331964754	659.411337269	862.490709784
645	PD3;C14:0;Cb;Ac;Ac;S;Gro	0	C14:0		Cb	Ac	Ac	S	Gro				C44H77N4O25S	1094.46703673	499.337778414	702.417150929	905.496523444
647	PD3;C14:0;Ac;Ac;Ac;S;Gro	0	C14:0		Ac	Ac	Ac	S	Gro				C45H78N3O25S	1093.47178776	498.342529444	701.421901959	904.501274474
649	PD3;C14:0;Fuc;Gro	0	C14:0					Fuc	Gro				C45H82N3O23	1033.54118747	372.310835389	575.390207904	778.469580419
651	PD3;C14:0;Cb;Fuc;Gro	0	C14:0		Cb			Fuc	Gro				C46H83N4O24	1076.54700113	415.316649049	618.396021564	821.475394079
653	PD3;C14:0;Ac;Fuc;Gro	0	C14:0		Ac			Fuc	Gro				C47H84N3O24	1075.55175216	414.321400079	617.400772594	820.480145109
655	PD3;C14:0;Cb;Fuc;Gro	0	C14:0			Cb		Fuc	Gro				C46H83N4O24	1076.54700113	415.316649049	618.396021564	821.475394079
657	PD3;C14:0;Cb;Cb;Fuc;Gro	0	C14:0		Cb	Cb		Fuc	Gro				C47H84N5O25	1119.55281478	458.322462699	661.401835214	864.481207729
659	PD3;C14:0;Ac;Cb;Fuc;Gro	0	C14:0		Ac	Cb		Fuc	Gro				C48H85N4O25	1118.55756581	457.327213729	660.406586244	863.485958759
661	PD3;C14:0;Ac;Fuc;Gro	0	C14:0			Ac		Fuc	Gro				C47H84N3O24	1075.55175216	414.321400079	617.400772594	820.480145109
663	PD3;C14:0;Cb;Ac;Fuc;Gro	0	C14:0		Cb	Ac		Fuc	Gro				C48H85N4O25	1118.55756581	457.327213729	660.406586244	863.485958759
665	PD3;C14:0;Ac;Ac;Fuc;Gro	0	C14:0		Ac	Ac		Fuc	Gro				C49H86N3O25	1117.56231684	456.331964759	659.411337274	862.490709789
667	PD3;C14:0;Cb;Fuc;Gro	0	C14:0				Cb	Fuc	Gro				C46H83N4O24	1076.54700113	415.316649049	618.396021564	821.475394079
669	PD3;C14:0;Cb;Cb;Fuc;Gro	0	C14:0		Cb		Cb	Fuc	Gro				C47H84N5O25	1119.55281478	458.322462699	661.401835214	864.481207729
671	PD3;C14:0;Ac;Cb;Fuc;Gro	0	C14:0		Ac		Cb	Fuc	Gro				C48H85N4O25	1118.55756581	457.327213729	660.406586244	863.485958759
673	PD3;C14:0;Cb;Cb;Fuc;Gro	0	C14:0			Cb	Cb	Fuc	Gro				C47H84N5O25	1119.55281478	458.322462699	661.401835214	864.481207729
675	PD3;C14:0;Cb;Cb;Cb;Fuc;Gro	0	C14:0		Cb	Cb	Cb	Fuc	Gro				C48H85N6O26	1162.55862844	501.328276359	704.407648874	907.487021389
677	PD3;C14:0;Ac;Cb;Cb;Fuc;Gro	0	C14:0		Ac	Cb	Cb	Fuc	Gro				C49H86N5O26	1161.56337947	500.333027389	703.412399904	906.491772419
679	PD3;C14:0;Ac;Cb;Fuc;Gro	0	C14:0			Ac	Cb	Fuc	Gro				C48H85N4O25	1118.55756581	457.327213729	660.406586244	863.485958759
681	PD3;C14:0;Cb;Ac;Cb;Fuc;Gro	0	C14:0		Cb	Ac	Cb	Fuc	Gro				C49H86N5O26	1161.56337947	500.333027389	703.412399904	906.491772419
683	PD3;C14:0;Ac;Ac;Cb;Fuc;Gro	0	C14:0		Ac	Ac	Cb	Fuc	Gro				C50H87N4O26	1160.56813049	499.337778409	702.417150924	905.496523439
685	PD3;C14:0;Ac;Fuc;Gro	0	C14:0				Ac	Fuc	Gro				C47H84N3O24	1075.55175216	414.321400079	617.400772594	820.480145109
687	PD3;C14:0;Cb;Ac;Fuc;Gro	0	C14:0		Cb		Ac	Fuc	Gro				C48H85N4O25	1118.55756581	457.327213729	660.406586244	863.485958759
689	PD3;C14:0;Ac;Ac;Fuc;Gro	0	C14:0		Ac		Ac	Fuc	Gro				C49H86N3O25	1117.56231684	456.331964759	659.411337274	862.490709789
691	PD3;C14:0;Cb;Ac;Fuc;Gro	0	C14:0			Cb	Ac	Fuc	Gro				C48H85N4O25	1118.55756581	457.327213729	660.406586244	863.485958759
693	PD3;C14:0;Cb;Cb;Ac;Fuc;Gro	0	C14:0		Cb	Cb	Ac	Fuc	Gro				C49H86N5O26	1161.56337947	500.333027389	703.412399904	906.491772419
695	PD3;C14:0;Ac;Cb;Ac;Fuc;Gro	0	C14:0		Ac	Cb	Ac	Fuc	Gro				C50H87N4O26	1160.56813049	499.337778409	702.417150924	905.496523439
697	PD3;C14:0;Ac;Ac;Fuc;Gro	0	C14:0			Ac	Ac	Fuc	Gro				C49H86N3O25	1117.56231684	456.331964759	659.411337274	862.490709789
699	PD3;C14:0;Cb;Ac;Ac;Fuc;Gro	0	C14:0		Cb	Ac	Ac	Fuc	Gro				C50H87N4O26	1160.56813049	499.337778409	702.417150924	905.496523439
701	PD3;C14:0;Ac;Ac;Ac;Fuc;Gro	0	C14:0		Ac	Ac	Ac	Fuc	Gro				C51H88N3O26	1159.57288152	498.342529439	701.421901954	904.501274469
703	PD3;C14:0;MeFuc;Gro	0	C14:0					MeFuc	Gro				C46H84N3O23	1047.55683754	372.310835395	575.39020791	778.469580425
705	PD3;C14:0;Cb;MeFuc;Gro	0	C14:0		Cb			MeFuc	Gro				C47H85N4O24	1090.56265119	415.316649045	618.39602156	821.475394075
707	PD3;C14:0;Ac;MeFuc;Gro	0	C14:0		Ac			MeFuc	Gro				C48H86N3O24	1089.56740222	414.321400075	617.40077259	820.480145105
709	PD3;C14:0;Cb;MeFuc;Gro	0	C14:0			Cb		MeFuc	Gro				C47H85N4O24	1090.56265119	415.316649045	618.39602156	821.475394075
711	PD3;C14:0;Cb;Cb;MeFuc;Gro	0	C14:0		Cb	Cb		MeFuc	Gro				C48H86N5O25	1133.56846485	458.322462705	661.40183522	864.481207735
713	PD3;C14:0;Ac;Cb;MeFuc;Gro	0	C14:0		Ac	Cb		MeFuc	Gro				C49H87N4O25	1132.57321588	457.327213735	660.40658625	863.485958765
715	PD3;C14:0;Ac;MeFuc;Gro	0	C14:0			Ac		MeFuc	Gro				C48H86N3O24	1089.56740222	414.321400075	617.40077259	820.480145105
717	PD3;C14:0;Cb;Ac;MeFuc;Gro	0	C14:0		Cb	Ac		MeFuc	Gro				C49H87N4O25	1132.57321588	457.327213735	660.40658625	863.485958765
719	PD3;C14:0;Ac;Ac;MeFuc;Gro	0	C14:0		Ac	Ac		MeFuc	Gro				C50H88N3O25	1131.5779669	456.331964755	659.41133727	862.490709785
721	PD3;C14:0;Cb;MeFuc;Gro	0	C14:0				Cb	MeFuc	Gro				C47H85N4O24	1090.56265119	415.316649045	618.39602156	821.475394075
723	PD3;C14:0;Cb;Cb;MeFuc;Gro	0	C14:0		Cb		Cb	MeFuc	Gro				C48H86N5O25	1133.56846485	458.322462705	661.40183522	864.481207735
725	PD3;C14:0;Ac;Cb;MeFuc;Gro	0	C14:0		Ac		Cb	MeFuc	Gro				C49H87N4O25	1132.57321588	457.327213735	660.40658625	863.485958765
727	PD3;C14:0;Cb;Cb;MeFuc;Gro	0	C14:0			Cb	Cb	MeFuc	Gro				C48H86N5O25	1133.56846485	458.322462705	661.40183522	864.481207735
729	PD3;C14:0;Cb;Cb;Cb;MeFuc;Gro	0	C14:0		Cb	Cb	Cb	MeFuc	Gro				C49H87N6O26	1176.5742785	501.328276355	704.40764887	907.487021385
731	PD3;C14:0;Ac;Cb;Cb;MeFuc;Gro	0	C14:0		Ac	Cb	Cb	MeFuc	Gro				C50H88N5O26	1175.57902953	500.333027385	703.4123999	906.491772415
733	PD3;C14:0;Ac;Cb;MeFuc;Gro	0	C14:0			Ac	Cb	MeFuc	Gro				C49H87N4O25	1132.57321588	457.327213735	660.40658625	863.485958765
735	PD3;C14:0;Cb;Ac;Cb;MeFuc;Gro	0	C14:0		Cb	Ac	Cb	MeFuc	Gro				C50H88N5O26	1175.57902953	500.333027385	703.4123999	906.491772415
737	PD3;C14:0;Ac;Ac;Cb;MeFuc;Gro	0	C14:0		Ac	Ac	Cb	MeFuc	Gro				C51H89N4O26	1174.58378056	499.337778415	702.41715093	905.496523445
739	PD3;C14:0;Ac;MeFuc;Gro	0	C14:0				Ac	MeFuc	Gro				C48H86N3O24	1089.56740222	414.321400075	617.40077259	820.480145105
741	PD3;C14:0;Cb;Ac;MeFuc;Gro	0	C14:0		Cb		Ac	MeFuc	Gro				C49H87N4O25	1132.57321588	457.327213735	660.40658625	863.485958765
743	PD3;C14:0;Ac;Ac;MeFuc;Gro	0	C14:0		Ac		Ac	MeFuc	Gro				C50H88N3O25	1131.5779669	456.331964755	659.41133727	862.490709785
745	PD3;C14:0;Cb;Ac;MeFuc;Gro	0	C14:0			Cb	Ac	MeFuc	Gro				C49H87N4O25	1132.57321588	457.327213735	660.40658625	863.485958765
747	PD3;C14:0;Cb;Cb;Ac;MeFuc;Gro	0	C14:0		Cb	Cb	Ac	MeFuc	Gro				C50H88N5O26	1175.57902953	500.333027385	703.4123999	906.491772415
749	PD3;C14:0;Ac;Cb;Ac;MeFuc;Gro	0	C14:0		Ac	Cb	Ac	MeFuc	Gro				C51H89N4O26	1174.58378056	499.337778415	702.41715093	905.496523445
751	PD3;C14:0;Ac;Ac;MeFuc;Gro	0	C14:0			Ac	Ac	MeFuc	Gro				C50H88N3O25	1131.5779669	456.331964755	659.41133727	862.490709785
753	PD3;C14:0;Cb;Ac;Ac;MeFuc;Gro	0	C14:0		Cb	Ac	Ac	MeFuc	Gro				C51H89N4O26	1174.58378056	499.337778415	702.41715093	905.496523445
755	PD3;C14:0;Ac;Ac;Ac;MeFuc;Gro	0	C14:0		Ac	Ac	Ac	MeFuc	Gro				C52H90N3O26	1173.58853159	498.342529445	701.42190196	904.501274475
757	PD3;C14:0;Ara;Gro	0	C14:0					Ara	Gro				C44H80N3O23	1019.52553741	372.310835393	575.390207908	778.469580423
759	PD3;C14:0;Cb;Ara;Gro	0	C14:0		Cb			Ara	Gro				C45H81N4O24	1062.53135106	415.316649043	618.396021558	821.475394073
761	PD3;C14:0;Ac;Ara;Gro	0	C14:0		Ac			Ara	Gro				C46H82N3O24	1061.53610209	414.321400073	617.400772588	820.480145103
763	PD3;C14:0;Cb;Ara;Gro	0	C14:0			Cb		Ara	Gro				C45H81N4O24	1062.53135106	415.316649043	618.396021558	821.475394073
765	PD3;C14:0;Cb;Cb;Ara;Gro	0	C14:0		Cb	Cb		Ara	Gro				C46H82N5O25	1105.53716472	458.322462703	661.401835218	864.481207733
767	PD3;C14:0;Ac;Cb;Ara;Gro	0	C14:0		Ac	Cb		Ara	Gro				C47H83N4O25	1104.54191575	457.327213733	660.406586248	863.485958763
769	PD3;C14:0;Ac;Ara;Gro	0	C14:0			Ac		Ara	Gro				C46H82N3O24	1061.53610209	414.321400073	617.400772588	820.480145103
771	PD3;C14:0;Cb;Ac;Ara;Gro	0	C14:0		Cb	Ac		Ara	Gro				C47H83N4O25	1104.54191575	457.327213733	660.406586248	863.485958763
773	PD3;C14:0;Ac;Ac;Ara;Gro	0	C14:0		Ac	Ac		Ara	Gro				C48H84N3O25	1103.54666678	456.331964763	659.411337278	862.490709793
775	PD3;C14:0;Cb;Ara;Gro	0	C14:0				Cb	Ara	Gro				C45H81N4O24	1062.53135106	415.316649043	618.396021558	821.475394073
777	PD3;C14:0;Cb;Cb;Ara;Gro	0	C14:0		Cb		Cb	Ara	Gro				C46H82N5O25	1105.53716472	458.322462703	661.401835218	864.481207733
779	PD3;C14:0;Ac;Cb;Ara;Gro	0	C14:0		Ac		Cb	Ara	Gro				C47H83N4O25	1104.54191575	457.327213733	660.406586248	863.485958763
781	PD3;C14:0;Cb;Cb;Ara;Gro	0	C14:0			Cb	Cb	Ara	Gro				C46H82N5O25	1105.53716472	458.322462703	661.401835218	864.481207733
783	PD3;C14:0;Cb;Cb;Cb;Ara;Gro	0	C14:0		Cb	Cb	Cb	Ara	Gro				C47H83N6O26	1148.54297837	501.328276353	704.407648868	907.487021383
785	PD3;C14:0;Ac;Cb;Cb;Ara;Gro	0	C14:0		Ac	Cb	Cb	Ara	Gro				C48H84N5O26	1147.5477294	500.333027383	703.412399898	906.491772413
787	PD3;C14:0;Ac;Cb;Ara;Gro	0	C14:0			Ac	Cb	Ara	Gro				C47H83N4O25	1104.54191575	457.327213733	660.406586248	863.485958763
789	PD3;C14:0;Cb;Ac;Cb;Ara;Gro	0	C14:0		Cb	Ac	Cb	Ara	Gro				C48H84N5O26	1147.5477294	500.333027383	703.412399898	906.491772413
791	PD3;C14:0;Ac;Ac;Cb;Ara;Gro	0	C14:0		Ac	Ac	Cb	Ara	Gro				C49H85N4O26	1146.55248043	499.337778413	702.417150928	905.496523443
793	PD3;C14:0;Ac;Ara;Gro	0	C14:0				Ac	Ara	Gro				C46H82N3O24	1061.53610209	414.321400073	617.400772588	820.480145103
795	PD3;C14:0;Cb;Ac;Ara;Gro	0	C14:0		Cb		Ac	Ara	Gro				C47H83N4O25	1104.54191575	457.327213733	660.406586248	863.485958763
797	PD3;C14:0;Ac;Ac;Ara;Gro	0	C14:0		Ac		Ac	Ara	Gro				C48H84N3O25	1103.54666678	456.331964763	659.411337278	862.490709793
799	PD3;C14:0;Cb;Ac;Ara;Gro	0	C14:0			Cb	Ac	Ara	Gro				C47H83N4O25	1104.54191575	457.327213733	660.406586248	863.485958763
801	PD3;C14:0;Cb;Cb;Ac;Ara;Gro	0	C14:0		Cb	Cb	Ac	Ara	Gro				C48H84N5O26	1147.5477294	500.333027383	703.412399898	906.491772413
803	PD3;C14:0;Ac;Cb;Ac;Ara;Gro	0	C14:0		Ac	Cb	Ac	Ara	Gro				C49H85N4O26	1146.55248043	499.337778413	702.417150928	905.496523443
805	PD3;C14:0;Ac;Ac;Ara;Gro	0	C14:0			Ac	Ac	Ara	Gro				C48H84N3O25	1103.54666678	456.331964763	659.411337278	862.490709793
807	PD3;C14:0;Cb;Ac;Ac;Ara;Gro	0	C14:0		Cb	Ac	Ac	Ara	Gro				C49H85N4O26	1146.55248043	499.337778413	702.417150928	905.496523443
809	PD3;C14:0;Ac;Ac;Ac;Ara;Gro	0	C14:0		Ac	Ac	Ac	Ara	Gro				C50H86N3O26	1145.55723146	498.342529443	701.421901958	904.501274473
811	PD3;C14:0;S-MeFuc;Gro	0	C14:0					S-MeFuc	Gro				C46H84N3O26S	1127.51365257	372.310835394	575.390207909	778.469580424
813	PD3;C14:0;Cb;S-MeFuc;Gro	0	C14:0		Cb			S-MeFuc	Gro				C47H85N4O27S	1170.51946622	415.316649044	618.396021559	821.475394074
815	PD3;C14:0;Ac;S-MeFuc;Gro	0	C14:0		Ac			S-MeFuc	Gro				C48H86N3O27S	1169.52421725	414.321400074	617.400772589	820.480145104
817	PD3;C14:0;Cb;S-MeFuc;Gro	0	C14:0			Cb		S-MeFuc	Gro				C47H85N4O27S	1170.51946622	415.316649044	618.396021559	821.475394074
819	PD3;C14:0;Cb;Cb;S-MeFuc;Gro	0	C14:0		Cb	Cb		S-MeFuc	Gro				C48H86N5O28S	1213.52527988	458.322462704	661.401835219	864.481207734
821	PD3;C14:0;Ac;Cb;S-MeFuc;Gro	0	C14:0		Ac	Cb		S-MeFuc	Gro				C49H87N4O28S	1212.53003091	457.327213734	660.406586249	863.485958764
823	PD3;C14:0;Ac;S-MeFuc;Gro	0	C14:0			Ac		S-MeFuc	Gro				C48H86N3O27S	1169.52421725	414.321400074	617.400772589	820.480145104
825	PD3;C14:0;Cb;Ac;S-MeFuc;Gro	0	C14:0		Cb	Ac		S-MeFuc	Gro				C49H87N4O28S	1212.53003091	457.327213734	660.406586249	863.485958764
827	PD3;C14:0;Ac;Ac;S-MeFuc;Gro	0	C14:0		Ac	Ac		S-MeFuc	Gro				C50H88N3O28S	1211.53478193	456.331964754	659.411337269	862.490709784
829	PD3;C14:0;Cb;S-MeFuc;Gro	0	C14:0				Cb	S-MeFuc	Gro				C47H85N4O27S	1170.51946622	415.316649044	618.396021559	821.475394074
831	PD3;C14:0;Cb;Cb;S-MeFuc;Gro	0	C14:0		Cb		Cb	S-MeFuc	Gro				C48H86N5O28S	1213.52527988	458.322462704	661.401835219	864.481207734
833	PD3;C14:0;Ac;Cb;S-MeFuc;Gro	0	C14:0		Ac		Cb	S-MeFuc	Gro				C49H87N4O28S	1212.53003091	457.327213734	660.406586249	863.485958764
835	PD3;C14:0;Cb;Cb;S-MeFuc;Gro	0	C14:0			Cb	Cb	S-MeFuc	Gro				C48H86N5O28S	1213.52527988	458.322462704	661.401835219	864.481207734
837	PD3;C14:0;Cb;Cb;Cb;S-MeFuc;Gro	0	C14:0		Cb	Cb	Cb	S-MeFuc	Gro				C49H87N6O29S	1256.53109353	501.328276354	704.407648869	907.487021384
839	PD3;C14:0;Ac;Cb;Cb;S-MeFuc;Gro	0	C14:0		Ac	Cb	Cb	S-MeFuc	Gro				C50H88N5O29S	1255.53584456	500.333027384	703.412399899	906.491772414
841	PD3;C14:0;Ac;Cb;S-MeFuc;Gro	0	C14:0			Ac	Cb	S-MeFuc	Gro				C49H87N4O28S	1212.53003091	457.327213734	660.406586249	863.485958764
843	PD3;C14:0;Cb;Ac;Cb;S-MeFuc;Gro	0	C14:0		Cb	Ac	Cb	S-MeFuc	Gro				C50H88N5O29S	1255.53584456	500.333027384	703.412399899	906.491772414
845	PD3;C14:0;Ac;Ac;Cb;S-MeFuc;Gro	0	C14:0		Ac	Ac	Cb	S-MeFuc	Gro				C51H89N4O29S	1254.54059559	499.337778414	702.417150929	905.496523444
847	PD3;C14:0;Ac;S-MeFuc;Gro	0	C14:0				Ac	S-MeFuc	Gro				C48H86N3O27S	1169.52421725	414.321400074	617.400772589	820.480145104
849	PD3;C14:0;Cb;Ac;S-MeFuc;Gro	0	C14:0		Cb		Ac	S-MeFuc	Gro				C49H87N4O28S	1212.53003091	457.327213734	660.406586249	863.485958764
851	PD3;C14:0;Ac;Ac;S-MeFuc;Gro	0	C14:0		Ac		Ac	S-MeFuc	Gro				C50H88N3O28S	1211.53478193	456.331964754	659.411337269	862.490709784
853	PD3;C14:0;Cb;Ac;S-MeFuc;Gro	0	C14:0			Cb	Ac	S-MeFuc	Gro				C49H87N4O28S	1212.53003091	457.327213734	660.406586249	863.485958764
855	PD3;C14:0;Cb;Cb;Ac;S-MeFuc;Gro	0	C14:0		Cb	Cb	Ac	S-MeFuc	Gro				C50H88N5O29S	1255.53584456	500.333027384	703.412399899	906.491772414
857	PD3;C14:0;Ac;Cb;Ac;S-MeFuc;Gro	0	C14:0		Ac	Cb	Ac	S-MeFuc	Gro				C51H89N4O29S	1254.54059559	499.337778414	702.417150929	905.496523444
859	PD3;C14:0;Ac;Ac;S-MeFuc;Gro	0	C14:0			Ac	Ac	S-MeFuc	Gro				C50H88N3O28S	1211.53478193	456.331964754	659.411337269	862.490709784
861	PD3;C14:0;Cb;Ac;Ac;S-MeFuc;Gro	0	C14:0		Cb	Ac	Ac	S-MeFuc	Gro				C51H89N4O29S	1254.54059559	499.337778414	702.417150929	905.496523444
863	PD3;C14:0;Ac;Ac;Ac;S-MeFuc;Gro	0	C14:0		Ac	Ac	Ac	S-MeFuc	Gro				C52H90N3O29S	1253.54534662	498.342529444	701.421901959	904.501274474
865	PD3;C14:0;Ac-Fuc;Gro	0	C14:0					Ac-Fuc	Gro				C47H84N3O24	1075.55175216	372.310835396	575.390207911	778.469580426
867	PD3;C14:0;Cb;Ac-Fuc;Gro	0	C14:0		Cb			Ac-Fuc	Gro				C48H85N4O25	1118.55756581	415.316649046	618.396021561	821.475394076
869	PD3;C14:0;Ac;Ac-Fuc;Gro	0	C14:0		Ac			Ac-Fuc	Gro				C49H86N3O25	1117.56231684	414.321400076	617.400772591	820.480145106
871	PD3;C14:0;Cb;Ac-Fuc;Gro	0	C14:0			Cb		Ac-Fuc	Gro				C48H85N4O25	1118.55756581	415.316649046	618.396021561	821.475394076
873	PD3;C14:0;Cb;Cb;Ac-Fuc;Gro	0	C14:0		Cb	Cb		Ac-Fuc	Gro				C49H86N5O26	1161.56337947	458.322462706	661.401835221	864.481207736
875	PD3;C14:0;Ac;Cb;Ac-Fuc;Gro	0	C14:0		Ac	Cb		Ac-Fuc	Gro				C50H87N4O26	1160.56813049	457.327213726	660.406586241	863.485958756
877	PD3;C14:0;Ac;Ac-Fuc;Gro	0	C14:0			Ac		Ac-Fuc	Gro				C49H86N3O25	1117.56231684	414.321400076	617.400772591	820.480145106
879	PD3;C14:0;Cb;Ac;Ac-Fuc;Gro	0	C14:0		Cb	Ac		Ac-Fuc	Gro				C50H87N4O26	1160.56813049	457.327213726	660.406586241	863.485958756
881	PD3;C14:0;Ac;Ac;Ac-Fuc;Gro	0	C14:0		Ac	Ac		Ac-Fuc	Gro				C51H88N3O26	1159.57288152	456.331964756	659.411337271	862.490709786
883	PD3;C14:0;Cb;Ac-Fuc;Gro	0	C14:0				Cb	Ac-Fuc	Gro				C48H85N4O25	1118.55756581	415.316649046	618.396021561	821.475394076
885	PD3;C14:0;Cb;Cb;Ac-Fuc;Gro	0	C14:0		Cb		Cb	Ac-Fuc	Gro				C49H86N5O26	1161.56337947	458.322462706	661.401835221	864.481207736
887	PD3;C14:0;Ac;Cb;Ac-Fuc;Gro	0	C14:0		Ac		Cb	Ac-Fuc	Gro				C50H87N4O26	1160.56813049	457.327213726	660.406586241	863.485958756
889	PD3;C14:0;Cb;Cb;Ac-Fuc;Gro	0	C14:0			Cb	Cb	Ac-Fuc	Gro				C49H86N5O26	1161.56337947	458.322462706	661.401835221	864.481207736
891	PD3;C14:0;Cb;Cb;Cb;Ac-Fuc;Gro	0	C14:0		Cb	Cb	Cb	Ac-Fuc	Gro				C50H87N6O27	1204.56919312	501.328276356	704.407648871	907.487021386
893	PD3;C14:0;Ac;Cb;Cb;Ac-Fuc;Gro	0	C14:0		Ac	Cb	Cb	Ac-Fuc	Gro				C51H88N5O27	1203.57394415	500.333027386	703.412399901	906.491772416
895	PD3;C14:0;Ac;Cb;Ac-Fuc;Gro	0	C14:0			Ac	Cb	Ac-Fuc	Gro				C50H87N4O26	1160.56813049	457.327213726	660.406586241	863.485958756
897	PD3;C14:0;Cb;Ac;Cb;Ac-Fuc;Gro	0	C14:0		Cb	Ac	Cb	Ac-Fuc	Gro				C51H88N5O27	1203.57394415	500.333027386	703.412399901	906.491772416
899	PD3;C14:0;Ac;Ac;Cb;Ac-Fuc;Gro	0	C14:0		Ac	Ac	Cb	Ac-Fuc	Gro				C52H89N4O27	1202.57869518	499.337778416	702.417150931	905.496523446
901	PD3;C14:0;Ac;Ac-Fuc;Gro	0	C14:0				Ac	Ac-Fuc	Gro				C49H86N3O25	1117.56231684	414.321400076	617.400772591	820.480145106
903	PD3;C14:0;Cb;Ac;Ac-Fuc;Gro	0	C14:0		Cb		Ac	Ac-Fuc	Gro				C50H87N4O26	1160.56813049	457.327213726	660.406586241	863.485958756
905	PD3;C14:0;Ac;Ac;Ac-Fuc;Gro	0	C14:0		Ac		Ac	Ac-Fuc	Gro				C51H88N3O26	1159.57288152	456.331964756	659.411337271	862.490709786
907	PD3;C14:0;Cb;Ac;Ac-Fuc;Gro	0	C14:0			Cb	Ac	Ac-Fuc	Gro				C50H87N4O26	1160.56813049	457.327213726	660.406586241	863.485958756
909	PD3;C14:0;Cb;Cb;Ac;Ac-Fuc;Gro	0	C14:0		Cb	Cb	Ac	Ac-Fuc	Gro				C51H88N5O27	1203.57394415	500.333027386	703.412399901	906.491772416
911	PD3;C14:0;Ac;Cb;Ac;Ac-Fuc;Gro	0	C14:0		Ac	Cb	Ac	Ac-Fuc	Gro				C52H89N4O27	1202.57869518	499.337778416	702.417150931	905.496523446
913	PD3;C14:0;Ac;Ac;Ac-Fuc;Gro	0	C14:0			Ac	Ac	Ac-Fuc	Gro				C51H88N3O26	1159.57288152	456.331964756	659.411337271	862.490709786
915	PD3;C14:0;Cb;Ac;Ac;Ac-Fuc;Gro	0	C14:0		Cb	Ac	Ac	Ac-Fuc	Gro				C52H89N4O27	1202.57869518	499.337778416	702.417150931	905.496523446
917	PD3;C14:0;Ac;Ac;Ac;Ac-Fuc;Gro	0	C14:0		Ac	Ac	Ac	Ac-Fuc	Gro				C53H90N3O27	1201.58344621	498.342529446	701.421901961	904.501274476
919	PD3;C14:0;Ac-MeFuc;Gro	0	C14:0					Ac-MeFuc	Gro				C48H86N3O24	1089.56740222	372.310835392	575.390207907	778.469580422
921	PD3;C14:0;Cb;Ac-MeFuc;Gro	0	C14:0		Cb			Ac-MeFuc	Gro				C49H87N4O25	1132.57321588	415.316649052	618.396021567	821.475394082
923	PD3;C14:0;Ac;Ac-MeFuc;Gro	0	C14:0		Ac			Ac-MeFuc	Gro				C50H88N3O25	1131.5779669	414.321400072	617.400772587	820.480145102
925	PD3;C14:0;Cb;Ac-MeFuc;Gro	0	C14:0			Cb		Ac-MeFuc	Gro				C49H87N4O25	1132.57321588	415.316649052	618.396021567	821.475394082
927	PD3;C14:0;Cb;Cb;Ac-MeFuc;Gro	0	C14:0		Cb	Cb		Ac-MeFuc	Gro				C50H88N5O26	1175.57902953	458.322462702	661.401835217	864.481207732
929	PD3;C14:0;Ac;Cb;Ac-MeFuc;Gro	0	C14:0		Ac	Cb		Ac-MeFuc	Gro				C51H89N4O26	1174.58378056	457.327213732	660.406586247	863.485958762
931	PD3;C14:0;Ac;Ac-MeFuc;Gro	0	C14:0			Ac		Ac-MeFuc	Gro				C50H88N3O25	1131.5779669	414.321400072	617.400772587	820.480145102
933	PD3;C14:0;Cb;Ac;Ac-MeFuc;Gro	0	C14:0		Cb	Ac		Ac-MeFuc	Gro				C51H89N4O26	1174.58378056	457.327213732	660.406586247	863.485958762
935	PD3;C14:0;Ac;Ac;Ac-MeFuc;Gro	0	C14:0		Ac	Ac		Ac-MeFuc	Gro				C52H90N3O26	1173.58853159	456.331964762	659.411337277	862.490709792
937	PD3;C14:0;Cb;Ac-MeFuc;Gro	0	C14:0				Cb	Ac-MeFuc	Gro				C49H87N4O25	1132.57321588	415.316649052	618.396021567	821.475394082
939	PD3;C14:0;Cb;Cb;Ac-MeFuc;Gro	0	C14:0		Cb		Cb	Ac-MeFuc	Gro				C50H88N5O26	1175.57902953	458.322462702	661.401835217	864.481207732
941	PD3;C14:0;Ac;Cb;Ac-MeFuc;Gro	0	C14:0		Ac		Cb	Ac-MeFuc	Gro				C51H89N4O26	1174.58378056	457.327213732	660.406586247	863.485958762
943	PD3;C14:0;Cb;Cb;Ac-MeFuc;Gro	0	C14:0			Cb	Cb	Ac-MeFuc	Gro				C50H88N5O26	1175.57902953	458.322462702	661.401835217	864.481207732
945	PD3;C14:0;Cb;Cb;Cb;Ac-MeFuc;Gro	0	C14:0		Cb	Cb	Cb	Ac-MeFuc	Gro				C51H89N6O27	1218.58484319	501.328276362	704.407648877	907.487021392
947	PD3;C14:0;Ac;Cb;Cb;Ac-MeFuc;Gro	0	C14:0		Ac	Cb	Cb	Ac-MeFuc	Gro				C52H90N5O27	1217.58959421	500.333027382	703.412399897	906.491772412
949	PD3;C14:0;Ac;Cb;Ac-MeFuc;Gro	0	C14:0			Ac	Cb	Ac-MeFuc	Gro				C51H89N4O26	1174.58378056	457.327213732	660.406586247	863.485958762
951	PD3;C14:0;Cb;Ac;Cb;Ac-MeFuc;Gro	0	C14:0		Cb	Ac	Cb	Ac-MeFuc	Gro				C52H90N5O27	1217.58959421	500.333027382	703.412399897	906.491772412
953	PD3;C14:0;Ac;Ac;Cb;Ac-MeFuc;Gro	0	C14:0		Ac	Ac	Cb	Ac-MeFuc	Gro				C53H91N4O27	1216.59434524	499.337778412	702.417150927	905.496523442
955	PD3;C14:0;Ac;Ac-MeFuc;Gro	0	C14:0				Ac	Ac-MeFuc	Gro				C50H88N3O25	1131.5779669	414.321400072	617.400772587	820.480145102
957	PD3;C14:0;Cb;Ac;Ac-MeFuc;Gro	0	C14:0		Cb		Ac	Ac-MeFuc	Gro				C51H89N4O26	1174.58378056	457.327213732	660.406586247	863.485958762
959	PD3;C14:0;Ac;Ac;Ac-MeFuc;Gro	0	C14:0		Ac		Ac	Ac-MeFuc	Gro				C52H90N3O26	1173.58853159	456.331964762	659.411337277	862.490709792
961	PD3;C14:0;Cb;Ac;Ac-MeFuc;Gro	0	C14:0			Cb	Ac	Ac-MeFuc	Gro				C51H89N4O26	1174.58378056	457.327213732	660.406586247	863.485958762
963	PD3;C14:0;Cb;Cb;Ac;Ac-MeFuc;Gro	0	C14:0		Cb	Cb	Ac	Ac-MeFuc	Gro				C52H90N5O27	1217.58959421	500.333027382	703.412399897	906.491772412
965	PD3;C14:0;Ac;Cb;Ac;Ac-MeFuc;Gro	0	C14:0		Ac	Cb	Ac	Ac-MeFuc	Gro				C53H91N4O27	1216.59434524	499.337778412	702.417150927	905.496523442
967	PD3;C14:0;Ac;Ac;Ac-MeFuc;Gro	0	C14:0			Ac	Ac	Ac-MeFuc	Gro				C52H90N3O26	1173.58853159	456.331964762	659.411337277	862.490709792
969	PD3;C14:0;Cb;Ac;Ac;Ac-MeFuc;Gro	0	C14:0		Cb	Ac	Ac	Ac-MeFuc	Gro				C53H91N4O27	1216.59434524	499.337778412	702.417150927	905.496523442
971	PD3;C14:0;Ac;Ac;Ac;Ac-MeFuc;Gro	0	C14:0		Ac	Ac	Ac	Ac-MeFuc	Gro				C54H92N3O27	1215.59909627	498.342529442	701.421901957	904.501274472
973	PD3;C14:0;Man	0	C14:0						Man				C42H75N3O21	958.49658301	372.310835391	575.390207906	778.469580421
975	PD3;C14:0;Cb;Man	0	C14:0		Cb				Man				C43H76N4O22	1001.50239667	415.316649051	618.396021566	821.475394081
977	PD3;C14:0;Ac;Man	0	C14:0		Ac				Man				C44H77N3O22	1000.50714769	414.321400071	617.400772586	820.480145101
979	PD3;C14:0;Cb;Man	0	C14:0			Cb			Man				C43H76N4O22	1001.50239667	415.316649051	618.396021566	821.475394081
981	PD3;C14:0;Cb;Cb;Man	0	C14:0		Cb	Cb			Man				C44H77N5O23	1044.50821032	458.322462701	661.401835216	864.481207731
983	PD3;C14:0;Ac;Cb;Man	0	C14:0		Ac	Cb			Man				C45H78N4O23	1043.51296135	457.327213731	660.406586246	863.485958761
985	PD3;C14:0;Ac;Man	0	C14:0			Ac			Man				C44H77N3O22	1000.50714769	414.321400071	617.400772586	820.480145101
987	PD3;C14:0;Cb;Ac;Man	0	C14:0		Cb	Ac			Man				C45H78N4O23	1043.51296135	457.327213731	660.406586246	863.485958761
989	PD3;C14:0;Ac;Ac;Man	0	C14:0		Ac	Ac			Man				C46H79N3O23	1042.51771238	456.331964761	659.411337276	862.490709791
991	PD3;C14:0;Cb;Man	0	C14:0				Cb		Man				C43H76N4O22	1001.50239667	415.316649051	618.396021566	821.475394081
993	PD3;C14:0;Cb;Cb;Man	0	C14:0		Cb		Cb		Man				C44H77N5O23	1044.50821032	458.322462701	661.401835216	864.481207731
995	PD3;C14:0;Ac;Cb;Man	0	C14:0		Ac		Cb		Man				C45H78N4O23	1043.51296135	457.327213731	660.406586246	863.485958761
997	PD3;C14:0;Cb;Cb;Man	0	C14:0			Cb	Cb		Man				C44H77N5O23	1044.50821032	458.322462701	661.401835216	864.481207731
999	PD3;C14:0;Cb;Cb;Cb;Man	0	C14:0		Cb	Cb	Cb		Man				C45H78N6O24	1087.51402398	501.328276361	704.407648876	907.487021391
1001	PD3;C14:0;Ac;Cb;Cb;Man	0	C14:0		Ac	Cb	Cb		Man				C46H79N5O24	1086.518775	500.333027381	703.412399896	906.491772411
1003	PD3;C14:0;Ac;Cb;Man	0	C14:0			Ac	Cb		Man				C45H78N4O23	1043.51296135	457.327213731	660.406586246	863.485958761
1005	PD3;C14:0;Cb;Ac;Cb;Man	0	C14:0		Cb	Ac	Cb		Man				C46H79N5O24	1086.518775	500.333027381	703.412399896	906.491772411
1007	PD3;C14:0;Ac;Ac;Cb;Man	0	C14:0		Ac	Ac	Cb		Man				C47H80N4O24	1085.52352603	499.337778411	702.417150926	905.496523441
1009	PD3;C14:0;Ac;Man	0	C14:0				Ac		Man				C44H77N3O22	1000.50714769	414.321400071	617.400772586	820.480145101
1011	PD3;C14:0;Cb;Ac;Man	0	C14:0		Cb		Ac		Man				C45H78N4O23	1043.51296135	457.327213731	660.406586246	863.485958761
1013	PD3;C14:0;Ac;Ac;Man	0	C14:0		Ac		Ac		Man				C46H79N3O23	1042.51771238	456.331964761	659.411337276	862.490709791
1015	PD3;C14:0;Cb;Ac;Man	0	C14:0			Cb	Ac		Man				C45H78N4O23	1043.51296135	457.327213731	660.406586246	863.485958761
1017	PD3;C14:0;Cb;Cb;Ac;Man	0	C14:0		Cb	Cb	Ac		Man				C46H79N5O24	1086.518775	500.333027381	703.412399896	906.491772411
1019	PD3;C14:0;Ac;Cb;Ac;Man	0	C14:0		Ac	Cb	Ac		Man				C47H80N4O24	1085.52352603	499.337778411	702.417150926	905.496523441
1021	PD3;C14:0;Ac;Ac;Man	0	C14:0			Ac	Ac		Man				C46H79N3O23	1042.51771238	456.331964761	659.411337276	862.490709791
1023	PD3;C14:0;Cb;Ac;Ac;Man	0	C14:0		Cb	Ac	Ac		Man				C47H80N4O24	1085.52352603	499.337778411	702.417150926	905.496523441
1025	PD3;C14:0;Ac;Ac;Ac;Man	0	C14:0		Ac	Ac	Ac		Man				C48H81N3O24	1084.52827706	498.342529441	701.421901956	904.501274471
1027	PD3;C14:0;Ac;Man	0	C14:0					Ac	Man				C44H77N3O22	1000.50714769	372.310835388	575.390207903	778.469580418
1029	PD3;C14:0;Cb;Ac;Man	0	C14:0		Cb			Ac	Man				C45H78N4O23	1043.51296135	415.316649048	618.396021563	821.475394078
1031	PD3;C14:0;Ac;Ac;Man	0	C14:0		Ac			Ac	Man				C46H79N3O23	1042.51771238	414.321400078	617.400772593	820.480145108
1033	PD3;C14:0;Cb;Ac;Man	0	C14:0			Cb		Ac	Man				C45H78N4O23	1043.51296135	415.316649048	618.396021563	821.475394078
1035	PD3;C14:0;Cb;Cb;Ac;Man	0	C14:0		Cb	Cb		Ac	Man				C46H79N5O24	1086.518775	458.322462698	661.401835213	864.481207728
1037	PD3;C14:0;Ac;Cb;Ac;Man	0	C14:0		Ac	Cb		Ac	Man				C47H80N4O24	1085.52352603	457.327213728	660.406586243	863.485958758
1039	PD3;C14:0;Ac;Ac;Man	0	C14:0			Ac		Ac	Man				C46H79N3O23	1042.51771238	414.321400078	617.400772593	820.480145108
1041	PD3;C14:0;Cb;Ac;Ac;Man	0	C14:0		Cb	Ac		Ac	Man				C47H80N4O24	1085.52352603	457.327213728	660.406586243	863.485958758
1043	PD3;C14:0;Ac;Ac;Ac;Man	0	C14:0		Ac	Ac		Ac	Man				C48H81N3O24	1084.52827706	456.331964758	659.411337273	862.490709788
1045	PD3;C14:0;Cb;Ac;Man	0	C14:0				Cb	Ac	Man				C45H78N4O23	1043.51296135	415.316649048	618.396021563	821.475394078
1047	PD3;C14:0;Cb;Cb;Ac;Man	0	C14:0		Cb		Cb	Ac	Man				C46H79N5O24	1086.518775	458.322462698	661.401835213	864.481207728
1049	PD3;C14:0;Ac;Cb;Ac;Man	0	C14:0		Ac		Cb	Ac	Man				C47H80N4O24	1085.52352603	457.327213728	660.406586243	863.485958758
1051	PD3;C14:0;Cb;Cb;Ac;Man	0	C14:0			Cb	Cb	Ac	Man				C46H79N5O24	1086.518775	458.322462698	661.401835213	864.481207728
1053	PD3;C14:0;Cb;Cb;Cb;Ac;Man	0	C14:0		Cb	Cb	Cb	Ac	Man				C47H80N6O25	1129.52458866	501.328276358	704.407648873	907.487021388
1055	PD3;C14:0;Ac;Cb;Cb;Ac;Man	0	C14:0		Ac	Cb	Cb	Ac	Man				C48H81N5O25	1128.52933969	500.333027388	703.412399903	906.491772418
1057	PD3;C14:0;Ac;Cb;Ac;Man	0	C14:0			Ac	Cb	Ac	Man				C47H80N4O24	1085.52352603	457.327213728	660.406586243	863.485958758
1059	PD3;C14:0;Cb;Ac;Cb;Ac;Man	0	C14:0		Cb	Ac	Cb	Ac	Man				C48H81N5O25	1128.52933969	500.333027388	703.412399903	906.491772418
1061	PD3;C14:0;Ac;Ac;Cb;Ac;Man	0	C14:0		Ac	Ac	Cb	Ac	Man				C49H82N4O25	1127.53409072	499.337778418	702.417150933	905.496523448
1063	PD3;C14:0;Ac;Ac;Man	0	C14:0				Ac	Ac	Man				C46H79N3O23	1042.51771238	414.321400078	617.400772593	820.480145108
1065	PD3;C14:0;Cb;Ac;Ac;Man	0	C14:0		Cb		Ac	Ac	Man				C47H80N4O24	1085.52352603	457.327213728	660.406586243	863.485958758
1067	PD3;C14:0;Ac;Ac;Ac;Man	0	C14:0		Ac		Ac	Ac	Man				C48H81N3O24	1084.52827706	456.331964758	659.411337273	862.490709788
1069	PD3;C14:0;Cb;Ac;Ac;Man	0	C14:0			Cb	Ac	Ac	Man				C47H80N4O24	1085.52352603	457.327213728	660.406586243	863.485958758
1071	PD3;C14:0;Cb;Cb;Ac;Ac;Man	0	C14:0		Cb	Cb	Ac	Ac	Man				C48H81N5O25	1128.52933969	500.333027388	703.412399903	906.491772418
1073	PD3;C14:0;Ac;Cb;Ac;Ac;Man	0	C14:0		Ac	Cb	Ac	Ac	Man				C49H82N4O25	1127.53409072	499.337778418	702.417150933	905.496523448
1075	PD3;C14:0;Ac;Ac;Ac;Man	0	C14:0			Ac	Ac	Ac	Man				C48H81N3O24	1084.52827706	456.331964758	659.411337273	862.490709788
1077	PD3;C14:0;Cb;Ac;Ac;Ac;Man	0	C14:0		Cb	Ac	Ac	Ac	Man				C49H82N4O25	1127.53409072	499.337778418	702.417150933	905.496523448
1079	PD3;C14:0;Ac;Ac;Ac;Ac;Man	0	C14:0		Ac	Ac	Ac	Ac	Man				C50H83N3O25	1126.53884174	498.342529438	701.421901953	904.501274468
1081	PD3;C14:0;S;Man	0	C14:0					S	Man				C42H75N3O24S	1038.45339804	372.31083539	575.390207905	778.46958042
1083	PD3;C14:0;Cb;S;Man	0	C14:0		Cb			S	Man				C43H76N4O25S	1081.4592117	415.31664905	618.396021565	821.47539408
1085	PD3;C14:0;Ac;S;Man	0	C14:0		Ac			S	Man				C44H77N3O25S	1080.46396273	414.32140008	617.400772595	820.48014511
1087	PD3;C14:0;Cb;S;Man	0	C14:0			Cb		S	Man				C43H76N4O25S	1081.4592117	415.31664905	618.396021565	821.47539408
1089	PD3;C14:0;Cb;Cb;S;Man	0	C14:0		Cb	Cb		S	Man				C44H77N5O26S	1124.46502535	458.3224627	661.401835215	864.48120773
1091	PD3;C14:0;Ac;Cb;S;Man	0	C14:0		Ac	Cb		S	Man				C45H78N4O26S	1123.46977638	457.32721373	660.406586245	863.48595876
1093	PD3;C14:0;Ac;S;Man	0	C14:0			Ac		S	Man				C44H77N3O25S	1080.46396273	414.32140008	617.400772595	820.48014511
1095	PD3;C14:0;Cb;Ac;S;Man	0	C14:0		Cb	Ac		S	Man				C45H78N4O26S	1123.46977638	457.32721373	660.406586245	863.48595876
1097	PD3;C14:0;Ac;Ac;S;Man	0	C14:0		Ac	Ac		S	Man				C46H79N3O26S	1122.47452741	456.33196476	659.411337275	862.49070979
1099	PD3;C14:0;Cb;S;Man	0	C14:0				Cb	S	Man				C43H76N4O25S	1081.4592117	415.31664905	618.396021565	821.47539408
1101	PD3;C14:0;Cb;Cb;S;Man	0	C14:0		Cb		Cb	S	Man				C44H77N5O26S	1124.46502535	458.3224627	661.401835215	864.48120773
1103	PD3;C14:0;Ac;Cb;S;Man	0	C14:0		Ac		Cb	S	Man				C45H78N4O26S	1123.46977638	457.32721373	660.406586245	863.48595876
1105	PD3;C14:0;Cb;Cb;S;Man	0	C14:0			Cb	Cb	S	Man				C44H77N5O26S	1124.46502535	458.3224627	661.401835215	864.48120773
1107	PD3;C14:0;Cb;Cb;Cb;S;Man	0	C14:0		Cb	Cb	Cb	S	Man				C45H78N6O27S	1167.47083901	501.32827636	704.407648875	907.48702139
1109	PD3;C14:0;Ac;Cb;Cb;S;Man	0	C14:0		Ac	Cb	Cb	S	Man				C46H79N5O27S	1166.47559004	500.33302739	703.412399905	906.49177242
1111	PD3;C14:0;Ac;Cb;S;Man	0	C14:0			Ac	Cb	S	Man				C45H78N4O26S	1123.46977638	457.32721373	660.406586245	863.48595876
1113	PD3;C14:0;Cb;Ac;Cb;S;Man	0	C14:0		Cb	Ac	Cb	S	Man				C46H79N5O27S	1166.47559004	500.33302739	703.412399905	906.49177242
1115	PD3;C14:0;Ac;Ac;Cb;S;Man	0	C14:0		Ac	Ac	Cb	S	Man				C47H80N4O27S	1165.48034106	499.33777841	702.417150925	905.49652344
1117	PD3;C14:0;Ac;S;Man	0	C14:0				Ac	S	Man				C44H77N3O25S	1080.46396273	414.32140008	617.400772595	820.48014511
1119	PD3;C14:0;Cb;Ac;S;Man	0	C14:0		Cb		Ac	S	Man				C45H78N4O26S	1123.46977638	457.32721373	660.406586245	863.48595876
1121	PD3;C14:0;Ac;Ac;S;Man	0	C14:0		Ac		Ac	S	Man				C46H79N3O26S	1122.47452741	456.33196476	659.411337275	862.49070979
1123	PD3;C14:0;Cb;Ac;S;Man	0	C14:0			Cb	Ac	S	Man				C45H78N4O26S	1123.46977638	457.32721373	660.406586245	863.48595876
1125	PD3;C14:0;Cb;Cb;Ac;S;Man	0	C14:0		Cb	Cb	Ac	S	Man				C46H79N5O27S	1166.47559004	500.33302739	703.412399905	906.49177242
1127	PD3;C14:0;Ac;Cb;Ac;S;Man	0	C14:0		Ac	Cb	Ac	S	Man				C47H80N4O27S	1165.48034106	499.33777841	702.417150925	905.49652344
1129	PD3;C14:0;Ac;Ac;S;Man	0	C14:0			Ac	Ac	S	Man				C46H79N3O26S	1122.47452741	456.33196476	659.411337275	862.49070979
1131	PD3;C14:0;Cb;Ac;Ac;S;Man	0	C14:0		Cb	Ac	Ac	S	Man				C47H80N4O27S	1165.48034106	499.33777841	702.417150925	905.49652344
1133	PD3;C14:0;Ac;Ac;Ac;S;Man	0	C14:0		Ac	Ac	Ac	S	Man				C48H81N3O27S	1164.48509209	498.34252944	701.421901955	904.50127447
1135	PD3;C14:0;Fuc;Man	0	C14:0					Fuc	Man				C48H85N3O25	1104.55449181	372.310835395	575.39020791	778.469580425
1137	PD3;C14:0;Cb;Fuc;Man	0	C14:0		Cb			Fuc	Man				C49H86N4O26	1147.56030546	415.316649045	618.39602156	821.475394075
1139	PD3;C14:0;Ac;Fuc;Man	0	C14:0		Ac			Fuc	Man				C50H87N3O26	1146.56505649	414.321400075	617.40077259	820.480145105
1141	PD3;C14:0;Cb;Fuc;Man	0	C14:0			Cb		Fuc	Man				C49H86N4O26	1147.56030546	415.316649045	618.39602156	821.475394075
1143	PD3;C14:0;Cb;Cb;Fuc;Man	0	C14:0		Cb	Cb		Fuc	Man				C50H87N5O27	1190.56611912	458.322462705	661.40183522	864.481207735
1145	PD3;C14:0;Ac;Cb;Fuc;Man	0	C14:0		Ac	Cb		Fuc	Man				C51H88N4O27	1189.57087015	457.327213735	660.40658625	863.485958765
1147	PD3;C14:0;Ac;Fuc;Man	0	C14:0			Ac		Fuc	Man				C50H87N3O26	1146.56505649	414.321400075	617.40077259	820.480145105
1149	PD3;C14:0;Cb;Ac;Fuc;Man	0	C14:0		Cb	Ac		Fuc	Man				C51H88N4O27	1189.57087015	457.327213735	660.40658625	863.485958765
1151	PD3;C14:0;Ac;Ac;Fuc;Man	0	C14:0		Ac	Ac		Fuc	Man				C52H89N3O27	1188.57562117	456.331964755	659.41133727	862.490709785
1153	PD3;C14:0;Cb;Fuc;Man	0	C14:0				Cb	Fuc	Man				C49H86N4O26	1147.56030546	415.316649045	618.39602156	821.475394075
1155	PD3;C14:0;Cb;Cb;Fuc;Man	0	C14:0		Cb		Cb	Fuc	Man				C50H87N5O27	1190.56611912	458.322462705	661.40183522	864.481207735
1157	PD3;C14:0;Ac;Cb;Fuc;Man	0	C14:0		Ac		Cb	Fuc	Man				C51H88N4O27	1189.57087015	457.327213735	660.40658625	863.485958765
1159	PD3;C14:0;Cb;Cb;Fuc;Man	0	C14:0			Cb	Cb	Fuc	Man				C50H87N5O27	1190.56611912	458.322462705	661.40183522	864.481207735
1161	PD3;C14:0;Cb;Cb;Cb;Fuc;Man	0	C14:0		Cb	Cb	Cb	Fuc	Man				C51H88N6O28	1233.57193277	501.328276355	704.40764887	907.487021385
1163	PD3;C14:0;Ac;Cb;Cb;Fuc;Man	0	C14:0		Ac	Cb	Cb	Fuc	Man				C52H89N5O28	1232.5766838	500.333027385	703.4123999	906.491772415
1165	PD3;C14:0;Ac;Cb;Fuc;Man	0	C14:0			Ac	Cb	Fuc	Man				C51H88N4O27	1189.57087015	457.327213735	660.40658625	863.485958765
1167	PD3;C14:0;Cb;Ac;Cb;Fuc;Man	0	C14:0		Cb	Ac	Cb	Fuc	Man				C52H89N5O28	1232.5766838	500.333027385	703.4123999	906.491772415
1169	PD3;C14:0;Ac;Ac;Cb;Fuc;Man	0	C14:0		Ac	Ac	Cb	Fuc	Man				C53H90N4O28	1231.58143483	499.337778415	702.41715093	905.496523445
1171	PD3;C14:0;Ac;Fuc;Man	0	C14:0				Ac	Fuc	Man				C50H87N3O26	1146.56505649	414.321400075	617.40077259	820.480145105
1173	PD3;C14:0;Cb;Ac;Fuc;Man	0	C14:0		Cb		Ac	Fuc	Man				C51H88N4O27	1189.57087015	457.327213735	660.40658625	863.485958765
1175	PD3;C14:0;Ac;Ac;Fuc;Man	0	C14:0		Ac		Ac	Fuc	Man				C52H89N3O27	1188.57562117	456.331964755	659.41133727	862.490709785
1177	PD3;C14:0;Cb;Ac;Fuc;Man	0	C14:0			Cb	Ac	Fuc	Man				C51H88N4O27	1189.57087015	457.327213735	660.40658625	863.485958765
1179	PD3;C14:0;Cb;Cb;Ac;Fuc;Man	0	C14:0		Cb	Cb	Ac	Fuc	Man				C52H89N5O28	1232.5766838	500.333027385	703.4123999	906.491772415
1181	PD3;C14:0;Ac;Cb;Ac;Fuc;Man	0	C14:0		Ac	Cb	Ac	Fuc	Man				C53H90N4O28	1231.58143483	499.337778415	702.41715093	905.496523445
1183	PD3;C14:0;Ac;Ac;Fuc;Man	0	C14:0			Ac	Ac	Fuc	Man				C52H89N3O27	1188.57562117	456.331964755	659.41133727	862.490709785
1185	PD3;C14:0;Cb;Ac;Ac;Fuc;Man	0	C14:0		Cb	Ac	Ac	Fuc	Man				C53H90N4O28	1231.58143483	499.337778415	702.41715093	905.496523445
1187	PD3;C14:0;Ac;Ac;Ac;Fuc;Man	0	C14:0		Ac	Ac	Ac	Fuc	Man				C54H91N3O28	1230.58618586	498.342529445	701.42190196	904.501274475
1189	PD3;C14:0;MeFuc;Man	0	C14:0					MeFuc	Man				C49H87N3O25	1118.57014187	372.310835391	575.390207906	778.469580421
1191	PD3;C14:0;Cb;MeFuc;Man	0	C14:0		Cb			MeFuc	Man				C50H88N4O26	1161.57595553	415.316649051	618.396021566	821.475394081
1193	PD3;C14:0;Ac;MeFuc;Man	0	C14:0		Ac			MeFuc	Man				C51H89N3O26	1160.58070655	414.321400071	617.400772586	820.480145101
1195	PD3;C14:0;Cb;MeFuc;Man	0	C14:0			Cb		MeFuc	Man				C50H88N4O26	1161.57595553	415.316649051	618.396021566	821.475394081
1197	PD3;C14:0;Cb;Cb;MeFuc;Man	0	C14:0		Cb	Cb		MeFuc	Man				C51H89N5O27	1204.58176918	458.322462701	661.401835216	864.481207731
1199	PD3;C14:0;Ac;Cb;MeFuc;Man	0	C14:0		Ac	Cb		MeFuc	Man				C52H90N4O27	1203.58652021	457.327213731	660.406586246	863.485958761
1201	PD3;C14:0;Ac;MeFuc;Man	0	C14:0			Ac		MeFuc	Man				C51H89N3O26	1160.58070655	414.321400071	617.400772586	820.480145101
1203	PD3;C14:0;Cb;Ac;MeFuc;Man	0	C14:0		Cb	Ac		MeFuc	Man				C52H90N4O27	1203.58652021	457.327213731	660.406586246	863.485958761
1205	PD3;C14:0;Ac;Ac;MeFuc;Man	0	C14:0		Ac	Ac		MeFuc	Man				C53H91N3O27	1202.59127124	456.331964761	659.411337276	862.490709791
1207	PD3;C14:0;Cb;MeFuc;Man	0	C14:0				Cb	MeFuc	Man				C50H88N4O26	1161.57595553	415.316649051	618.396021566	821.475394081
1209	PD3;C14:0;Cb;Cb;MeFuc;Man	0	C14:0		Cb		Cb	MeFuc	Man				C51H89N5O27	1204.58176918	458.322462701	661.401835216	864.481207731
1211	PD3;C14:0;Ac;Cb;MeFuc;Man	0	C14:0		Ac		Cb	MeFuc	Man				C52H90N4O27	1203.58652021	457.327213731	660.406586246	863.485958761
1213	PD3;C14:0;Cb;Cb;MeFuc;Man	0	C14:0			Cb	Cb	MeFuc	Man				C51H89N5O27	1204.58176918	458.322462701	661.401835216	864.481207731
1215	PD3;C14:0;Cb;Cb;Cb;MeFuc;Man	0	C14:0		Cb	Cb	Cb	MeFuc	Man				C52H90N6O28	1247.58758284	501.328276361	704.407648876	907.487021391
1217	PD3;C14:0;Ac;Cb;Cb;MeFuc;Man	0	C14:0		Ac	Cb	Cb	MeFuc	Man				C53H91N5O28	1246.59233386	500.333027381	703.412399896	906.491772411
1219	PD3;C14:0;Ac;Cb;MeFuc;Man	0	C14:0			Ac	Cb	MeFuc	Man				C52H90N4O27	1203.58652021	457.327213731	660.406586246	863.485958761
1221	PD3;C14:0;Cb;Ac;Cb;MeFuc;Man	0	C14:0		Cb	Ac	Cb	MeFuc	Man				C53H91N5O28	1246.59233386	500.333027381	703.412399896	906.491772411
1223	PD3;C14:0;Ac;Ac;Cb;MeFuc;Man	0	C14:0		Ac	Ac	Cb	MeFuc	Man				C54H92N4O28	1245.59708489	499.337778411	702.417150926	905.496523441
1225	PD3;C14:0;Ac;MeFuc;Man	0	C14:0				Ac	MeFuc	Man				C51H89N3O26	1160.58070655	414.321400071	617.400772586	820.480145101
1227	PD3;C14:0;Cb;Ac;MeFuc;Man	0	C14:0		Cb		Ac	MeFuc	Man				C52H90N4O27	1203.58652021	457.327213731	660.406586246	863.485958761
1229	PD3;C14:0;Ac;Ac;MeFuc;Man	0	C14:0		Ac		Ac	MeFuc	Man				C53H91N3O27	1202.59127124	456.331964761	659.411337276	862.490709791
1231	PD3;C14:0;Cb;Ac;MeFuc;Man	0	C14:0			Cb	Ac	MeFuc	Man				C52H90N4O27	1203.58652021	457.327213731	660.406586246	863.485958761
1233	PD3;C14:0;Cb;Cb;Ac;MeFuc;Man	0	C14:0		Cb	Cb	Ac	MeFuc	Man				C53H91N5O28	1246.59233386	500.333027381	703.412399896	906.491772411
1235	PD3;C14:0;Ac;Cb;Ac;MeFuc;Man	0	C14:0		Ac	Cb	Ac	MeFuc	Man				C54H92N4O28	1245.59708489	499.337778411	702.417150926	905.496523441
1237	PD3;C14:0;Ac;Ac;MeFuc;Man	0	C14:0			Ac	Ac	MeFuc	Man				C53H91N3O27	1202.59127124	456.331964761	659.411337276	862.490709791
1239	PD3;C14:0;Cb;Ac;Ac;MeFuc;Man	0	C14:0		Cb	Ac	Ac	MeFuc	Man				C54H92N4O28	1245.59708489	499.337778411	702.417150926	905.496523441
1241	PD3;C14:0;Ac;Ac;Ac;MeFuc;Man	0	C14:0		Ac	Ac	Ac	MeFuc	Man				C55H93N3O28	1244.60183592	498.342529441	701.421901956	904.501274471
1243	PD3;C14:0;Ara;Man	0	C14:0					Ara	Man				C47H83N3O25	1090.53884174	372.310835389	575.390207904	778.469580419
1245	PD3;C14:0;Cb;Ara;Man	0	C14:0		Cb			Ara	Man				C48H84N4O26	1133.5446554	415.316649049	618.396021564	821.475394079
1247	PD3;C14:0;Ac;Ara;Man	0	C14:0		Ac			Ara	Man				C49H85N3O26	1132.54940643	414.321400079	617.400772594	820.480145109
1249	PD3;C14:0;Cb;Ara;Man	0	C14:0			Cb		Ara	Man				C48H84N4O26	1133.5446554	415.316649049	618.396021564	821.475394079
1251	PD3;C14:0;Cb;Cb;Ara;Man	0	C14:0		Cb	Cb		Ara	Man				C49H85N5O27	1176.55046905	458.322462699	661.401835214	864.481207729
1253	PD3;C14:0;Ac;Cb;Ara;Man	0	C14:0		Ac	Cb		Ara	Man				C50H86N4O27	1175.55522008	457.327213729	660.406586244	863.485958759
1255	PD3;C14:0;Ac;Ara;Man	0	C14:0			Ac		Ara	Man				C49H85N3O26	1132.54940643	414.321400079	617.400772594	820.480145109
1257	PD3;C14:0;Cb;Ac;Ara;Man	0	C14:0		Cb	Ac		Ara	Man				C50H86N4O27	1175.55522008	457.327213729	660.406586244	863.485958759
1259	PD3;C14:0;Ac;Ac;Ara;Man	0	C14:0		Ac	Ac		Ara	Man				C51H87N3O27	1174.55997111	456.331964759	659.411337274	862.490709789
1261	PD3;C14:0;Cb;Ara;Man	0	C14:0				Cb	Ara	Man				C48H84N4O26	1133.5446554	415.316649049	618.396021564	821.475394079
1263	PD3;C14:0;Cb;Cb;Ara;Man	0	C14:0		Cb		Cb	Ara	Man				C49H85N5O27	1176.55046905	458.322462699	661.401835214	864.481207729
1265	PD3;C14:0;Ac;Cb;Ara;Man	0	C14:0		Ac		Cb	Ara	Man				C50H86N4O27	1175.55522008	457.327213729	660.406586244	863.485958759
1267	PD3;C14:0;Cb;Cb;Ara;Man	0	C14:0			Cb	Cb	Ara	Man				C49H85N5O27	1176.55046905	458.322462699	661.401835214	864.481207729
1269	PD3;C14:0;Cb;Cb;Cb;Ara;Man	0	C14:0		Cb	Cb	Cb	Ara	Man				C50H86N6O28	1219.55628271	501.328276359	704.407648874	907.487021389
1271	PD3;C14:0;Ac;Cb;Cb;Ara;Man	0	C14:0		Ac	Cb	Cb	Ara	Man				C51H87N5O28	1218.56103374	500.333027389	703.412399904	906.491772419
1273	PD3;C14:0;Ac;Cb;Ara;Man	0	C14:0			Ac	Cb	Ara	Man				C50H86N4O27	1175.55522008	457.327213729	660.406586244	863.485958759
1275	PD3;C14:0;Cb;Ac;Cb;Ara;Man	0	C14:0		Cb	Ac	Cb	Ara	Man				C51H87N5O28	1218.56103374	500.333027389	703.412399904	906.491772419
1277	PD3;C14:0;Ac;Ac;Cb;Ara;Man	0	C14:0		Ac	Ac	Cb	Ara	Man				C52H88N4O28	1217.56578476	499.337778409	702.417150924	905.496523439
1279	PD3;C14:0;Ac;Ara;Man	0	C14:0				Ac	Ara	Man				C49H85N3O26	1132.54940643	414.321400079	617.400772594	820.480145109
1281	PD3;C14:0;Cb;Ac;Ara;Man	0	C14:0		Cb		Ac	Ara	Man				C50H86N4O27	1175.55522008	457.327213729	660.406586244	863.485958759
1283	PD3;C14:0;Ac;Ac;Ara;Man	0	C14:0		Ac		Ac	Ara	Man				C51H87N3O27	1174.55997111	456.331964759	659.411337274	862.490709789
1285	PD3;C14:0;Cb;Ac;Ara;Man	0	C14:0			Cb	Ac	Ara	Man				C50H86N4O27	1175.55522008	457.327213729	660.406586244	863.485958759
1287	PD3;C14:0;Cb;Cb;Ac;Ara;Man	0	C14:0		Cb	Cb	Ac	Ara	Man				C51H87N5O28	1218.56103374	500.333027389	703.412399904	906.491772419
1289	PD3;C14:0;Ac;Cb;Ac;Ara;Man	0	C14:0		Ac	Cb	Ac	Ara	Man				C52H88N4O28	1217.56578476	499.337778409	702.417150924	905.496523439
1291	PD3;C14:0;Ac;Ac;Ara;Man	0	C14:0			Ac	Ac	Ara	Man				C51H87N3O27	1174.55997111	456.331964759	659.411337274	862.490709789
1293	PD3;C14:0;Cb;Ac;Ac;Ara;Man	0	C14:0		Cb	Ac	Ac	Ara	Man				C52H88N4O28	1217.56578476	499.337778409	702.417150924	905.496523439
1295	PD3;C14:0;Ac;Ac;Ac;Ara;Man	0	C14:0		Ac	Ac	Ac	Ara	Man				C53H89N3O28	1216.57053579	498.342529439	701.421901954	904.501274469
1297	PD3;C14:0;S-MeFuc;Man	0	C14:0					S-MeFuc	Man				C49H87N3O28S	1198.5269569	372.31083539	575.390207905	778.46958042
1299	PD3;C14:0;Cb;S-MeFuc;Man	0	C14:0		Cb			S-MeFuc	Man				C50H88N4O29S	1241.53277056	415.31664905	618.396021565	821.47539408
1301	PD3;C14:0;Ac;S-MeFuc;Man	0	C14:0		Ac			S-MeFuc	Man				C51H89N3O29S	1240.53752159	414.32140008	617.400772595	820.48014511
1303	PD3;C14:0;Cb;S-MeFuc;Man	0	C14:0			Cb		S-MeFuc	Man				C50H88N4O29S	1241.53277056	415.31664905	618.396021565	821.47539408
1305	PD3;C14:0;Cb;Cb;S-MeFuc;Man	0	C14:0		Cb	Cb		S-MeFuc	Man				C51H89N5O30S	1284.53858421	458.3224627	661.401835215	864.48120773
1307	PD3;C14:0;Ac;Cb;S-MeFuc;Man	0	C14:0		Ac	Cb		S-MeFuc	Man				C52H90N4O30S	1283.54333524	457.32721373	660.406586245	863.48595876
1309	PD3;C14:0;Ac;S-MeFuc;Man	0	C14:0			Ac		S-MeFuc	Man				C51H89N3O29S	1240.53752159	414.32140008	617.400772595	820.48014511
1311	PD3;C14:0;Cb;Ac;S-MeFuc;Man	0	C14:0		Cb	Ac		S-MeFuc	Man				C52H90N4O30S	1283.54333524	457.32721373	660.406586245	863.48595876
1313	PD3;C14:0;Ac;Ac;S-MeFuc;Man	0	C14:0		Ac	Ac		S-MeFuc	Man				C53H91N3O30S	1282.54808627	456.33196476	659.411337275	862.49070979
1315	PD3;C14:0;Cb;S-MeFuc;Man	0	C14:0				Cb	S-MeFuc	Man				C50H88N4O29S	1241.53277056	415.31664905	618.396021565	821.47539408
1317	PD3;C14:0;Cb;Cb;S-MeFuc;Man	0	C14:0		Cb		Cb	S-MeFuc	Man				C51H89N5O30S	1284.53858421	458.3224627	661.401835215	864.48120773
1319	PD3;C14:0;Ac;Cb;S-MeFuc;Man	0	C14:0		Ac		Cb	S-MeFuc	Man				C52H90N4O30S	1283.54333524	457.32721373	660.406586245	863.48595876
1321	PD3;C14:0;Cb;Cb;S-MeFuc;Man	0	C14:0			Cb	Cb	S-MeFuc	Man				C51H89N5O30S	1284.53858421	458.3224627	661.401835215	864.48120773
1323	PD3;C14:0;Cb;Cb;Cb;S-MeFuc;Man	0	C14:0		Cb	Cb	Cb	S-MeFuc	Man				C52H90N6O31S	1327.54439787	501.32827636	704.407648875	907.48702139
1325	PD3;C14:0;Ac;Cb;Cb;S-MeFuc;Man	0	C14:0		Ac	Cb	Cb	S-MeFuc	Man				C53H91N5O31S	1326.5491489	500.33302739	703.412399905	906.49177242
1327	PD3;C14:0;Ac;Cb;S-MeFuc;Man	0	C14:0			Ac	Cb	S-MeFuc	Man				C52H90N4O30S	1283.54333524	457.32721373	660.406586245	863.48595876
1329	PD3;C14:0;Cb;Ac;Cb;S-MeFuc;Man	0	C14:0		Cb	Ac	Cb	S-MeFuc	Man				C53H91N5O31S	1326.5491489	500.33302739	703.412399905	906.49177242
1331	PD3;C14:0;Ac;Ac;Cb;S-MeFuc;Man	0	C14:0		Ac	Ac	Cb	S-MeFuc	Man				C54H92N4O31S	1325.55389992	499.33777841	702.417150925	905.49652344
1333	PD3;C14:0;Ac;S-MeFuc;Man	0	C14:0				Ac	S-MeFuc	Man				C51H89N3O29S	1240.53752159	414.32140008	617.400772595	820.48014511
1335	PD3;C14:0;Cb;Ac;S-MeFuc;Man	0	C14:0		Cb		Ac	S-MeFuc	Man				C52H90N4O30S	1283.54333524	457.32721373	660.406586245	863.48595876
1337	PD3;C14:0;Ac;Ac;S-MeFuc;Man	0	C14:0		Ac		Ac	S-MeFuc	Man				C53H91N3O30S	1282.54808627	456.33196476	659.411337275	862.49070979
1339	PD3;C14:0;Cb;Ac;S-MeFuc;Man	0	C14:0			Cb	Ac	S-MeFuc	Man				C52H90N4O30S	1283.54333524	457.32721373	660.406586245	863.48595876
1341	PD3;C14:0;Cb;Cb;Ac;S-MeFuc;Man	0	C14:0		Cb	Cb	Ac	S-MeFuc	Man				C53H91N5O31S	1326.5491489	500.33302739	703.412399905	906.49177242
1343	PD3;C14:0;Ac;Cb;Ac;S-MeFuc;Man	0	C14:0		Ac	Cb	Ac	S-MeFuc	Man				C54H92N4O31S	1325.55389992	499.33777841	702.417150925	905.49652344
1345	PD3;C14:0;Ac;Ac;S-MeFuc;Man	0	C14:0			Ac	Ac	S-MeFuc	Man				C53H91N3O30S	1282.54808627	456.33196476	659.411337275	862.49070979
1347	PD3;C14:0;Cb;Ac;Ac;S-MeFuc;Man	0	C14:0		Cb	Ac	Ac	S-MeFuc	Man				C54H92N4O31S	1325.55389992	499.33777841	702.417150925	905.49652344
1349	PD3;C14:0;Ac;Ac;Ac;S-MeFuc;Man	0	C14:0		Ac	Ac	Ac	S-MeFuc	Man				C55H93N3O31S	1324.55865095	498.34252944	701.421901955	904.50127447
1351	PD3;C14:0;Ac-Fuc;Man	0	C14:0					Ac-Fuc	Man				C50H87N3O26	1146.56505649	372.310835392	575.390207907	778.469580422
1353	PD3;C14:0;Cb;Ac-Fuc;Man	0	C14:0		Cb			Ac-Fuc	Man				C51H88N4O27	1189.57087015	415.316649052	618.396021567	821.475394082
1355	PD3;C14:0;Ac;Ac-Fuc;Man	0	C14:0		Ac			Ac-Fuc	Man				C52H89N3O27	1188.57562117	414.321400072	617.400772587	820.480145102
1357	PD3;C14:0;Cb;Ac-Fuc;Man	0	C14:0			Cb		Ac-Fuc	Man				C51H88N4O27	1189.57087015	415.316649052	618.396021567	821.475394082
1359	PD3;C14:0;Cb;Cb;Ac-Fuc;Man	0	C14:0		Cb	Cb		Ac-Fuc	Man				C52H89N5O28	1232.5766838	458.322462702	661.401835217	864.481207732
1361	PD3;C14:0;Ac;Cb;Ac-Fuc;Man	0	C14:0		Ac	Cb		Ac-Fuc	Man				C53H90N4O28	1231.58143483	457.327213732	660.406586247	863.485958762
1363	PD3;C14:0;Ac;Ac-Fuc;Man	0	C14:0			Ac		Ac-Fuc	Man				C52H89N3O27	1188.57562117	414.321400072	617.400772587	820.480145102
1365	PD3;C14:0;Cb;Ac;Ac-Fuc;Man	0	C14:0		Cb	Ac		Ac-Fuc	Man				C53H90N4O28	1231.58143483	457.327213732	660.406586247	863.485958762
1367	PD3;C14:0;Ac;Ac;Ac-Fuc;Man	0	C14:0		Ac	Ac		Ac-Fuc	Man				C54H91N3O28	1230.58618586	456.331964762	659.411337277	862.490709792
1369	PD3;C14:0;Cb;Ac-Fuc;Man	0	C14:0				Cb	Ac-Fuc	Man				C51H88N4O27	1189.57087015	415.316649052	618.396021567	821.475394082
1371	PD3;C14:0;Cb;Cb;Ac-Fuc;Man	0	C14:0		Cb		Cb	Ac-Fuc	Man				C52H89N5O28	1232.5766838	458.322462702	661.401835217	864.481207732
1373	PD3;C14:0;Ac;Cb;Ac-Fuc;Man	0	C14:0		Ac		Cb	Ac-Fuc	Man				C53H90N4O28	1231.58143483	457.327213732	660.406586247	863.485958762
1375	PD3;C14:0;Cb;Cb;Ac-Fuc;Man	0	C14:0			Cb	Cb	Ac-Fuc	Man				C52H89N5O28	1232.5766838	458.322462702	661.401835217	864.481207732
1377	PD3;C14:0;Cb;Cb;Cb;Ac-Fuc;Man	0	C14:0		Cb	Cb	Cb	Ac-Fuc	Man				C53H90N6O29	1275.58249746	501.328276362	704.407648877	907.487021392
1379	PD3;C14:0;Ac;Cb;Cb;Ac-Fuc;Man	0	C14:0		Ac	Cb	Cb	Ac-Fuc	Man				C54H91N5O29	1274.58724848	500.333027382	703.412399897	906.491772412
1381	PD3;C14:0;Ac;Cb;Ac-Fuc;Man	0	C14:0			Ac	Cb	Ac-Fuc	Man				C53H90N4O28	1231.58143483	457.327213732	660.406586247	863.485958762
1383	PD3;C14:0;Cb;Ac;Cb;Ac-Fuc;Man	0	C14:0		Cb	Ac	Cb	Ac-Fuc	Man				C54H91N5O29	1274.58724848	500.333027382	703.412399897	906.491772412
1385	PD3;C14:0;Ac;Ac;Cb;Ac-Fuc;Man	0	C14:0		Ac	Ac	Cb	Ac-Fuc	Man				C55H92N4O29	1273.59199951	499.337778412	702.417150927	905.496523442
1387	PD3;C14:0;Ac;Ac-Fuc;Man	0	C14:0				Ac	Ac-Fuc	Man				C52H89N3O27	1188.57562117	414.321400072	617.400772587	820.480145102
1389	PD3;C14:0;Cb;Ac;Ac-Fuc;Man	0	C14:0		Cb		Ac	Ac-Fuc	Man				C53H90N4O28	1231.58143483	457.327213732	660.406586247	863.485958762
1391	PD3;C14:0;Ac;Ac;Ac-Fuc;Man	0	C14:0		Ac		Ac	Ac-Fuc	Man				C54H91N3O28	1230.58618586	456.331964762	659.411337277	862.490709792
1393	PD3;C14:0;Cb;Ac;Ac-Fuc;Man	0	C14:0			Cb	Ac	Ac-Fuc	Man				C53H90N4O28	1231.58143483	457.327213732	660.406586247	863.485958762
1395	PD3;C14:0;Cb;Cb;Ac;Ac-Fuc;Man	0	C14:0		Cb	Cb	Ac	Ac-Fuc	Man				C54H91N5O29	1274.58724848	500.333027382	703.412399897	906.491772412
1397	PD3;C14:0;Ac;Cb;Ac;Ac-Fuc;Man	0	C14:0		Ac	Cb	Ac	Ac-Fuc	Man				C55H92N4O29	1273.59199951	499.337778412	702.417150927	905.496523442
1399	PD3;C14:0;Ac;Ac;Ac-Fuc;Man	0	C14:0			Ac	Ac	Ac-Fuc	Man				C54H91N3O28	1230.58618586	456.331964762	659.411337277	862.490709792
1401	PD3;C14:0;Cb;Ac;Ac;Ac-Fuc;Man	0	C14:0		Cb	Ac	Ac	Ac-Fuc	Man				C55H92N4O29	1273.59199951	499.337778412	702.417150927	905.496523442
1403	PD3;C14:0;Ac;Ac;Ac;Ac-Fuc;Man	0	C14:0		Ac	Ac	Ac	Ac-Fuc	Man				C56H93N3O29	1272.59675054	498.342529442	701.421901957	904.501274472
1405	PD3;C14:0;Ac-MeFuc;Man	0	C14:0					Ac-MeFuc	Man				C51H89N3O26	1160.58070655	372.310835388	575.390207903	778.469580418
1407	PD3;C14:0;Cb;Ac-MeFuc;Man	0	C14:0		Cb			Ac-MeFuc	Man				C52H90N4O27	1203.58652021	415.316649048	618.396021563	821.475394078
1409	PD3;C14:0;Ac;Ac-MeFuc;Man	0	C14:0		Ac			Ac-MeFuc	Man				C53H91N3O27	1202.59127124	414.321400078	617.400772593	820.480145108
1411	PD3;C14:0;Cb;Ac-MeFuc;Man	0	C14:0			Cb		Ac-MeFuc	Man				C52H90N4O27	1203.58652021	415.316649048	618.396021563	821.475394078
1413	PD3;C14:0;Cb;Cb;Ac-MeFuc;Man	0	C14:0		Cb	Cb		Ac-MeFuc	Man				C53H91N5O28	1246.59233386	458.322462698	661.401835213	864.481207728
1415	PD3;C14:0;Ac;Cb;Ac-MeFuc;Man	0	C14:0		Ac	Cb		Ac-MeFuc	Man				C54H92N4O28	1245.59708489	457.327213728	660.406586243	863.485958758
1417	PD3;C14:0;Ac;Ac-MeFuc;Man	0	C14:0			Ac		Ac-MeFuc	Man				C53H91N3O27	1202.59127124	414.321400078	617.400772593	820.480145108
1419	PD3;C14:0;Cb;Ac;Ac-MeFuc;Man	0	C14:0		Cb	Ac		Ac-MeFuc	Man				C54H92N4O28	1245.59708489	457.327213728	660.406586243	863.485958758
1421	PD3;C14:0;Ac;Ac;Ac-MeFuc;Man	0	C14:0		Ac	Ac		Ac-MeFuc	Man				C55H93N3O28	1244.60183592	456.331964758	659.411337273	862.490709788
1423	PD3;C14:0;Cb;Ac-MeFuc;Man	0	C14:0				Cb	Ac-MeFuc	Man				C52H90N4O27	1203.58652021	415.316649048	618.396021563	821.475394078
1425	PD3;C14:0;Cb;Cb;Ac-MeFuc;Man	0	C14:0		Cb		Cb	Ac-MeFuc	Man				C53H91N5O28	1246.59233386	458.322462698	661.401835213	864.481207728
1427	PD3;C14:0;Ac;Cb;Ac-MeFuc;Man	0	C14:0		Ac		Cb	Ac-MeFuc	Man				C54H92N4O28	1245.59708489	457.327213728	660.406586243	863.485958758
1429	PD3;C14:0;Cb;Cb;Ac-MeFuc;Man	0	C14:0			Cb	Cb	Ac-MeFuc	Man				C53H91N5O28	1246.59233386	458.322462698	661.401835213	864.481207728
1431	PD3;C14:0;Cb;Cb;Cb;Ac-MeFuc;Man	0	C14:0		Cb	Cb	Cb	Ac-MeFuc	Man				C54H92N6O29	1289.59814752	501.328276358	704.407648873	907.487021388
1433	PD3;C14:0;Ac;Cb;Cb;Ac-MeFuc;Man	0	C14:0		Ac	Cb	Cb	Ac-MeFuc	Man				C55H93N5O29	1288.60289855	500.333027388	703.412399903	906.491772418
1435	PD3;C14:0;Ac;Cb;Ac-MeFuc;Man	0	C14:0			Ac	Cb	Ac-MeFuc	Man				C54H92N4O28	1245.59708489	457.327213728	660.406586243	863.485958758
1437	PD3;C14:0;Cb;Ac;Cb;Ac-MeFuc;Man	0	C14:0		Cb	Ac	Cb	Ac-MeFuc	Man				C55H93N5O29	1288.60289855	500.333027388	703.412399903	906.491772418
1439	PD3;C14:0;Ac;Ac;Cb;Ac-MeFuc;Man	0	C14:0		Ac	Ac	Cb	Ac-MeFuc	Man				C56H94N4O29	1287.60764958	499.337778418	702.417150933	905.496523448
1441	PD3;C14:0;Ac;Ac-MeFuc;Man	0	C14:0				Ac	Ac-MeFuc	Man				C53H91N3O27	1202.59127124	414.321400078	617.400772593	820.480145108
1443	PD3;C14:0;Cb;Ac;Ac-MeFuc;Man	0	C14:0		Cb		Ac	Ac-MeFuc	Man				C54H92N4O28	1245.59708489	457.327213728	660.406586243	863.485958758
1445	PD3;C14:0;Ac;Ac;Ac-MeFuc;Man	0	C14:0		Ac		Ac	Ac-MeFuc	Man				C55H93N3O28	1244.60183592	456.331964758	659.411337273	862.490709788
1447	PD3;C14:0;Cb;Ac;Ac-MeFuc;Man	0	C14:0			Cb	Ac	Ac-MeFuc	Man				C54H92N4O28	1245.59708489	457.327213728	660.406586243	863.485958758
1449	PD3;C14:0;Cb;Cb;Ac;Ac-MeFuc;Man	0	C14:0		Cb	Cb	Ac	Ac-MeFuc	Man				C55H93N5O29	1288.60289855	500.333027388	703.412399903	906.491772418
1451	PD3;C14:0;Ac;Cb;Ac;Ac-MeFuc;Man	0	C14:0		Ac	Cb	Ac	Ac-MeFuc	Man				C56H94N4O29	1287.60764958	499.337778418	702.417150933	905.496523448
1453	PD3;C14:0;Ac;Ac;Ac-MeFuc;Man	0	C14:0			Ac	Ac	Ac-MeFuc	Man				C55H93N3O28	1244.60183592	456.331964758	659.411337273	862.490709788
1455	PD3;C14:0;Cb;Ac;Ac;Ac-MeFuc;Man	0	C14:0		Cb	Ac	Ac	Ac-MeFuc	Man				C56H94N4O29	1287.60764958	499.337778418	702.417150933	905.496523448
1457	PD3;C14:0;Ac;Ac;Ac;Ac-MeFuc;Man	0	C14:0		Ac	Ac	Ac	Ac-MeFuc	Man				C57H95N3O29	1286.6124006	498.342529438	701.421901953	904.501274468
1459	PD3;C14:0;Me	0	C14:0							Me			C37H67N3O16	810.45940966	372.310835392	575.390207907	778.469580422
1461	PD3;C14:0;Cb;Me	0	C14:0		Cb					Me			C38H68N4O17	853.46522332	415.316649052	618.396021567	821.475394082
1463	PD3;C14:0;Ac;Me	0	C14:0		Ac					Me			C39H69N3O17	852.46997434	414.321400072	617.400772587	820.480145102
1465	PD3;C14:0;Cb;Me	0	C14:0			Cb				Me			C38H68N4O17	853.46522332	415.316649052	618.396021567	821.475394082
1467	PD3;C14:0;Cb;Cb;Me	0	C14:0		Cb	Cb				Me			C39H69N5O18	896.47103697	458.322462702	661.401835217	864.481207732
1469	PD3;C14:0;Ac;Cb;Me	0	C14:0		Ac	Cb				Me			C40H70N4O18	895.475788	457.327213732	660.406586247	863.485958762
1471	PD3;C14:0;Ac;Me	0	C14:0			Ac				Me			C39H69N3O17	852.46997434	414.321400072	617.400772587	820.480145102
1473	PD3;C14:0;Cb;Ac;Me	0	C14:0		Cb	Ac				Me			C40H70N4O18	895.475788	457.327213732	660.406586247	863.485958762
1475	PD3;C14:0;Ac;Ac;Me	0	C14:0		Ac	Ac				Me			C41H71N3O18	894.48053903	456.331964762	659.411337277	862.490709792
1477	PD3;C14:0;Cb;Me	0	C14:0				Cb			Me			C38H68N4O17	853.46522332	415.316649052	618.396021567	821.475394082
1479	PD3;C14:0;Cb;Cb;Me	0	C14:0		Cb		Cb			Me			C39H69N5O18	896.47103697	458.322462702	661.401835217	864.481207732
1481	PD3;C14:0;Ac;Cb;Me	0	C14:0		Ac		Cb			Me			C40H70N4O18	895.475788	457.327213732	660.406586247	863.485958762
1483	PD3;C14:0;Cb;Cb;Me	0	C14:0			Cb	Cb			Me			C39H69N5O18	896.47103697	458.322462702	661.401835217	864.481207732
1485	PD3;C14:0;Cb;Cb;Cb;Me	0	C14:0		Cb	Cb	Cb			Me			C40H70N6O19	939.47685063	501.328276362	704.407648877	907.487021392
1487	PD3;C14:0;Ac;Cb;Cb;Me	0	C14:0		Ac	Cb	Cb			Me			C41H71N5O19	938.48160165	500.333027382	703.412399897	906.491772412
1489	PD3;C14:0;Ac;Cb;Me	0	C14:0			Ac	Cb			Me			C40H70N4O18	895.475788	457.327213732	660.406586247	863.485958762
1491	PD3;C14:0;Cb;Ac;Cb;Me	0	C14:0		Cb	Ac	Cb			Me			C41H71N5O19	938.48160165	500.333027382	703.412399897	906.491772412
1493	PD3;C14:0;Ac;Ac;Cb;Me	0	C14:0		Ac	Ac	Cb			Me			C42H72N4O19	937.48635268	499.337778412	702.417150927	905.496523442
1495	PD3;C14:0;Ac;Me	0	C14:0				Ac			Me			C39H69N3O17	852.46997434	414.321400072	617.400772587	820.480145102
1497	PD3;C14:0;Cb;Ac;Me	0	C14:0		Cb		Ac			Me			C40H70N4O18	895.475788	457.327213732	660.406586247	863.485958762
1499	PD3;C14:0;Ac;Ac;Me	0	C14:0		Ac		Ac			Me			C41H71N3O18	894.48053903	456.331964762	659.411337277	862.490709792
1501	PD3;C14:0;Cb;Ac;Me	0	C14:0			Cb	Ac			Me			C40H70N4O18	895.475788	457.327213732	660.406586247	863.485958762
1503	PD3;C14:0;Cb;Cb;Ac;Me	0	C14:0		Cb	Cb	Ac			Me			C41H71N5O19	938.48160165	500.333027382	703.412399897	906.491772412
1505	PD3;C14:0;Ac;Cb;Ac;Me	0	C14:0		Ac	Cb	Ac			Me			C42H72N4O19	937.48635268	499.337778412	702.417150927	905.496523442
1507	PD3;C14:0;Ac;Ac;Me	0	C14:0			Ac	Ac			Me			C41H71N3O18	894.48053903	456.331964762	659.411337277	862.490709792
1509	PD3;C14:0;Cb;Ac;Ac;Me	0	C14:0		Cb	Ac	Ac			Me			C42H72N4O19	937.48635268	499.337778412	702.417150927	905.496523442
1511	PD3;C14:0;Ac;Ac;Ac;Me	0	C14:0		Ac	Ac	Ac			Me			C43H73N3O19	936.49110371	498.342529442	701.421901957	904.501274472
1513	PD3;C14:0;Ac;Me	0	C14:0					Ac		Me			C39H69N3O17	852.46997434	372.310835389	575.390207904	778.469580419
1515	PD3;C14:0;Cb;Ac;Me	0	C14:0		Cb			Ac		Me			C40H70N4O18	895.475788	415.316649049	618.396021564	821.475394079
1517	PD3;C14:0;Ac;Ac;Me	0	C14:0		Ac			Ac		Me			C41H71N3O18	894.48053903	414.321400079	617.400772594	820.480145109
1519	PD3;C14:0;Cb;Ac;Me	0	C14:0			Cb		Ac		Me			C40H70N4O18	895.475788	415.316649049	618.396021564	821.475394079
1521	PD3;C14:0;Cb;Cb;Ac;Me	0	C14:0		Cb	Cb		Ac		Me			C41H71N5O19	938.48160165	458.322462699	661.401835214	864.481207729
1523	PD3;C14:0;Ac;Cb;Ac;Me	0	C14:0		Ac	Cb		Ac		Me			C42H72N4O19	937.48635268	457.327213729	660.406586244	863.485958759
1525	PD3;C14:0;Ac;Ac;Me	0	C14:0			Ac		Ac		Me			C41H71N3O18	894.48053903	414.321400079	617.400772594	820.480145109
1527	PD3;C14:0;Cb;Ac;Ac;Me	0	C14:0		Cb	Ac		Ac		Me			C42H72N4O19	937.48635268	457.327213729	660.406586244	863.485958759
1529	PD3;C14:0;Ac;Ac;Ac;Me	0	C14:0		Ac	Ac		Ac		Me			C43H73N3O19	936.49110371	456.331964759	659.411337274	862.490709789
1531	PD3;C14:0;Cb;Ac;Me	0	C14:0				Cb	Ac		Me			C40H70N4O18	895.475788	415.316649049	618.396021564	821.475394079
1533	PD3;C14:0;Cb;Cb;Ac;Me	0	C14:0		Cb		Cb	Ac		Me			C41H71N5O19	938.48160165	458.322462699	661.401835214	864.481207729
1535	PD3;C14:0;Ac;Cb;Ac;Me	0	C14:0		Ac		Cb	Ac		Me			C42H72N4O19	937.48635268	457.327213729	660.406586244	863.485958759
1537	PD3;C14:0;Cb;Cb;Ac;Me	0	C14:0			Cb	Cb	Ac		Me			C41H71N5O19	938.48160165	458.322462699	661.401835214	864.481207729
1539	PD3;C14:0;Cb;Cb;Cb;Ac;Me	0	C14:0		Cb	Cb	Cb	Ac		Me			C42H72N6O20	981.48741531	501.328276359	704.407648874	907.487021389
1541	PD3;C14:0;Ac;Cb;Cb;Ac;Me	0	C14:0		Ac	Cb	Cb	Ac		Me			C43H73N5O20	980.49216634	500.333027389	703.412399904	906.491772419
1543	PD3;C14:0;Ac;Cb;Ac;Me	0	C14:0			Ac	Cb	Ac		Me			C42H72N4O19	937.48635268	457.327213729	660.406586244	863.485958759
1545	PD3;C14:0;Cb;Ac;Cb;Ac;Me	0	C14:0		Cb	Ac	Cb	Ac		Me			C43H73N5O20	980.49216634	500.333027389	703.412399904	906.491772419
1547	PD3;C14:0;Ac;Ac;Cb;Ac;Me	0	C14:0		Ac	Ac	Cb	Ac		Me			C44H74N4O20	979.49691736	499.337778409	702.417150924	905.496523439
1549	PD3;C14:0;Ac;Ac;Me	0	C14:0				Ac	Ac		Me			C41H71N3O18	894.48053903	414.321400079	617.400772594	820.480145109
1551	PD3;C14:0;Cb;Ac;Ac;Me	0	C14:0		Cb		Ac	Ac		Me			C42H72N4O19	937.48635268	457.327213729	660.406586244	863.485958759
1553	PD3;C14:0;Ac;Ac;Ac;Me	0	C14:0		Ac		Ac	Ac		Me			C43H73N3O19	936.49110371	456.331964759	659.411337274	862.490709789
1555	PD3;C14:0;Cb;Ac;Ac;Me	0	C14:0			Cb	Ac	Ac		Me			C42H72N4O19	937.48635268	457.327213729	660.406586244	863.485958759
1557	PD3;C14:0;Cb;Cb;Ac;Ac;Me	0	C14:0		Cb	Cb	Ac	Ac		Me			C43H73N5O20	980.49216634	500.333027389	703.412399904	906.491772419
1559	PD3;C14:0;Ac;Cb;Ac;Ac;Me	0	C14:0		Ac	Cb	Ac	Ac		Me			C44H74N4O20	979.49691736	499.337778409	702.417150924	905.496523439
1561	PD3;C14:0;Ac;Ac;Ac;Me	0	C14:0			Ac	Ac	Ac		Me			C43H73N3O19	936.49110371	456.331964759	659.411337274	862.490709789
1563	PD3;C14:0;Cb;Ac;Ac;Ac;Me	0	C14:0		Cb	Ac	Ac	Ac		Me			C44H74N4O20	979.49691736	499.337778409	702.417150924	905.496523439
1565	PD3;C14:0;Ac;Ac;Ac;Ac;Me	0	C14:0		Ac	Ac	Ac	Ac		Me			C45H75N3O20	978.50166839	498.342529439	701.421901954	904.501274469
1567	PD3;C14:0;S;Me	0	C14:0					S		Me			C37H67N3O19S	890.41622469	372.310835391	575.390207906	778.469580421
1569	PD3;C14:0;Cb;S;Me	0	C14:0		Cb			S		Me			C38H68N4O20S	933.42203835	415.316649051	618.396021566	821.475394081
1571	PD3;C14:0;Ac;S;Me	0	C14:0		Ac			S		Me			C39H69N3O20S	932.42678937	414.321400071	617.400772586	820.480145101
1573	PD3;C14:0;Cb;S;Me	0	C14:0			Cb		S		Me			C38H68N4O20S	933.42203835	415.316649051	618.396021566	821.475394081
1575	PD3;C14:0;Cb;Cb;S;Me	0	C14:0		Cb	Cb		S		Me			C39H69N5O21S	976.427852	458.322462701	661.401835216	864.481207731
1577	PD3;C14:0;Ac;Cb;S;Me	0	C14:0		Ac	Cb		S		Me			C40H70N4O21S	975.43260303	457.327213731	660.406586246	863.485958761
1579	PD3;C14:0;Ac;S;Me	0	C14:0			Ac		S		Me			C39H69N3O20S	932.42678937	414.321400071	617.400772586	820.480145101
1581	PD3;C14:0;Cb;Ac;S;Me	0	C14:0		Cb	Ac		S		Me			C40H70N4O21S	975.43260303	457.327213731	660.406586246	863.485958761
1583	PD3;C14:0;Ac;Ac;S;Me	0	C14:0		Ac	Ac		S		Me			C41H71N3O21S	974.43735406	456.331964761	659.411337276	862.490709791
1585	PD3;C14:0;Cb;S;Me	0	C14:0				Cb	S		Me			C38H68N4O20S	933.42203835	415.316649051	618.396021566	821.475394081
1587	PD3;C14:0;Cb;Cb;S;Me	0	C14:0		Cb		Cb	S		Me			C39H69N5O21S	976.427852	458.322462701	661.401835216	864.481207731
1589	PD3;C14:0;Ac;Cb;S;Me	0	C14:0		Ac		Cb	S		Me			C40H70N4O21S	975.43260303	457.327213731	660.406586246	863.485958761
1591	PD3;C14:0;Cb;Cb;S;Me	0	C14:0			Cb	Cb	S		Me			C39H69N5O21S	976.427852	458.322462701	661.401835216	864.481207731
1593	PD3;C14:0;Cb;Cb;Cb;S;Me	0	C14:0		Cb	Cb	Cb	S		Me			C40H70N6O22S	1019.43366566	501.328276361	704.407648876	907.487021391
1595	PD3;C14:0;Ac;Cb;Cb;S;Me	0	C14:0		Ac	Cb	Cb	S		Me			C41H71N5O22S	1018.43841668	500.333027381	703.412399896	906.491772411
1597	PD3;C14:0;Ac;Cb;S;Me	0	C14:0			Ac	Cb	S		Me			C40H70N4O21S	975.43260303	457.327213731	660.406586246	863.485958761
1599	PD3;C14:0;Cb;Ac;Cb;S;Me	0	C14:0		Cb	Ac	Cb	S		Me			C41H71N5O22S	1018.43841668	500.333027381	703.412399896	906.491772411
1601	PD3;C14:0;Ac;Ac;Cb;S;Me	0	C14:0		Ac	Ac	Cb	S		Me			C42H72N4O22S	1017.44316771	499.337778411	702.417150926	905.496523441
1603	PD3;C14:0;Ac;S;Me	0	C14:0				Ac	S		Me			C39H69N3O20S	932.42678937	414.321400071	617.400772586	820.480145101
1605	PD3;C14:0;Cb;Ac;S;Me	0	C14:0		Cb		Ac	S		Me			C40H70N4O21S	975.43260303	457.327213731	660.406586246	863.485958761
1607	PD3;C14:0;Ac;Ac;S;Me	0	C14:0		Ac		Ac	S		Me			C41H71N3O21S	974.43735406	456.331964761	659.411337276	862.490709791
1609	PD3;C14:0;Cb;Ac;S;Me	0	C14:0			Cb	Ac	S		Me			C40H70N4O21S	975.43260303	457.327213731	660.406586246	863.485958761
1611	PD3;C14:0;Cb;Cb;Ac;S;Me	0	C14:0		Cb	Cb	Ac	S		Me			C41H71N5O22S	1018.43841668	500.333027381	703.412399896	906.491772411
1613	PD3;C14:0;Ac;Cb;Ac;S;Me	0	C14:0		Ac	Cb	Ac	S		Me			C42H72N4O22S	1017.44316771	499.337778411	702.417150926	905.496523441
1615	PD3;C14:0;Ac;Ac;S;Me	0	C14:0			Ac	Ac	S		Me			C41H71N3O21S	974.43735406	456.331964761	659.411337276	862.490709791
1617	PD3;C14:0;Cb;Ac;Ac;S;Me	0	C14:0		Cb	Ac	Ac	S		Me			C42H72N4O22S	1017.44316771	499.337778411	702.417150926	905.496523441
1619	PD3;C14:0;Ac;Ac;Ac;S;Me	0	C14:0		Ac	Ac	Ac	S		Me			C43H73N3O22S	1016.44791874	498.342529441	701.421901956	904.501274471
1621	PD3;C14:0;Fuc;Me	0	C14:0					Fuc		Me			C43H77N3O20	956.51731846	372.310835396	575.390207911	778.469580426
1623	PD3;C14:0;Cb;Fuc;Me	0	C14:0		Cb			Fuc		Me			C44H78N4O21	999.52313211	415.316649046	618.396021561	821.475394076
1625	PD3;C14:0;Ac;Fuc;Me	0	C14:0		Ac			Fuc		Me			C45H79N3O21	998.52788314	414.321400076	617.400772591	820.480145106
1627	PD3;C14:0;Cb;Fuc;Me	0	C14:0			Cb		Fuc		Me			C44H78N4O21	999.52313211	415.316649046	618.396021561	821.475394076
1629	PD3;C14:0;Cb;Cb;Fuc;Me	0	C14:0		Cb	Cb		Fuc		Me			C45H79N5O22	1042.52894577	458.322462706	661.401835221	864.481207736
1631	PD3;C14:0;Ac;Cb;Fuc;Me	0	C14:0		Ac	Cb		Fuc		Me			C46H80N4O22	1041.53369679	457.327213726	660.406586241	863.485958756
1633	PD3;C14:0;Ac;Fuc;Me	0	C14:0			Ac		Fuc		Me			C45H79N3O21	998.52788314	414.321400076	617.400772591	820.480145106
1635	PD3;C14:0;Cb;Ac;Fuc;Me	0	C14:0		Cb	Ac		Fuc		Me			C46H80N4O22	1041.53369679	457.327213726	660.406586241	863.485958756
1637	PD3;C14:0;Ac;Ac;Fuc;Me	0	C14:0		Ac	Ac		Fuc		Me			C47H81N3O22	1040.53844782	456.331964756	659.411337271	862.490709786
1639	PD3;C14:0;Cb;Fuc;Me	0	C14:0				Cb	Fuc		Me			C44H78N4O21	999.52313211	415.316649046	618.396021561	821.475394076
1641	PD3;C14:0;Cb;Cb;Fuc;Me	0	C14:0		Cb		Cb	Fuc		Me			C45H79N5O22	1042.52894577	458.322462706	661.401835221	864.481207736
1643	PD3;C14:0;Ac;Cb;Fuc;Me	0	C14:0		Ac		Cb	Fuc		Me			C46H80N4O22	1041.53369679	457.327213726	660.406586241	863.485958756
1645	PD3;C14:0;Cb;Cb;Fuc;Me	0	C14:0			Cb	Cb	Fuc		Me			C45H79N5O22	1042.52894577	458.322462706	661.401835221	864.481207736
1647	PD3;C14:0;Cb;Cb;Cb;Fuc;Me	0	C14:0		Cb	Cb	Cb	Fuc		Me			C46H80N6O23	1085.53475942	501.328276356	704.407648871	907.487021386
1649	PD3;C14:0;Ac;Cb;Cb;Fuc;Me	0	C14:0		Ac	Cb	Cb	Fuc		Me			C47H81N5O23	1084.53951045	500.333027386	703.412399901	906.491772416
1651	PD3;C14:0;Ac;Cb;Fuc;Me	0	C14:0			Ac	Cb	Fuc		Me			C46H80N4O22	1041.53369679	457.327213726	660.406586241	863.485958756
1653	PD3;C14:0;Cb;Ac;Cb;Fuc;Me	0	C14:0		Cb	Ac	Cb	Fuc		Me			C47H81N5O23	1084.53951045	500.333027386	703.412399901	906.491772416
1655	PD3;C14:0;Ac;Ac;Cb;Fuc;Me	0	C14:0		Ac	Ac	Cb	Fuc		Me			C48H82N4O23	1083.54426148	499.337778416	702.417150931	905.496523446
1657	PD3;C14:0;Ac;Fuc;Me	0	C14:0				Ac	Fuc		Me			C45H79N3O21	998.52788314	414.321400076	617.400772591	820.480145106
1659	PD3;C14:0;Cb;Ac;Fuc;Me	0	C14:0		Cb		Ac	Fuc		Me			C46H80N4O22	1041.53369679	457.327213726	660.406586241	863.485958756
1661	PD3;C14:0;Ac;Ac;Fuc;Me	0	C14:0		Ac		Ac	Fuc		Me			C47H81N3O22	1040.53844782	456.331964756	659.411337271	862.490709786
1663	PD3;C14:0;Cb;Ac;Fuc;Me	0	C14:0			Cb	Ac	Fuc		Me			C46H80N4O22	1041.53369679	457.327213726	660.406586241	863.485958756
1665	PD3;C14:0;Cb;Cb;Ac;Fuc;Me	0	C14:0		Cb	Cb	Ac	Fuc		Me			C47H81N5O23	1084.53951045	500.333027386	703.412399901	906.491772416
1667	PD3;C14:0;Ac;Cb;Ac;Fuc;Me	0	C14:0		Ac	Cb	Ac	Fuc		Me			C48H82N4O23	1083.54426148	499.337778416	702.417150931	905.496523446
1669	PD3;C14:0;Ac;Ac;Fuc;Me	0	C14:0			Ac	Ac	Fuc		Me			C47H81N3O22	1040.53844782	456.331964756	659.411337271	862.490709786
1671	PD3;C14:0;Cb;Ac;Ac;Fuc;Me	0	C14:0		Cb	Ac	Ac	Fuc		Me			C48H82N4O23	1083.54426148	499.337778416	702.417150931	905.496523446
1673	PD3;C14:0;Ac;Ac;Ac;Fuc;Me	0	C14:0		Ac	Ac	Ac	Fuc		Me			C49H83N3O23	1082.54901251	498.342529446	701.421901961	904.501274476
1675	PD3;C14:0;MeFuc;Me	0	C14:0					MeFuc		Me			C44H79N3O20	970.53296852	372.310835392	575.390207907	778.469580422
1677	PD3;C14:0;Cb;MeFuc;Me	0	C14:0		Cb			MeFuc		Me			C45H80N4O21	1013.53878218	415.316649052	618.396021567	821.475394082
1679	PD3;C14:0;Ac;MeFuc;Me	0	C14:0		Ac			MeFuc		Me			C46H81N3O21	1012.5435332	414.321400072	617.400772587	820.480145102
1681	PD3;C14:0;Cb;MeFuc;Me	0	C14:0			Cb		MeFuc		Me			C45H80N4O21	1013.53878218	415.316649052	618.396021567	821.475394082
1683	PD3;C14:0;Cb;Cb;MeFuc;Me	0	C14:0		Cb	Cb		MeFuc		Me			C46H81N5O22	1056.54459583	458.322462702	661.401835217	864.481207732
1685	PD3;C14:0;Ac;Cb;MeFuc;Me	0	C14:0		Ac	Cb		MeFuc		Me			C47H82N4O22	1055.54934686	457.327213732	660.406586247	863.485958762
1687	PD3;C14:0;Ac;MeFuc;Me	0	C14:0			Ac		MeFuc		Me			C46H81N3O21	1012.5435332	414.321400072	617.400772587	820.480145102
1689	PD3;C14:0;Cb;Ac;MeFuc;Me	0	C14:0		Cb	Ac		MeFuc		Me			C47H82N4O22	1055.54934686	457.327213732	660.406586247	863.485958762
1691	PD3;C14:0;Ac;Ac;MeFuc;Me	0	C14:0		Ac	Ac		MeFuc		Me			C48H83N3O22	1054.55409789	456.331964762	659.411337277	862.490709792
1693	PD3;C14:0;Cb;MeFuc;Me	0	C14:0				Cb	MeFuc		Me			C45H80N4O21	1013.53878218	415.316649052	618.396021567	821.475394082
1695	PD3;C14:0;Cb;Cb;MeFuc;Me	0	C14:0		Cb		Cb	MeFuc		Me			C46H81N5O22	1056.54459583	458.322462702	661.401835217	864.481207732
1697	PD3;C14:0;Ac;Cb;MeFuc;Me	0	C14:0		Ac		Cb	MeFuc		Me			C47H82N4O22	1055.54934686	457.327213732	660.406586247	863.485958762
1699	PD3;C14:0;Cb;Cb;MeFuc;Me	0	C14:0			Cb	Cb	MeFuc		Me			C46H81N5O22	1056.54459583	458.322462702	661.401835217	864.481207732
1701	PD3;C14:0;Cb;Cb;Cb;MeFuc;Me	0	C14:0		Cb	Cb	Cb	MeFuc		Me			C47H82N6O23	1099.55040949	501.328276362	704.407648877	907.487021392
1703	PD3;C14:0;Ac;Cb;Cb;MeFuc;Me	0	C14:0		Ac	Cb	Cb	MeFuc		Me			C48H83N5O23	1098.55516051	500.333027382	703.412399897	906.491772412
1705	PD3;C14:0;Ac;Cb;MeFuc;Me	0	C14:0			Ac	Cb	MeFuc		Me			C47H82N4O22	1055.54934686	457.327213732	660.406586247	863.485958762
1707	PD3;C14:0;Cb;Ac;Cb;MeFuc;Me	0	C14:0		Cb	Ac	Cb	MeFuc		Me			C48H83N5O23	1098.55516051	500.333027382	703.412399897	906.491772412
1709	PD3;C14:0;Ac;Ac;Cb;MeFuc;Me	0	C14:0		Ac	Ac	Cb	MeFuc		Me			C49H84N4O23	1097.55991154	499.337778412	702.417150927	905.496523442
1711	PD3;C14:0;Ac;MeFuc;Me	0	C14:0				Ac	MeFuc		Me			C46H81N3O21	1012.5435332	414.321400072	617.400772587	820.480145102
1713	PD3;C14:0;Cb;Ac;MeFuc;Me	0	C14:0		Cb		Ac	MeFuc		Me			C47H82N4O22	1055.54934686	457.327213732	660.406586247	863.485958762
1715	PD3;C14:0;Ac;Ac;MeFuc;Me	0	C14:0		Ac		Ac	MeFuc		Me			C48H83N3O22	1054.55409789	456.331964762	659.411337277	862.490709792
1717	PD3;C14:0;Cb;Ac;MeFuc;Me	0	C14:0			Cb	Ac	MeFuc		Me			C47H82N4O22	1055.54934686	457.327213732	660.406586247	863.485958762
1719	PD3;C14:0;Cb;Cb;Ac;MeFuc;Me	0	C14:0		Cb	Cb	Ac	MeFuc		Me			C48H83N5O23	1098.55516051	500.333027382	703.412399897	906.491772412
1721	PD3;C14:0;Ac;Cb;Ac;MeFuc;Me	0	C14:0		Ac	Cb	Ac	MeFuc		Me			C49H84N4O23	1097.55991154	499.337778412	702.417150927	905.496523442
1723	PD3;C14:0;Ac;Ac;MeFuc;Me	0	C14:0			Ac	Ac	MeFuc		Me			C48H83N3O22	1054.55409789	456.331964762	659.411337277	862.490709792
1725	PD3;C14:0;Cb;Ac;Ac;MeFuc;Me	0	C14:0		Cb	Ac	Ac	MeFuc		Me			C49H84N4O23	1097.55991154	499.337778412	702.417150927	905.496523442
1727	PD3;C14:0;Ac;Ac;Ac;MeFuc;Me	0	C14:0		Ac	Ac	Ac	MeFuc		Me			C50H85N3O23	1096.56466257	498.342529442	701.421901957	904.501274472
1729	PD3;C14:0;Ara;Me	0	C14:0					Ara		Me			C42H75N3O20	942.50166839	372.31083539	575.390207905	778.46958042
1731	PD3;C14:0;Cb;Ara;Me	0	C14:0		Cb			Ara		Me			C43H76N4O21	985.50748205	415.31664905	618.396021565	821.47539408
1733	PD3;C14:0;Ac;Ara;Me	0	C14:0		Ac			Ara		Me			C44H77N3O21	984.51223308	414.32140008	617.400772595	820.48014511
1735	PD3;C14:0;Cb;Ara;Me	0	C14:0			Cb		Ara		Me			C43H76N4O21	985.50748205	415.31664905	618.396021565	821.47539408
1737	PD3;C14:0;Cb;Cb;Ara;Me	0	C14:0		Cb	Cb		Ara		Me			C44H77N5O22	1028.5132957	458.3224627	661.401835215	864.48120773
1739	PD3;C14:0;Ac;Cb;Ara;Me	0	C14:0		Ac	Cb		Ara		Me			C45H78N4O22	1027.51804673	457.32721373	660.406586245	863.48595876
1741	PD3;C14:0;Ac;Ara;Me	0	C14:0			Ac		Ara		Me			C44H77N3O21	984.51223308	414.32140008	617.400772595	820.48014511
1743	PD3;C14:0;Cb;Ac;Ara;Me	0	C14:0		Cb	Ac		Ara		Me			C45H78N4O22	1027.51804673	457.32721373	660.406586245	863.48595876
1745	PD3;C14:0;Ac;Ac;Ara;Me	0	C14:0		Ac	Ac		Ara		Me			C46H79N3O22	1026.52279776	456.33196476	659.411337275	862.49070979
1747	PD3;C14:0;Cb;Ara;Me	0	C14:0				Cb	Ara		Me			C43H76N4O21	985.50748205	415.31664905	618.396021565	821.47539408
1749	PD3;C14:0;Cb;Cb;Ara;Me	0	C14:0		Cb		Cb	Ara		Me			C44H77N5O22	1028.5132957	458.3224627	661.401835215	864.48120773
1751	PD3;C14:0;Ac;Cb;Ara;Me	0	C14:0		Ac		Cb	Ara		Me			C45H78N4O22	1027.51804673	457.32721373	660.406586245	863.48595876
1753	PD3;C14:0;Cb;Cb;Ara;Me	0	C14:0			Cb	Cb	Ara		Me			C44H77N5O22	1028.5132957	458.3224627	661.401835215	864.48120773
1755	PD3;C14:0;Cb;Cb;Cb;Ara;Me	0	C14:0		Cb	Cb	Cb	Ara		Me			C45H78N6O23	1071.51910936	501.32827636	704.407648875	907.48702139
1757	PD3;C14:0;Ac;Cb;Cb;Ara;Me	0	C14:0		Ac	Cb	Cb	Ara		Me			C46H79N5O23	1070.52386039	500.33302739	703.412399905	906.49177242
1759	PD3;C14:0;Ac;Cb;Ara;Me	0	C14:0			Ac	Cb	Ara		Me			C45H78N4O22	1027.51804673	457.32721373	660.406586245	863.48595876
1761	PD3;C14:0;Cb;Ac;Cb;Ara;Me	0	C14:0		Cb	Ac	Cb	Ara		Me			C46H79N5O23	1070.52386039	500.33302739	703.412399905	906.49177242
1763	PD3;C14:0;Ac;Ac;Cb;Ara;Me	0	C14:0		Ac	Ac	Cb	Ara		Me			C47H80N4O23	1069.52861141	499.33777841	702.417150925	905.49652344
1765	PD3;C14:0;Ac;Ara;Me	0	C14:0				Ac	Ara		Me			C44H77N3O21	984.51223308	414.32140008	617.400772595	820.48014511
1767	PD3;C14:0;Cb;Ac;Ara;Me	0	C14:0		Cb		Ac	Ara		Me			C45H78N4O22	1027.51804673	457.32721373	660.406586245	863.48595876
1769	PD3;C14:0;Ac;Ac;Ara;Me	0	C14:0		Ac		Ac	Ara		Me			C46H79N3O22	1026.52279776	456.33196476	659.411337275	862.49070979
1771	PD3;C14:0;Cb;Ac;Ara;Me	0	C14:0			Cb	Ac	Ara		Me			C45H78N4O22	1027.51804673	457.32721373	660.406586245	863.48595876
1773	PD3;C14:0;Cb;Cb;Ac;Ara;Me	0	C14:0		Cb	Cb	Ac	Ara		Me			C46H79N5O23	1070.52386039	500.33302739	703.412399905	906.49177242
1775	PD3;C14:0;Ac;Cb;Ac;Ara;Me	0	C14:0		Ac	Cb	Ac	Ara		Me			C47H80N4O23	1069.52861141	499.33777841	702.417150925	905.49652344
1777	PD3;C14:0;Ac;Ac;Ara;Me	0	C14:0			Ac	Ac	Ara		Me			C46H79N3O22	1026.52279776	456.33196476	659.411337275	862.49070979
1779	PD3;C14:0;Cb;Ac;Ac;Ara;Me	0	C14:0		Cb	Ac	Ac	Ara		Me			C47H80N4O23	1069.52861141	499.33777841	702.417150925	905.49652344
1781	PD3;C14:0;Ac;Ac;Ac;Ara;Me	0	C14:0		Ac	Ac	Ac	Ara		Me			C48H81N3O23	1068.53336244	498.34252944	701.421901955	904.50127447
1783	PD3;C14:0;S-MeFuc;Me	0	C14:0					S-MeFuc		Me			C44H79N3O23S	1050.48978355	372.310835391	575.390207906	778.469580421
1785	PD3;C14:0;Cb;S-MeFuc;Me	0	C14:0		Cb			S-MeFuc		Me			C45H80N4O24S	1093.49559721	415.316649051	618.396021566	821.475394081
1787	PD3;C14:0;Ac;S-MeFuc;Me	0	C14:0		Ac			S-MeFuc		Me			C46H81N3O24S	1092.50034823	414.321400071	617.400772586	820.480145101
1789	PD3;C14:0;Cb;S-MeFuc;Me	0	C14:0			Cb		S-MeFuc		Me			C45H80N4O24S	1093.49559721	415.316649051	618.396021566	821.475394081
1791	PD3;C14:0;Cb;Cb;S-MeFuc;Me	0	C14:0		Cb	Cb		S-MeFuc		Me			C46H81N5O25S	1136.50141086	458.322462701	661.401835216	864.481207731
1793	PD3;C14:0;Ac;Cb;S-MeFuc;Me	0	C14:0		Ac	Cb		S-MeFuc		Me			C47H82N4O25S	1135.50616189	457.327213731	660.406586246	863.485958761
1795	PD3;C14:0;Ac;S-MeFuc;Me	0	C14:0			Ac		S-MeFuc		Me			C46H81N3O24S	1092.50034823	414.321400071	617.400772586	820.480145101
1797	PD3;C14:0;Cb;Ac;S-MeFuc;Me	0	C14:0		Cb	Ac		S-MeFuc		Me			C47H82N4O25S	1135.50616189	457.327213731	660.406586246	863.485958761
1799	PD3;C14:0;Ac;Ac;S-MeFuc;Me	0	C14:0		Ac	Ac		S-MeFuc		Me			C48H83N3O25S	1134.51091292	456.331964761	659.411337276	862.490709791
1801	PD3;C14:0;Cb;S-MeFuc;Me	0	C14:0				Cb	S-MeFuc		Me			C45H80N4O24S	1093.49559721	415.316649051	618.396021566	821.475394081
1803	PD3;C14:0;Cb;Cb;S-MeFuc;Me	0	C14:0		Cb		Cb	S-MeFuc		Me			C46H81N5O25S	1136.50141086	458.322462701	661.401835216	864.481207731
1805	PD3;C14:0;Ac;Cb;S-MeFuc;Me	0	C14:0		Ac		Cb	S-MeFuc		Me			C47H82N4O25S	1135.50616189	457.327213731	660.406586246	863.485958761
1807	PD3;C14:0;Cb;Cb;S-MeFuc;Me	0	C14:0			Cb	Cb	S-MeFuc		Me			C46H81N5O25S	1136.50141086	458.322462701	661.401835216	864.481207731
1809	PD3;C14:0;Cb;Cb;Cb;S-MeFuc;Me	0	C14:0		Cb	Cb	Cb	S-MeFuc		Me			C47H82N6O26S	1179.50722452	501.328276361	704.407648876	907.487021391
1811	PD3;C14:0;Ac;Cb;Cb;S-MeFuc;Me	0	C14:0		Ac	Cb	Cb	S-MeFuc		Me			C48H83N5O26S	1178.51197554	500.333027381	703.412399896	906.491772411
1813	PD3;C14:0;Ac;Cb;S-MeFuc;Me	0	C14:0			Ac	Cb	S-MeFuc		Me			C47H82N4O25S	1135.50616189	457.327213731	660.406586246	863.485958761
1815	PD3;C14:0;Cb;Ac;Cb;S-MeFuc;Me	0	C14:0		Cb	Ac	Cb	S-MeFuc		Me			C48H83N5O26S	1178.51197554	500.333027381	703.412399896	906.491772411
1817	PD3;C14:0;Ac;Ac;Cb;S-MeFuc;Me	0	C14:0		Ac	Ac	Cb	S-MeFuc		Me			C49H84N4O26S	1177.51672657	499.337778411	702.417150926	905.496523441
1819	PD3;C14:0;Ac;S-MeFuc;Me	0	C14:0				Ac	S-MeFuc		Me			C46H81N3O24S	1092.50034823	414.321400071	617.400772586	820.480145101
1821	PD3;C14:0;Cb;Ac;S-MeFuc;Me	0	C14:0		Cb		Ac	S-MeFuc		Me			C47H82N4O25S	1135.50616189	457.327213731	660.406586246	863.485958761
1823	PD3;C14:0;Ac;Ac;S-MeFuc;Me	0	C14:0		Ac		Ac	S-MeFuc		Me			C48H83N3O25S	1134.51091292	456.331964761	659.411337276	862.490709791
1825	PD3;C14:0;Cb;Ac;S-MeFuc;Me	0	C14:0			Cb	Ac	S-MeFuc		Me			C47H82N4O25S	1135.50616189	457.327213731	660.406586246	863.485958761
1827	PD3;C14:0;Cb;Cb;Ac;S-MeFuc;Me	0	C14:0		Cb	Cb	Ac	S-MeFuc		Me			C48H83N5O26S	1178.51197554	500.333027381	703.412399896	906.491772411
1829	PD3;C14:0;Ac;Cb;Ac;S-MeFuc;Me	0	C14:0		Ac	Cb	Ac	S-MeFuc		Me			C49H84N4O26S	1177.51672657	499.337778411	702.417150926	905.496523441
1831	PD3;C14:0;Ac;Ac;S-MeFuc;Me	0	C14:0			Ac	Ac	S-MeFuc		Me			C48H83N3O25S	1134.51091292	456.331964761	659.411337276	862.490709791
1833	PD3;C14:0;Cb;Ac;Ac;S-MeFuc;Me	0	C14:0		Cb	Ac	Ac	S-MeFuc		Me			C49H84N4O26S	1177.51672657	499.337778411	702.417150926	905.496523441
1835	PD3;C14:0;Ac;Ac;Ac;S-MeFuc;Me	0	C14:0		Ac	Ac	Ac	S-MeFuc		Me			C50H85N3O26S	1176.5214776	498.342529441	701.421901956	904.501274471
1837	PD3;C14:0;Ac-Fuc;Me	0	C14:0					Ac-Fuc		Me			C45H79N3O21	998.52788314	372.310835393	575.390207908	778.469580423
1839	PD3;C14:0;Cb;Ac-Fuc;Me	0	C14:0		Cb			Ac-Fuc		Me			C46H80N4O22	1041.53369679	415.316649043	618.396021558	821.475394073
1841	PD3;C14:0;Ac;Ac-Fuc;Me	0	C14:0		Ac			Ac-Fuc		Me			C47H81N3O22	1040.53844782	414.321400073	617.400772588	820.480145103
1843	PD3;C14:0;Cb;Ac-Fuc;Me	0	C14:0			Cb		Ac-Fuc		Me			C46H80N4O22	1041.53369679	415.316649043	618.396021558	821.475394073
1845	PD3;C14:0;Cb;Cb;Ac-Fuc;Me	0	C14:0		Cb	Cb		Ac-Fuc		Me			C47H81N5O23	1084.53951045	458.322462703	661.401835218	864.481207733
1847	PD3;C14:0;Ac;Cb;Ac-Fuc;Me	0	C14:0		Ac	Cb		Ac-Fuc		Me			C48H82N4O23	1083.54426148	457.327213733	660.406586248	863.485958763
1849	PD3;C14:0;Ac;Ac-Fuc;Me	0	C14:0			Ac		Ac-Fuc		Me			C47H81N3O22	1040.53844782	414.321400073	617.400772588	820.480145103
1851	PD3;C14:0;Cb;Ac;Ac-Fuc;Me	0	C14:0		Cb	Ac		Ac-Fuc		Me			C48H82N4O23	1083.54426148	457.327213733	660.406586248	863.485958763
1853	PD3;C14:0;Ac;Ac;Ac-Fuc;Me	0	C14:0		Ac	Ac		Ac-Fuc		Me			C49H83N3O23	1082.54901251	456.331964763	659.411337278	862.490709793
1855	PD3;C14:0;Cb;Ac-Fuc;Me	0	C14:0				Cb	Ac-Fuc		Me			C46H80N4O22	1041.53369679	415.316649043	618.396021558	821.475394073
1857	PD3;C14:0;Cb;Cb;Ac-Fuc;Me	0	C14:0		Cb		Cb	Ac-Fuc		Me			C47H81N5O23	1084.53951045	458.322462703	661.401835218	864.481207733
1859	PD3;C14:0;Ac;Cb;Ac-Fuc;Me	0	C14:0		Ac		Cb	Ac-Fuc		Me			C48H82N4O23	1083.54426148	457.327213733	660.406586248	863.485958763
1861	PD3;C14:0;Cb;Cb;Ac-Fuc;Me	0	C14:0			Cb	Cb	Ac-Fuc		Me			C47H81N5O23	1084.53951045	458.322462703	661.401835218	864.481207733
1863	PD3;C14:0;Cb;Cb;Cb;Ac-Fuc;Me	0	C14:0		Cb	Cb	Cb	Ac-Fuc		Me			C48H82N6O24	1127.5453241	501.328276353	704.407648868	907.487021383
1865	PD3;C14:0;Ac;Cb;Cb;Ac-Fuc;Me	0	C14:0		Ac	Cb	Cb	Ac-Fuc		Me			C49H83N5O24	1126.55007513	500.333027383	703.412399898	906.491772413
1867	PD3;C14:0;Ac;Cb;Ac-Fuc;Me	0	C14:0			Ac	Cb	Ac-Fuc		Me			C48H82N4O23	1083.54426148	457.327213733	660.406586248	863.485958763
1869	PD3;C14:0;Cb;Ac;Cb;Ac-Fuc;Me	0	C14:0		Cb	Ac	Cb	Ac-Fuc		Me			C49H83N5O24	1126.55007513	500.333027383	703.412399898	906.491772413
1871	PD3;C14:0;Ac;Ac;Cb;Ac-Fuc;Me	0	C14:0		Ac	Ac	Cb	Ac-Fuc		Me			C50H84N4O24	1125.55482616	499.337778413	702.417150928	905.496523443
1873	PD3;C14:0;Ac;Ac-Fuc;Me	0	C14:0				Ac	Ac-Fuc		Me			C47H81N3O22	1040.53844782	414.321400073	617.400772588	820.480145103
1875	PD3;C14:0;Cb;Ac;Ac-Fuc;Me	0	C14:0		Cb		Ac	Ac-Fuc		Me			C48H82N4O23	1083.54426148	457.327213733	660.406586248	863.485958763
1877	PD3;C14:0;Ac;Ac;Ac-Fuc;Me	0	C14:0		Ac		Ac	Ac-Fuc		Me			C49H83N3O23	1082.54901251	456.331964763	659.411337278	862.490709793
1879	PD3;C14:0;Cb;Ac;Ac-Fuc;Me	0	C14:0			Cb	Ac	Ac-Fuc		Me			C48H82N4O23	1083.54426148	457.327213733	660.406586248	863.485958763
1881	PD3;C14:0;Cb;Cb;Ac;Ac-Fuc;Me	0	C14:0		Cb	Cb	Ac	Ac-Fuc		Me			C49H83N5O24	1126.55007513	500.333027383	703.412399898	906.491772413
1883	PD3;C14:0;Ac;Cb;Ac;Ac-Fuc;Me	0	C14:0		Ac	Cb	Ac	Ac-Fuc		Me			C50H84N4O24	1125.55482616	499.337778413	702.417150928	905.496523443
1885	PD3;C14:0;Ac;Ac;Ac-Fuc;Me	0	C14:0			Ac	Ac	Ac-Fuc		Me			C49H83N3O23	1082.54901251	456.331964763	659.411337278	862.490709793
1887	PD3;C14:0;Cb;Ac;Ac;Ac-Fuc;Me	0	C14:0		Cb	Ac	Ac	Ac-Fuc		Me			C50H84N4O24	1125.55482616	499.337778413	702.417150928	905.496523443
1889	PD3;C14:0;Ac;Ac;Ac;Ac-Fuc;Me	0	C14:0		Ac	Ac	Ac	Ac-Fuc		Me			C51H85N3O24	1124.55957719	498.342529443	701.421901958	904.501274473
1891	PD3;C14:0;Ac-MeFuc;Me	0	C14:0					Ac-MeFuc		Me			C46H81N3O21	1012.5435332	372.310835389	575.390207904	778.469580419
1893	PD3;C14:0;Cb;Ac-MeFuc;Me	0	C14:0		Cb			Ac-MeFuc		Me			C47H82N4O22	1055.54934686	415.316649049	618.396021564	821.475394079
1895	PD3;C14:0;Ac;Ac-MeFuc;Me	0	C14:0		Ac			Ac-MeFuc		Me			C48H83N3O22	1054.55409789	414.321400079	617.400772594	820.480145109
1897	PD3;C14:0;Cb;Ac-MeFuc;Me	0	C14:0			Cb		Ac-MeFuc		Me			C47H82N4O22	1055.54934686	415.316649049	618.396021564	821.475394079
1899	PD3;C14:0;Cb;Cb;Ac-MeFuc;Me	0	C14:0		Cb	Cb		Ac-MeFuc		Me			C48H83N5O23	1098.55516051	458.322462699	661.401835214	864.481207729
1901	PD3;C14:0;Ac;Cb;Ac-MeFuc;Me	0	C14:0		Ac	Cb		Ac-MeFuc		Me			C49H84N4O23	1097.55991154	457.327213729	660.406586244	863.485958759
1903	PD3;C14:0;Ac;Ac-MeFuc;Me	0	C14:0			Ac		Ac-MeFuc		Me			C48H83N3O22	1054.55409789	414.321400079	617.400772594	820.480145109
1905	PD3;C14:0;Cb;Ac;Ac-MeFuc;Me	0	C14:0		Cb	Ac		Ac-MeFuc		Me			C49H84N4O23	1097.55991154	457.327213729	660.406586244	863.485958759
1907	PD3;C14:0;Ac;Ac;Ac-MeFuc;Me	0	C14:0		Ac	Ac		Ac-MeFuc		Me			C50H85N3O23	1096.56466257	456.331964759	659.411337274	862.490709789
1909	PD3;C14:0;Cb;Ac-MeFuc;Me	0	C14:0				Cb	Ac-MeFuc		Me			C47H82N4O22	1055.54934686	415.316649049	618.396021564	821.475394079
1911	PD3;C14:0;Cb;Cb;Ac-MeFuc;Me	0	C14:0		Cb		Cb	Ac-MeFuc		Me			C48H83N5O23	1098.55516051	458.322462699	661.401835214	864.481207729
1913	PD3;C14:0;Ac;Cb;Ac-MeFuc;Me	0	C14:0		Ac		Cb	Ac-MeFuc		Me			C49H84N4O23	1097.55991154	457.327213729	660.406586244	863.485958759
1915	PD3;C14:0;Cb;Cb;Ac-MeFuc;Me	0	C14:0			Cb	Cb	Ac-MeFuc		Me			C48H83N5O23	1098.55516051	458.322462699	661.401835214	864.481207729
1917	PD3;C14:0;Cb;Cb;Cb;Ac-MeFuc;Me	0	C14:0		Cb	Cb	Cb	Ac-MeFuc		Me			C49H84N6O24	1141.56097417	501.328276359	704.407648874	907.487021389
1919	PD3;C14:0;Ac;Cb;Cb;Ac-MeFuc;Me	0	C14:0		Ac	Cb	Cb	Ac-MeFuc		Me			C50H85N5O24	1140.5657252	500.333027389	703.412399904	906.491772419
1921	PD3;C14:0;Ac;Cb;Ac-MeFuc;Me	0	C14:0			Ac	Cb	Ac-MeFuc		Me			C49H84N4O23	1097.55991154	457.327213729	660.406586244	863.485958759
1923	PD3;C14:0;Cb;Ac;Cb;Ac-MeFuc;Me	0	C14:0		Cb	Ac	Cb	Ac-MeFuc		Me			C50H85N5O24	1140.5657252	500.333027389	703.412399904	906.491772419
1925	PD3;C14:0;Ac;Ac;Cb;Ac-MeFuc;Me	0	C14:0		Ac	Ac	Cb	Ac-MeFuc		Me			C51H86N4O24	1139.57047622	499.337778409	702.417150924	905.496523439
1927	PD3;C14:0;Ac;Ac-MeFuc;Me	0	C14:0				Ac	Ac-MeFuc		Me			C48H83N3O22	1054.55409789	414.321400079	617.400772594	820.480145109
1929	PD3;C14:0;Cb;Ac;Ac-MeFuc;Me	0	C14:0		Cb		Ac	Ac-MeFuc		Me			C49H84N4O23	1097.55991154	457.327213729	660.406586244	863.485958759
1931	PD3;C14:0;Ac;Ac;Ac-MeFuc;Me	0	C14:0		Ac		Ac	Ac-MeFuc		Me			C50H85N3O23	1096.56466257	456.331964759	659.411337274	862.490709789
1933	PD3;C14:0;Cb;Ac;Ac-MeFuc;Me	0	C14:0			Cb	Ac	Ac-MeFuc		Me			C49H84N4O23	1097.55991154	457.327213729	660.406586244	863.485958759
1935	PD3;C14:0;Cb;Cb;Ac;Ac-MeFuc;Me	0	C14:0		Cb	Cb	Ac	Ac-MeFuc		Me			C50H85N5O24	1140.5657252	500.333027389	703.412399904	906.491772419
1937	PD3;C14:0;Ac;Cb;Ac;Ac-MeFuc;Me	0	C14:0		Ac	Cb	Ac	Ac-MeFuc		Me			C51H86N4O24	1139.57047622	499.337778409	702.417150924	905.496523439
1939	PD3;C14:0;Ac;Ac;Ac-MeFuc;Me	0	C14:0			Ac	Ac	Ac-MeFuc		Me			C50H85N3O23	1096.56466257	456.331964759	659.411337274	862.490709789
1941	PD3;C14:0;Cb;Ac;Ac;Ac-MeFuc;Me	0	C14:0		Cb	Ac	Ac	Ac-MeFuc		Me			C51H86N4O24	1139.57047622	499.337778409	702.417150924	905.496523439
1943	PD3;C14:0;Ac;Ac;Ac;Ac-MeFuc;Me	0	C14:0		Ac	Ac	Ac	Ac-MeFuc		Me			C52H87N3O24	1138.57522725	498.342529439	701.421901954	904.501274469
1945	PD3;C14:0;Gro;Me	0	C14:0						Gro	Me			C40H74N3O19	901.49892874	372.310835391	575.390207906	778.469580421
1947	PD3;C14:0;Cb;Gro;Me	0	C14:0		Cb				Gro	Me			C41H75N4O20	944.5047424	415.316649051	618.396021566	821.475394081
1949	PD3;C14:0;Ac;Gro;Me	0	C14:0		Ac				Gro	Me			C42H76N3O20	943.50949342	414.321400071	617.400772586	820.480145101
1951	PD3;C14:0;Cb;Gro;Me	0	C14:0			Cb			Gro	Me			C41H75N4O20	944.5047424	415.316649051	618.396021566	821.475394081
1953	PD3;C14:0;Cb;Cb;Gro;Me	0	C14:0		Cb	Cb			Gro	Me			C42H76N5O21	987.51055605	458.322462701	661.401835216	864.481207731
1955	PD3;C14:0;Ac;Cb;Gro;Me	0	C14:0		Ac	Cb			Gro	Me			C43H77N4O21	986.51530708	457.327213731	660.406586246	863.485958761
1957	PD3;C14:0;Ac;Gro;Me	0	C14:0			Ac			Gro	Me			C42H76N3O20	943.50949342	414.321400071	617.400772586	820.480145101
1959	PD3;C14:0;Cb;Ac;Gro;Me	0	C14:0		Cb	Ac			Gro	Me			C43H77N4O21	986.51530708	457.327213731	660.406586246	863.485958761
1961	PD3;C14:0;Ac;Ac;Gro;Me	0	C14:0		Ac	Ac			Gro	Me			C44H78N3O21	985.52005811	456.331964761	659.411337276	862.490709791
1963	PD3;C14:0;Cb;Gro;Me	0	C14:0				Cb		Gro	Me			C41H75N4O20	944.5047424	415.316649051	618.396021566	821.475394081
1965	PD3;C14:0;Cb;Cb;Gro;Me	0	C14:0		Cb		Cb		Gro	Me			C42H76N5O21	987.51055605	458.322462701	661.401835216	864.481207731
1967	PD3;C14:0;Ac;Cb;Gro;Me	0	C14:0		Ac		Cb		Gro	Me			C43H77N4O21	986.51530708	457.327213731	660.406586246	863.485958761
1969	PD3;C14:0;Cb;Cb;Gro;Me	0	C14:0			Cb	Cb		Gro	Me			C42H76N5O21	987.51055605	458.322462701	661.401835216	864.481207731
1971	PD3;C14:0;Cb;Cb;Cb;Gro;Me	0	C14:0		Cb	Cb	Cb		Gro	Me			C43H77N6O22	1030.51636971	501.328276361	704.407648876	907.487021391
1973	PD3;C14:0;Ac;Cb;Cb;Gro;Me	0	C14:0		Ac	Cb	Cb		Gro	Me			C44H78N5O22	1029.52112073	500.333027381	703.412399896	906.491772411
1975	PD3;C14:0;Ac;Cb;Gro;Me	0	C14:0			Ac	Cb		Gro	Me			C43H77N4O21	986.51530708	457.327213731	660.406586246	863.485958761
1977	PD3;C14:0;Cb;Ac;Cb;Gro;Me	0	C14:0		Cb	Ac	Cb		Gro	Me			C44H78N5O22	1029.52112073	500.333027381	703.412399896	906.491772411
1979	PD3;C14:0;Ac;Ac;Cb;Gro;Me	0	C14:0		Ac	Ac	Cb		Gro	Me			C45H79N4O22	1028.52587176	499.337778411	702.417150926	905.496523441
1981	PD3;C14:0;Ac;Gro;Me	0	C14:0				Ac		Gro	Me			C42H76N3O20	943.50949342	414.321400071	617.400772586	820.480145101
1983	PD3;C14:0;Cb;Ac;Gro;Me	0	C14:0		Cb		Ac		Gro	Me			C43H77N4O21	986.51530708	457.327213731	660.406586246	863.485958761
1985	PD3;C14:0;Ac;Ac;Gro;Me	0	C14:0		Ac		Ac		Gro	Me			C44H78N3O21	985.52005811	456.331964761	659.411337276	862.490709791
1987	PD3;C14:0;Cb;Ac;Gro;Me	0	C14:0			Cb	Ac		Gro	Me			C43H77N4O21	986.51530708	457.327213731	660.406586246	863.485958761
1989	PD3;C14:0;Cb;Cb;Ac;Gro;Me	0	C14:0		Cb	Cb	Ac		Gro	Me			C44H78N5O22	1029.52112073	500.333027381	703.412399896	906.491772411
1991	PD3;C14:0;Ac;Cb;Ac;Gro;Me	0	C14:0		Ac	Cb	Ac		Gro	Me			C45H79N4O22	1028.52587176	499.337778411	702.417150926	905.496523441
1993	PD3;C14:0;Ac;Ac;Gro;Me	0	C14:0			Ac	Ac		Gro	Me			C44H78N3O21	985.52005811	456.331964761	659.411337276	862.490709791
1995	PD3;C14:0;Cb;Ac;Ac;Gro;Me	0	C14:0		Cb	Ac	Ac		Gro	Me			C45H79N4O22	1028.52587176	499.337778411	702.417150926	905.496523441
1997	PD3;C14:0;Ac;Ac;Ac;Gro;Me	0	C14:0		Ac	Ac	Ac		Gro	Me			C46H80N3O22	1027.53062279	498.342529441	701.421901956	904.501274471
1999	PD3;C14:0;Ac;Gro;Me	0	C14:0					Ac	Gro	Me			C42H76N3O20	943.50949342	372.310835388	575.390207903	778.469580418
2001	PD3;C14:0;Cb;Ac;Gro;Me	0	C14:0		Cb			Ac	Gro	Me			C43H77N4O21	986.51530708	415.316649048	618.396021563	821.475394078
2003	PD3;C14:0;Ac;Ac;Gro;Me	0	C14:0		Ac			Ac	Gro	Me			C44H78N3O21	985.52005811	414.321400078	617.400772593	820.480145108
2005	PD3;C14:0;Cb;Ac;Gro;Me	0	C14:0			Cb		Ac	Gro	Me			C43H77N4O21	986.51530708	415.316649048	618.396021563	821.475394078
2007	PD3;C14:0;Cb;Cb;Ac;Gro;Me	0	C14:0		Cb	Cb		Ac	Gro	Me			C44H78N5O22	1029.52112073	458.322462698	661.401835213	864.481207728
2009	PD3;C14:0;Ac;Cb;Ac;Gro;Me	0	C14:0		Ac	Cb		Ac	Gro	Me			C45H79N4O22	1028.52587176	457.327213728	660.406586243	863.485958758
2011	PD3;C14:0;Ac;Ac;Gro;Me	0	C14:0			Ac		Ac	Gro	Me			C44H78N3O21	985.52005811	414.321400078	617.400772593	820.480145108
2013	PD3;C14:0;Cb;Ac;Ac;Gro;Me	0	C14:0		Cb	Ac		Ac	Gro	Me			C45H79N4O22	1028.52587176	457.327213728	660.406586243	863.485958758
2015	PD3;C14:0;Ac;Ac;Ac;Gro;Me	0	C14:0		Ac	Ac		Ac	Gro	Me			C46H80N3O22	1027.53062279	456.331964758	659.411337273	862.490709788
2017	PD3;C14:0;Cb;Ac;Gro;Me	0	C14:0				Cb	Ac	Gro	Me			C43H77N4O21	986.51530708	415.316649048	618.396021563	821.475394078
2019	PD3;C14:0;Cb;Cb;Ac;Gro;Me	0	C14:0		Cb		Cb	Ac	Gro	Me			C44H78N5O22	1029.52112073	458.322462698	661.401835213	864.481207728
2021	PD3;C14:0;Ac;Cb;Ac;Gro;Me	0	C14:0		Ac		Cb	Ac	Gro	Me			C45H79N4O22	1028.52587176	457.327213728	660.406586243	863.485958758
2023	PD3;C14:0;Cb;Cb;Ac;Gro;Me	0	C14:0			Cb	Cb	Ac	Gro	Me			C44H78N5O22	1029.52112073	458.322462698	661.401835213	864.481207728
2025	PD3;C14:0;Cb;Cb;Cb;Ac;Gro;Me	0	C14:0		Cb	Cb	Cb	Ac	Gro	Me			C45H79N6O23	1072.52693439	501.328276358	704.407648873	907.487021388
2027	PD3;C14:0;Ac;Cb;Cb;Ac;Gro;Me	0	C14:0		Ac	Cb	Cb	Ac	Gro	Me			C46H80N5O23	1071.53168542	500.333027388	703.412399903	906.491772418
2029	PD3;C14:0;Ac;Cb;Ac;Gro;Me	0	C14:0			Ac	Cb	Ac	Gro	Me			C45H79N4O22	1028.52587176	457.327213728	660.406586243	863.485958758
2031	PD3;C14:0;Cb;Ac;Cb;Ac;Gro;Me	0	C14:0		Cb	Ac	Cb	Ac	Gro	Me			C46H80N5O23	1071.53168542	500.333027388	703.412399903	906.491772418
2033	PD3;C14:0;Ac;Ac;Cb;Ac;Gro;Me	0	C14:0		Ac	Ac	Cb	Ac	Gro	Me			C47H81N4O23	1070.53643645	499.337778418	702.417150933	905.496523448
2035	PD3;C14:0;Ac;Ac;Gro;Me	0	C14:0				Ac	Ac	Gro	Me			C44H78N3O21	985.52005811	414.321400078	617.400772593	820.480145108
2037	PD3;C14:0;Cb;Ac;Ac;Gro;Me	0	C14:0		Cb		Ac	Ac	Gro	Me			C45H79N4O22	1028.52587176	457.327213728	660.406586243	863.485958758
2039	PD3;C14:0;Ac;Ac;Ac;Gro;Me	0	C14:0		Ac		Ac	Ac	Gro	Me			C46H80N3O22	1027.53062279	456.331964758	659.411337273	862.490709788
2041	PD3;C14:0;Cb;Ac;Ac;Gro;Me	0	C14:0			Cb	Ac	Ac	Gro	Me			C45H79N4O22	1028.52587176	457.327213728	660.406586243	863.485958758
2043	PD3;C14:0;Cb;Cb;Ac;Ac;Gro;Me	0	C14:0		Cb	Cb	Ac	Ac	Gro	Me			C46H80N5O23	1071.53168542	500.333027388	703.412399903	906.491772418
2045	PD3;C14:0;Ac;Cb;Ac;Ac;Gro;Me	0	C14:0		Ac	Cb	Ac	Ac	Gro	Me			C47H81N4O23	1070.53643645	499.337778418	702.417150933	905.496523448
2047	PD3;C14:0;Ac;Ac;Ac;Gro;Me	0	C14:0			Ac	Ac	Ac	Gro	Me			C46H80N3O22	1027.53062279	456.331964758	659.411337273	862.490709788
2049	PD3;C14:0;Cb;Ac;Ac;Ac;Gro;Me	0	C14:0		Cb	Ac	Ac	Ac	Gro	Me			C47H81N4O23	1070.53643645	499.337778418	702.417150933	905.496523448
2051	PD3;C14:0;Ac;Ac;Ac;Ac;Gro;Me	0	C14:0		Ac	Ac	Ac	Ac	Gro	Me			C48H82N3O23	1069.54118747	498.342529438	701.421901953	904.501274468
2053	PD3;C14:0;S;Gro;Me	0	C14:0					S	Gro	Me			C40H74N3O22S	981.45574377	372.31083539	575.390207905	778.46958042
2055	PD3;C14:0;Cb;S;Gro;Me	0	C14:0		Cb			S	Gro	Me			C41H75N4O23S	1024.46155743	415.31664905	618.396021565	821.47539408
2057	PD3;C14:0;Ac;S;Gro;Me	0	C14:0		Ac			S	Gro	Me			C42H76N3O23S	1023.46630846	414.32140008	617.400772595	820.48014511
2059	PD3;C14:0;Cb;S;Gro;Me	0	C14:0			Cb		S	Gro	Me			C41H75N4O23S	1024.46155743	415.31664905	618.396021565	821.47539408
2061	PD3;C14:0;Cb;Cb;S;Gro;Me	0	C14:0		Cb	Cb		S	Gro	Me			C42H76N5O24S	1067.46737108	458.3224627	661.401835215	864.48120773
2063	PD3;C14:0;Ac;Cb;S;Gro;Me	0	C14:0		Ac	Cb		S	Gro	Me			C43H77N4O24S	1066.47212211	457.32721373	660.406586245	863.48595876
2065	PD3;C14:0;Ac;S;Gro;Me	0	C14:0			Ac		S	Gro	Me			C42H76N3O23S	1023.46630846	414.32140008	617.400772595	820.48014511
2067	PD3;C14:0;Cb;Ac;S;Gro;Me	0	C14:0		Cb	Ac		S	Gro	Me			C43H77N4O24S	1066.47212211	457.32721373	660.406586245	863.48595876
2069	PD3;C14:0;Ac;Ac;S;Gro;Me	0	C14:0		Ac	Ac		S	Gro	Me			C44H78N3O24S	1065.47687314	456.33196476	659.411337275	862.49070979
2071	PD3;C14:0;Cb;S;Gro;Me	0	C14:0				Cb	S	Gro	Me			C41H75N4O23S	1024.46155743	415.31664905	618.396021565	821.47539408
2073	PD3;C14:0;Cb;Cb;S;Gro;Me	0	C14:0		Cb		Cb	S	Gro	Me			C42H76N5O24S	1067.46737108	458.3224627	661.401835215	864.48120773
2075	PD3;C14:0;Ac;Cb;S;Gro;Me	0	C14:0		Ac		Cb	S	Gro	Me			C43H77N4O24S	1066.47212211	457.32721373	660.406586245	863.48595876
2077	PD3;C14:0;Cb;Cb;S;Gro;Me	0	C14:0			Cb	Cb	S	Gro	Me			C42H76N5O24S	1067.46737108	458.3224627	661.401835215	864.48120773
2079	PD3;C14:0;Cb;Cb;Cb;S;Gro;Me	0	C14:0		Cb	Cb	Cb	S	Gro	Me			C43H77N6O25S	1110.47318474	501.32827636	704.407648875	907.48702139
2081	PD3;C14:0;Ac;Cb;Cb;S;Gro;Me	0	C14:0		Ac	Cb	Cb	S	Gro	Me			C44H78N5O25S	1109.47793577	500.33302739	703.412399905	906.49177242
2083	PD3;C14:0;Ac;Cb;S;Gro;Me	0	C14:0			Ac	Cb	S	Gro	Me			C43H77N4O24S	1066.47212211	457.32721373	660.406586245	863.48595876
2085	PD3;C14:0;Cb;Ac;Cb;S;Gro;Me	0	C14:0		Cb	Ac	Cb	S	Gro	Me			C44H78N5O25S	1109.47793577	500.33302739	703.412399905	906.49177242
2087	PD3;C14:0;Ac;Ac;Cb;S;Gro;Me	0	C14:0		Ac	Ac	Cb	S	Gro	Me			C45H79N4O25S	1108.48268679	499.33777841	702.417150925	905.49652344
2089	PD3;C14:0;Ac;S;Gro;Me	0	C14:0				Ac	S	Gro	Me			C42H76N3O23S	1023.46630846	414.32140008	617.400772595	820.48014511
2091	PD3;C14:0;Cb;Ac;S;Gro;Me	0	C14:0		Cb		Ac	S	Gro	Me			C43H77N4O24S	1066.47212211	457.32721373	660.406586245	863.48595876
2093	PD3;C14:0;Ac;Ac;S;Gro;Me	0	C14:0		Ac		Ac	S	Gro	Me			C44H78N3O24S	1065.47687314	456.33196476	659.411337275	862.49070979
2095	PD3;C14:0;Cb;Ac;S;Gro;Me	0	C14:0			Cb	Ac	S	Gro	Me			C43H77N4O24S	1066.47212211	457.32721373	660.406586245	863.48595876
2097	PD3;C14:0;Cb;Cb;Ac;S;Gro;Me	0	C14:0		Cb	Cb	Ac	S	Gro	Me			C44H78N5O25S	1109.47793577	500.33302739	703.412399905	906.49177242
2099	PD3;C14:0;Ac;Cb;Ac;S;Gro;Me	0	C14:0		Ac	Cb	Ac	S	Gro	Me			C45H79N4O25S	1108.48268679	499.33777841	702.417150925	905.49652344
2101	PD3;C14:0;Ac;Ac;S;Gro;Me	0	C14:0			Ac	Ac	S	Gro	Me			C44H78N3O24S	1065.47687314	456.33196476	659.411337275	862.49070979
2103	PD3;C14:0;Cb;Ac;Ac;S;Gro;Me	0	C14:0		Cb	Ac	Ac	S	Gro	Me			C45H79N4O25S	1108.48268679	499.33777841	702.417150925	905.49652344
2105	PD3;C14:0;Ac;Ac;Ac;S;Gro;Me	0	C14:0		Ac	Ac	Ac	S	Gro	Me			C46H80N3O25S	1107.48743782	498.34252944	701.421901955	904.50127447
2107	PD3;C14:0;Fuc;Gro;Me	0	C14:0					Fuc	Gro	Me			C46H84N3O23	1047.55683754	372.310835395	575.39020791	778.469580425
2109	PD3;C14:0;Cb;Fuc;Gro;Me	0	C14:0		Cb			Fuc	Gro	Me			C47H85N4O24	1090.56265119	415.316649045	618.39602156	821.475394075
2111	PD3;C14:0;Ac;Fuc;Gro;Me	0	C14:0		Ac			Fuc	Gro	Me			C48H86N3O24	1089.56740222	414.321400075	617.40077259	820.480145105
2113	PD3;C14:0;Cb;Fuc;Gro;Me	0	C14:0			Cb		Fuc	Gro	Me			C47H85N4O24	1090.56265119	415.316649045	618.39602156	821.475394075
2115	PD3;C14:0;Cb;Cb;Fuc;Gro;Me	0	C14:0		Cb	Cb		Fuc	Gro	Me			C48H86N5O25	1133.56846485	458.322462705	661.40183522	864.481207735
2117	PD3;C14:0;Ac;Cb;Fuc;Gro;Me	0	C14:0		Ac	Cb		Fuc	Gro	Me			C49H87N4O25	1132.57321588	457.327213735	660.40658625	863.485958765
2119	PD3;C14:0;Ac;Fuc;Gro;Me	0	C14:0			Ac		Fuc	Gro	Me			C48H86N3O24	1089.56740222	414.321400075	617.40077259	820.480145105
2121	PD3;C14:0;Cb;Ac;Fuc;Gro;Me	0	C14:0		Cb	Ac		Fuc	Gro	Me			C49H87N4O25	1132.57321588	457.327213735	660.40658625	863.485958765
2123	PD3;C14:0;Ac;Ac;Fuc;Gro;Me	0	C14:0		Ac	Ac		Fuc	Gro	Me			C50H88N3O25	1131.5779669	456.331964755	659.41133727	862.490709785
2125	PD3;C14:0;Cb;Fuc;Gro;Me	0	C14:0				Cb	Fuc	Gro	Me			C47H85N4O24	1090.56265119	415.316649045	618.39602156	821.475394075
2127	PD3;C14:0;Cb;Cb;Fuc;Gro;Me	0	C14:0		Cb		Cb	Fuc	Gro	Me			C48H86N5O25	1133.56846485	458.322462705	661.40183522	864.481207735
2129	PD3;C14:0;Ac;Cb;Fuc;Gro;Me	0	C14:0		Ac		Cb	Fuc	Gro	Me			C49H87N4O25	1132.57321588	457.327213735	660.40658625	863.485958765
2131	PD3;C14:0;Cb;Cb;Fuc;Gro;Me	0	C14:0			Cb	Cb	Fuc	Gro	Me			C48H86N5O25	1133.56846485	458.322462705	661.40183522	864.481207735
2133	PD3;C14:0;Cb;Cb;Cb;Fuc;Gro;Me	0	C14:0		Cb	Cb	Cb	Fuc	Gro	Me			C49H87N6O26	1176.5742785	501.328276355	704.40764887	907.487021385
2135	PD3;C14:0;Ac;Cb;Cb;Fuc;Gro;Me	0	C14:0		Ac	Cb	Cb	Fuc	Gro	Me			C50H88N5O26	1175.57902953	500.333027385	703.4123999	906.491772415
2137	PD3;C14:0;Ac;Cb;Fuc;Gro;Me	0	C14:0			Ac	Cb	Fuc	Gro	Me			C49H87N4O25	1132.57321588	457.327213735	660.40658625	863.485958765
2139	PD3;C14:0;Cb;Ac;Cb;Fuc;Gro;Me	0	C14:0		Cb	Ac	Cb	Fuc	Gro	Me			C50H88N5O26	1175.57902953	500.333027385	703.4123999	906.491772415
2141	PD3;C14:0;Ac;Ac;Cb;Fuc;Gro;Me	0	C14:0		Ac	Ac	Cb	Fuc	Gro	Me			C51H89N4O26	1174.58378056	499.337778415	702.41715093	905.496523445
2143	PD3;C14:0;Ac;Fuc;Gro;Me	0	C14:0				Ac	Fuc	Gro	Me			C48H86N3O24	1089.56740222	414.321400075	617.40077259	820.480145105
2145	PD3;C14:0;Cb;Ac;Fuc;Gro;Me	0	C14:0		Cb		Ac	Fuc	Gro	Me			C49H87N4O25	1132.57321588	457.327213735	660.40658625	863.485958765
2147	PD3;C14:0;Ac;Ac;Fuc;Gro;Me	0	C14:0		Ac		Ac	Fuc	Gro	Me			C50H88N3O25	1131.5779669	456.331964755	659.41133727	862.490709785
2149	PD3;C14:0;Cb;Ac;Fuc;Gro;Me	0	C14:0			Cb	Ac	Fuc	Gro	Me			C49H87N4O25	1132.57321588	457.327213735	660.40658625	863.485958765
2151	PD3;C14:0;Cb;Cb;Ac;Fuc;Gro;Me	0	C14:0		Cb	Cb	Ac	Fuc	Gro	Me			C50H88N5O26	1175.57902953	500.333027385	703.4123999	906.491772415
2153	PD3;C14:0;Ac;Cb;Ac;Fuc;Gro;Me	0	C14:0		Ac	Cb	Ac	Fuc	Gro	Me			C51H89N4O26	1174.58378056	499.337778415	702.41715093	905.496523445
2155	PD3;C14:0;Ac;Ac;Fuc;Gro;Me	0	C14:0			Ac	Ac	Fuc	Gro	Me			C50H88N3O25	1131.5779669	456.331964755	659.41133727	862.490709785
2157	PD3;C14:0;Cb;Ac;Ac;Fuc;Gro;Me	0	C14:0		Cb	Ac	Ac	Fuc	Gro	Me			C51H89N4O26	1174.58378056	499.337778415	702.41715093	905.496523445
2159	PD3;C14:0;Ac;Ac;Ac;Fuc;Gro;Me	0	C14:0		Ac	Ac	Ac	Fuc	Gro	Me			C52H90N3O26	1173.58853159	498.342529445	701.42190196	904.501274475
2161	PD3;C14:0;MeFuc;Gro;Me	0	C14:0					MeFuc	Gro	Me			C47H86N3O23	1061.5724876	372.310835391	575.390207906	778.469580421
2163	PD3;C14:0;Cb;MeFuc;Gro;Me	0	C14:0		Cb			MeFuc	Gro	Me			C48H87N4O24	1104.57830126	415.316649051	618.396021566	821.475394081
2165	PD3;C14:0;Ac;MeFuc;Gro;Me	0	C14:0		Ac			MeFuc	Gro	Me			C49H88N3O24	1103.58305228	414.321400071	617.400772586	820.480145101
2167	PD3;C14:0;Cb;MeFuc;Gro;Me	0	C14:0			Cb		MeFuc	Gro	Me			C48H87N4O24	1104.57830126	415.316649051	618.396021566	821.475394081
2169	PD3;C14:0;Cb;Cb;MeFuc;Gro;Me	0	C14:0		Cb	Cb		MeFuc	Gro	Me			C49H88N5O25	1147.58411491	458.322462701	661.401835216	864.481207731
2171	PD3;C14:0;Ac;Cb;MeFuc;Gro;Me	0	C14:0		Ac	Cb		MeFuc	Gro	Me			C50H89N4O25	1146.58886594	457.327213731	660.406586246	863.485958761
2173	PD3;C14:0;Ac;MeFuc;Gro;Me	0	C14:0			Ac		MeFuc	Gro	Me			C49H88N3O24	1103.58305228	414.321400071	617.400772586	820.480145101
2175	PD3;C14:0;Cb;Ac;MeFuc;Gro;Me	0	C14:0		Cb	Ac		MeFuc	Gro	Me			C50H89N4O25	1146.58886594	457.327213731	660.406586246	863.485958761
2177	PD3;C14:0;Ac;Ac;MeFuc;Gro;Me	0	C14:0		Ac	Ac		MeFuc	Gro	Me			C51H90N3O25	1145.59361697	456.331964761	659.411337276	862.490709791
2179	PD3;C14:0;Cb;MeFuc;Gro;Me	0	C14:0				Cb	MeFuc	Gro	Me			C48H87N4O24	1104.57830126	415.316649051	618.396021566	821.475394081
2181	PD3;C14:0;Cb;Cb;MeFuc;Gro;Me	0	C14:0		Cb		Cb	MeFuc	Gro	Me			C49H88N5O25	1147.58411491	458.322462701	661.401835216	864.481207731
2183	PD3;C14:0;Ac;Cb;MeFuc;Gro;Me	0	C14:0		Ac		Cb	MeFuc	Gro	Me			C50H89N4O25	1146.58886594	457.327213731	660.406586246	863.485958761
2185	PD3;C14:0;Cb;Cb;MeFuc;Gro;Me	0	C14:0			Cb	Cb	MeFuc	Gro	Me			C49H88N5O25	1147.58411491	458.322462701	661.401835216	864.481207731
2187	PD3;C14:0;Cb;Cb;Cb;MeFuc;Gro;Me	0	C14:0		Cb	Cb	Cb	MeFuc	Gro	Me			C50H89N6O26	1190.58992857	501.328276361	704.407648876	907.487021391
2189	PD3;C14:0;Ac;Cb;Cb;MeFuc;Gro;Me	0	C14:0		Ac	Cb	Cb	MeFuc	Gro	Me			C51H90N5O26	1189.59467959	500.333027381	703.412399896	906.491772411
2191	PD3;C14:0;Ac;Cb;MeFuc;Gro;Me	0	C14:0			Ac	Cb	MeFuc	Gro	Me			C50H89N4O25	1146.58886594	457.327213731	660.406586246	863.485958761
2193	PD3;C14:0;Cb;Ac;Cb;MeFuc;Gro;Me	0	C14:0		Cb	Ac	Cb	MeFuc	Gro	Me			C51H90N5O26	1189.59467959	500.333027381	703.412399896	906.491772411
2195	PD3;C14:0;Ac;Ac;Cb;MeFuc;Gro;Me	0	C14:0		Ac	Ac	Cb	MeFuc	Gro	Me			C52H91N4O26	1188.59943062	499.337778411	702.417150926	905.496523441
2197	PD3;C14:0;Ac;MeFuc;Gro;Me	0	C14:0				Ac	MeFuc	Gro	Me			C49H88N3O24	1103.58305228	414.321400071	617.400772586	820.480145101
2199	PD3;C14:0;Cb;Ac;MeFuc;Gro;Me	0	C14:0		Cb		Ac	MeFuc	Gro	Me			C50H89N4O25	1146.58886594	457.327213731	660.406586246	863.485958761
2201	PD3;C14:0;Ac;Ac;MeFuc;Gro;Me	0	C14:0		Ac		Ac	MeFuc	Gro	Me			C51H90N3O25	1145.59361697	456.331964761	659.411337276	862.490709791
2203	PD3;C14:0;Cb;Ac;MeFuc;Gro;Me	0	C14:0			Cb	Ac	MeFuc	Gro	Me			C50H89N4O25	1146.58886594	457.327213731	660.406586246	863.485958761
2205	PD3;C14:0;Cb;Cb;Ac;MeFuc;Gro;Me	0	C14:0		Cb	Cb	Ac	MeFuc	Gro	Me			C51H90N5O26	1189.59467959	500.333027381	703.412399896	906.491772411
2207	PD3;C14:0;Ac;Cb;Ac;MeFuc;Gro;Me	0	C14:0		Ac	Cb	Ac	MeFuc	Gro	Me			C52H91N4O26	1188.59943062	499.337778411	702.417150926	905.496523441
2209	PD3;C14:0;Ac;Ac;MeFuc;Gro;Me	0	C14:0			Ac	Ac	MeFuc	Gro	Me			C51H90N3O25	1145.59361697	456.331964761	659.411337276	862.490709791
2211	PD3;C14:0;Cb;Ac;Ac;MeFuc;Gro;Me	0	C14:0		Cb	Ac	Ac	MeFuc	Gro	Me			C52H91N4O26	1188.59943062	499.337778411	702.417150926	905.496523441
2213	PD3;C14:0;Ac;Ac;Ac;MeFuc;Gro;Me	0	C14:0		Ac	Ac	Ac	MeFuc	Gro	Me			C53H92N3O26	1187.60418165	498.342529441	701.421901956	904.501274471
2215	PD3;C14:0;Ara;Gro;Me	0	C14:0					Ara	Gro	Me			C45H82N3O23	1033.54118747	372.310835389	575.390207904	778.469580419
2217	PD3;C14:0;Cb;Ara;Gro;Me	0	C14:0		Cb			Ara	Gro	Me			C46H83N4O24	1076.54700113	415.316649049	618.396021564	821.475394079
2219	PD3;C14:0;Ac;Ara;Gro;Me	0	C14:0		Ac			Ara	Gro	Me			C47H84N3O24	1075.55175216	414.321400079	617.400772594	820.480145109
2221	PD3;C14:0;Cb;Ara;Gro;Me	0	C14:0			Cb		Ara	Gro	Me			C46H83N4O24	1076.54700113	415.316649049	618.396021564	821.475394079
2223	PD3;C14:0;Cb;Cb;Ara;Gro;Me	0	C14:0		Cb	Cb		Ara	Gro	Me			C47H84N5O25	1119.55281478	458.322462699	661.401835214	864.481207729
2225	PD3;C14:0;Ac;Cb;Ara;Gro;Me	0	C14:0		Ac	Cb		Ara	Gro	Me			C48H85N4O25	1118.55756581	457.327213729	660.406586244	863.485958759
2227	PD3;C14:0;Ac;Ara;Gro;Me	0	C14:0			Ac		Ara	Gro	Me			C47H84N3O24	1075.55175216	414.321400079	617.400772594	820.480145109
2229	PD3;C14:0;Cb;Ac;Ara;Gro;Me	0	C14:0		Cb	Ac		Ara	Gro	Me			C48H85N4O25	1118.55756581	457.327213729	660.406586244	863.485958759
2231	PD3;C14:0;Ac;Ac;Ara;Gro;Me	0	C14:0		Ac	Ac		Ara	Gro	Me			C49H86N3O25	1117.56231684	456.331964759	659.411337274	862.490709789
2233	PD3;C14:0;Cb;Ara;Gro;Me	0	C14:0				Cb	Ara	Gro	Me			C46H83N4O24	1076.54700113	415.316649049	618.396021564	821.475394079
2235	PD3;C14:0;Cb;Cb;Ara;Gro;Me	0	C14:0		Cb		Cb	Ara	Gro	Me			C47H84N5O25	1119.55281478	458.322462699	661.401835214	864.481207729
2237	PD3;C14:0;Ac;Cb;Ara;Gro;Me	0	C14:0		Ac		Cb	Ara	Gro	Me			C48H85N4O25	1118.55756581	457.327213729	660.406586244	863.485958759
2239	PD3;C14:0;Cb;Cb;Ara;Gro;Me	0	C14:0			Cb	Cb	Ara	Gro	Me			C47H84N5O25	1119.55281478	458.322462699	661.401835214	864.481207729
2241	PD3;C14:0;Cb;Cb;Cb;Ara;Gro;Me	0	C14:0		Cb	Cb	Cb	Ara	Gro	Me			C48H85N6O26	1162.55862844	501.328276359	704.407648874	907.487021389
2243	PD3;C14:0;Ac;Cb;Cb;Ara;Gro;Me	0	C14:0		Ac	Cb	Cb	Ara	Gro	Me			C49H86N5O26	1161.56337947	500.333027389	703.412399904	906.491772419
2245	PD3;C14:0;Ac;Cb;Ara;Gro;Me	0	C14:0			Ac	Cb	Ara	Gro	Me			C48H85N4O25	1118.55756581	457.327213729	660.406586244	863.485958759
2247	PD3;C14:0;Cb;Ac;Cb;Ara;Gro;Me	0	C14:0		Cb	Ac	Cb	Ara	Gro	Me			C49H86N5O26	1161.56337947	500.333027389	703.412399904	906.491772419
2249	PD3;C14:0;Ac;Ac;Cb;Ara;Gro;Me	0	C14:0		Ac	Ac	Cb	Ara	Gro	Me			C50H87N4O26	1160.56813049	499.337778409	702.417150924	905.496523439
2251	PD3;C14:0;Ac;Ara;Gro;Me	0	C14:0				Ac	Ara	Gro	Me			C47H84N3O24	1075.55175216	414.321400079	617.400772594	820.480145109
2253	PD3;C14:0;Cb;Ac;Ara;Gro;Me	0	C14:0		Cb		Ac	Ara	Gro	Me			C48H85N4O25	1118.55756581	457.327213729	660.406586244	863.485958759
2255	PD3;C14:0;Ac;Ac;Ara;Gro;Me	0	C14:0		Ac		Ac	Ara	Gro	Me			C49H86N3O25	1117.56231684	456.331964759	659.411337274	862.490709789
2257	PD3;C14:0;Cb;Ac;Ara;Gro;Me	0	C14:0			Cb	Ac	Ara	Gro	Me			C48H85N4O25	1118.55756581	457.327213729	660.406586244	863.485958759
2259	PD3;C14:0;Cb;Cb;Ac;Ara;Gro;Me	0	C14:0		Cb	Cb	Ac	Ara	Gro	Me			C49H86N5O26	1161.56337947	500.333027389	703.412399904	906.491772419
2261	PD3;C14:0;Ac;Cb;Ac;Ara;Gro;Me	0	C14:0		Ac	Cb	Ac	Ara	Gro	Me			C50H87N4O26	1160.56813049	499.337778409	702.417150924	905.496523439
2263	PD3;C14:0;Ac;Ac;Ara;Gro;Me	0	C14:0			Ac	Ac	Ara	Gro	Me			C49H86N3O25	1117.56231684	456.331964759	659.411337274	862.490709789
2265	PD3;C14:0;Cb;Ac;Ac;Ara;Gro;Me	0	C14:0		Cb	Ac	Ac	Ara	Gro	Me			C50H87N4O26	1160.56813049	499.337778409	702.417150924	905.496523439
2267	PD3;C14:0;Ac;Ac;Ac;Ara;Gro;Me	0	C14:0		Ac	Ac	Ac	Ara	Gro	Me			C51H88N3O26	1159.57288152	498.342529439	701.421901954	904.501274469
2269	PD3;C14:0;S-MeFuc;Gro;Me	0	C14:0					S-MeFuc	Gro	Me			C47H86N3O26S	1141.52930263	372.31083539	575.390207905	778.46958042
2271	PD3;C14:0;Cb;S-MeFuc;Gro;Me	0	C14:0		Cb			S-MeFuc	Gro	Me			C48H87N4O27S	1184.53511629	415.31664905	618.396021565	821.47539408
2273	PD3;C14:0;Ac;S-MeFuc;Gro;Me	0	C14:0		Ac			S-MeFuc	Gro	Me			C49H88N3O27S	1183.53986732	414.32140008	617.400772595	820.48014511
2275	PD3;C14:0;Cb;S-MeFuc;Gro;Me	0	C14:0			Cb		S-MeFuc	Gro	Me			C48H87N4O27S	1184.53511629	415.31664905	618.396021565	821.47539408
2277	PD3;C14:0;Cb;Cb;S-MeFuc;Gro;Me	0	C14:0		Cb	Cb		S-MeFuc	Gro	Me			C49H88N5O28S	1227.54092994	458.3224627	661.401835215	864.48120773
2279	PD3;C14:0;Ac;Cb;S-MeFuc;Gro;Me	0	C14:0		Ac	Cb		S-MeFuc	Gro	Me			C50H89N4O28S	1226.54568097	457.32721373	660.406586245	863.48595876
2281	PD3;C14:0;Ac;S-MeFuc;Gro;Me	0	C14:0			Ac		S-MeFuc	Gro	Me			C49H88N3O27S	1183.53986732	414.32140008	617.400772595	820.48014511
2283	PD3;C14:0;Cb;Ac;S-MeFuc;Gro;Me	0	C14:0		Cb	Ac		S-MeFuc	Gro	Me			C50H89N4O28S	1226.54568097	457.32721373	660.406586245	863.48595876
2285	PD3;C14:0;Ac;Ac;S-MeFuc;Gro;Me	0	C14:0		Ac	Ac		S-MeFuc	Gro	Me			C51H90N3O28S	1225.550432	456.33196476	659.411337275	862.49070979
2287	PD3;C14:0;Cb;S-MeFuc;Gro;Me	0	C14:0				Cb	S-MeFuc	Gro	Me			C48H87N4O27S	1184.53511629	415.31664905	618.396021565	821.47539408
2289	PD3;C14:0;Cb;Cb;S-MeFuc;Gro;Me	0	C14:0		Cb		Cb	S-MeFuc	Gro	Me			C49H88N5O28S	1227.54092994	458.3224627	661.401835215	864.48120773
2291	PD3;C14:0;Ac;Cb;S-MeFuc;Gro;Me	0	C14:0		Ac		Cb	S-MeFuc	Gro	Me			C50H89N4O28S	1226.54568097	457.32721373	660.406586245	863.48595876
2293	PD3;C14:0;Cb;Cb;S-MeFuc;Gro;Me	0	C14:0			Cb	Cb	S-MeFuc	Gro	Me			C49H88N5O28S	1227.54092994	458.3224627	661.401835215	864.48120773
2295	PD3;C14:0;Cb;Cb;Cb;S-MeFuc;Gro;Me	0	C14:0		Cb	Cb	Cb	S-MeFuc	Gro	Me			C50H89N6O29S	1270.5467436	501.32827636	704.407648875	907.48702139
2297	PD3;C14:0;Ac;Cb;Cb;S-MeFuc;Gro;Me	0	C14:0		Ac	Cb	Cb	S-MeFuc	Gro	Me			C51H90N5O29S	1269.55149463	500.33302739	703.412399905	906.49177242
2299	PD3;C14:0;Ac;Cb;S-MeFuc;Gro;Me	0	C14:0			Ac	Cb	S-MeFuc	Gro	Me			C50H89N4O28S	1226.54568097	457.32721373	660.406586245	863.48595876
2301	PD3;C14:0;Cb;Ac;Cb;S-MeFuc;Gro;Me	0	C14:0		Cb	Ac	Cb	S-MeFuc	Gro	Me			C51H90N5O29S	1269.55149463	500.33302739	703.412399905	906.49177242
2303	PD3;C14:0;Ac;Ac;Cb;S-MeFuc;Gro;Me	0	C14:0		Ac	Ac	Cb	S-MeFuc	Gro	Me			C52H91N4O29S	1268.55624565	499.33777841	702.417150925	905.49652344
2305	PD3;C14:0;Ac;S-MeFuc;Gro;Me	0	C14:0				Ac	S-MeFuc	Gro	Me			C49H88N3O27S	1183.53986732	414.32140008	617.400772595	820.48014511
2307	PD3;C14:0;Cb;Ac;S-MeFuc;Gro;Me	0	C14:0		Cb		Ac	S-MeFuc	Gro	Me			C50H89N4O28S	1226.54568097	457.32721373	660.406586245	863.48595876
2309	PD3;C14:0;Ac;Ac;S-MeFuc;Gro;Me	0	C14:0		Ac		Ac	S-MeFuc	Gro	Me			C51H90N3O28S	1225.550432	456.33196476	659.411337275	862.49070979
2311	PD3;C14:0;Cb;Ac;S-MeFuc;Gro;Me	0	C14:0			Cb	Ac	S-MeFuc	Gro	Me			C50H89N4O28S	1226.54568097	457.32721373	660.406586245	863.48595876
2313	PD3;C14:0;Cb;Cb;Ac;S-MeFuc;Gro;Me	0	C14:0		Cb	Cb	Ac	S-MeFuc	Gro	Me			C51H90N5O29S	1269.55149463	500.33302739	703.412399905	906.49177242
2315	PD3;C14:0;Ac;Cb;Ac;S-MeFuc;Gro;Me	0	C14:0		Ac	Cb	Ac	S-MeFuc	Gro	Me			C52H91N4O29S	1268.55624565	499.33777841	702.417150925	905.49652344
2317	PD3;C14:0;Ac;Ac;S-MeFuc;Gro;Me	0	C14:0			Ac	Ac	S-MeFuc	Gro	Me			C51H90N3O28S	1225.550432	456.33196476	659.411337275	862.49070979
2319	PD3;C14:0;Cb;Ac;Ac;S-MeFuc;Gro;Me	0	C14:0		Cb	Ac	Ac	S-MeFuc	Gro	Me			C52H91N4O29S	1268.55624565	499.33777841	702.417150925	905.49652344
2321	PD3;C14:0;Ac;Ac;Ac;S-MeFuc;Gro;Me	0	C14:0		Ac	Ac	Ac	S-MeFuc	Gro	Me			C53H92N3O29S	1267.56099668	498.34252944	701.421901955	904.50127447
2323	PD3;C14:0;Ac-Fuc;Gro;Me	0	C14:0					Ac-Fuc	Gro	Me			C48H86N3O24	1089.56740222	372.310835392	575.390207907	778.469580422
2325	PD3;C14:0;Cb;Ac-Fuc;Gro;Me	0	C14:0		Cb			Ac-Fuc	Gro	Me			C49H87N4O25	1132.57321588	415.316649052	618.396021567	821.475394082
2327	PD3;C14:0;Ac;Ac-Fuc;Gro;Me	0	C14:0		Ac			Ac-Fuc	Gro	Me			C50H88N3O25	1131.5779669	414.321400072	617.400772587	820.480145102
2329	PD3;C14:0;Cb;Ac-Fuc;Gro;Me	0	C14:0			Cb		Ac-Fuc	Gro	Me			C49H87N4O25	1132.57321588	415.316649052	618.396021567	821.475394082
2331	PD3;C14:0;Cb;Cb;Ac-Fuc;Gro;Me	0	C14:0		Cb	Cb		Ac-Fuc	Gro	Me			C50H88N5O26	1175.57902953	458.322462702	661.401835217	864.481207732
2333	PD3;C14:0;Ac;Cb;Ac-Fuc;Gro;Me	0	C14:0		Ac	Cb		Ac-Fuc	Gro	Me			C51H89N4O26	1174.58378056	457.327213732	660.406586247	863.485958762
2335	PD3;C14:0;Ac;Ac-Fuc;Gro;Me	0	C14:0			Ac		Ac-Fuc	Gro	Me			C50H88N3O25	1131.5779669	414.321400072	617.400772587	820.480145102
2337	PD3;C14:0;Cb;Ac;Ac-Fuc;Gro;Me	0	C14:0		Cb	Ac		Ac-Fuc	Gro	Me			C51H89N4O26	1174.58378056	457.327213732	660.406586247	863.485958762
2339	PD3;C14:0;Ac;Ac;Ac-Fuc;Gro;Me	0	C14:0		Ac	Ac		Ac-Fuc	Gro	Me			C52H90N3O26	1173.58853159	456.331964762	659.411337277	862.490709792
2341	PD3;C14:0;Cb;Ac-Fuc;Gro;Me	0	C14:0				Cb	Ac-Fuc	Gro	Me			C49H87N4O25	1132.57321588	415.316649052	618.396021567	821.475394082
2343	PD3;C14:0;Cb;Cb;Ac-Fuc;Gro;Me	0	C14:0		Cb		Cb	Ac-Fuc	Gro	Me			C50H88N5O26	1175.57902953	458.322462702	661.401835217	864.481207732
2345	PD3;C14:0;Ac;Cb;Ac-Fuc;Gro;Me	0	C14:0		Ac		Cb	Ac-Fuc	Gro	Me			C51H89N4O26	1174.58378056	457.327213732	660.406586247	863.485958762
2347	PD3;C14:0;Cb;Cb;Ac-Fuc;Gro;Me	0	C14:0			Cb	Cb	Ac-Fuc	Gro	Me			C50H88N5O26	1175.57902953	458.322462702	661.401835217	864.481207732
2349	PD3;C14:0;Cb;Cb;Cb;Ac-Fuc;Gro;Me	0	C14:0		Cb	Cb	Cb	Ac-Fuc	Gro	Me			C51H89N6O27	1218.58484319	501.328276362	704.407648877	907.487021392
2351	PD3;C14:0;Ac;Cb;Cb;Ac-Fuc;Gro;Me	0	C14:0		Ac	Cb	Cb	Ac-Fuc	Gro	Me			C52H90N5O27	1217.58959421	500.333027382	703.412399897	906.491772412
2353	PD3;C14:0;Ac;Cb;Ac-Fuc;Gro;Me	0	C14:0			Ac	Cb	Ac-Fuc	Gro	Me			C51H89N4O26	1174.58378056	457.327213732	660.406586247	863.485958762
2355	PD3;C14:0;Cb;Ac;Cb;Ac-Fuc;Gro;Me	0	C14:0		Cb	Ac	Cb	Ac-Fuc	Gro	Me			C52H90N5O27	1217.58959421	500.333027382	703.412399897	906.491772412
2357	PD3;C14:0;Ac;Ac;Cb;Ac-Fuc;Gro;Me	0	C14:0		Ac	Ac	Cb	Ac-Fuc	Gro	Me			C53H91N4O27	1216.59434524	499.337778412	702.417150927	905.496523442
2359	PD3;C14:0;Ac;Ac-Fuc;Gro;Me	0	C14:0				Ac	Ac-Fuc	Gro	Me			C50H88N3O25	1131.5779669	414.321400072	617.400772587	820.480145102
2361	PD3;C14:0;Cb;Ac;Ac-Fuc;Gro;Me	0	C14:0		Cb		Ac	Ac-Fuc	Gro	Me			C51H89N4O26	1174.58378056	457.327213732	660.406586247	863.485958762
2363	PD3;C14:0;Ac;Ac;Ac-Fuc;Gro;Me	0	C14:0		Ac		Ac	Ac-Fuc	Gro	Me			C52H90N3O26	1173.58853159	456.331964762	659.411337277	862.490709792
2365	PD3;C14:0;Cb;Ac;Ac-Fuc;Gro;Me	0	C14:0			Cb	Ac	Ac-Fuc	Gro	Me			C51H89N4O26	1174.58378056	457.327213732	660.406586247	863.485958762
2367	PD3;C14:0;Cb;Cb;Ac;Ac-Fuc;Gro;Me	0	C14:0		Cb	Cb	Ac	Ac-Fuc	Gro	Me			C52H90N5O27	1217.58959421	500.333027382	703.412399897	906.491772412
2369	PD3;C14:0;Ac;Cb;Ac;Ac-Fuc;Gro;Me	0	C14:0		Ac	Cb	Ac	Ac-Fuc	Gro	Me			C53H91N4O27	1216.59434524	499.337778412	702.417150927	905.496523442
2371	PD3;C14:0;Ac;Ac;Ac-Fuc;Gro;Me	0	C14:0			Ac	Ac	Ac-Fuc	Gro	Me			C52H90N3O26	1173.58853159	456.331964762	659.411337277	862.490709792
2373	PD3;C14:0;Cb;Ac;Ac;Ac-Fuc;Gro;Me	0	C14:0		Cb	Ac	Ac	Ac-Fuc	Gro	Me			C53H91N4O27	1216.59434524	499.337778412	702.417150927	905.496523442
2375	PD3;C14:0;Ac;Ac;Ac;Ac-Fuc;Gro;Me	0	C14:0		Ac	Ac	Ac	Ac-Fuc	Gro	Me			C54H92N3O27	1215.59909627	498.342529442	701.421901957	904.501274472
2377	PD3;C14:0;Ac-MeFuc;Gro;Me	0	C14:0					Ac-MeFuc	Gro	Me			C49H88N3O24	1103.58305228	372.310835388	575.390207903	778.469580418
2379	PD3;C14:0;Cb;Ac-MeFuc;Gro;Me	0	C14:0		Cb			Ac-MeFuc	Gro	Me			C50H89N4O25	1146.58886594	415.316649048	618.396021563	821.475394078
2381	PD3;C14:0;Ac;Ac-MeFuc;Gro;Me	0	C14:0		Ac			Ac-MeFuc	Gro	Me			C51H90N3O25	1145.59361697	414.321400078	617.400772593	820.480145108
2383	PD3;C14:0;Cb;Ac-MeFuc;Gro;Me	0	C14:0			Cb		Ac-MeFuc	Gro	Me			C50H89N4O25	1146.58886594	415.316649048	618.396021563	821.475394078
2385	PD3;C14:0;Cb;Cb;Ac-MeFuc;Gro;Me	0	C14:0		Cb	Cb		Ac-MeFuc	Gro	Me			C51H90N5O26	1189.59467959	458.322462698	661.401835213	864.481207728
2387	PD3;C14:0;Ac;Cb;Ac-MeFuc;Gro;Me	0	C14:0		Ac	Cb		Ac-MeFuc	Gro	Me			C52H91N4O26	1188.59943062	457.327213728	660.406586243	863.485958758
2389	PD3;C14:0;Ac;Ac-MeFuc;Gro;Me	0	C14:0			Ac		Ac-MeFuc	Gro	Me			C51H90N3O25	1145.59361697	414.321400078	617.400772593	820.480145108
2391	PD3;C14:0;Cb;Ac;Ac-MeFuc;Gro;Me	0	C14:0		Cb	Ac		Ac-MeFuc	Gro	Me			C52H91N4O26	1188.59943062	457.327213728	660.406586243	863.485958758
2393	PD3;C14:0;Ac;Ac;Ac-MeFuc;Gro;Me	0	C14:0		Ac	Ac		Ac-MeFuc	Gro	Me			C53H92N3O26	1187.60418165	456.331964758	659.411337273	862.490709788
2395	PD3;C14:0;Cb;Ac-MeFuc;Gro;Me	0	C14:0				Cb	Ac-MeFuc	Gro	Me			C50H89N4O25	1146.58886594	415.316649048	618.396021563	821.475394078
2397	PD3;C14:0;Cb;Cb;Ac-MeFuc;Gro;Me	0	C14:0		Cb		Cb	Ac-MeFuc	Gro	Me			C51H90N5O26	1189.59467959	458.322462698	661.401835213	864.481207728
2399	PD3;C14:0;Ac;Cb;Ac-MeFuc;Gro;Me	0	C14:0		Ac		Cb	Ac-MeFuc	Gro	Me			C52H91N4O26	1188.59943062	457.327213728	660.406586243	863.485958758
2401	PD3;C14:0;Cb;Cb;Ac-MeFuc;Gro;Me	0	C14:0			Cb	Cb	Ac-MeFuc	Gro	Me			C51H90N5O26	1189.59467959	458.322462698	661.401835213	864.481207728
2403	PD3;C14:0;Cb;Cb;Cb;Ac-MeFuc;Gro;Me	0	C14:0		Cb	Cb	Cb	Ac-MeFuc	Gro	Me			C52H91N6O27	1232.60049325	501.328276358	704.407648873	907.487021388
2405	PD3;C14:0;Ac;Cb;Cb;Ac-MeFuc;Gro;Me	0	C14:0		Ac	Cb	Cb	Ac-MeFuc	Gro	Me			C53H92N5O27	1231.60524428	500.333027388	703.412399903	906.491772418
2407	PD3;C14:0;Ac;Cb;Ac-MeFuc;Gro;Me	0	C14:0			Ac	Cb	Ac-MeFuc	Gro	Me			C52H91N4O26	1188.59943062	457.327213728	660.406586243	863.485958758
2409	PD3;C14:0;Cb;Ac;Cb;Ac-MeFuc;Gro;Me	0	C14:0		Cb	Ac	Cb	Ac-MeFuc	Gro	Me			C53H92N5O27	1231.60524428	500.333027388	703.412399903	906.491772418
2411	PD3;C14:0;Ac;Ac;Cb;Ac-MeFuc;Gro;Me	0	C14:0		Ac	Ac	Cb	Ac-MeFuc	Gro	Me			C54H93N4O27	1230.60999531	499.337778418	702.417150933	905.496523448
2413	PD3;C14:0;Ac;Ac-MeFuc;Gro;Me	0	C14:0				Ac	Ac-MeFuc	Gro	Me			C51H90N3O25	1145.59361697	414.321400078	617.400772593	820.480145108
2415	PD3;C14:0;Cb;Ac;Ac-MeFuc;Gro;Me	0	C14:0		Cb		Ac	Ac-MeFuc	Gro	Me			C52H91N4O26	1188.59943062	457.327213728	660.406586243	863.485958758
2417	PD3;C14:0;Ac;Ac;Ac-MeFuc;Gro;Me	0	C14:0		Ac		Ac	Ac-MeFuc	Gro	Me			C53H92N3O26	1187.60418165	456.331964758	659.411337273	862.490709788
2419	PD3;C14:0;Cb;Ac;Ac-MeFuc;Gro;Me	0	C14:0			Cb	Ac	Ac-MeFuc	Gro	Me			C52H91N4O26	1188.59943062	457.327213728	660.406586243	863.485958758
2421	PD3;C14:0;Cb;Cb;Ac;Ac-MeFuc;Gro;Me	0	C14:0		Cb	Cb	Ac	Ac-MeFuc	Gro	Me			C53H92N5O27	1231.60524428	500.333027388	703.412399903	906.491772418
2423	PD3;C14:0;Ac;Cb;Ac;Ac-MeFuc;Gro;Me	0	C14:0		Ac	Cb	Ac	Ac-MeFuc	Gro	Me			C54H93N4O27	1230.60999531	499.337778418	702.417150933	905.496523448
2425	PD3;C14:0;Ac;Ac;Ac-MeFuc;Gro;Me	0	C14:0			Ac	Ac	Ac-MeFuc	Gro	Me			C53H92N3O26	1187.60418165	456.331964758	659.411337273	862.490709788
2427	PD3;C14:0;Cb;Ac;Ac;Ac-MeFuc;Gro;Me	0	C14:0		Cb	Ac	Ac	Ac-MeFuc	Gro	Me			C54H93N4O27	1230.60999531	499.337778418	702.417150933	905.496523448
2429	PD3;C14:0;Ac;Ac;Ac;Ac-MeFuc;Gro;Me	0	C14:0		Ac	Ac	Ac	Ac-MeFuc	Gro	Me			C55H94N3O27	1229.61474633	498.342529438	701.421901953	904.501274468
2431	PD3;C14:0;Man;Me	0	C14:0						Man	Me			C43H77N3O21	972.51223308	372.310835397	575.390207912	778.469580427
2433	PD3;C14:0;Cb;Man;Me	0	C14:0		Cb				Man	Me			C44H78N4O22	1015.51804673	415.316649047	618.396021562	821.475394077
2435	PD3;C14:0;Ac;Man;Me	0	C14:0		Ac				Man	Me			C45H79N3O22	1014.52279776	414.321400077	617.400772592	820.480145107
2437	PD3;C14:0;Cb;Man;Me	0	C14:0			Cb			Man	Me			C44H78N4O22	1015.51804673	415.316649047	618.396021562	821.475394077
2439	PD3;C14:0;Cb;Cb;Man;Me	0	C14:0		Cb	Cb			Man	Me			C45H79N5O23	1058.52386039	458.322462707	661.401835222	864.481207737
2441	PD3;C14:0;Ac;Cb;Man;Me	0	C14:0		Ac	Cb			Man	Me			C46H80N4O23	1057.52861141	457.327213727	660.406586242	863.485958757
2443	PD3;C14:0;Ac;Man;Me	0	C14:0			Ac			Man	Me			C45H79N3O22	1014.52279776	414.321400077	617.400772592	820.480145107
2445	PD3;C14:0;Cb;Ac;Man;Me	0	C14:0		Cb	Ac			Man	Me			C46H80N4O23	1057.52861141	457.327213727	660.406586242	863.485958757
2447	PD3;C14:0;Ac;Ac;Man;Me	0	C14:0		Ac	Ac			Man	Me			C47H81N3O23	1056.53336244	456.331964757	659.411337272	862.490709787
2449	PD3;C14:0;Cb;Man;Me	0	C14:0				Cb		Man	Me			C44H78N4O22	1015.51804673	415.316649047	618.396021562	821.475394077
2451	PD3;C14:0;Cb;Cb;Man;Me	0	C14:0		Cb		Cb		Man	Me			C45H79N5O23	1058.52386039	458.322462707	661.401835222	864.481207737
2453	PD3;C14:0;Ac;Cb;Man;Me	0	C14:0		Ac		Cb		Man	Me			C46H80N4O23	1057.52861141	457.327213727	660.406586242	863.485958757
2455	PD3;C14:0;Cb;Cb;Man;Me	0	C14:0			Cb	Cb		Man	Me			C45H79N5O23	1058.52386039	458.322462707	661.401835222	864.481207737
2457	PD3;C14:0;Cb;Cb;Cb;Man;Me	0	C14:0		Cb	Cb	Cb		Man	Me			C46H80N6O24	1101.52967404	501.328276357	704.407648872	907.487021387
2459	PD3;C14:0;Ac;Cb;Cb;Man;Me	0	C14:0		Ac	Cb	Cb		Man	Me			C47H81N5O24	1100.53442507	500.333027387	703.412399902	906.491772417
2461	PD3;C14:0;Ac;Cb;Man;Me	0	C14:0			Ac	Cb		Man	Me			C46H80N4O23	1057.52861141	457.327213727	660.406586242	863.485958757
2463	PD3;C14:0;Cb;Ac;Cb;Man;Me	0	C14:0		Cb	Ac	Cb		Man	Me			C47H81N5O24	1100.53442507	500.333027387	703.412399902	906.491772417
2465	PD3;C14:0;Ac;Ac;Cb;Man;Me	0	C14:0		Ac	Ac	Cb		Man	Me			C48H82N4O24	1099.5391761	499.337778417	702.417150932	905.496523447
2467	PD3;C14:0;Ac;Man;Me	0	C14:0				Ac		Man	Me			C45H79N3O22	1014.52279776	414.321400077	617.400772592	820.480145107
2469	PD3;C14:0;Cb;Ac;Man;Me	0	C14:0		Cb		Ac		Man	Me			C46H80N4O23	1057.52861141	457.327213727	660.406586242	863.485958757
2471	PD3;C14:0;Ac;Ac;Man;Me	0	C14:0		Ac		Ac		Man	Me			C47H81N3O23	1056.53336244	456.331964757	659.411337272	862.490709787
2473	PD3;C14:0;Cb;Ac;Man;Me	0	C14:0			Cb	Ac		Man	Me			C46H80N4O23	1057.52861141	457.327213727	660.406586242	863.485958757
2475	PD3;C14:0;Cb;Cb;Ac;Man;Me	0	C14:0		Cb	Cb	Ac		Man	Me			C47H81N5O24	1100.53442507	500.333027387	703.412399902	906.491772417
2477	PD3;C14:0;Ac;Cb;Ac;Man;Me	0	C14:0		Ac	Cb	Ac		Man	Me			C48H82N4O24	1099.5391761	499.337778417	702.417150932	905.496523447
2479	PD3;C14:0;Ac;Ac;Man;Me	0	C14:0			Ac	Ac		Man	Me			C47H81N3O23	1056.53336244	456.331964757	659.411337272	862.490709787
2481	PD3;C14:0;Cb;Ac;Ac;Man;Me	0	C14:0		Cb	Ac	Ac		Man	Me			C48H82N4O24	1099.5391761	499.337778417	702.417150932	905.496523447
2483	PD3;C14:0;Ac;Ac;Ac;Man;Me	0	C14:0		Ac	Ac	Ac		Man	Me			C49H83N3O24	1098.54392712	498.342529437	701.421901952	904.501274467
2485	PD3;C14:0;Ac;Man;Me	0	C14:0					Ac	Man	Me			C45H79N3O22	1014.52279776	372.310835394	575.390207909	778.469580424
2487	PD3;C14:0;Cb;Ac;Man;Me	0	C14:0		Cb			Ac	Man	Me			C46H80N4O23	1057.52861141	415.316649044	618.396021559	821.475394074
2489	PD3;C14:0;Ac;Ac;Man;Me	0	C14:0		Ac			Ac	Man	Me			C47H81N3O23	1056.53336244	414.321400074	617.400772589	820.480145104
2491	PD3;C14:0;Cb;Ac;Man;Me	0	C14:0			Cb		Ac	Man	Me			C46H80N4O23	1057.52861141	415.316649044	618.396021559	821.475394074
2493	PD3;C14:0;Cb;Cb;Ac;Man;Me	0	C14:0		Cb	Cb		Ac	Man	Me			C47H81N5O24	1100.53442507	458.322462704	661.401835219	864.481207734
2495	PD3;C14:0;Ac;Cb;Ac;Man;Me	0	C14:0		Ac	Cb		Ac	Man	Me			C48H82N4O24	1099.5391761	457.327213734	660.406586249	863.485958764
2497	PD3;C14:0;Ac;Ac;Man;Me	0	C14:0			Ac		Ac	Man	Me			C47H81N3O23	1056.53336244	414.321400074	617.400772589	820.480145104
2499	PD3;C14:0;Cb;Ac;Ac;Man;Me	0	C14:0		Cb	Ac		Ac	Man	Me			C48H82N4O24	1099.5391761	457.327213734	660.406586249	863.485958764
2501	PD3;C14:0;Ac;Ac;Ac;Man;Me	0	C14:0		Ac	Ac		Ac	Man	Me			C49H83N3O24	1098.54392712	456.331964754	659.411337269	862.490709784
2503	PD3;C14:0;Cb;Ac;Man;Me	0	C14:0				Cb	Ac	Man	Me			C46H80N4O23	1057.52861141	415.316649044	618.396021559	821.475394074
2505	PD3;C14:0;Cb;Cb;Ac;Man;Me	0	C14:0		Cb		Cb	Ac	Man	Me			C47H81N5O24	1100.53442507	458.322462704	661.401835219	864.481207734
2507	PD3;C14:0;Ac;Cb;Ac;Man;Me	0	C14:0		Ac		Cb	Ac	Man	Me			C48H82N4O24	1099.5391761	457.327213734	660.406586249	863.485958764
2509	PD3;C14:0;Cb;Cb;Ac;Man;Me	0	C14:0			Cb	Cb	Ac	Man	Me			C47H81N5O24	1100.53442507	458.322462704	661.401835219	864.481207734
2511	PD3;C14:0;Cb;Cb;Cb;Ac;Man;Me	0	C14:0		Cb	Cb	Cb	Ac	Man	Me			C48H82N6O25	1143.54023872	501.328276354	704.407648869	907.487021384
2513	PD3;C14:0;Ac;Cb;Cb;Ac;Man;Me	0	C14:0		Ac	Cb	Cb	Ac	Man	Me			C49H83N5O25	1142.54498975	500.333027384	703.412399899	906.491772414
2515	PD3;C14:0;Ac;Cb;Ac;Man;Me	0	C14:0			Ac	Cb	Ac	Man	Me			C48H82N4O24	1099.5391761	457.327213734	660.406586249	863.485958764
2517	PD3;C14:0;Cb;Ac;Cb;Ac;Man;Me	0	C14:0		Cb	Ac	Cb	Ac	Man	Me			C49H83N5O25	1142.54498975	500.333027384	703.412399899	906.491772414
2519	PD3;C14:0;Ac;Ac;Cb;Ac;Man;Me	0	C14:0		Ac	Ac	Cb	Ac	Man	Me			C50H84N4O25	1141.54974078	499.337778414	702.417150929	905.496523444
2521	PD3;C14:0;Ac;Ac;Man;Me	0	C14:0				Ac	Ac	Man	Me			C47H81N3O23	1056.53336244	414.321400074	617.400772589	820.480145104
2523	PD3;C14:0;Cb;Ac;Ac;Man;Me	0	C14:0		Cb		Ac	Ac	Man	Me			C48H82N4O24	1099.5391761	457.327213734	660.406586249	863.485958764
2525	PD3;C14:0;Ac;Ac;Ac;Man;Me	0	C14:0		Ac		Ac	Ac	Man	Me			C49H83N3O24	1098.54392712	456.331964754	659.411337269	862.490709784
2527	PD3;C14:0;Cb;Ac;Ac;Man;Me	0	C14:0			Cb	Ac	Ac	Man	Me			C48H82N4O24	1099.5391761	457.327213734	660.406586249	863.485958764
2529	PD3;C14:0;Cb;Cb;Ac;Ac;Man;Me	0	C14:0		Cb	Cb	Ac	Ac	Man	Me			C49H83N5O25	1142.54498975	500.333027384	703.412399899	906.491772414
2531	PD3;C14:0;Ac;Cb;Ac;Ac;Man;Me	0	C14:0		Ac	Cb	Ac	Ac	Man	Me			C50H84N4O25	1141.54974078	499.337778414	702.417150929	905.496523444
2533	PD3;C14:0;Ac;Ac;Ac;Man;Me	0	C14:0			Ac	Ac	Ac	Man	Me			C49H83N3O24	1098.54392712	456.331964754	659.411337269	862.490709784
2535	PD3;C14:0;Cb;Ac;Ac;Ac;Man;Me	0	C14:0		Cb	Ac	Ac	Ac	Man	Me			C50H84N4O25	1141.54974078	499.337778414	702.417150929	905.496523444
2537	PD3;C14:0;Ac;Ac;Ac;Ac;Man;Me	0	C14:0		Ac	Ac	Ac	Ac	Man	Me			C51H85N3O25	1140.55449181	498.342529444	701.421901959	904.501274474
2539	PD3;C14:0;S;Man;Me	0	C14:0					S	Man	Me			C43H77N3O24S	1052.46904811	372.310835396	575.390207911	778.469580426
2541	PD3;C14:0;Cb;S;Man;Me	0	C14:0		Cb			S	Man	Me			C44H78N4O25S	1095.47486176	415.316649046	618.396021561	821.475394076
2543	PD3;C14:0;Ac;S;Man;Me	0	C14:0		Ac			S	Man	Me			C45H79N3O25S	1094.47961279	414.321400076	617.400772591	820.480145106
2545	PD3;C14:0;Cb;S;Man;Me	0	C14:0			Cb		S	Man	Me			C44H78N4O25S	1095.47486176	415.316649046	618.396021561	821.475394076
2547	PD3;C14:0;Cb;Cb;S;Man;Me	0	C14:0		Cb	Cb		S	Man	Me			C45H79N5O26S	1138.48067542	458.322462706	661.401835221	864.481207736
2549	PD3;C14:0;Ac;Cb;S;Man;Me	0	C14:0		Ac	Cb		S	Man	Me			C46H80N4O26S	1137.48542644	457.327213726	660.406586241	863.485958756
2551	PD3;C14:0;Ac;S;Man;Me	0	C14:0			Ac		S	Man	Me			C45H79N3O25S	1094.47961279	414.321400076	617.400772591	820.480145106
2553	PD3;C14:0;Cb;Ac;S;Man;Me	0	C14:0		Cb	Ac		S	Man	Me			C46H80N4O26S	1137.48542644	457.327213726	660.406586241	863.485958756
2555	PD3;C14:0;Ac;Ac;S;Man;Me	0	C14:0		Ac	Ac		S	Man	Me			C47H81N3O26S	1136.49017747	456.331964756	659.411337271	862.490709786
2557	PD3;C14:0;Cb;S;Man;Me	0	C14:0				Cb	S	Man	Me			C44H78N4O25S	1095.47486176	415.316649046	618.396021561	821.475394076
2559	PD3;C14:0;Cb;Cb;S;Man;Me	0	C14:0		Cb		Cb	S	Man	Me			C45H79N5O26S	1138.48067542	458.322462706	661.401835221	864.481207736
2561	PD3;C14:0;Ac;Cb;S;Man;Me	0	C14:0		Ac		Cb	S	Man	Me			C46H80N4O26S	1137.48542644	457.327213726	660.406586241	863.485958756
2563	PD3;C14:0;Cb;Cb;S;Man;Me	0	C14:0			Cb	Cb	S	Man	Me			C45H79N5O26S	1138.48067542	458.322462706	661.401835221	864.481207736
2565	PD3;C14:0;Cb;Cb;Cb;S;Man;Me	0	C14:0		Cb	Cb	Cb	S	Man	Me			C46H80N6O27S	1181.48648907	501.328276356	704.407648871	907.487021386
2567	PD3;C14:0;Ac;Cb;Cb;S;Man;Me	0	C14:0		Ac	Cb	Cb	S	Man	Me			C47H81N5O27S	1180.4912401	500.333027386	703.412399901	906.491772416
2569	PD3;C14:0;Ac;Cb;S;Man;Me	0	C14:0			Ac	Cb	S	Man	Me			C46H80N4O26S	1137.48542644	457.327213726	660.406586241	863.485958756
2571	PD3;C14:0;Cb;Ac;Cb;S;Man;Me	0	C14:0		Cb	Ac	Cb	S	Man	Me			C47H81N5O27S	1180.4912401	500.333027386	703.412399901	906.491772416
2573	PD3;C14:0;Ac;Ac;Cb;S;Man;Me	0	C14:0		Ac	Ac	Cb	S	Man	Me			C48H82N4O27S	1179.49599113	499.337778416	702.417150931	905.496523446
2575	PD3;C14:0;Ac;S;Man;Me	0	C14:0				Ac	S	Man	Me			C45H79N3O25S	1094.47961279	414.321400076	617.400772591	820.480145106
2577	PD3;C14:0;Cb;Ac;S;Man;Me	0	C14:0		Cb		Ac	S	Man	Me			C46H80N4O26S	1137.48542644	457.327213726	660.406586241	863.485958756
2579	PD3;C14:0;Ac;Ac;S;Man;Me	0	C14:0		Ac		Ac	S	Man	Me			C47H81N3O26S	1136.49017747	456.331964756	659.411337271	862.490709786
2581	PD3;C14:0;Cb;Ac;S;Man;Me	0	C14:0			Cb	Ac	S	Man	Me			C46H80N4O26S	1137.48542644	457.327213726	660.406586241	863.485958756
2583	PD3;C14:0;Cb;Cb;Ac;S;Man;Me	0	C14:0		Cb	Cb	Ac	S	Man	Me			C47H81N5O27S	1180.4912401	500.333027386	703.412399901	906.491772416
2585	PD3;C14:0;Ac;Cb;Ac;S;Man;Me	0	C14:0		Ac	Cb	Ac	S	Man	Me			C48H82N4O27S	1179.49599113	499.337778416	702.417150931	905.496523446
2587	PD3;C14:0;Ac;Ac;S;Man;Me	0	C14:0			Ac	Ac	S	Man	Me			C47H81N3O26S	1136.49017747	456.331964756	659.411337271	862.490709786
2589	PD3;C14:0;Cb;Ac;Ac;S;Man;Me	0	C14:0		Cb	Ac	Ac	S	Man	Me			C48H82N4O27S	1179.49599113	499.337778416	702.417150931	905.496523446
2591	PD3;C14:0;Ac;Ac;Ac;S;Man;Me	0	C14:0		Ac	Ac	Ac	S	Man	Me			C49H83N3O27S	1178.50074216	498.342529446	701.421901961	904.501274476
2593	PD3;C14:0;Fuc;Man;Me	0	C14:0					Fuc	Man	Me			C49H87N3O25	1118.57014187	372.310835391	575.390207906	778.469580421
2595	PD3;C14:0;Cb;Fuc;Man;Me	0	C14:0		Cb			Fuc	Man	Me			C50H88N4O26	1161.57595553	415.316649051	618.396021566	821.475394081
2597	PD3;C14:0;Ac;Fuc;Man;Me	0	C14:0		Ac			Fuc	Man	Me			C51H89N3O26	1160.58070655	414.321400071	617.400772586	820.480145101
2599	PD3;C14:0;Cb;Fuc;Man;Me	0	C14:0			Cb		Fuc	Man	Me			C50H88N4O26	1161.57595553	415.316649051	618.396021566	821.475394081
2601	PD3;C14:0;Cb;Cb;Fuc;Man;Me	0	C14:0		Cb	Cb		Fuc	Man	Me			C51H89N5O27	1204.58176918	458.322462701	661.401835216	864.481207731
2603	PD3;C14:0;Ac;Cb;Fuc;Man;Me	0	C14:0		Ac	Cb		Fuc	Man	Me			C52H90N4O27	1203.58652021	457.327213731	660.406586246	863.485958761
2605	PD3;C14:0;Ac;Fuc;Man;Me	0	C14:0			Ac		Fuc	Man	Me			C51H89N3O26	1160.58070655	414.321400071	617.400772586	820.480145101
2607	PD3;C14:0;Cb;Ac;Fuc;Man;Me	0	C14:0		Cb	Ac		Fuc	Man	Me			C52H90N4O27	1203.58652021	457.327213731	660.406586246	863.485958761
2609	PD3;C14:0;Ac;Ac;Fuc;Man;Me	0	C14:0		Ac	Ac		Fuc	Man	Me			C53H91N3O27	1202.59127124	456.331964761	659.411337276	862.490709791
2611	PD3;C14:0;Cb;Fuc;Man;Me	0	C14:0				Cb	Fuc	Man	Me			C50H88N4O26	1161.57595553	415.316649051	618.396021566	821.475394081
2613	PD3;C14:0;Cb;Cb;Fuc;Man;Me	0	C14:0		Cb		Cb	Fuc	Man	Me			C51H89N5O27	1204.58176918	458.322462701	661.401835216	864.481207731
2615	PD3;C14:0;Ac;Cb;Fuc;Man;Me	0	C14:0		Ac		Cb	Fuc	Man	Me			C52H90N4O27	1203.58652021	457.327213731	660.406586246	863.485958761
2617	PD3;C14:0;Cb;Cb;Fuc;Man;Me	0	C14:0			Cb	Cb	Fuc	Man	Me			C51H89N5O27	1204.58176918	458.322462701	661.401835216	864.481207731
2619	PD3;C14:0;Cb;Cb;Cb;Fuc;Man;Me	0	C14:0		Cb	Cb	Cb	Fuc	Man	Me			C52H90N6O28	1247.58758284	501.328276361	704.407648876	907.487021391
2621	PD3;C14:0;Ac;Cb;Cb;Fuc;Man;Me	0	C14:0		Ac	Cb	Cb	Fuc	Man	Me			C53H91N5O28	1246.59233386	500.333027381	703.412399896	906.491772411
2623	PD3;C14:0;Ac;Cb;Fuc;Man;Me	0	C14:0			Ac	Cb	Fuc	Man	Me			C52H90N4O27	1203.58652021	457.327213731	660.406586246	863.485958761
2625	PD3;C14:0;Cb;Ac;Cb;Fuc;Man;Me	0	C14:0		Cb	Ac	Cb	Fuc	Man	Me			C53H91N5O28	1246.59233386	500.333027381	703.412399896	906.491772411
2627	PD3;C14:0;Ac;Ac;Cb;Fuc;Man;Me	0	C14:0		Ac	Ac	Cb	Fuc	Man	Me			C54H92N4O28	1245.59708489	499.337778411	702.417150926	905.496523441
2629	PD3;C14:0;Ac;Fuc;Man;Me	0	C14:0				Ac	Fuc	Man	Me			C51H89N3O26	1160.58070655	414.321400071	617.400772586	820.480145101
2631	PD3;C14:0;Cb;Ac;Fuc;Man;Me	0	C14:0		Cb		Ac	Fuc	Man	Me			C52H90N4O27	1203.58652021	457.327213731	660.406586246	863.485958761
2633	PD3;C14:0;Ac;Ac;Fuc;Man;Me	0	C14:0		Ac		Ac	Fuc	Man	Me			C53H91N3O27	1202.59127124	456.331964761	659.411337276	862.490709791
2635	PD3;C14:0;Cb;Ac;Fuc;Man;Me	0	C14:0			Cb	Ac	Fuc	Man	Me			C52H90N4O27	1203.58652021	457.327213731	660.406586246	863.485958761
2637	PD3;C14:0;Cb;Cb;Ac;Fuc;Man;Me	0	C14:0		Cb	Cb	Ac	Fuc	Man	Me			C53H91N5O28	1246.59233386	500.333027381	703.412399896	906.491772411
2639	PD3;C14:0;Ac;Cb;Ac;Fuc;Man;Me	0	C14:0		Ac	Cb	Ac	Fuc	Man	Me			C54H92N4O28	1245.59708489	499.337778411	702.417150926	905.496523441
2641	PD3;C14:0;Ac;Ac;Fuc;Man;Me	0	C14:0			Ac	Ac	Fuc	Man	Me			C53H91N3O27	1202.59127124	456.331964761	659.411337276	862.490709791
2643	PD3;C14:0;Cb;Ac;Ac;Fuc;Man;Me	0	C14:0		Cb	Ac	Ac	Fuc	Man	Me			C54H92N4O28	1245.59708489	499.337778411	702.417150926	905.496523441
2645	PD3;C14:0;Ac;Ac;Ac;Fuc;Man;Me	0	C14:0		Ac	Ac	Ac	Fuc	Man	Me			C55H93N3O28	1244.60183592	498.342529441	701.421901956	904.501274471
2647	PD3;C14:0;MeFuc;Man;Me	0	C14:0					MeFuc	Man	Me			C50H89N3O25	1132.58579194	372.310835397	575.390207912	778.469580427
2649	PD3;C14:0;Cb;MeFuc;Man;Me	0	C14:0		Cb			MeFuc	Man	Me			C51H90N4O26	1175.59160559	415.316649047	618.396021562	821.475394077
2651	PD3;C14:0;Ac;MeFuc;Man;Me	0	C14:0		Ac			MeFuc	Man	Me			C52H91N3O26	1174.59635662	414.321400077	617.400772592	820.480145107
2653	PD3;C14:0;Cb;MeFuc;Man;Me	0	C14:0			Cb		MeFuc	Man	Me			C51H90N4O26	1175.59160559	415.316649047	618.396021562	821.475394077
2655	PD3;C14:0;Cb;Cb;MeFuc;Man;Me	0	C14:0		Cb	Cb		MeFuc	Man	Me			C52H91N5O27	1218.59741925	458.322462707	661.401835222	864.481207737
2657	PD3;C14:0;Ac;Cb;MeFuc;Man;Me	0	C14:0		Ac	Cb		MeFuc	Man	Me			C53H92N4O27	1217.60217027	457.327213727	660.406586242	863.485958757
2659	PD3;C14:0;Ac;MeFuc;Man;Me	0	C14:0			Ac		MeFuc	Man	Me			C52H91N3O26	1174.59635662	414.321400077	617.400772592	820.480145107
2661	PD3;C14:0;Cb;Ac;MeFuc;Man;Me	0	C14:0		Cb	Ac		MeFuc	Man	Me			C53H92N4O27	1217.60217027	457.327213727	660.406586242	863.485958757
2663	PD3;C14:0;Ac;Ac;MeFuc;Man;Me	0	C14:0		Ac	Ac		MeFuc	Man	Me			C54H93N3O27	1216.6069213	456.331964757	659.411337272	862.490709787
2665	PD3;C14:0;Cb;MeFuc;Man;Me	0	C14:0				Cb	MeFuc	Man	Me			C51H90N4O26	1175.59160559	415.316649047	618.396021562	821.475394077
2667	PD3;C14:0;Cb;Cb;MeFuc;Man;Me	0	C14:0		Cb		Cb	MeFuc	Man	Me			C52H91N5O27	1218.59741925	458.322462707	661.401835222	864.481207737
2669	PD3;C14:0;Ac;Cb;MeFuc;Man;Me	0	C14:0		Ac		Cb	MeFuc	Man	Me			C53H92N4O27	1217.60217027	457.327213727	660.406586242	863.485958757
2671	PD3;C14:0;Cb;Cb;MeFuc;Man;Me	0	C14:0			Cb	Cb	MeFuc	Man	Me			C52H91N5O27	1218.59741925	458.322462707	661.401835222	864.481207737
2673	PD3;C14:0;Cb;Cb;Cb;MeFuc;Man;Me	0	C14:0		Cb	Cb	Cb	MeFuc	Man	Me			C53H92N6O28	1261.6032329	501.328276357	704.407648872	907.487021387
2675	PD3;C14:0;Ac;Cb;Cb;MeFuc;Man;Me	0	C14:0		Ac	Cb	Cb	MeFuc	Man	Me			C54H93N5O28	1260.60798393	500.333027387	703.412399902	906.491772417
2677	PD3;C14:0;Ac;Cb;MeFuc;Man;Me	0	C14:0			Ac	Cb	MeFuc	Man	Me			C53H92N4O27	1217.60217027	457.327213727	660.406586242	863.485958757
2679	PD3;C14:0;Cb;Ac;Cb;MeFuc;Man;Me	0	C14:0		Cb	Ac	Cb	MeFuc	Man	Me			C54H93N5O28	1260.60798393	500.333027387	703.412399902	906.491772417
2681	PD3;C14:0;Ac;Ac;Cb;MeFuc;Man;Me	0	C14:0		Ac	Ac	Cb	MeFuc	Man	Me			C55H94N4O28	1259.61273496	499.337778417	702.417150932	905.496523447
2683	PD3;C14:0;Ac;MeFuc;Man;Me	0	C14:0				Ac	MeFuc	Man	Me			C52H91N3O26	1174.59635662	414.321400077	617.400772592	820.480145107
2685	PD3;C14:0;Cb;Ac;MeFuc;Man;Me	0	C14:0		Cb		Ac	MeFuc	Man	Me			C53H92N4O27	1217.60217027	457.327213727	660.406586242	863.485958757
2687	PD3;C14:0;Ac;Ac;MeFuc;Man;Me	0	C14:0		Ac		Ac	MeFuc	Man	Me			C54H93N3O27	1216.6069213	456.331964757	659.411337272	862.490709787
2689	PD3;C14:0;Cb;Ac;MeFuc;Man;Me	0	C14:0			Cb	Ac	MeFuc	Man	Me			C53H92N4O27	1217.60217027	457.327213727	660.406586242	863.485958757
2691	PD3;C14:0;Cb;Cb;Ac;MeFuc;Man;Me	0	C14:0		Cb	Cb	Ac	MeFuc	Man	Me			C54H93N5O28	1260.60798393	500.333027387	703.412399902	906.491772417
2693	PD3;C14:0;Ac;Cb;Ac;MeFuc;Man;Me	0	C14:0		Ac	Cb	Ac	MeFuc	Man	Me			C55H94N4O28	1259.61273496	499.337778417	702.417150932	905.496523447
2695	PD3;C14:0;Ac;Ac;MeFuc;Man;Me	0	C14:0			Ac	Ac	MeFuc	Man	Me			C54H93N3O27	1216.6069213	456.331964757	659.411337272	862.490709787
2697	PD3;C14:0;Cb;Ac;Ac;MeFuc;Man;Me	0	C14:0		Cb	Ac	Ac	MeFuc	Man	Me			C55H94N4O28	1259.61273496	499.337778417	702.417150932	905.496523447
2699	PD3;C14:0;Ac;Ac;Ac;MeFuc;Man;Me	0	C14:0		Ac	Ac	Ac	MeFuc	Man	Me			C56H95N3O28	1258.61748598	498.342529437	701.421901952	904.501274467
2701	PD3;C14:0;Ara;Man;Me	0	C14:0					Ara	Man	Me			C48H85N3O25	1104.55449181	372.310835395	575.39020791	778.469580425
2703	PD3;C14:0;Cb;Ara;Man;Me	0	C14:0		Cb			Ara	Man	Me			C49H86N4O26	1147.56030546	415.316649045	618.39602156	821.475394075
2705	PD3;C14:0;Ac;Ara;Man;Me	0	C14:0		Ac			Ara	Man	Me			C50H87N3O26	1146.56505649	414.321400075	617.40077259	820.480145105
2707	PD3;C14:0;Cb;Ara;Man;Me	0	C14:0			Cb		Ara	Man	Me			C49H86N4O26	1147.56030546	415.316649045	618.39602156	821.475394075
2709	PD3;C14:0;Cb;Cb;Ara;Man;Me	0	C14:0		Cb	Cb		Ara	Man	Me			C50H87N5O27	1190.56611912	458.322462705	661.40183522	864.481207735
2711	PD3;C14:0;Ac;Cb;Ara;Man;Me	0	C14:0		Ac	Cb		Ara	Man	Me			C51H88N4O27	1189.57087015	457.327213735	660.40658625	863.485958765
2713	PD3;C14:0;Ac;Ara;Man;Me	0	C14:0			Ac		Ara	Man	Me			C50H87N3O26	1146.56505649	414.321400075	617.40077259	820.480145105
2715	PD3;C14:0;Cb;Ac;Ara;Man;Me	0	C14:0		Cb	Ac		Ara	Man	Me			C51H88N4O27	1189.57087015	457.327213735	660.40658625	863.485958765
2717	PD3;C14:0;Ac;Ac;Ara;Man;Me	0	C14:0		Ac	Ac		Ara	Man	Me			C52H89N3O27	1188.57562117	456.331964755	659.41133727	862.490709785
2719	PD3;C14:0;Cb;Ara;Man;Me	0	C14:0				Cb	Ara	Man	Me			C49H86N4O26	1147.56030546	415.316649045	618.39602156	821.475394075
2721	PD3;C14:0;Cb;Cb;Ara;Man;Me	0	C14:0		Cb		Cb	Ara	Man	Me			C50H87N5O27	1190.56611912	458.322462705	661.40183522	864.481207735
2723	PD3;C14:0;Ac;Cb;Ara;Man;Me	0	C14:0		Ac		Cb	Ara	Man	Me			C51H88N4O27	1189.57087015	457.327213735	660.40658625	863.485958765
2725	PD3;C14:0;Cb;Cb;Ara;Man;Me	0	C14:0			Cb	Cb	Ara	Man	Me			C50H87N5O27	1190.56611912	458.322462705	661.40183522	864.481207735
2727	PD3;C14:0;Cb;Cb;Cb;Ara;Man;Me	0	C14:0		Cb	Cb	Cb	Ara	Man	Me			C51H88N6O28	1233.57193277	501.328276355	704.40764887	907.487021385
2729	PD3;C14:0;Ac;Cb;Cb;Ara;Man;Me	0	C14:0		Ac	Cb	Cb	Ara	Man	Me			C52H89N5O28	1232.5766838	500.333027385	703.4123999	906.491772415
2731	PD3;C14:0;Ac;Cb;Ara;Man;Me	0	C14:0			Ac	Cb	Ara	Man	Me			C51H88N4O27	1189.57087015	457.327213735	660.40658625	863.485958765
2733	PD3;C14:0;Cb;Ac;Cb;Ara;Man;Me	0	C14:0		Cb	Ac	Cb	Ara	Man	Me			C52H89N5O28	1232.5766838	500.333027385	703.4123999	906.491772415
2735	PD3;C14:0;Ac;Ac;Cb;Ara;Man;Me	0	C14:0		Ac	Ac	Cb	Ara	Man	Me			C53H90N4O28	1231.58143483	499.337778415	702.41715093	905.496523445
2737	PD3;C14:0;Ac;Ara;Man;Me	0	C14:0				Ac	Ara	Man	Me			C50H87N3O26	1146.56505649	414.321400075	617.40077259	820.480145105
2739	PD3;C14:0;Cb;Ac;Ara;Man;Me	0	C14:0		Cb		Ac	Ara	Man	Me			C51H88N4O27	1189.57087015	457.327213735	660.40658625	863.485958765
2741	PD3;C14:0;Ac;Ac;Ara;Man;Me	0	C14:0		Ac		Ac	Ara	Man	Me			C52H89N3O27	1188.57562117	456.331964755	659.41133727	862.490709785
2743	PD3;C14:0;Cb;Ac;Ara;Man;Me	0	C14:0			Cb	Ac	Ara	Man	Me			C51H88N4O27	1189.57087015	457.327213735	660.40658625	863.485958765
2745	PD3;C14:0;Cb;Cb;Ac;Ara;Man;Me	0	C14:0		Cb	Cb	Ac	Ara	Man	Me			C52H89N5O28	1232.5766838	500.333027385	703.4123999	906.491772415
2747	PD3;C14:0;Ac;Cb;Ac;Ara;Man;Me	0	C14:0		Ac	Cb	Ac	Ara	Man	Me			C53H90N4O28	1231.58143483	499.337778415	702.41715093	905.496523445
2749	PD3;C14:0;Ac;Ac;Ara;Man;Me	0	C14:0			Ac	Ac	Ara	Man	Me			C52H89N3O27	1188.57562117	456.331964755	659.41133727	862.490709785
2751	PD3;C14:0;Cb;Ac;Ac;Ara;Man;Me	0	C14:0		Cb	Ac	Ac	Ara	Man	Me			C53H90N4O28	1231.58143483	499.337778415	702.41715093	905.496523445
2753	PD3;C14:0;Ac;Ac;Ac;Ara;Man;Me	0	C14:0		Ac	Ac	Ac	Ara	Man	Me			C54H91N3O28	1230.58618586	498.342529445	701.42190196	904.501274475
2755	PD3;C14:0;S-MeFuc;Man;Me	0	C14:0					S-MeFuc	Man	Me			C50H89N3O28S	1212.54260697	372.310835396	575.390207911	778.469580426
2757	PD3;C14:0;Cb;S-MeFuc;Man;Me	0	C14:0		Cb			S-MeFuc	Man	Me			C51H90N4O29S	1255.54842062	415.316649046	618.396021561	821.475394076
2759	PD3;C14:0;Ac;S-MeFuc;Man;Me	0	C14:0		Ac			S-MeFuc	Man	Me			C52H91N3O29S	1254.55317165	414.321400076	617.400772591	820.480145106
2761	PD3;C14:0;Cb;S-MeFuc;Man;Me	0	C14:0			Cb		S-MeFuc	Man	Me			C51H90N4O29S	1255.54842062	415.316649046	618.396021561	821.475394076
2763	PD3;C14:0;Cb;Cb;S-MeFuc;Man;Me	0	C14:0		Cb	Cb		S-MeFuc	Man	Me			C52H91N5O30S	1298.55423428	458.322462706	661.401835221	864.481207736
2765	PD3;C14:0;Ac;Cb;S-MeFuc;Man;Me	0	C14:0		Ac	Cb		S-MeFuc	Man	Me			C53H92N4O30S	1297.5589853	457.327213726	660.406586241	863.485958756
2767	PD3;C14:0;Ac;S-MeFuc;Man;Me	0	C14:0			Ac		S-MeFuc	Man	Me			C52H91N3O29S	1254.55317165	414.321400076	617.400772591	820.480145106
2769	PD3;C14:0;Cb;Ac;S-MeFuc;Man;Me	0	C14:0		Cb	Ac		S-MeFuc	Man	Me			C53H92N4O30S	1297.5589853	457.327213726	660.406586241	863.485958756
2771	PD3;C14:0;Ac;Ac;S-MeFuc;Man;Me	0	C14:0		Ac	Ac		S-MeFuc	Man	Me			C54H93N3O30S	1296.56373633	456.331964756	659.411337271	862.490709786
2773	PD3;C14:0;Cb;S-MeFuc;Man;Me	0	C14:0				Cb	S-MeFuc	Man	Me			C51H90N4O29S	1255.54842062	415.316649046	618.396021561	821.475394076
2775	PD3;C14:0;Cb;Cb;S-MeFuc;Man;Me	0	C14:0		Cb		Cb	S-MeFuc	Man	Me			C52H91N5O30S	1298.55423428	458.322462706	661.401835221	864.481207736
2777	PD3;C14:0;Ac;Cb;S-MeFuc;Man;Me	0	C14:0		Ac		Cb	S-MeFuc	Man	Me			C53H92N4O30S	1297.5589853	457.327213726	660.406586241	863.485958756
2779	PD3;C14:0;Cb;Cb;S-MeFuc;Man;Me	0	C14:0			Cb	Cb	S-MeFuc	Man	Me			C52H91N5O30S	1298.55423428	458.322462706	661.401835221	864.481207736
2781	PD3;C14:0;Cb;Cb;Cb;S-MeFuc;Man;Me	0	C14:0		Cb	Cb	Cb	S-MeFuc	Man	Me			C53H92N6O31S	1341.56004793	501.328276356	704.407648871	907.487021386
2783	PD3;C14:0;Ac;Cb;Cb;S-MeFuc;Man;Me	0	C14:0		Ac	Cb	Cb	S-MeFuc	Man	Me			C54H93N5O31S	1340.56479896	500.333027386	703.412399901	906.491772416
2785	PD3;C14:0;Ac;Cb;S-MeFuc;Man;Me	0	C14:0			Ac	Cb	S-MeFuc	Man	Me			C53H92N4O30S	1297.5589853	457.327213726	660.406586241	863.485958756
2787	PD3;C14:0;Cb;Ac;Cb;S-MeFuc;Man;Me	0	C14:0		Cb	Ac	Cb	S-MeFuc	Man	Me			C54H93N5O31S	1340.56479896	500.333027386	703.412399901	906.491772416
2789	PD3;C14:0;Ac;Ac;Cb;S-MeFuc;Man;Me	0	C14:0		Ac	Ac	Cb	S-MeFuc	Man	Me			C55H94N4O31S	1339.56954999	499.337778416	702.417150931	905.496523446
2791	PD3;C14:0;Ac;S-MeFuc;Man;Me	0	C14:0				Ac	S-MeFuc	Man	Me			C52H91N3O29S	1254.55317165	414.321400076	617.400772591	820.480145106
2793	PD3;C14:0;Cb;Ac;S-MeFuc;Man;Me	0	C14:0		Cb		Ac	S-MeFuc	Man	Me			C53H92N4O30S	1297.5589853	457.327213726	660.406586241	863.485958756
2795	PD3;C14:0;Ac;Ac;S-MeFuc;Man;Me	0	C14:0		Ac		Ac	S-MeFuc	Man	Me			C54H93N3O30S	1296.56373633	456.331964756	659.411337271	862.490709786
2797	PD3;C14:0;Cb;Ac;S-MeFuc;Man;Me	0	C14:0			Cb	Ac	S-MeFuc	Man	Me			C53H92N4O30S	1297.5589853	457.327213726	660.406586241	863.485958756
2799	PD3;C14:0;Cb;Cb;Ac;S-MeFuc;Man;Me	0	C14:0		Cb	Cb	Ac	S-MeFuc	Man	Me			C54H93N5O31S	1340.56479896	500.333027386	703.412399901	906.491772416
2801	PD3;C14:0;Ac;Cb;Ac;S-MeFuc;Man;Me	0	C14:0		Ac	Cb	Ac	S-MeFuc	Man	Me			C55H94N4O31S	1339.56954999	499.337778416	702.417150931	905.496523446
2803	PD3;C14:0;Ac;Ac;S-MeFuc;Man;Me	0	C14:0			Ac	Ac	S-MeFuc	Man	Me			C54H93N3O30S	1296.56373633	456.331964756	659.411337271	862.490709786
2805	PD3;C14:0;Cb;Ac;Ac;S-MeFuc;Man;Me	0	C14:0		Cb	Ac	Ac	S-MeFuc	Man	Me			C55H94N4O31S	1339.56954999	499.337778416	702.417150931	905.496523446
2807	PD3;C14:0;Ac;Ac;Ac;S-MeFuc;Man;Me	0	C14:0		Ac	Ac	Ac	S-MeFuc	Man	Me			C56H95N3O31S	1338.57430102	498.342529446	701.421901961	904.501274476
2809	PD3;C14:0;Ac-Fuc;Man;Me	0	C14:0					Ac-Fuc	Man	Me			C51H89N3O26	1160.58070655	372.310835388	575.390207903	778.469580418
2811	PD3;C14:0;Cb;Ac-Fuc;Man;Me	0	C14:0		Cb			Ac-Fuc	Man	Me			C52H90N4O27	1203.58652021	415.316649048	618.396021563	821.475394078
2813	PD3;C14:0;Ac;Ac-Fuc;Man;Me	0	C14:0		Ac			Ac-Fuc	Man	Me			C53H91N3O27	1202.59127124	414.321400078	617.400772593	820.480145108
2815	PD3;C14:0;Cb;Ac-Fuc;Man;Me	0	C14:0			Cb		Ac-Fuc	Man	Me			C52H90N4O27	1203.58652021	415.316649048	618.396021563	821.475394078
2817	PD3;C14:0;Cb;Cb;Ac-Fuc;Man;Me	0	C14:0		Cb	Cb		Ac-Fuc	Man	Me			C53H91N5O28	1246.59233386	458.322462698	661.401835213	864.481207728
2819	PD3;C14:0;Ac;Cb;Ac-Fuc;Man;Me	0	C14:0		Ac	Cb		Ac-Fuc	Man	Me			C54H92N4O28	1245.59708489	457.327213728	660.406586243	863.485958758
2821	PD3;C14:0;Ac;Ac-Fuc;Man;Me	0	C14:0			Ac		Ac-Fuc	Man	Me			C53H91N3O27	1202.59127124	414.321400078	617.400772593	820.480145108
2823	PD3;C14:0;Cb;Ac;Ac-Fuc;Man;Me	0	C14:0		Cb	Ac		Ac-Fuc	Man	Me			C54H92N4O28	1245.59708489	457.327213728	660.406586243	863.485958758
2825	PD3;C14:0;Ac;Ac;Ac-Fuc;Man;Me	0	C14:0		Ac	Ac		Ac-Fuc	Man	Me			C55H93N3O28	1244.60183592	456.331964758	659.411337273	862.490709788
2827	PD3;C14:0;Cb;Ac-Fuc;Man;Me	0	C14:0				Cb	Ac-Fuc	Man	Me			C52H90N4O27	1203.58652021	415.316649048	618.396021563	821.475394078
2829	PD3;C14:0;Cb;Cb;Ac-Fuc;Man;Me	0	C14:0		Cb		Cb	Ac-Fuc	Man	Me			C53H91N5O28	1246.59233386	458.322462698	661.401835213	864.481207728
2831	PD3;C14:0;Ac;Cb;Ac-Fuc;Man;Me	0	C14:0		Ac		Cb	Ac-Fuc	Man	Me			C54H92N4O28	1245.59708489	457.327213728	660.406586243	863.485958758
2833	PD3;C14:0;Cb;Cb;Ac-Fuc;Man;Me	0	C14:0			Cb	Cb	Ac-Fuc	Man	Me			C53H91N5O28	1246.59233386	458.322462698	661.401835213	864.481207728
2835	PD3;C14:0;Cb;Cb;Cb;Ac-Fuc;Man;Me	0	C14:0		Cb	Cb	Cb	Ac-Fuc	Man	Me			C54H92N6O29	1289.59814752	501.328276358	704.407648873	907.487021388
2837	PD3;C14:0;Ac;Cb;Cb;Ac-Fuc;Man;Me	0	C14:0		Ac	Cb	Cb	Ac-Fuc	Man	Me			C55H93N5O29	1288.60289855	500.333027388	703.412399903	906.491772418
2839	PD3;C14:0;Ac;Cb;Ac-Fuc;Man;Me	0	C14:0			Ac	Cb	Ac-Fuc	Man	Me			C54H92N4O28	1245.59708489	457.327213728	660.406586243	863.485958758
2841	PD3;C14:0;Cb;Ac;Cb;Ac-Fuc;Man;Me	0	C14:0		Cb	Ac	Cb	Ac-Fuc	Man	Me			C55H93N5O29	1288.60289855	500.333027388	703.412399903	906.491772418
2843	PD3;C14:0;Ac;Ac;Cb;Ac-Fuc;Man;Me	0	C14:0		Ac	Ac	Cb	Ac-Fuc	Man	Me			C56H94N4O29	1287.60764958	499.337778418	702.417150933	905.496523448
2845	PD3;C14:0;Ac;Ac-Fuc;Man;Me	0	C14:0				Ac	Ac-Fuc	Man	Me			C53H91N3O27	1202.59127124	414.321400078	617.400772593	820.480145108
2847	PD3;C14:0;Cb;Ac;Ac-Fuc;Man;Me	0	C14:0		Cb		Ac	Ac-Fuc	Man	Me			C54H92N4O28	1245.59708489	457.327213728	660.406586243	863.485958758
2849	PD3;C14:0;Ac;Ac;Ac-Fuc;Man;Me	0	C14:0		Ac		Ac	Ac-Fuc	Man	Me			C55H93N3O28	1244.60183592	456.331964758	659.411337273	862.490709788
2851	PD3;C14:0;Cb;Ac;Ac-Fuc;Man;Me	0	C14:0			Cb	Ac	Ac-Fuc	Man	Me			C54H92N4O28	1245.59708489	457.327213728	660.406586243	863.485958758
2853	PD3;C14:0;Cb;Cb;Ac;Ac-Fuc;Man;Me	0	C14:0		Cb	Cb	Ac	Ac-Fuc	Man	Me			C55H93N5O29	1288.60289855	500.333027388	703.412399903	906.491772418
2855	PD3;C14:0;Ac;Cb;Ac;Ac-Fuc;Man;Me	0	C14:0		Ac	Cb	Ac	Ac-Fuc	Man	Me			C56H94N4O29	1287.60764958	499.337778418	702.417150933	905.496523448
2857	PD3;C14:0;Ac;Ac;Ac-Fuc;Man;Me	0	C14:0			Ac	Ac	Ac-Fuc	Man	Me			C55H93N3O28	1244.60183592	456.331964758	659.411337273	862.490709788
2859	PD3;C14:0;Cb;Ac;Ac;Ac-Fuc;Man;Me	0	C14:0		Cb	Ac	Ac	Ac-Fuc	Man	Me			C56H94N4O29	1287.60764958	499.337778418	702.417150933	905.496523448
2861	PD3;C14:0;Ac;Ac;Ac;Ac-Fuc;Man;Me	0	C14:0		Ac	Ac	Ac	Ac-Fuc	Man	Me			C57H95N3O29	1286.6124006	498.342529438	701.421901953	904.501274468
2863	PD3;C14:0;Ac-MeFuc;Man;Me	0	C14:0					Ac-MeFuc	Man	Me			C52H91N3O26	1174.59635662	372.310835394	575.390207909	778.469580424
2865	PD3;C14:0;Cb;Ac-MeFuc;Man;Me	0	C14:0		Cb			Ac-MeFuc	Man	Me			C53H92N4O27	1217.60217027	415.316649044	618.396021559	821.475394074
2867	PD3;C14:0;Ac;Ac-MeFuc;Man;Me	0	C14:0		Ac			Ac-MeFuc	Man	Me			C54H93N3O27	1216.6069213	414.321400074	617.400772589	820.480145104
2869	PD3;C14:0;Cb;Ac-MeFuc;Man;Me	0	C14:0			Cb		Ac-MeFuc	Man	Me			C53H92N4O27	1217.60217027	415.316649044	618.396021559	821.475394074
2871	PD3;C14:0;Cb;Cb;Ac-MeFuc;Man;Me	0	C14:0		Cb	Cb		Ac-MeFuc	Man	Me			C54H93N5O28	1260.60798393	458.322462704	661.401835219	864.481207734
2873	PD3;C14:0;Ac;Cb;Ac-MeFuc;Man;Me	0	C14:0		Ac	Cb		Ac-MeFuc	Man	Me			C55H94N4O28	1259.61273496	457.327213734	660.406586249	863.485958764
2875	PD3;C14:0;Ac;Ac-MeFuc;Man;Me	0	C14:0			Ac		Ac-MeFuc	Man	Me			C54H93N3O27	1216.6069213	414.321400074	617.400772589	820.480145104
2877	PD3;C14:0;Cb;Ac;Ac-MeFuc;Man;Me	0	C14:0		Cb	Ac		Ac-MeFuc	Man	Me			C55H94N4O28	1259.61273496	457.327213734	660.406586249	863.485958764
2879	PD3;C14:0;Ac;Ac;Ac-MeFuc;Man;Me	0	C14:0		Ac	Ac		Ac-MeFuc	Man	Me			C56H95N3O28	1258.61748598	456.331964754	659.411337269	862.490709784
2881	PD3;C14:0;Cb;Ac-MeFuc;Man;Me	0	C14:0				Cb	Ac-MeFuc	Man	Me			C53H92N4O27	1217.60217027	415.316649044	618.396021559	821.475394074
2883	PD3;C14:0;Cb;Cb;Ac-MeFuc;Man;Me	0	C14:0		Cb		Cb	Ac-MeFuc	Man	Me			C54H93N5O28	1260.60798393	458.322462704	661.401835219	864.481207734
2885	PD3;C14:0;Ac;Cb;Ac-MeFuc;Man;Me	0	C14:0		Ac		Cb	Ac-MeFuc	Man	Me			C55H94N4O28	1259.61273496	457.327213734	660.406586249	863.485958764
2887	PD3;C14:0;Cb;Cb;Ac-MeFuc;Man;Me	0	C14:0			Cb	Cb	Ac-MeFuc	Man	Me			C54H93N5O28	1260.60798393	458.322462704	661.401835219	864.481207734
2889	PD3;C14:0;Cb;Cb;Cb;Ac-MeFuc;Man;Me	0	C14:0		Cb	Cb	Cb	Ac-MeFuc	Man	Me			C55H94N6O29	1303.61379758	501.328276354	704.407648869	907.487021384
2891	PD3;C14:0;Ac;Cb;Cb;Ac-MeFuc;Man;Me	0	C14:0		Ac	Cb	Cb	Ac-MeFuc	Man	Me			C56H95N5O29	1302.61854861	500.333027384	703.412399899	906.491772414
2893	PD3;C14:0;Ac;Cb;Ac-MeFuc;Man;Me	0	C14:0			Ac	Cb	Ac-MeFuc	Man	Me			C55H94N4O28	1259.61273496	457.327213734	660.406586249	863.485958764
2895	PD3;C14:0;Cb;Ac;Cb;Ac-MeFuc;Man;Me	0	C14:0		Cb	Ac	Cb	Ac-MeFuc	Man	Me			C56H95N5O29	1302.61854861	500.333027384	703.412399899	906.491772414
2897	PD3;C14:0;Ac;Ac;Cb;Ac-MeFuc;Man;Me	0	C14:0		Ac	Ac	Cb	Ac-MeFuc	Man	Me			C57H96N4O29	1301.62329964	499.337778414	702.417150929	905.496523444
2899	PD3;C14:0;Ac;Ac-MeFuc;Man;Me	0	C14:0				Ac	Ac-MeFuc	Man	Me			C54H93N3O27	1216.6069213	414.321400074	617.400772589	820.480145104
2901	PD3;C14:0;Cb;Ac;Ac-MeFuc;Man;Me	0	C14:0		Cb		Ac	Ac-MeFuc	Man	Me			C55H94N4O28	1259.61273496	457.327213734	660.406586249	863.485958764
2903	PD3;C14:0;Ac;Ac;Ac-MeFuc;Man;Me	0	C14:0		Ac		Ac	Ac-MeFuc	Man	Me			C56H95N3O28	1258.61748598	456.331964754	659.411337269	862.490709784
2905	PD3;C14:0;Cb;Ac;Ac-MeFuc;Man;Me	0	C14:0			Cb	Ac	Ac-MeFuc	Man	Me			C55H94N4O28	1259.61273496	457.327213734	660.406586249	863.485958764
2907	PD3;C14:0;Cb;Cb;Ac;Ac-MeFuc;Man;Me	0	C14:0		Cb	Cb	Ac	Ac-MeFuc	Man	Me			C56H95N5O29	1302.61854861	500.333027384	703.412399899	906.491772414
2909	PD3;C14:0;Ac;Cb;Ac;Ac-MeFuc;Man;Me	0	C14:0		Ac	Cb	Ac	Ac-MeFuc	Man	Me			C57H96N4O29	1301.62329964	499.337778414	702.417150929	905.496523444
2911	PD3;C14:0;Ac;Ac;Ac-MeFuc;Man;Me	0	C14:0			Ac	Ac	Ac-MeFuc	Man	Me			C56H95N3O28	1258.61748598	456.331964754	659.411337269	862.490709784
2913	PD3;C14:0;Cb;Ac;Ac;Ac-MeFuc;Man;Me	0	C14:0		Cb	Ac	Ac	Ac-MeFuc	Man	Me			C57H96N4O29	1301.62329964	499.337778414	702.417150929	905.496523444
2915	PD3;C14:0;Ac;Ac;Ac;Ac-MeFuc;Man;Me	0	C14:0		Ac	Ac	Ac	Ac-MeFuc	Man	Me			C58H97N3O29	1300.62805067	498.342529444	701.421901959	904.501274474
2917	PD3;C14:0;CH2OH	0	C14:0							CH2OH			C37H67N4O16	824.46248366	372.310835388	575.390207903	778.469580418
2919	PD3;C14:0;Cb;CH2OH	0	C14:0		Cb					CH2OH			C38H68N5O17	867.46829732	415.316649048	618.396021563	821.475394078
2921	PD3;C14:0;Ac;CH2OH	0	C14:0		Ac					CH2OH			C39H69N4O17	866.47304835	414.321400078	617.400772593	820.480145108
2923	PD3;C14:0;Cb;CH2OH	0	C14:0			Cb				CH2OH			C38H68N5O17	867.46829732	415.316649048	618.396021563	821.475394078
2925	PD3;C14:0;Cb;Cb;CH2OH	0	C14:0		Cb	Cb				CH2OH			C39H69N6O18	910.47411097	458.322462698	661.401835213	864.481207728
2927	PD3;C14:0;Ac;Cb;CH2OH	0	C14:0		Ac	Cb				CH2OH			C40H70N5O18	909.478862	457.327213728	660.406586243	863.485958758
2929	PD3;C14:0;Ac;CH2OH	0	C14:0			Ac				CH2OH			C39H69N4O17	866.47304835	414.321400078	617.400772593	820.480145108
2931	PD3;C14:0;Cb;Ac;CH2OH	0	C14:0		Cb	Ac				CH2OH			C40H70N5O18	909.478862	457.327213728	660.406586243	863.485958758
2933	PD3;C14:0;Ac;Ac;CH2OH	0	C14:0		Ac	Ac				CH2OH			C41H71N4O18	908.48361303	456.331964758	659.411337273	862.490709788
2935	PD3;C14:0;Cb;CH2OH	0	C14:0				Cb			CH2OH			C38H68N5O17	867.46829732	415.316649048	618.396021563	821.475394078
2937	PD3;C14:0;Cb;Cb;CH2OH	0	C14:0		Cb		Cb			CH2OH			C39H69N6O18	910.47411097	458.322462698	661.401835213	864.481207728
2939	PD3;C14:0;Ac;Cb;CH2OH	0	C14:0		Ac		Cb			CH2OH			C40H70N5O18	909.478862	457.327213728	660.406586243	863.485958758
2941	PD3;C14:0;Cb;Cb;CH2OH	0	C14:0			Cb	Cb			CH2OH			C39H69N6O18	910.47411097	458.322462698	661.401835213	864.481207728
2943	PD3;C14:0;Cb;Cb;Cb;CH2OH	0	C14:0		Cb	Cb	Cb			CH2OH			C40H70N7O19	953.47992463	501.328276358	704.407648873	907.487021388
2945	PD3;C14:0;Ac;Cb;Cb;CH2OH	0	C14:0		Ac	Cb	Cb			CH2OH			C41H71N6O19	952.48467566	500.333027388	703.412399903	906.491772418
2947	PD3;C14:0;Ac;Cb;CH2OH	0	C14:0			Ac	Cb			CH2OH			C40H70N5O18	909.478862	457.327213728	660.406586243	863.485958758
2949	PD3;C14:0;Cb;Ac;Cb;CH2OH	0	C14:0		Cb	Ac	Cb			CH2OH			C41H71N6O19	952.48467566	500.333027388	703.412399903	906.491772418
2951	PD3;C14:0;Ac;Ac;Cb;CH2OH	0	C14:0		Ac	Ac	Cb			CH2OH			C42H72N5O19	951.48942669	499.337778418	702.417150933	905.496523448
2953	PD3;C14:0;Ac;CH2OH	0	C14:0				Ac			CH2OH			C39H69N4O17	866.47304835	414.321400078	617.400772593	820.480145108
2955	PD3;C14:0;Cb;Ac;CH2OH	0	C14:0		Cb		Ac			CH2OH			C40H70N5O18	909.478862	457.327213728	660.406586243	863.485958758
2957	PD3;C14:0;Ac;Ac;CH2OH	0	C14:0		Ac		Ac			CH2OH			C41H71N4O18	908.48361303	456.331964758	659.411337273	862.490709788
2959	PD3;C14:0;Cb;Ac;CH2OH	0	C14:0			Cb	Ac			CH2OH			C40H70N5O18	909.478862	457.327213728	660.406586243	863.485958758
2961	PD3;C14:0;Cb;Cb;Ac;CH2OH	0	C14:0		Cb	Cb	Ac			CH2OH			C41H71N6O19	952.48467566	500.333027388	703.412399903	906.491772418
2963	PD3;C14:0;Ac;Cb;Ac;CH2OH	0	C14:0		Ac	Cb	Ac			CH2OH			C42H72N5O19	951.48942669	499.337778418	702.417150933	905.496523448
2965	PD3;C14:0;Ac;Ac;CH2OH	0	C14:0			Ac	Ac			CH2OH			C41H71N4O18	908.48361303	456.331964758	659.411337273	862.490709788
2967	PD3;C14:0;Cb;Ac;Ac;CH2OH	0	C14:0		Cb	Ac	Ac			CH2OH			C42H72N5O19	951.48942669	499.337778418	702.417150933	905.496523448
2969	PD3;C14:0;Ac;Ac;Ac;CH2OH	0	C14:0		Ac	Ac	Ac			CH2OH			C43H73N4O19	950.49417771	498.342529438	701.421901953	904.501274468
2971	PD3;C14:0;Ac;CH2OH	0	C14:0					Ac		CH2OH			C39H69N4O17	866.47304835	372.310835395	575.39020791	778.469580425
2973	PD3;C14:0;Cb;Ac;CH2OH	0	C14:0		Cb			Ac		CH2OH			C40H70N5O18	909.478862	415.316649045	618.39602156	821.475394075
2975	PD3;C14:0;Ac;Ac;CH2OH	0	C14:0		Ac			Ac		CH2OH			C41H71N4O18	908.48361303	414.321400075	617.40077259	820.480145105
2977	PD3;C14:0;Cb;Ac;CH2OH	0	C14:0			Cb		Ac		CH2OH			C40H70N5O18	909.478862	415.316649045	618.39602156	821.475394075
2979	PD3;C14:0;Cb;Cb;Ac;CH2OH	0	C14:0		Cb	Cb		Ac		CH2OH			C41H71N6O19	952.48467566	458.322462705	661.40183522	864.481207735
2981	PD3;C14:0;Ac;Cb;Ac;CH2OH	0	C14:0		Ac	Cb		Ac		CH2OH			C42H72N5O19	951.48942669	457.327213735	660.40658625	863.485958765
2983	PD3;C14:0;Ac;Ac;CH2OH	0	C14:0			Ac		Ac		CH2OH			C41H71N4O18	908.48361303	414.321400075	617.40077259	820.480145105
2985	PD3;C14:0;Cb;Ac;Ac;CH2OH	0	C14:0		Cb	Ac		Ac		CH2OH			C42H72N5O19	951.48942669	457.327213735	660.40658625	863.485958765
2987	PD3;C14:0;Ac;Ac;Ac;CH2OH	0	C14:0		Ac	Ac		Ac		CH2OH			C43H73N4O19	950.49417771	456.331964755	659.41133727	862.490709785
2989	PD3;C14:0;Cb;Ac;CH2OH	0	C14:0				Cb	Ac		CH2OH			C40H70N5O18	909.478862	415.316649045	618.39602156	821.475394075
2991	PD3;C14:0;Cb;Cb;Ac;CH2OH	0	C14:0		Cb		Cb	Ac		CH2OH			C41H71N6O19	952.48467566	458.322462705	661.40183522	864.481207735
2993	PD3;C14:0;Ac;Cb;Ac;CH2OH	0	C14:0		Ac		Cb	Ac		CH2OH			C42H72N5O19	951.48942669	457.327213735	660.40658625	863.485958765
2995	PD3;C14:0;Cb;Cb;Ac;CH2OH	0	C14:0			Cb	Cb	Ac		CH2OH			C41H71N6O19	952.48467566	458.322462705	661.40183522	864.481207735
2997	PD3;C14:0;Cb;Cb;Cb;Ac;CH2OH	0	C14:0		Cb	Cb	Cb	Ac		CH2OH			C42H72N7O20	995.49048931	501.328276355	704.40764887	907.487021385
2999	PD3;C14:0;Ac;Cb;Cb;Ac;CH2OH	0	C14:0		Ac	Cb	Cb	Ac		CH2OH			C43H73N6O20	994.49524034	500.333027385	703.4123999	906.491772415
3001	PD3;C14:0;Ac;Cb;Ac;CH2OH	0	C14:0			Ac	Cb	Ac		CH2OH			C42H72N5O19	951.48942669	457.327213735	660.40658625	863.485958765
3003	PD3;C14:0;Cb;Ac;Cb;Ac;CH2OH	0	C14:0		Cb	Ac	Cb	Ac		CH2OH			C43H73N6O20	994.49524034	500.333027385	703.4123999	906.491772415
3005	PD3;C14:0;Ac;Ac;Cb;Ac;CH2OH	0	C14:0		Ac	Ac	Cb	Ac		CH2OH			C44H74N5O20	993.49999137	499.337778415	702.41715093	905.496523445
3007	PD3;C14:0;Ac;Ac;CH2OH	0	C14:0				Ac	Ac		CH2OH			C41H71N4O18	908.48361303	414.321400075	617.40077259	820.480145105
3009	PD3;C14:0;Cb;Ac;Ac;CH2OH	0	C14:0		Cb		Ac	Ac		CH2OH			C42H72N5O19	951.48942669	457.327213735	660.40658625	863.485958765
3011	PD3;C14:0;Ac;Ac;Ac;CH2OH	0	C14:0		Ac		Ac	Ac		CH2OH			C43H73N4O19	950.49417771	456.331964755	659.41133727	862.490709785
3013	PD3;C14:0;Cb;Ac;Ac;CH2OH	0	C14:0			Cb	Ac	Ac		CH2OH			C42H72N5O19	951.48942669	457.327213735	660.40658625	863.485958765
3015	PD3;C14:0;Cb;Cb;Ac;Ac;CH2OH	0	C14:0		Cb	Cb	Ac	Ac		CH2OH			C43H73N6O20	994.49524034	500.333027385	703.4123999	906.491772415
3017	PD3;C14:0;Ac;Cb;Ac;Ac;CH2OH	0	C14:0		Ac	Cb	Ac	Ac		CH2OH			C44H74N5O20	993.49999137	499.337778415	702.41715093	905.496523445
3019	PD3;C14:0;Ac;Ac;Ac;CH2OH	0	C14:0			Ac	Ac	Ac		CH2OH			C43H73N4O19	950.49417771	456.331964755	659.41133727	862.490709785
3021	PD3;C14:0;Cb;Ac;Ac;Ac;CH2OH	0	C14:0		Cb	Ac	Ac	Ac		CH2OH			C44H74N5O20	993.49999137	499.337778415	702.41715093	905.496523445
3023	PD3;C14:0;Ac;Ac;Ac;Ac;CH2OH	0	C14:0		Ac	Ac	Ac	Ac		CH2OH			C45H75N4O20	992.5047424	498.342529445	701.42190196	904.501274475
3025	PD3;C14:0;S;CH2OH	0	C14:0					S		CH2OH			C37H67N4O19S	904.4192987	372.310835397	575.390207912	778.469580427
3027	PD3;C14:0;Cb;S;CH2OH	0	C14:0		Cb			S		CH2OH			C38H68N5O20S	947.42511235	415.316649047	618.396021562	821.475394077
3029	PD3;C14:0;Ac;S;CH2OH	0	C14:0		Ac			S		CH2OH			C39H69N4O20S	946.42986338	414.321400077	617.400772592	820.480145107
3031	PD3;C14:0;Cb;S;CH2OH	0	C14:0			Cb		S		CH2OH			C38H68N5O20S	947.42511235	415.316649047	618.396021562	821.475394077
3033	PD3;C14:0;Cb;Cb;S;CH2OH	0	C14:0		Cb	Cb		S		CH2OH			C39H69N6O21S	990.43092601	458.322462707	661.401835222	864.481207737
3035	PD3;C14:0;Ac;Cb;S;CH2OH	0	C14:0		Ac	Cb		S		CH2OH			C40H70N5O21S	989.43567703	457.327213727	660.406586242	863.485958757
3037	PD3;C14:0;Ac;S;CH2OH	0	C14:0			Ac		S		CH2OH			C39H69N4O20S	946.42986338	414.321400077	617.400772592	820.480145107
3039	PD3;C14:0;Cb;Ac;S;CH2OH	0	C14:0		Cb	Ac		S		CH2OH			C40H70N5O21S	989.43567703	457.327213727	660.406586242	863.485958757
3041	PD3;C14:0;Ac;Ac;S;CH2OH	0	C14:0		Ac	Ac		S		CH2OH			C41H71N4O21S	988.44042806	456.331964757	659.411337272	862.490709787
3043	PD3;C14:0;Cb;S;CH2OH	0	C14:0				Cb	S		CH2OH			C38H68N5O20S	947.42511235	415.316649047	618.396021562	821.475394077
3045	PD3;C14:0;Cb;Cb;S;CH2OH	0	C14:0		Cb		Cb	S		CH2OH			C39H69N6O21S	990.43092601	458.322462707	661.401835222	864.481207737
3047	PD3;C14:0;Ac;Cb;S;CH2OH	0	C14:0		Ac		Cb	S		CH2OH			C40H70N5O21S	989.43567703	457.327213727	660.406586242	863.485958757
3049	PD3;C14:0;Cb;Cb;S;CH2OH	0	C14:0			Cb	Cb	S		CH2OH			C39H69N6O21S	990.43092601	458.322462707	661.401835222	864.481207737
3051	PD3;C14:0;Cb;Cb;Cb;S;CH2OH	0	C14:0		Cb	Cb	Cb	S		CH2OH			C40H70N7O22S	1033.43673966	501.328276357	704.407648872	907.487021387
3053	PD3;C14:0;Ac;Cb;Cb;S;CH2OH	0	C14:0		Ac	Cb	Cb	S		CH2OH			C41H71N6O22S	1032.44149069	500.333027387	703.412399902	906.491772417
3055	PD3;C14:0;Ac;Cb;S;CH2OH	0	C14:0			Ac	Cb	S		CH2OH			C40H70N5O21S	989.43567703	457.327213727	660.406586242	863.485958757
3057	PD3;C14:0;Cb;Ac;Cb;S;CH2OH	0	C14:0		Cb	Ac	Cb	S		CH2OH			C41H71N6O22S	1032.44149069	500.333027387	703.412399902	906.491772417
3059	PD3;C14:0;Ac;Ac;Cb;S;CH2OH	0	C14:0		Ac	Ac	Cb	S		CH2OH			C42H72N5O22S	1031.44624172	499.337778417	702.417150932	905.496523447
3061	PD3;C14:0;Ac;S;CH2OH	0	C14:0				Ac	S		CH2OH			C39H69N4O20S	946.42986338	414.321400077	617.400772592	820.480145107
3063	PD3;C14:0;Cb;Ac;S;CH2OH	0	C14:0		Cb		Ac	S		CH2OH			C40H70N5O21S	989.43567703	457.327213727	660.406586242	863.485958757
3065	PD3;C14:0;Ac;Ac;S;CH2OH	0	C14:0		Ac		Ac	S		CH2OH			C41H71N4O21S	988.44042806	456.331964757	659.411337272	862.490709787
3067	PD3;C14:0;Cb;Ac;S;CH2OH	0	C14:0			Cb	Ac	S		CH2OH			C40H70N5O21S	989.43567703	457.327213727	660.406586242	863.485958757
3069	PD3;C14:0;Cb;Cb;Ac;S;CH2OH	0	C14:0		Cb	Cb	Ac	S		CH2OH			C41H71N6O22S	1032.44149069	500.333027387	703.412399902	906.491772417
3071	PD3;C14:0;Ac;Cb;Ac;S;CH2OH	0	C14:0		Ac	Cb	Ac	S		CH2OH			C42H72N5O22S	1031.44624172	499.337778417	702.417150932	905.496523447
3073	PD3;C14:0;Ac;Ac;S;CH2OH	0	C14:0			Ac	Ac	S		CH2OH			C41H71N4O21S	988.44042806	456.331964757	659.411337272	862.490709787
3075	PD3;C14:0;Cb;Ac;Ac;S;CH2OH	0	C14:0		Cb	Ac	Ac	S		CH2OH			C42H72N5O22S	1031.44624172	499.337778417	702.417150932	905.496523447
3077	PD3;C14:0;Ac;Ac;Ac;S;CH2OH	0	C14:0		Ac	Ac	Ac	S		CH2OH			C43H73N4O22S	1030.45099274	498.342529437	701.421901952	904.501274467
3079	PD3;C14:0;Fuc;CH2OH	0	C14:0					Fuc		CH2OH			C43H77N4O20	970.52039246	372.310835392	575.390207907	778.469580422
3081	PD3;C14:0;Cb;Fuc;CH2OH	0	C14:0		Cb			Fuc		CH2OH			C44H78N5O21	1013.52620612	415.316649052	618.396021567	821.475394082
3083	PD3;C14:0;Ac;Fuc;CH2OH	0	C14:0		Ac			Fuc		CH2OH			C45H79N4O21	1012.53095714	414.321400072	617.400772587	820.480145102
3085	PD3;C14:0;Cb;Fuc;CH2OH	0	C14:0			Cb		Fuc		CH2OH			C44H78N5O21	1013.52620612	415.316649052	618.396021567	821.475394082
3087	PD3;C14:0;Cb;Cb;Fuc;CH2OH	0	C14:0		Cb	Cb		Fuc		CH2OH			C45H79N6O22	1056.53201977	458.322462702	661.401835217	864.481207732
3089	PD3;C14:0;Ac;Cb;Fuc;CH2OH	0	C14:0		Ac	Cb		Fuc		CH2OH			C46H80N5O22	1055.5367708	457.327213732	660.406586247	863.485958762
3091	PD3;C14:0;Ac;Fuc;CH2OH	0	C14:0			Ac		Fuc		CH2OH			C45H79N4O21	1012.53095714	414.321400072	617.400772587	820.480145102
3093	PD3;C14:0;Cb;Ac;Fuc;CH2OH	0	C14:0		Cb	Ac		Fuc		CH2OH			C46H80N5O22	1055.5367708	457.327213732	660.406586247	863.485958762
3095	PD3;C14:0;Ac;Ac;Fuc;CH2OH	0	C14:0		Ac	Ac		Fuc		CH2OH			C47H81N4O22	1054.54152183	456.331964762	659.411337277	862.490709792
3097	PD3;C14:0;Cb;Fuc;CH2OH	0	C14:0				Cb	Fuc		CH2OH			C44H78N5O21	1013.52620612	415.316649052	618.396021567	821.475394082
3099	PD3;C14:0;Cb;Cb;Fuc;CH2OH	0	C14:0		Cb		Cb	Fuc		CH2OH			C45H79N6O22	1056.53201977	458.322462702	661.401835217	864.481207732
3101	PD3;C14:0;Ac;Cb;Fuc;CH2OH	0	C14:0		Ac		Cb	Fuc		CH2OH			C46H80N5O22	1055.5367708	457.327213732	660.406586247	863.485958762
3103	PD3;C14:0;Cb;Cb;Fuc;CH2OH	0	C14:0			Cb	Cb	Fuc		CH2OH			C45H79N6O22	1056.53201977	458.322462702	661.401835217	864.481207732
3105	PD3;C14:0;Cb;Cb;Cb;Fuc;CH2OH	0	C14:0		Cb	Cb	Cb	Fuc		CH2OH			C46H80N7O23	1099.53783343	501.328276362	704.407648877	907.487021392
3107	PD3;C14:0;Ac;Cb;Cb;Fuc;CH2OH	0	C14:0		Ac	Cb	Cb	Fuc		CH2OH			C47H81N6O23	1098.54258445	500.333027382	703.412399897	906.491772412
3109	PD3;C14:0;Ac;Cb;Fuc;CH2OH	0	C14:0			Ac	Cb	Fuc		CH2OH			C46H80N5O22	1055.5367708	457.327213732	660.406586247	863.485958762
3111	PD3;C14:0;Cb;Ac;Cb;Fuc;CH2OH	0	C14:0		Cb	Ac	Cb	Fuc		CH2OH			C47H81N6O23	1098.54258445	500.333027382	703.412399897	906.491772412
3113	PD3;C14:0;Ac;Ac;Cb;Fuc;CH2OH	0	C14:0		Ac	Ac	Cb	Fuc		CH2OH			C48H82N5O23	1097.54733548	499.337778412	702.417150927	905.496523442
3115	PD3;C14:0;Ac;Fuc;CH2OH	0	C14:0				Ac	Fuc		CH2OH			C45H79N4O21	1012.53095714	414.321400072	617.400772587	820.480145102
3117	PD3;C14:0;Cb;Ac;Fuc;CH2OH	0	C14:0		Cb		Ac	Fuc		CH2OH			C46H80N5O22	1055.5367708	457.327213732	660.406586247	863.485958762
3119	PD3;C14:0;Ac;Ac;Fuc;CH2OH	0	C14:0		Ac		Ac	Fuc		CH2OH			C47H81N4O22	1054.54152183	456.331964762	659.411337277	862.490709792
3121	PD3;C14:0;Cb;Ac;Fuc;CH2OH	0	C14:0			Cb	Ac	Fuc		CH2OH			C46H80N5O22	1055.5367708	457.327213732	660.406586247	863.485958762
3123	PD3;C14:0;Cb;Cb;Ac;Fuc;CH2OH	0	C14:0		Cb	Cb	Ac	Fuc		CH2OH			C47H81N6O23	1098.54258445	500.333027382	703.412399897	906.491772412
3125	PD3;C14:0;Ac;Cb;Ac;Fuc;CH2OH	0	C14:0		Ac	Cb	Ac	Fuc		CH2OH			C48H82N5O23	1097.54733548	499.337778412	702.417150927	905.496523442
3127	PD3;C14:0;Ac;Ac;Fuc;CH2OH	0	C14:0			Ac	Ac	Fuc		CH2OH			C47H81N4O22	1054.54152183	456.331964762	659.411337277	862.490709792
3129	PD3;C14:0;Cb;Ac;Ac;Fuc;CH2OH	0	C14:0		Cb	Ac	Ac	Fuc		CH2OH			C48H82N5O23	1097.54733548	499.337778412	702.417150927	905.496523442
3131	PD3;C14:0;Ac;Ac;Ac;Fuc;CH2OH	0	C14:0		Ac	Ac	Ac	Fuc		CH2OH			C49H83N4O23	1096.55208651	498.342529442	701.421901957	904.501274472
3133	PD3;C14:0;MeFuc;CH2OH	0	C14:0					MeFuc		CH2OH			C44H79N4O20	984.53604252	372.310835388	575.390207903	778.469580418
3135	PD3;C14:0;Cb;MeFuc;CH2OH	0	C14:0		Cb			MeFuc		CH2OH			C45H80N5O21	1027.54185618	415.316649048	618.396021563	821.475394078
3137	PD3;C14:0;Ac;MeFuc;CH2OH	0	C14:0		Ac			MeFuc		CH2OH			C46H81N4O21	1026.54660721	414.321400078	617.400772593	820.480145108
3139	PD3;C14:0;Cb;MeFuc;CH2OH	0	C14:0			Cb		MeFuc		CH2OH			C45H80N5O21	1027.54185618	415.316649048	618.396021563	821.475394078
3141	PD3;C14:0;Cb;Cb;MeFuc;CH2OH	0	C14:0		Cb	Cb		MeFuc		CH2OH			C46H81N6O22	1070.54766983	458.322462698	661.401835213	864.481207728
3143	PD3;C14:0;Ac;Cb;MeFuc;CH2OH	0	C14:0		Ac	Cb		MeFuc		CH2OH			C47H82N5O22	1069.55242086	457.327213728	660.406586243	863.485958758
3145	PD3;C14:0;Ac;MeFuc;CH2OH	0	C14:0			Ac		MeFuc		CH2OH			C46H81N4O21	1026.54660721	414.321400078	617.400772593	820.480145108
3147	PD3;C14:0;Cb;Ac;MeFuc;CH2OH	0	C14:0		Cb	Ac		MeFuc		CH2OH			C47H82N5O22	1069.55242086	457.327213728	660.406586243	863.485958758
3149	PD3;C14:0;Ac;Ac;MeFuc;CH2OH	0	C14:0		Ac	Ac		MeFuc		CH2OH			C48H83N4O22	1068.55717189	456.331964758	659.411337273	862.490709788
3151	PD3;C14:0;Cb;MeFuc;CH2OH	0	C14:0				Cb	MeFuc		CH2OH			C45H80N5O21	1027.54185618	415.316649048	618.396021563	821.475394078
3153	PD3;C14:0;Cb;Cb;MeFuc;CH2OH	0	C14:0		Cb		Cb	MeFuc		CH2OH			C46H81N6O22	1070.54766983	458.322462698	661.401835213	864.481207728
3155	PD3;C14:0;Ac;Cb;MeFuc;CH2OH	0	C14:0		Ac		Cb	MeFuc		CH2OH			C47H82N5O22	1069.55242086	457.327213728	660.406586243	863.485958758
3157	PD3;C14:0;Cb;Cb;MeFuc;CH2OH	0	C14:0			Cb	Cb	MeFuc		CH2OH			C46H81N6O22	1070.54766983	458.322462698	661.401835213	864.481207728
3159	PD3;C14:0;Cb;Cb;Cb;MeFuc;CH2OH	0	C14:0		Cb	Cb	Cb	MeFuc		CH2OH			C47H82N7O23	1113.55348349	501.328276358	704.407648873	907.487021388
3161	PD3;C14:0;Ac;Cb;Cb;MeFuc;CH2OH	0	C14:0		Ac	Cb	Cb	MeFuc		CH2OH			C48H83N6O23	1112.55823452	500.333027388	703.412399903	906.491772418
3163	PD3;C14:0;Ac;Cb;MeFuc;CH2OH	0	C14:0			Ac	Cb	MeFuc		CH2OH			C47H82N5O22	1069.55242086	457.327213728	660.406586243	863.485958758
3165	PD3;C14:0;Cb;Ac;Cb;MeFuc;CH2OH	0	C14:0		Cb	Ac	Cb	MeFuc		CH2OH			C48H83N6O23	1112.55823452	500.333027388	703.412399903	906.491772418
3167	PD3;C14:0;Ac;Ac;Cb;MeFuc;CH2OH	0	C14:0		Ac	Ac	Cb	MeFuc		CH2OH			C49H84N5O23	1111.56298555	499.337778418	702.417150933	905.496523448
3169	PD3;C14:0;Ac;MeFuc;CH2OH	0	C14:0				Ac	MeFuc		CH2OH			C46H81N4O21	1026.54660721	414.321400078	617.400772593	820.480145108
3171	PD3;C14:0;Cb;Ac;MeFuc;CH2OH	0	C14:0		Cb		Ac	MeFuc		CH2OH			C47H82N5O22	1069.55242086	457.327213728	660.406586243	863.485958758
3173	PD3;C14:0;Ac;Ac;MeFuc;CH2OH	0	C14:0		Ac		Ac	MeFuc		CH2OH			C48H83N4O22	1068.55717189	456.331964758	659.411337273	862.490709788
3175	PD3;C14:0;Cb;Ac;MeFuc;CH2OH	0	C14:0			Cb	Ac	MeFuc		CH2OH			C47H82N5O22	1069.55242086	457.327213728	660.406586243	863.485958758
3177	PD3;C14:0;Cb;Cb;Ac;MeFuc;CH2OH	0	C14:0		Cb	Cb	Ac	MeFuc		CH2OH			C48H83N6O23	1112.55823452	500.333027388	703.412399903	906.491772418
3179	PD3;C14:0;Ac;Cb;Ac;MeFuc;CH2OH	0	C14:0		Ac	Cb	Ac	MeFuc		CH2OH			C49H84N5O23	1111.56298555	499.337778418	702.417150933	905.496523448
3181	PD3;C14:0;Ac;Ac;MeFuc;CH2OH	0	C14:0			Ac	Ac	MeFuc		CH2OH			C48H83N4O22	1068.55717189	456.331964758	659.411337273	862.490709788
3183	PD3;C14:0;Cb;Ac;Ac;MeFuc;CH2OH	0	C14:0		Cb	Ac	Ac	MeFuc		CH2OH			C49H84N5O23	1111.56298555	499.337778418	702.417150933	905.496523448
3185	PD3;C14:0;Ac;Ac;Ac;MeFuc;CH2OH	0	C14:0		Ac	Ac	Ac	MeFuc		CH2OH			C50H85N4O23	1110.56773657	498.342529438	701.421901953	904.501274468
3187	PD3;C14:0;Ara;CH2OH	0	C14:0					Ara		CH2OH			C42H75N4O20	956.5047424	372.310835396	575.390207911	778.469580426
3189	PD3;C14:0;Cb;Ara;CH2OH	0	C14:0		Cb			Ara		CH2OH			C43H76N5O21	999.51055605	415.316649046	618.396021561	821.475394076
3191	PD3;C14:0;Ac;Ara;CH2OH	0	C14:0		Ac			Ara		CH2OH			C44H77N4O21	998.51530708	414.321400076	617.400772591	820.480145106
3193	PD3;C14:0;Cb;Ara;CH2OH	0	C14:0			Cb		Ara		CH2OH			C43H76N5O21	999.51055605	415.316649046	618.396021561	821.475394076
3195	PD3;C14:0;Cb;Cb;Ara;CH2OH	0	C14:0		Cb	Cb		Ara		CH2OH			C44H77N6O22	1042.51636971	458.322462706	661.401835221	864.481207736
3197	PD3;C14:0;Ac;Cb;Ara;CH2OH	0	C14:0		Ac	Cb		Ara		CH2OH			C45H78N5O22	1041.52112073	457.327213726	660.406586241	863.485958756
3199	PD3;C14:0;Ac;Ara;CH2OH	0	C14:0			Ac		Ara		CH2OH			C44H77N4O21	998.51530708	414.321400076	617.400772591	820.480145106
3201	PD3;C14:0;Cb;Ac;Ara;CH2OH	0	C14:0		Cb	Ac		Ara		CH2OH			C45H78N5O22	1041.52112073	457.327213726	660.406586241	863.485958756
3203	PD3;C14:0;Ac;Ac;Ara;CH2OH	0	C14:0		Ac	Ac		Ara		CH2OH			C46H79N4O22	1040.52587176	456.331964756	659.411337271	862.490709786
3205	PD3;C14:0;Cb;Ara;CH2OH	0	C14:0				Cb	Ara		CH2OH			C43H76N5O21	999.51055605	415.316649046	618.396021561	821.475394076
3207	PD3;C14:0;Cb;Cb;Ara;CH2OH	0	C14:0		Cb		Cb	Ara		CH2OH			C44H77N6O22	1042.51636971	458.322462706	661.401835221	864.481207736
3209	PD3;C14:0;Ac;Cb;Ara;CH2OH	0	C14:0		Ac		Cb	Ara		CH2OH			C45H78N5O22	1041.52112073	457.327213726	660.406586241	863.485958756
3211	PD3;C14:0;Cb;Cb;Ara;CH2OH	0	C14:0			Cb	Cb	Ara		CH2OH			C44H77N6O22	1042.51636971	458.322462706	661.401835221	864.481207736
3213	PD3;C14:0;Cb;Cb;Cb;Ara;CH2OH	0	C14:0		Cb	Cb	Cb	Ara		CH2OH			C45H78N7O23	1085.52218336	501.328276356	704.407648871	907.487021386
3215	PD3;C14:0;Ac;Cb;Cb;Ara;CH2OH	0	C14:0		Ac	Cb	Cb	Ara		CH2OH			C46H79N6O23	1084.52693439	500.333027386	703.412399901	906.491772416
3217	PD3;C14:0;Ac;Cb;Ara;CH2OH	0	C14:0			Ac	Cb	Ara		CH2OH			C45H78N5O22	1041.52112073	457.327213726	660.406586241	863.485958756
3219	PD3;C14:0;Cb;Ac;Cb;Ara;CH2OH	0	C14:0		Cb	Ac	Cb	Ara		CH2OH			C46H79N6O23	1084.52693439	500.333027386	703.412399901	906.491772416
3221	PD3;C14:0;Ac;Ac;Cb;Ara;CH2OH	0	C14:0		Ac	Ac	Cb	Ara		CH2OH			C47H80N5O23	1083.53168542	499.337778416	702.417150931	905.496523446
3223	PD3;C14:0;Ac;Ara;CH2OH	0	C14:0				Ac	Ara		CH2OH			C44H77N4O21	998.51530708	414.321400076	617.400772591	820.480145106
3225	PD3;C14:0;Cb;Ac;Ara;CH2OH	0	C14:0		Cb		Ac	Ara		CH2OH			C45H78N5O22	1041.52112073	457.327213726	660.406586241	863.485958756
3227	PD3;C14:0;Ac;Ac;Ara;CH2OH	0	C14:0		Ac		Ac	Ara		CH2OH			C46H79N4O22	1040.52587176	456.331964756	659.411337271	862.490709786
3229	PD3;C14:0;Cb;Ac;Ara;CH2OH	0	C14:0			Cb	Ac	Ara		CH2OH			C45H78N5O22	1041.52112073	457.327213726	660.406586241	863.485958756
3231	PD3;C14:0;Cb;Cb;Ac;Ara;CH2OH	0	C14:0		Cb	Cb	Ac	Ara		CH2OH			C46H79N6O23	1084.52693439	500.333027386	703.412399901	906.491772416
3233	PD3;C14:0;Ac;Cb;Ac;Ara;CH2OH	0	C14:0		Ac	Cb	Ac	Ara		CH2OH			C47H80N5O23	1083.53168542	499.337778416	702.417150931	905.496523446
3235	PD3;C14:0;Ac;Ac;Ara;CH2OH	0	C14:0			Ac	Ac	Ara		CH2OH			C46H79N4O22	1040.52587176	456.331964756	659.411337271	862.490709786
3237	PD3;C14:0;Cb;Ac;Ac;Ara;CH2OH	0	C14:0		Cb	Ac	Ac	Ara		CH2OH			C47H80N5O23	1083.53168542	499.337778416	702.417150931	905.496523446
3239	PD3;C14:0;Ac;Ac;Ac;Ara;CH2OH	0	C14:0		Ac	Ac	Ac	Ara		CH2OH			C48H81N4O23	1082.53643645	498.342529446	701.421901961	904.501274476
3241	PD3;C14:0;S-MeFuc;CH2OH	0	C14:0					S-MeFuc		CH2OH			C44H79N4O23S	1064.49285756	372.310835397	575.390207912	778.469580427
3243	PD3;C14:0;Cb;S-MeFuc;CH2OH	0	C14:0		Cb			S-MeFuc		CH2OH			C45H80N5O24S	1107.49867121	415.316649047	618.396021562	821.475394077
3245	PD3;C14:0;Ac;S-MeFuc;CH2OH	0	C14:0		Ac			S-MeFuc		CH2OH			C46H81N4O24S	1106.50342224	414.321400077	617.400772592	820.480145107
3247	PD3;C14:0;Cb;S-MeFuc;CH2OH	0	C14:0			Cb		S-MeFuc		CH2OH			C45H80N5O24S	1107.49867121	415.316649047	618.396021562	821.475394077
3249	PD3;C14:0;Cb;Cb;S-MeFuc;CH2OH	0	C14:0		Cb	Cb		S-MeFuc		CH2OH			C46H81N6O25S	1150.50448487	458.322462707	661.401835222	864.481207737
3251	PD3;C14:0;Ac;Cb;S-MeFuc;CH2OH	0	C14:0		Ac	Cb		S-MeFuc		CH2OH			C47H82N5O25S	1149.50923589	457.327213727	660.406586242	863.485958757
3253	PD3;C14:0;Ac;S-MeFuc;CH2OH	0	C14:0			Ac		S-MeFuc		CH2OH			C46H81N4O24S	1106.50342224	414.321400077	617.400772592	820.480145107
3255	PD3;C14:0;Cb;Ac;S-MeFuc;CH2OH	0	C14:0		Cb	Ac		S-MeFuc		CH2OH			C47H82N5O25S	1149.50923589	457.327213727	660.406586242	863.485958757
3257	PD3;C14:0;Ac;Ac;S-MeFuc;CH2OH	0	C14:0		Ac	Ac		S-MeFuc		CH2OH			C48H83N4O25S	1148.51398692	456.331964757	659.411337272	862.490709787
3259	PD3;C14:0;Cb;S-MeFuc;CH2OH	0	C14:0				Cb	S-MeFuc		CH2OH			C45H80N5O24S	1107.49867121	415.316649047	618.396021562	821.475394077
3261	PD3;C14:0;Cb;Cb;S-MeFuc;CH2OH	0	C14:0		Cb		Cb	S-MeFuc		CH2OH			C46H81N6O25S	1150.50448487	458.322462707	661.401835222	864.481207737
3263	PD3;C14:0;Ac;Cb;S-MeFuc;CH2OH	0	C14:0		Ac		Cb	S-MeFuc		CH2OH			C47H82N5O25S	1149.50923589	457.327213727	660.406586242	863.485958757
3265	PD3;C14:0;Cb;Cb;S-MeFuc;CH2OH	0	C14:0			Cb	Cb	S-MeFuc		CH2OH			C46H81N6O25S	1150.50448487	458.322462707	661.401835222	864.481207737
3267	PD3;C14:0;Cb;Cb;Cb;S-MeFuc;CH2OH	0	C14:0		Cb	Cb	Cb	S-MeFuc		CH2OH			C47H82N7O26S	1193.51029852	501.328276357	704.407648872	907.487021387
3269	PD3;C14:0;Ac;Cb;Cb;S-MeFuc;CH2OH	0	C14:0		Ac	Cb	Cb	S-MeFuc		CH2OH			C48H83N6O26S	1192.51504955	500.333027387	703.412399902	906.491772417
3271	PD3;C14:0;Ac;Cb;S-MeFuc;CH2OH	0	C14:0			Ac	Cb	S-MeFuc		CH2OH			C47H82N5O25S	1149.50923589	457.327213727	660.406586242	863.485958757
3273	PD3;C14:0;Cb;Ac;Cb;S-MeFuc;CH2OH	0	C14:0		Cb	Ac	Cb	S-MeFuc		CH2OH			C48H83N6O26S	1192.51504955	500.333027387	703.412399902	906.491772417
3275	PD3;C14:0;Ac;Ac;Cb;S-MeFuc;CH2OH	0	C14:0		Ac	Ac	Cb	S-MeFuc		CH2OH			C49H84N5O26S	1191.51980058	499.337778417	702.417150932	905.496523447
3277	PD3;C14:0;Ac;S-MeFuc;CH2OH	0	C14:0				Ac	S-MeFuc		CH2OH			C46H81N4O24S	1106.50342224	414.321400077	617.400772592	820.480145107
3279	PD3;C14:0;Cb;Ac;S-MeFuc;CH2OH	0	C14:0		Cb		Ac	S-MeFuc		CH2OH			C47H82N5O25S	1149.50923589	457.327213727	660.406586242	863.485958757
3281	PD3;C14:0;Ac;Ac;S-MeFuc;CH2OH	0	C14:0		Ac		Ac	S-MeFuc		CH2OH			C48H83N4O25S	1148.51398692	456.331964757	659.411337272	862.490709787
3283	PD3;C14:0;Cb;Ac;S-MeFuc;CH2OH	0	C14:0			Cb	Ac	S-MeFuc		CH2OH			C47H82N5O25S	1149.50923589	457.327213727	660.406586242	863.485958757
3285	PD3;C14:0;Cb;Cb;Ac;S-MeFuc;CH2OH	0	C14:0		Cb	Cb	Ac	S-MeFuc		CH2OH			C48H83N6O26S	1192.51504955	500.333027387	703.412399902	906.491772417
3287	PD3;C14:0;Ac;Cb;Ac;S-MeFuc;CH2OH	0	C14:0		Ac	Cb	Ac	S-MeFuc		CH2OH			C49H84N5O26S	1191.51980058	499.337778417	702.417150932	905.496523447
3289	PD3;C14:0;Ac;Ac;S-MeFuc;CH2OH	0	C14:0			Ac	Ac	S-MeFuc		CH2OH			C48H83N4O25S	1148.51398692	456.331964757	659.411337272	862.490709787
3291	PD3;C14:0;Cb;Ac;Ac;S-MeFuc;CH2OH	0	C14:0		Cb	Ac	Ac	S-MeFuc		CH2OH			C49H84N5O26S	1191.51980058	499.337778417	702.417150932	905.496523447
3293	PD3;C14:0;Ac;Ac;Ac;S-MeFuc;CH2OH	0	C14:0		Ac	Ac	Ac	S-MeFuc		CH2OH			C50H85N4O26S	1190.5245516	498.342529437	701.421901952	904.501274467
3295	PD3;C14:0;Ac-Fuc;CH2OH	0	C14:0					Ac-Fuc		CH2OH			C45H79N4O21	1012.53095714	372.310835389	575.390207904	778.469580419
3297	PD3;C14:0;Cb;Ac-Fuc;CH2OH	0	C14:0		Cb			Ac-Fuc		CH2OH			C46H80N5O22	1055.5367708	415.316649049	618.396021564	821.475394079
3299	PD3;C14:0;Ac;Ac-Fuc;CH2OH	0	C14:0		Ac			Ac-Fuc		CH2OH			C47H81N4O22	1054.54152183	414.321400079	617.400772594	820.480145109
3301	PD3;C14:0;Cb;Ac-Fuc;CH2OH	0	C14:0			Cb		Ac-Fuc		CH2OH			C46H80N5O22	1055.5367708	415.316649049	618.396021564	821.475394079
3303	PD3;C14:0;Cb;Cb;Ac-Fuc;CH2OH	0	C14:0		Cb	Cb		Ac-Fuc		CH2OH			C47H81N6O23	1098.54258445	458.322462699	661.401835214	864.481207729
3305	PD3;C14:0;Ac;Cb;Ac-Fuc;CH2OH	0	C14:0		Ac	Cb		Ac-Fuc		CH2OH			C48H82N5O23	1097.54733548	457.327213729	660.406586244	863.485958759
3307	PD3;C14:0;Ac;Ac-Fuc;CH2OH	0	C14:0			Ac		Ac-Fuc		CH2OH			C47H81N4O22	1054.54152183	414.321400079	617.400772594	820.480145109
3309	PD3;C14:0;Cb;Ac;Ac-Fuc;CH2OH	0	C14:0		Cb	Ac		Ac-Fuc		CH2OH			C48H82N5O23	1097.54733548	457.327213729	660.406586244	863.485958759
3311	PD3;C14:0;Ac;Ac;Ac-Fuc;CH2OH	0	C14:0		Ac	Ac		Ac-Fuc		CH2OH			C49H83N4O23	1096.55208651	456.331964759	659.411337274	862.490709789
3313	PD3;C14:0;Cb;Ac-Fuc;CH2OH	0	C14:0				Cb	Ac-Fuc		CH2OH			C46H80N5O22	1055.5367708	415.316649049	618.396021564	821.475394079
3315	PD3;C14:0;Cb;Cb;Ac-Fuc;CH2OH	0	C14:0		Cb		Cb	Ac-Fuc		CH2OH			C47H81N6O23	1098.54258445	458.322462699	661.401835214	864.481207729
3317	PD3;C14:0;Ac;Cb;Ac-Fuc;CH2OH	0	C14:0		Ac		Cb	Ac-Fuc		CH2OH			C48H82N5O23	1097.54733548	457.327213729	660.406586244	863.485958759
3319	PD3;C14:0;Cb;Cb;Ac-Fuc;CH2OH	0	C14:0			Cb	Cb	Ac-Fuc		CH2OH			C47H81N6O23	1098.54258445	458.322462699	661.401835214	864.481207729
3321	PD3;C14:0;Cb;Cb;Cb;Ac-Fuc;CH2OH	0	C14:0		Cb	Cb	Cb	Ac-Fuc		CH2OH			C48H82N7O24	1141.54839811	501.328276359	704.407648874	907.487021389
3323	PD3;C14:0;Ac;Cb;Cb;Ac-Fuc;CH2OH	0	C14:0		Ac	Cb	Cb	Ac-Fuc		CH2OH			C49H83N6O24	1140.55314914	500.333027389	703.412399904	906.491772419
3325	PD3;C14:0;Ac;Cb;Ac-Fuc;CH2OH	0	C14:0			Ac	Cb	Ac-Fuc		CH2OH			C48H82N5O23	1097.54733548	457.327213729	660.406586244	863.485958759
3327	PD3;C14:0;Cb;Ac;Cb;Ac-Fuc;CH2OH	0	C14:0		Cb	Ac	Cb	Ac-Fuc		CH2OH			C49H83N6O24	1140.55314914	500.333027389	703.412399904	906.491772419
3329	PD3;C14:0;Ac;Ac;Cb;Ac-Fuc;CH2OH	0	C14:0		Ac	Ac	Cb	Ac-Fuc		CH2OH			C50H84N5O24	1139.55790016	499.337778409	702.417150924	905.496523439
3331	PD3;C14:0;Ac;Ac-Fuc;CH2OH	0	C14:0				Ac	Ac-Fuc		CH2OH			C47H81N4O22	1054.54152183	414.321400079	617.400772594	820.480145109
3333	PD3;C14:0;Cb;Ac;Ac-Fuc;CH2OH	0	C14:0		Cb		Ac	Ac-Fuc		CH2OH			C48H82N5O23	1097.54733548	457.327213729	660.406586244	863.485958759
3335	PD3;C14:0;Ac;Ac;Ac-Fuc;CH2OH	0	C14:0		Ac		Ac	Ac-Fuc		CH2OH			C49H83N4O23	1096.55208651	456.331964759	659.411337274	862.490709789
3337	PD3;C14:0;Cb;Ac;Ac-Fuc;CH2OH	0	C14:0			Cb	Ac	Ac-Fuc		CH2OH			C48H82N5O23	1097.54733548	457.327213729	660.406586244	863.485958759
3339	PD3;C14:0;Cb;Cb;Ac;Ac-Fuc;CH2OH	0	C14:0		Cb	Cb	Ac	Ac-Fuc		CH2OH			C49H83N6O24	1140.55314914	500.333027389	703.412399904	906.491772419
3341	PD3;C14:0;Ac;Cb;Ac;Ac-Fuc;CH2OH	0	C14:0		Ac	Cb	Ac	Ac-Fuc		CH2OH			C50H84N5O24	1139.55790016	499.337778409	702.417150924	905.496523439
3343	PD3;C14:0;Ac;Ac;Ac-Fuc;CH2OH	0	C14:0			Ac	Ac	Ac-Fuc		CH2OH			C49H83N4O23	1096.55208651	456.331964759	659.411337274	862.490709789
3345	PD3;C14:0;Cb;Ac;Ac;Ac-Fuc;CH2OH	0	C14:0		Cb	Ac	Ac	Ac-Fuc		CH2OH			C50H84N5O24	1139.55790016	499.337778409	702.417150924	905.496523439
3347	PD3;C14:0;Ac;Ac;Ac;Ac-Fuc;CH2OH	0	C14:0		Ac	Ac	Ac	Ac-Fuc		CH2OH			C51H85N4O24	1138.56265119	498.342529439	701.421901954	904.501274469
3349	PD3;C14:0;Ac-MeFuc;CH2OH	0	C14:0					Ac-MeFuc		CH2OH			C46H81N4O21	1026.54660721	372.310835395	575.39020791	778.469580425
3351	PD3;C14:0;Cb;Ac-MeFuc;CH2OH	0	C14:0		Cb			Ac-MeFuc		CH2OH			C47H82N5O22	1069.55242086	415.316649045	618.39602156	821.475394075
3353	PD3;C14:0;Ac;Ac-MeFuc;CH2OH	0	C14:0		Ac			Ac-MeFuc		CH2OH			C48H83N4O22	1068.55717189	414.321400075	617.40077259	820.480145105
3355	PD3;C14:0;Cb;Ac-MeFuc;CH2OH	0	C14:0			Cb		Ac-MeFuc		CH2OH			C47H82N5O22	1069.55242086	415.316649045	618.39602156	821.475394075
3357	PD3;C14:0;Cb;Cb;Ac-MeFuc;CH2OH	0	C14:0		Cb	Cb		Ac-MeFuc		CH2OH			C48H83N6O23	1112.55823452	458.322462705	661.40183522	864.481207735
3359	PD3;C14:0;Ac;Cb;Ac-MeFuc;CH2OH	0	C14:0		Ac	Cb		Ac-MeFuc		CH2OH			C49H84N5O23	1111.56298555	457.327213735	660.40658625	863.485958765
3361	PD3;C14:0;Ac;Ac-MeFuc;CH2OH	0	C14:0			Ac		Ac-MeFuc		CH2OH			C48H83N4O22	1068.55717189	414.321400075	617.40077259	820.480145105
3363	PD3;C14:0;Cb;Ac;Ac-MeFuc;CH2OH	0	C14:0		Cb	Ac		Ac-MeFuc		CH2OH			C49H84N5O23	1111.56298555	457.327213735	660.40658625	863.485958765
3365	PD3;C14:0;Ac;Ac;Ac-MeFuc;CH2OH	0	C14:0		Ac	Ac		Ac-MeFuc		CH2OH			C50H85N4O23	1110.56773657	456.331964755	659.41133727	862.490709785
3367	PD3;C14:0;Cb;Ac-MeFuc;CH2OH	0	C14:0				Cb	Ac-MeFuc		CH2OH			C47H82N5O22	1069.55242086	415.316649045	618.39602156	821.475394075
3369	PD3;C14:0;Cb;Cb;Ac-MeFuc;CH2OH	0	C14:0		Cb		Cb	Ac-MeFuc		CH2OH			C48H83N6O23	1112.55823452	458.322462705	661.40183522	864.481207735
3371	PD3;C14:0;Ac;Cb;Ac-MeFuc;CH2OH	0	C14:0		Ac		Cb	Ac-MeFuc		CH2OH			C49H84N5O23	1111.56298555	457.327213735	660.40658625	863.485958765
3373	PD3;C14:0;Cb;Cb;Ac-MeFuc;CH2OH	0	C14:0			Cb	Cb	Ac-MeFuc		CH2OH			C48H83N6O23	1112.55823452	458.322462705	661.40183522	864.481207735
3375	PD3;C14:0;Cb;Cb;Cb;Ac-MeFuc;CH2OH	0	C14:0		Cb	Cb	Cb	Ac-MeFuc		CH2OH			C49H84N7O24	1155.56404817	501.328276355	704.40764887	907.487021385
3377	PD3;C14:0;Ac;Cb;Cb;Ac-MeFuc;CH2OH	0	C14:0		Ac	Cb	Cb	Ac-MeFuc		CH2OH			C50H85N6O24	1154.5687992	500.333027385	703.4123999	906.491772415
3379	PD3;C14:0;Ac;Cb;Ac-MeFuc;CH2OH	0	C14:0			Ac	Cb	Ac-MeFuc		CH2OH			C49H84N5O23	1111.56298555	457.327213735	660.40658625	863.485958765
3381	PD3;C14:0;Cb;Ac;Cb;Ac-MeFuc;CH2OH	0	C14:0		Cb	Ac	Cb	Ac-MeFuc		CH2OH			C50H85N6O24	1154.5687992	500.333027385	703.4123999	906.491772415
3383	PD3;C14:0;Ac;Ac;Cb;Ac-MeFuc;CH2OH	0	C14:0		Ac	Ac	Cb	Ac-MeFuc		CH2OH			C51H86N5O24	1153.57355023	499.337778415	702.41715093	905.496523445
3385	PD3;C14:0;Ac;Ac-MeFuc;CH2OH	0	C14:0				Ac	Ac-MeFuc		CH2OH			C48H83N4O22	1068.55717189	414.321400075	617.40077259	820.480145105
3387	PD3;C14:0;Cb;Ac;Ac-MeFuc;CH2OH	0	C14:0		Cb		Ac	Ac-MeFuc		CH2OH			C49H84N5O23	1111.56298555	457.327213735	660.40658625	863.485958765
3389	PD3;C14:0;Ac;Ac;Ac-MeFuc;CH2OH	0	C14:0		Ac		Ac	Ac-MeFuc		CH2OH			C50H85N4O23	1110.56773657	456.331964755	659.41133727	862.490709785
3391	PD3;C14:0;Cb;Ac;Ac-MeFuc;CH2OH	0	C14:0			Cb	Ac	Ac-MeFuc		CH2OH			C49H84N5O23	1111.56298555	457.327213735	660.40658625	863.485958765
3393	PD3;C14:0;Cb;Cb;Ac;Ac-MeFuc;CH2OH	0	C14:0		Cb	Cb	Ac	Ac-MeFuc		CH2OH			C50H85N6O24	1154.5687992	500.333027385	703.4123999	906.491772415
3395	PD3;C14:0;Ac;Cb;Ac;Ac-MeFuc;CH2OH	0	C14:0		Ac	Cb	Ac	Ac-MeFuc		CH2OH			C51H86N5O24	1153.57355023	499.337778415	702.41715093	905.496523445
3397	PD3;C14:0;Ac;Ac;Ac-MeFuc;CH2OH	0	C14:0			Ac	Ac	Ac-MeFuc		CH2OH			C50H85N4O23	1110.56773657	456.331964755	659.41133727	862.490709785
3399	PD3;C14:0;Cb;Ac;Ac;Ac-MeFuc;CH2OH	0	C14:0		Cb	Ac	Ac	Ac-MeFuc		CH2OH			C51H86N5O24	1153.57355023	499.337778415	702.41715093	905.496523445
3401	PD3;C14:0;Ac;Ac;Ac;Ac-MeFuc;CH2OH	0	C14:0		Ac	Ac	Ac	Ac-MeFuc		CH2OH			C52H87N4O24	1152.57830126	498.342529445	701.42190196	904.501274475
3403	PD3;C14:0;Gro;CH2OH	0	C14:0						Gro	CH2OH			C40H74N4O19	915.50200275	372.310835397	575.390207912	778.469580427
3405	PD3;C14:0;Cb;Gro;CH2OH	0	C14:0		Cb				Gro	CH2OH			C41H75N5O20	958.5078164	415.316649047	618.396021562	821.475394077
3407	PD3;C14:0;Ac;Gro;CH2OH	0	C14:0		Ac				Gro	CH2OH			C42H76N4O20	957.51256743	414.321400077	617.400772592	820.480145107
3409	PD3;C14:0;Cb;Gro;CH2OH	0	C14:0			Cb			Gro	CH2OH			C41H75N5O20	958.5078164	415.316649047	618.396021562	821.475394077
3411	PD3;C14:0;Cb;Cb;Gro;CH2OH	0	C14:0		Cb	Cb			Gro	CH2OH			C42H76N6O21	1001.51363006	458.322462707	661.401835222	864.481207737
3413	PD3;C14:0;Ac;Cb;Gro;CH2OH	0	C14:0		Ac	Cb			Gro	CH2OH			C43H77N5O21	1000.51838108	457.327213727	660.406586242	863.485958757
3415	PD3;C14:0;Ac;Gro;CH2OH	0	C14:0			Ac			Gro	CH2OH			C42H76N4O20	957.51256743	414.321400077	617.400772592	820.480145107
3417	PD3;C14:0;Cb;Ac;Gro;CH2OH	0	C14:0		Cb	Ac			Gro	CH2OH			C43H77N5O21	1000.51838108	457.327213727	660.406586242	863.485958757
3419	PD3;C14:0;Ac;Ac;Gro;CH2OH	0	C14:0		Ac	Ac			Gro	CH2OH			C44H78N4O21	999.52313211	456.331964757	659.411337272	862.490709787
3421	PD3;C14:0;Cb;Gro;CH2OH	0	C14:0				Cb		Gro	CH2OH			C41H75N5O20	958.5078164	415.316649047	618.396021562	821.475394077
3423	PD3;C14:0;Cb;Cb;Gro;CH2OH	0	C14:0		Cb		Cb		Gro	CH2OH			C42H76N6O21	1001.51363006	458.322462707	661.401835222	864.481207737
3425	PD3;C14:0;Ac;Cb;Gro;CH2OH	0	C14:0		Ac		Cb		Gro	CH2OH			C43H77N5O21	1000.51838108	457.327213727	660.406586242	863.485958757
3427	PD3;C14:0;Cb;Cb;Gro;CH2OH	0	C14:0			Cb	Cb		Gro	CH2OH			C42H76N6O21	1001.51363006	458.322462707	661.401835222	864.481207737
3429	PD3;C14:0;Cb;Cb;Cb;Gro;CH2OH	0	C14:0		Cb	Cb	Cb		Gro	CH2OH			C43H77N7O22	1044.51944371	501.328276357	704.407648872	907.487021387
3431	PD3;C14:0;Ac;Cb;Cb;Gro;CH2OH	0	C14:0		Ac	Cb	Cb		Gro	CH2OH			C44H78N6O22	1043.52419474	500.333027387	703.412399902	906.491772417
3433	PD3;C14:0;Ac;Cb;Gro;CH2OH	0	C14:0			Ac	Cb		Gro	CH2OH			C43H77N5O21	1000.51838108	457.327213727	660.406586242	863.485958757
3435	PD3;C14:0;Cb;Ac;Cb;Gro;CH2OH	0	C14:0		Cb	Ac	Cb		Gro	CH2OH			C44H78N6O22	1043.52419474	500.333027387	703.412399902	906.491772417
3437	PD3;C14:0;Ac;Ac;Cb;Gro;CH2OH	0	C14:0		Ac	Ac	Cb		Gro	CH2OH			C45H79N5O22	1042.52894577	499.337778417	702.417150932	905.496523447
3439	PD3;C14:0;Ac;Gro;CH2OH	0	C14:0				Ac		Gro	CH2OH			C42H76N4O20	957.51256743	414.321400077	617.400772592	820.480145107
3441	PD3;C14:0;Cb;Ac;Gro;CH2OH	0	C14:0		Cb		Ac		Gro	CH2OH			C43H77N5O21	1000.51838108	457.327213727	660.406586242	863.485958757
3443	PD3;C14:0;Ac;Ac;Gro;CH2OH	0	C14:0		Ac		Ac		Gro	CH2OH			C44H78N4O21	999.52313211	456.331964757	659.411337272	862.490709787
3445	PD3;C14:0;Cb;Ac;Gro;CH2OH	0	C14:0			Cb	Ac		Gro	CH2OH			C43H77N5O21	1000.51838108	457.327213727	660.406586242	863.485958757
3447	PD3;C14:0;Cb;Cb;Ac;Gro;CH2OH	0	C14:0		Cb	Cb	Ac		Gro	CH2OH			C44H78N6O22	1043.52419474	500.333027387	703.412399902	906.491772417
3449	PD3;C14:0;Ac;Cb;Ac;Gro;CH2OH	0	C14:0		Ac	Cb	Ac		Gro	CH2OH			C45H79N5O22	1042.52894577	499.337778417	702.417150932	905.496523447
3451	PD3;C14:0;Ac;Ac;Gro;CH2OH	0	C14:0			Ac	Ac		Gro	CH2OH			C44H78N4O21	999.52313211	456.331964757	659.411337272	862.490709787
3453	PD3;C14:0;Cb;Ac;Ac;Gro;CH2OH	0	C14:0		Cb	Ac	Ac		Gro	CH2OH			C45H79N5O22	1042.52894577	499.337778417	702.417150932	905.496523447
3455	PD3;C14:0;Ac;Ac;Ac;Gro;CH2OH	0	C14:0		Ac	Ac	Ac		Gro	CH2OH			C46H80N4O22	1041.53369679	498.342529437	701.421901952	904.501274467
3457	PD3;C14:0;Ac;Gro;CH2OH	0	C14:0					Ac	Gro	CH2OH			C42H76N4O20	957.51256743	372.310835394	575.390207909	778.469580424
3459	PD3;C14:0;Cb;Ac;Gro;CH2OH	0	C14:0		Cb			Ac	Gro	CH2OH			C43H77N5O21	1000.51838108	415.316649044	618.396021559	821.475394074
3461	PD3;C14:0;Ac;Ac;Gro;CH2OH	0	C14:0		Ac			Ac	Gro	CH2OH			C44H78N4O21	999.52313211	414.321400074	617.400772589	820.480145104
3463	PD3;C14:0;Cb;Ac;Gro;CH2OH	0	C14:0			Cb		Ac	Gro	CH2OH			C43H77N5O21	1000.51838108	415.316649044	618.396021559	821.475394074
3465	PD3;C14:0;Cb;Cb;Ac;Gro;CH2OH	0	C14:0		Cb	Cb		Ac	Gro	CH2OH			C44H78N6O22	1043.52419474	458.322462704	661.401835219	864.481207734
3467	PD3;C14:0;Ac;Cb;Ac;Gro;CH2OH	0	C14:0		Ac	Cb		Ac	Gro	CH2OH			C45H79N5O22	1042.52894577	457.327213734	660.406586249	863.485958764
3469	PD3;C14:0;Ac;Ac;Gro;CH2OH	0	C14:0			Ac		Ac	Gro	CH2OH			C44H78N4O21	999.52313211	414.321400074	617.400772589	820.480145104
3471	PD3;C14:0;Cb;Ac;Ac;Gro;CH2OH	0	C14:0		Cb	Ac		Ac	Gro	CH2OH			C45H79N5O22	1042.52894577	457.327213734	660.406586249	863.485958764
3473	PD3;C14:0;Ac;Ac;Ac;Gro;CH2OH	0	C14:0		Ac	Ac		Ac	Gro	CH2OH			C46H80N4O22	1041.53369679	456.331964754	659.411337269	862.490709784
3475	PD3;C14:0;Cb;Ac;Gro;CH2OH	0	C14:0				Cb	Ac	Gro	CH2OH			C43H77N5O21	1000.51838108	415.316649044	618.396021559	821.475394074
3477	PD3;C14:0;Cb;Cb;Ac;Gro;CH2OH	0	C14:0		Cb		Cb	Ac	Gro	CH2OH			C44H78N6O22	1043.52419474	458.322462704	661.401835219	864.481207734
3479	PD3;C14:0;Ac;Cb;Ac;Gro;CH2OH	0	C14:0		Ac		Cb	Ac	Gro	CH2OH			C45H79N5O22	1042.52894577	457.327213734	660.406586249	863.485958764
3481	PD3;C14:0;Cb;Cb;Ac;Gro;CH2OH	0	C14:0			Cb	Cb	Ac	Gro	CH2OH			C44H78N6O22	1043.52419474	458.322462704	661.401835219	864.481207734
3483	PD3;C14:0;Cb;Cb;Cb;Ac;Gro;CH2OH	0	C14:0		Cb	Cb	Cb	Ac	Gro	CH2OH			C45H79N7O23	1086.53000839	501.328276354	704.407648869	907.487021384
3485	PD3;C14:0;Ac;Cb;Cb;Ac;Gro;CH2OH	0	C14:0		Ac	Cb	Cb	Ac	Gro	CH2OH			C46H80N6O23	1085.53475942	500.333027384	703.412399899	906.491772414
3487	PD3;C14:0;Ac;Cb;Ac;Gro;CH2OH	0	C14:0			Ac	Cb	Ac	Gro	CH2OH			C45H79N5O22	1042.52894577	457.327213734	660.406586249	863.485958764
3489	PD3;C14:0;Cb;Ac;Cb;Ac;Gro;CH2OH	0	C14:0		Cb	Ac	Cb	Ac	Gro	CH2OH			C46H80N6O23	1085.53475942	500.333027384	703.412399899	906.491772414
3491	PD3;C14:0;Ac;Ac;Cb;Ac;Gro;CH2OH	0	C14:0		Ac	Ac	Cb	Ac	Gro	CH2OH			C47H81N5O23	1084.53951045	499.337778414	702.417150929	905.496523444
3493	PD3;C14:0;Ac;Ac;Gro;CH2OH	0	C14:0				Ac	Ac	Gro	CH2OH			C44H78N4O21	999.52313211	414.321400074	617.400772589	820.480145104
3495	PD3;C14:0;Cb;Ac;Ac;Gro;CH2OH	0	C14:0		Cb		Ac	Ac	Gro	CH2OH			C45H79N5O22	1042.52894577	457.327213734	660.406586249	863.485958764
3497	PD3;C14:0;Ac;Ac;Ac;Gro;CH2OH	0	C14:0		Ac		Ac	Ac	Gro	CH2OH			C46H80N4O22	1041.53369679	456.331964754	659.411337269	862.490709784
3499	PD3;C14:0;Cb;Ac;Ac;Gro;CH2OH	0	C14:0			Cb	Ac	Ac	Gro	CH2OH			C45H79N5O22	1042.52894577	457.327213734	660.406586249	863.485958764
3501	PD3;C14:0;Cb;Cb;Ac;Ac;Gro;CH2OH	0	C14:0		Cb	Cb	Ac	Ac	Gro	CH2OH			C46H80N6O23	1085.53475942	500.333027384	703.412399899	906.491772414
3503	PD3;C14:0;Ac;Cb;Ac;Ac;Gro;CH2OH	0	C14:0		Ac	Cb	Ac	Ac	Gro	CH2OH			C47H81N5O23	1084.53951045	499.337778414	702.417150929	905.496523444
3505	PD3;C14:0;Ac;Ac;Ac;Gro;CH2OH	0	C14:0			Ac	Ac	Ac	Gro	CH2OH			C46H80N4O22	1041.53369679	456.331964754	659.411337269	862.490709784
3507	PD3;C14:0;Cb;Ac;Ac;Ac;Gro;CH2OH	0	C14:0		Cb	Ac	Ac	Ac	Gro	CH2OH			C47H81N5O23	1084.53951045	499.337778414	702.417150929	905.496523444
3509	PD3;C14:0;Ac;Ac;Ac;Ac;Gro;CH2OH	0	C14:0		Ac	Ac	Ac	Ac	Gro	CH2OH			C48H82N4O23	1083.54426148	498.342529444	701.421901959	904.501274474
3511	PD3;C14:0;S;Gro;CH2OH	0	C14:0					S	Gro	CH2OH			C40H74N4O22S	995.45881778	372.310835396	575.390207911	778.469580426
3513	PD3;C14:0;Cb;S;Gro;CH2OH	0	C14:0		Cb			S	Gro	CH2OH			C41H75N5O23S	1038.46463143	415.316649046	618.396021561	821.475394076
3515	PD3;C14:0;Ac;S;Gro;CH2OH	0	C14:0		Ac			S	Gro	CH2OH			C42H76N4O23S	1037.46938246	414.321400076	617.400772591	820.480145106
3517	PD3;C14:0;Cb;S;Gro;CH2OH	0	C14:0			Cb		S	Gro	CH2OH			C41H75N5O23S	1038.46463143	415.316649046	618.396021561	821.475394076
3519	PD3;C14:0;Cb;Cb;S;Gro;CH2OH	0	C14:0		Cb	Cb		S	Gro	CH2OH			C42H76N6O24S	1081.47044509	458.322462706	661.401835221	864.481207736
3521	PD3;C14:0;Ac;Cb;S;Gro;CH2OH	0	C14:0		Ac	Cb		S	Gro	CH2OH			C43H77N5O24S	1080.47519611	457.327213726	660.406586241	863.485958756
3523	PD3;C14:0;Ac;S;Gro;CH2OH	0	C14:0			Ac		S	Gro	CH2OH			C42H76N4O23S	1037.46938246	414.321400076	617.400772591	820.480145106
3525	PD3;C14:0;Cb;Ac;S;Gro;CH2OH	0	C14:0		Cb	Ac		S	Gro	CH2OH			C43H77N5O24S	1080.47519611	457.327213726	660.406586241	863.485958756
3527	PD3;C14:0;Ac;Ac;S;Gro;CH2OH	0	C14:0		Ac	Ac		S	Gro	CH2OH			C44H78N4O24S	1079.47994714	456.331964756	659.411337271	862.490709786
3529	PD3;C14:0;Cb;S;Gro;CH2OH	0	C14:0				Cb	S	Gro	CH2OH			C41H75N5O23S	1038.46463143	415.316649046	618.396021561	821.475394076
3531	PD3;C14:0;Cb;Cb;S;Gro;CH2OH	0	C14:0		Cb		Cb	S	Gro	CH2OH			C42H76N6O24S	1081.47044509	458.322462706	661.401835221	864.481207736
3533	PD3;C14:0;Ac;Cb;S;Gro;CH2OH	0	C14:0		Ac		Cb	S	Gro	CH2OH			C43H77N5O24S	1080.47519611	457.327213726	660.406586241	863.485958756
3535	PD3;C14:0;Cb;Cb;S;Gro;CH2OH	0	C14:0			Cb	Cb	S	Gro	CH2OH			C42H76N6O24S	1081.47044509	458.322462706	661.401835221	864.481207736
3537	PD3;C14:0;Cb;Cb;Cb;S;Gro;CH2OH	0	C14:0		Cb	Cb	Cb	S	Gro	CH2OH			C43H77N7O25S	1124.47625874	501.328276356	704.407648871	907.487021386
3539	PD3;C14:0;Ac;Cb;Cb;S;Gro;CH2OH	0	C14:0		Ac	Cb	Cb	S	Gro	CH2OH			C44H78N6O25S	1123.48100977	500.333027386	703.412399901	906.491772416
3541	PD3;C14:0;Ac;Cb;S;Gro;CH2OH	0	C14:0			Ac	Cb	S	Gro	CH2OH			C43H77N5O24S	1080.47519611	457.327213726	660.406586241	863.485958756
3543	PD3;C14:0;Cb;Ac;Cb;S;Gro;CH2OH	0	C14:0		Cb	Ac	Cb	S	Gro	CH2OH			C44H78N6O25S	1123.48100977	500.333027386	703.412399901	906.491772416
3545	PD3;C14:0;Ac;Ac;Cb;S;Gro;CH2OH	0	C14:0		Ac	Ac	Cb	S	Gro	CH2OH			C45H79N5O25S	1122.4857608	499.337778416	702.417150931	905.496523446
3547	PD3;C14:0;Ac;S;Gro;CH2OH	0	C14:0				Ac	S	Gro	CH2OH			C42H76N4O23S	1037.46938246	414.321400076	617.400772591	820.480145106
3549	PD3;C14:0;Cb;Ac;S;Gro;CH2OH	0	C14:0		Cb		Ac	S	Gro	CH2OH			C43H77N5O24S	1080.47519611	457.327213726	660.406586241	863.485958756
3551	PD3;C14:0;Ac;Ac;S;Gro;CH2OH	0	C14:0		Ac		Ac	S	Gro	CH2OH			C44H78N4O24S	1079.47994714	456.331964756	659.411337271	862.490709786
3553	PD3;C14:0;Cb;Ac;S;Gro;CH2OH	0	C14:0			Cb	Ac	S	Gro	CH2OH			C43H77N5O24S	1080.47519611	457.327213726	660.406586241	863.485958756
3555	PD3;C14:0;Cb;Cb;Ac;S;Gro;CH2OH	0	C14:0		Cb	Cb	Ac	S	Gro	CH2OH			C44H78N6O25S	1123.48100977	500.333027386	703.412399901	906.491772416
3557	PD3;C14:0;Ac;Cb;Ac;S;Gro;CH2OH	0	C14:0		Ac	Cb	Ac	S	Gro	CH2OH			C45H79N5O25S	1122.4857608	499.337778416	702.417150931	905.496523446
3559	PD3;C14:0;Ac;Ac;S;Gro;CH2OH	0	C14:0			Ac	Ac	S	Gro	CH2OH			C44H78N4O24S	1079.47994714	456.331964756	659.411337271	862.490709786
3561	PD3;C14:0;Cb;Ac;Ac;S;Gro;CH2OH	0	C14:0		Cb	Ac	Ac	S	Gro	CH2OH			C45H79N5O25S	1122.4857608	499.337778416	702.417150931	905.496523446
3563	PD3;C14:0;Ac;Ac;Ac;S;Gro;CH2OH	0	C14:0		Ac	Ac	Ac	S	Gro	CH2OH			C46H80N4O25S	1121.49051183	498.342529446	701.421901961	904.501274476
3565	PD3;C14:0;Fuc;Gro;CH2OH	0	C14:0					Fuc	Gro	CH2OH			C46H84N4O23	1061.55991154	372.310835391	575.390207906	778.469580421
3567	PD3;C14:0;Cb;Fuc;Gro;CH2OH	0	C14:0		Cb			Fuc	Gro	CH2OH			C47H85N5O24	1104.5657252	415.316649051	618.396021566	821.475394081
3569	PD3;C14:0;Ac;Fuc;Gro;CH2OH	0	C14:0		Ac			Fuc	Gro	CH2OH			C48H86N4O24	1103.57047622	414.321400071	617.400772586	820.480145101
3571	PD3;C14:0;Cb;Fuc;Gro;CH2OH	0	C14:0			Cb		Fuc	Gro	CH2OH			C47H85N5O24	1104.5657252	415.316649051	618.396021566	821.475394081
3573	PD3;C14:0;Cb;Cb;Fuc;Gro;CH2OH	0	C14:0		Cb	Cb		Fuc	Gro	CH2OH			C48H86N6O25	1147.57153885	458.322462701	661.401835216	864.481207731
3575	PD3;C14:0;Ac;Cb;Fuc;Gro;CH2OH	0	C14:0		Ac	Cb		Fuc	Gro	CH2OH			C49H87N5O25	1146.57628988	457.327213731	660.406586246	863.485958761
3577	PD3;C14:0;Ac;Fuc;Gro;CH2OH	0	C14:0			Ac		Fuc	Gro	CH2OH			C48H86N4O24	1103.57047622	414.321400071	617.400772586	820.480145101
3579	PD3;C14:0;Cb;Ac;Fuc;Gro;CH2OH	0	C14:0		Cb	Ac		Fuc	Gro	CH2OH			C49H87N5O25	1146.57628988	457.327213731	660.406586246	863.485958761
3581	PD3;C14:0;Ac;Ac;Fuc;Gro;CH2OH	0	C14:0		Ac	Ac		Fuc	Gro	CH2OH			C50H88N4O25	1145.58104091	456.331964761	659.411337276	862.490709791
3583	PD3;C14:0;Cb;Fuc;Gro;CH2OH	0	C14:0				Cb	Fuc	Gro	CH2OH			C47H85N5O24	1104.5657252	415.316649051	618.396021566	821.475394081
3585	PD3;C14:0;Cb;Cb;Fuc;Gro;CH2OH	0	C14:0		Cb		Cb	Fuc	Gro	CH2OH			C48H86N6O25	1147.57153885	458.322462701	661.401835216	864.481207731
3587	PD3;C14:0;Ac;Cb;Fuc;Gro;CH2OH	0	C14:0		Ac		Cb	Fuc	Gro	CH2OH			C49H87N5O25	1146.57628988	457.327213731	660.406586246	863.485958761
3589	PD3;C14:0;Cb;Cb;Fuc;Gro;CH2OH	0	C14:0			Cb	Cb	Fuc	Gro	CH2OH			C48H86N6O25	1147.57153885	458.322462701	661.401835216	864.481207731
3591	PD3;C14:0;Cb;Cb;Cb;Fuc;Gro;CH2OH	0	C14:0		Cb	Cb	Cb	Fuc	Gro	CH2OH			C49H87N7O26	1190.57735251	501.328276361	704.407648876	907.487021391
3593	PD3;C14:0;Ac;Cb;Cb;Fuc;Gro;CH2OH	0	C14:0		Ac	Cb	Cb	Fuc	Gro	CH2OH			C50H88N6O26	1189.58210353	500.333027381	703.412399896	906.491772411
3595	PD3;C14:0;Ac;Cb;Fuc;Gro;CH2OH	0	C14:0			Ac	Cb	Fuc	Gro	CH2OH			C49H87N5O25	1146.57628988	457.327213731	660.406586246	863.485958761
3597	PD3;C14:0;Cb;Ac;Cb;Fuc;Gro;CH2OH	0	C14:0		Cb	Ac	Cb	Fuc	Gro	CH2OH			C50H88N6O26	1189.58210353	500.333027381	703.412399896	906.491772411
3599	PD3;C14:0;Ac;Ac;Cb;Fuc;Gro;CH2OH	0	C14:0		Ac	Ac	Cb	Fuc	Gro	CH2OH			C51H89N5O26	1188.58685456	499.337778411	702.417150926	905.496523441
3601	PD3;C14:0;Ac;Fuc;Gro;CH2OH	0	C14:0				Ac	Fuc	Gro	CH2OH			C48H86N4O24	1103.57047622	414.321400071	617.400772586	820.480145101
3603	PD3;C14:0;Cb;Ac;Fuc;Gro;CH2OH	0	C14:0		Cb		Ac	Fuc	Gro	CH2OH			C49H87N5O25	1146.57628988	457.327213731	660.406586246	863.485958761
3605	PD3;C14:0;Ac;Ac;Fuc;Gro;CH2OH	0	C14:0		Ac		Ac	Fuc	Gro	CH2OH			C50H88N4O25	1145.58104091	456.331964761	659.411337276	862.490709791
3607	PD3;C14:0;Cb;Ac;Fuc;Gro;CH2OH	0	C14:0			Cb	Ac	Fuc	Gro	CH2OH			C49H87N5O25	1146.57628988	457.327213731	660.406586246	863.485958761
3609	PD3;C14:0;Cb;Cb;Ac;Fuc;Gro;CH2OH	0	C14:0		Cb	Cb	Ac	Fuc	Gro	CH2OH			C50H88N6O26	1189.58210353	500.333027381	703.412399896	906.491772411
3611	PD3;C14:0;Ac;Cb;Ac;Fuc;Gro;CH2OH	0	C14:0		Ac	Cb	Ac	Fuc	Gro	CH2OH			C51H89N5O26	1188.58685456	499.337778411	702.417150926	905.496523441
3613	PD3;C14:0;Ac;Ac;Fuc;Gro;CH2OH	0	C14:0			Ac	Ac	Fuc	Gro	CH2OH			C50H88N4O25	1145.58104091	456.331964761	659.411337276	862.490709791
3615	PD3;C14:0;Cb;Ac;Ac;Fuc;Gro;CH2OH	0	C14:0		Cb	Ac	Ac	Fuc	Gro	CH2OH			C51H89N5O26	1188.58685456	499.337778411	702.417150926	905.496523441
3617	PD3;C14:0;Ac;Ac;Ac;Fuc;Gro;CH2OH	0	C14:0		Ac	Ac	Ac	Fuc	Gro	CH2OH			C52H90N4O26	1187.59160559	498.342529441	701.421901956	904.501274471
3619	PD3;C14:0;MeFuc;Gro;CH2OH	0	C14:0					MeFuc	Gro	CH2OH			C47H86N4O23	1075.57556161	372.310835397	575.390207912	778.469580427
3621	PD3;C14:0;Cb;MeFuc;Gro;CH2OH	0	C14:0		Cb			MeFuc	Gro	CH2OH			C48H87N5O24	1118.58137526	415.316649047	618.396021562	821.475394077
3623	PD3;C14:0;Ac;MeFuc;Gro;CH2OH	0	C14:0		Ac			MeFuc	Gro	CH2OH			C49H88N4O24	1117.58612629	414.321400077	617.400772592	820.480145107
3625	PD3;C14:0;Cb;MeFuc;Gro;CH2OH	0	C14:0			Cb		MeFuc	Gro	CH2OH			C48H87N5O24	1118.58137526	415.316649047	618.396021562	821.475394077
3627	PD3;C14:0;Cb;Cb;MeFuc;Gro;CH2OH	0	C14:0		Cb	Cb		MeFuc	Gro	CH2OH			C49H88N6O25	1161.58718892	458.322462707	661.401835222	864.481207737
3629	PD3;C14:0;Ac;Cb;MeFuc;Gro;CH2OH	0	C14:0		Ac	Cb		MeFuc	Gro	CH2OH			C50H89N5O25	1160.59193994	457.327213727	660.406586242	863.485958757
3631	PD3;C14:0;Ac;MeFuc;Gro;CH2OH	0	C14:0			Ac		MeFuc	Gro	CH2OH			C49H88N4O24	1117.58612629	414.321400077	617.400772592	820.480145107
3633	PD3;C14:0;Cb;Ac;MeFuc;Gro;CH2OH	0	C14:0		Cb	Ac		MeFuc	Gro	CH2OH			C50H89N5O25	1160.59193994	457.327213727	660.406586242	863.485958757
3635	PD3;C14:0;Ac;Ac;MeFuc;Gro;CH2OH	0	C14:0		Ac	Ac		MeFuc	Gro	CH2OH			C51H90N4O25	1159.59669097	456.331964757	659.411337272	862.490709787
3637	PD3;C14:0;Cb;MeFuc;Gro;CH2OH	0	C14:0				Cb	MeFuc	Gro	CH2OH			C48H87N5O24	1118.58137526	415.316649047	618.396021562	821.475394077
3639	PD3;C14:0;Cb;Cb;MeFuc;Gro;CH2OH	0	C14:0		Cb		Cb	MeFuc	Gro	CH2OH			C49H88N6O25	1161.58718892	458.322462707	661.401835222	864.481207737
3641	PD3;C14:0;Ac;Cb;MeFuc;Gro;CH2OH	0	C14:0		Ac		Cb	MeFuc	Gro	CH2OH			C50H89N5O25	1160.59193994	457.327213727	660.406586242	863.485958757
3643	PD3;C14:0;Cb;Cb;MeFuc;Gro;CH2OH	0	C14:0			Cb	Cb	MeFuc	Gro	CH2OH			C49H88N6O25	1161.58718892	458.322462707	661.401835222	864.481207737
3645	PD3;C14:0;Cb;Cb;Cb;MeFuc;Gro;CH2OH	0	C14:0		Cb	Cb	Cb	MeFuc	Gro	CH2OH			C50H89N7O26	1204.59300257	501.328276357	704.407648872	907.487021387
3647	PD3;C14:0;Ac;Cb;Cb;MeFuc;Gro;CH2OH	0	C14:0		Ac	Cb	Cb	MeFuc	Gro	CH2OH			C51H90N6O26	1203.5977536	500.333027387	703.412399902	906.491772417
3649	PD3;C14:0;Ac;Cb;MeFuc;Gro;CH2OH	0	C14:0			Ac	Cb	MeFuc	Gro	CH2OH			C50H89N5O25	1160.59193994	457.327213727	660.406586242	863.485958757
3651	PD3;C14:0;Cb;Ac;Cb;MeFuc;Gro;CH2OH	0	C14:0		Cb	Ac	Cb	MeFuc	Gro	CH2OH			C51H90N6O26	1203.5977536	500.333027387	703.412399902	906.491772417
3653	PD3;C14:0;Ac;Ac;Cb;MeFuc;Gro;CH2OH	0	C14:0		Ac	Ac	Cb	MeFuc	Gro	CH2OH			C52H91N5O26	1202.60250463	499.337778417	702.417150932	905.496523447
3655	PD3;C14:0;Ac;MeFuc;Gro;CH2OH	0	C14:0				Ac	MeFuc	Gro	CH2OH			C49H88N4O24	1117.58612629	414.321400077	617.400772592	820.480145107
3657	PD3;C14:0;Cb;Ac;MeFuc;Gro;CH2OH	0	C14:0		Cb		Ac	MeFuc	Gro	CH2OH			C50H89N5O25	1160.59193994	457.327213727	660.406586242	863.485958757
3659	PD3;C14:0;Ac;Ac;MeFuc;Gro;CH2OH	0	C14:0		Ac		Ac	MeFuc	Gro	CH2OH			C51H90N4O25	1159.59669097	456.331964757	659.411337272	862.490709787
3661	PD3;C14:0;Cb;Ac;MeFuc;Gro;CH2OH	0	C14:0			Cb	Ac	MeFuc	Gro	CH2OH			C50H89N5O25	1160.59193994	457.327213727	660.406586242	863.485958757
3663	PD3;C14:0;Cb;Cb;Ac;MeFuc;Gro;CH2OH	0	C14:0		Cb	Cb	Ac	MeFuc	Gro	CH2OH			C51H90N6O26	1203.5977536	500.333027387	703.412399902	906.491772417
3665	PD3;C14:0;Ac;Cb;Ac;MeFuc;Gro;CH2OH	0	C14:0		Ac	Cb	Ac	MeFuc	Gro	CH2OH			C52H91N5O26	1202.60250463	499.337778417	702.417150932	905.496523447
3667	PD3;C14:0;Ac;Ac;MeFuc;Gro;CH2OH	0	C14:0			Ac	Ac	MeFuc	Gro	CH2OH			C51H90N4O25	1159.59669097	456.331964757	659.411337272	862.490709787
3669	PD3;C14:0;Cb;Ac;Ac;MeFuc;Gro;CH2OH	0	C14:0		Cb	Ac	Ac	MeFuc	Gro	CH2OH			C52H91N5O26	1202.60250463	499.337778417	702.417150932	905.496523447
3671	PD3;C14:0;Ac;Ac;Ac;MeFuc;Gro;CH2OH	0	C14:0		Ac	Ac	Ac	MeFuc	Gro	CH2OH			C53H92N4O26	1201.60725565	498.342529437	701.421901952	904.501274467
3673	PD3;C14:0;Ara;Gro;CH2OH	0	C14:0					Ara	Gro	CH2OH			C45H82N4O23	1047.54426148	372.310835395	575.39020791	778.469580425
3675	PD3;C14:0;Cb;Ara;Gro;CH2OH	0	C14:0		Cb			Ara	Gro	CH2OH			C46H83N5O24	1090.55007513	415.316649045	618.39602156	821.475394075
3677	PD3;C14:0;Ac;Ara;Gro;CH2OH	0	C14:0		Ac			Ara	Gro	CH2OH			C47H84N4O24	1089.55482616	414.321400075	617.40077259	820.480145105
3679	PD3;C14:0;Cb;Ara;Gro;CH2OH	0	C14:0			Cb		Ara	Gro	CH2OH			C46H83N5O24	1090.55007513	415.316649045	618.39602156	821.475394075
3681	PD3;C14:0;Cb;Cb;Ara;Gro;CH2OH	0	C14:0		Cb	Cb		Ara	Gro	CH2OH			C47H84N6O25	1133.55588879	458.322462705	661.40183522	864.481207735
3683	PD3;C14:0;Ac;Cb;Ara;Gro;CH2OH	0	C14:0		Ac	Cb		Ara	Gro	CH2OH			C48H85N5O25	1132.56063982	457.327213735	660.40658625	863.485958765
3685	PD3;C14:0;Ac;Ara;Gro;CH2OH	0	C14:0			Ac		Ara	Gro	CH2OH			C47H84N4O24	1089.55482616	414.321400075	617.40077259	820.480145105
3687	PD3;C14:0;Cb;Ac;Ara;Gro;CH2OH	0	C14:0		Cb	Ac		Ara	Gro	CH2OH			C48H85N5O25	1132.56063982	457.327213735	660.40658625	863.485958765
3689	PD3;C14:0;Ac;Ac;Ara;Gro;CH2OH	0	C14:0		Ac	Ac		Ara	Gro	CH2OH			C49H86N4O25	1131.56539084	456.331964755	659.41133727	862.490709785
3691	PD3;C14:0;Cb;Ara;Gro;CH2OH	0	C14:0				Cb	Ara	Gro	CH2OH			C46H83N5O24	1090.55007513	415.316649045	618.39602156	821.475394075
3693	PD3;C14:0;Cb;Cb;Ara;Gro;CH2OH	0	C14:0		Cb		Cb	Ara	Gro	CH2OH			C47H84N6O25	1133.55588879	458.322462705	661.40183522	864.481207735
3695	PD3;C14:0;Ac;Cb;Ara;Gro;CH2OH	0	C14:0		Ac		Cb	Ara	Gro	CH2OH			C48H85N5O25	1132.56063982	457.327213735	660.40658625	863.485958765
3697	PD3;C14:0;Cb;Cb;Ara;Gro;CH2OH	0	C14:0			Cb	Cb	Ara	Gro	CH2OH			C47H84N6O25	1133.55588879	458.322462705	661.40183522	864.481207735
3699	PD3;C14:0;Cb;Cb;Cb;Ara;Gro;CH2OH	0	C14:0		Cb	Cb	Cb	Ara	Gro	CH2OH			C48H85N7O26	1176.56170244	501.328276355	704.40764887	907.487021385
3701	PD3;C14:0;Ac;Cb;Cb;Ara;Gro;CH2OH	0	C14:0		Ac	Cb	Cb	Ara	Gro	CH2OH			C49H86N6O26	1175.56645347	500.333027385	703.4123999	906.491772415
3703	PD3;C14:0;Ac;Cb;Ara;Gro;CH2OH	0	C14:0			Ac	Cb	Ara	Gro	CH2OH			C48H85N5O25	1132.56063982	457.327213735	660.40658625	863.485958765
3705	PD3;C14:0;Cb;Ac;Cb;Ara;Gro;CH2OH	0	C14:0		Cb	Ac	Cb	Ara	Gro	CH2OH			C49H86N6O26	1175.56645347	500.333027385	703.4123999	906.491772415
3707	PD3;C14:0;Ac;Ac;Cb;Ara;Gro;CH2OH	0	C14:0		Ac	Ac	Cb	Ara	Gro	CH2OH			C50H87N5O26	1174.5712045	499.337778415	702.41715093	905.496523445
3709	PD3;C14:0;Ac;Ara;Gro;CH2OH	0	C14:0				Ac	Ara	Gro	CH2OH			C47H84N4O24	1089.55482616	414.321400075	617.40077259	820.480145105
3711	PD3;C14:0;Cb;Ac;Ara;Gro;CH2OH	0	C14:0		Cb		Ac	Ara	Gro	CH2OH			C48H85N5O25	1132.56063982	457.327213735	660.40658625	863.485958765
3713	PD3;C14:0;Ac;Ac;Ara;Gro;CH2OH	0	C14:0		Ac		Ac	Ara	Gro	CH2OH			C49H86N4O25	1131.56539084	456.331964755	659.41133727	862.490709785
3715	PD3;C14:0;Cb;Ac;Ara;Gro;CH2OH	0	C14:0			Cb	Ac	Ara	Gro	CH2OH			C48H85N5O25	1132.56063982	457.327213735	660.40658625	863.485958765
3717	PD3;C14:0;Cb;Cb;Ac;Ara;Gro;CH2OH	0	C14:0		Cb	Cb	Ac	Ara	Gro	CH2OH			C49H86N6O26	1175.56645347	500.333027385	703.4123999	906.491772415
3719	PD3;C14:0;Ac;Cb;Ac;Ara;Gro;CH2OH	0	C14:0		Ac	Cb	Ac	Ara	Gro	CH2OH			C50H87N5O26	1174.5712045	499.337778415	702.41715093	905.496523445
3721	PD3;C14:0;Ac;Ac;Ara;Gro;CH2OH	0	C14:0			Ac	Ac	Ara	Gro	CH2OH			C49H86N4O25	1131.56539084	456.331964755	659.41133727	862.490709785
3723	PD3;C14:0;Cb;Ac;Ac;Ara;Gro;CH2OH	0	C14:0		Cb	Ac	Ac	Ara	Gro	CH2OH			C50H87N5O26	1174.5712045	499.337778415	702.41715093	905.496523445
3725	PD3;C14:0;Ac;Ac;Ac;Ara;Gro;CH2OH	0	C14:0		Ac	Ac	Ac	Ara	Gro	CH2OH			C51H88N4O26	1173.57595553	498.342529445	701.42190196	904.501274475
3727	PD3;C14:0;S-MeFuc;Gro;CH2OH	0	C14:0					S-MeFuc	Gro	CH2OH			C47H86N4O26S	1155.53237664	372.310835396	575.390207911	778.469580426
3729	PD3;C14:0;Cb;S-MeFuc;Gro;CH2OH	0	C14:0		Cb			S-MeFuc	Gro	CH2OH			C48H87N5O27S	1198.53819029	415.316649046	618.396021561	821.475394076
3731	PD3;C14:0;Ac;S-MeFuc;Gro;CH2OH	0	C14:0		Ac			S-MeFuc	Gro	CH2OH			C49H88N4O27S	1197.54294132	414.321400076	617.400772591	820.480145106
3733	PD3;C14:0;Cb;S-MeFuc;Gro;CH2OH	0	C14:0			Cb		S-MeFuc	Gro	CH2OH			C48H87N5O27S	1198.53819029	415.316649046	618.396021561	821.475394076
3735	PD3;C14:0;Cb;Cb;S-MeFuc;Gro;CH2OH	0	C14:0		Cb	Cb		S-MeFuc	Gro	CH2OH			C49H88N6O28S	1241.54400395	458.322462706	661.401835221	864.481207736
3737	PD3;C14:0;Ac;Cb;S-MeFuc;Gro;CH2OH	0	C14:0		Ac	Cb		S-MeFuc	Gro	CH2OH			C50H89N5O28S	1240.54875497	457.327213726	660.406586241	863.485958756
3739	PD3;C14:0;Ac;S-MeFuc;Gro;CH2OH	0	C14:0			Ac		S-MeFuc	Gro	CH2OH			C49H88N4O27S	1197.54294132	414.321400076	617.400772591	820.480145106
3741	PD3;C14:0;Cb;Ac;S-MeFuc;Gro;CH2OH	0	C14:0		Cb	Ac		S-MeFuc	Gro	CH2OH			C50H89N5O28S	1240.54875497	457.327213726	660.406586241	863.485958756
3743	PD3;C14:0;Ac;Ac;S-MeFuc;Gro;CH2OH	0	C14:0		Ac	Ac		S-MeFuc	Gro	CH2OH			C51H90N4O28S	1239.553506	456.331964756	659.411337271	862.490709786
3745	PD3;C14:0;Cb;S-MeFuc;Gro;CH2OH	0	C14:0				Cb	S-MeFuc	Gro	CH2OH			C48H87N5O27S	1198.53819029	415.316649046	618.396021561	821.475394076
3747	PD3;C14:0;Cb;Cb;S-MeFuc;Gro;CH2OH	0	C14:0		Cb		Cb	S-MeFuc	Gro	CH2OH			C49H88N6O28S	1241.54400395	458.322462706	661.401835221	864.481207736
3749	PD3;C14:0;Ac;Cb;S-MeFuc;Gro;CH2OH	0	C14:0		Ac		Cb	S-MeFuc	Gro	CH2OH			C50H89N5O28S	1240.54875497	457.327213726	660.406586241	863.485958756
3751	PD3;C14:0;Cb;Cb;S-MeFuc;Gro;CH2OH	0	C14:0			Cb	Cb	S-MeFuc	Gro	CH2OH			C49H88N6O28S	1241.54400395	458.322462706	661.401835221	864.481207736
3753	PD3;C14:0;Cb;Cb;Cb;S-MeFuc;Gro;CH2OH	0	C14:0		Cb	Cb	Cb	S-MeFuc	Gro	CH2OH			C50H89N7O29S	1284.5498176	501.328276356	704.407648871	907.487021386
3755	PD3;C14:0;Ac;Cb;Cb;S-MeFuc;Gro;CH2OH	0	C14:0		Ac	Cb	Cb	S-MeFuc	Gro	CH2OH			C51H90N6O29S	1283.55456863	500.333027386	703.412399901	906.491772416
3757	PD3;C14:0;Ac;Cb;S-MeFuc;Gro;CH2OH	0	C14:0			Ac	Cb	S-MeFuc	Gro	CH2OH			C50H89N5O28S	1240.54875497	457.327213726	660.406586241	863.485958756
3759	PD3;C14:0;Cb;Ac;Cb;S-MeFuc;Gro;CH2OH	0	C14:0		Cb	Ac	Cb	S-MeFuc	Gro	CH2OH			C51H90N6O29S	1283.55456863	500.333027386	703.412399901	906.491772416
3761	PD3;C14:0;Ac;Ac;Cb;S-MeFuc;Gro;CH2OH	0	C14:0		Ac	Ac	Cb	S-MeFuc	Gro	CH2OH			C52H91N5O29S	1282.55931966	499.337778416	702.417150931	905.496523446
3763	PD3;C14:0;Ac;S-MeFuc;Gro;CH2OH	0	C14:0				Ac	S-MeFuc	Gro	CH2OH			C49H88N4O27S	1197.54294132	414.321400076	617.400772591	820.480145106
3765	PD3;C14:0;Cb;Ac;S-MeFuc;Gro;CH2OH	0	C14:0		Cb		Ac	S-MeFuc	Gro	CH2OH			C50H89N5O28S	1240.54875497	457.327213726	660.406586241	863.485958756
3767	PD3;C14:0;Ac;Ac;S-MeFuc;Gro;CH2OH	0	C14:0		Ac		Ac	S-MeFuc	Gro	CH2OH			C51H90N4O28S	1239.553506	456.331964756	659.411337271	862.490709786
3769	PD3;C14:0;Cb;Ac;S-MeFuc;Gro;CH2OH	0	C14:0			Cb	Ac	S-MeFuc	Gro	CH2OH			C50H89N5O28S	1240.54875497	457.327213726	660.406586241	863.485958756
3771	PD3;C14:0;Cb;Cb;Ac;S-MeFuc;Gro;CH2OH	0	C14:0		Cb	Cb	Ac	S-MeFuc	Gro	CH2OH			C51H90N6O29S	1283.55456863	500.333027386	703.412399901	906.491772416
3773	PD3;C14:0;Ac;Cb;Ac;S-MeFuc;Gro;CH2OH	0	C14:0		Ac	Cb	Ac	S-MeFuc	Gro	CH2OH			C52H91N5O29S	1282.55931966	499.337778416	702.417150931	905.496523446
3775	PD3;C14:0;Ac;Ac;S-MeFuc;Gro;CH2OH	0	C14:0			Ac	Ac	S-MeFuc	Gro	CH2OH			C51H90N4O28S	1239.553506	456.331964756	659.411337271	862.490709786
3777	PD3;C14:0;Cb;Ac;Ac;S-MeFuc;Gro;CH2OH	0	C14:0		Cb	Ac	Ac	S-MeFuc	Gro	CH2OH			C52H91N5O29S	1282.55931966	499.337778416	702.417150931	905.496523446
3779	PD3;C14:0;Ac;Ac;Ac;S-MeFuc;Gro;CH2OH	0	C14:0		Ac	Ac	Ac	S-MeFuc	Gro	CH2OH			C53H92N4O29S	1281.56407069	498.342529446	701.421901961	904.501274476
3781	PD3;C14:0;Ac-Fuc;Gro;CH2OH	0	C14:0					Ac-Fuc	Gro	CH2OH			C48H86N4O24	1103.57047622	372.310835388	575.390207903	778.469580418
3783	PD3;C14:0;Cb;Ac-Fuc;Gro;CH2OH	0	C14:0		Cb			Ac-Fuc	Gro	CH2OH			C49H87N5O25	1146.57628988	415.316649048	618.396021563	821.475394078
3785	PD3;C14:0;Ac;Ac-Fuc;Gro;CH2OH	0	C14:0		Ac			Ac-Fuc	Gro	CH2OH			C50H88N4O25	1145.58104091	414.321400078	617.400772593	820.480145108
3787	PD3;C14:0;Cb;Ac-Fuc;Gro;CH2OH	0	C14:0			Cb		Ac-Fuc	Gro	CH2OH			C49H87N5O25	1146.57628988	415.316649048	618.396021563	821.475394078
3789	PD3;C14:0;Cb;Cb;Ac-Fuc;Gro;CH2OH	0	C14:0		Cb	Cb		Ac-Fuc	Gro	CH2OH			C50H88N6O26	1189.58210353	458.322462698	661.401835213	864.481207728
3791	PD3;C14:0;Ac;Cb;Ac-Fuc;Gro;CH2OH	0	C14:0		Ac	Cb		Ac-Fuc	Gro	CH2OH			C51H89N5O26	1188.58685456	457.327213728	660.406586243	863.485958758
3793	PD3;C14:0;Ac;Ac-Fuc;Gro;CH2OH	0	C14:0			Ac		Ac-Fuc	Gro	CH2OH			C50H88N4O25	1145.58104091	414.321400078	617.400772593	820.480145108
3795	PD3;C14:0;Cb;Ac;Ac-Fuc;Gro;CH2OH	0	C14:0		Cb	Ac		Ac-Fuc	Gro	CH2OH			C51H89N5O26	1188.58685456	457.327213728	660.406586243	863.485958758
3797	PD3;C14:0;Ac;Ac;Ac-Fuc;Gro;CH2OH	0	C14:0		Ac	Ac		Ac-Fuc	Gro	CH2OH			C52H90N4O26	1187.59160559	456.331964758	659.411337273	862.490709788
3799	PD3;C14:0;Cb;Ac-Fuc;Gro;CH2OH	0	C14:0				Cb	Ac-Fuc	Gro	CH2OH			C49H87N5O25	1146.57628988	415.316649048	618.396021563	821.475394078
3801	PD3;C14:0;Cb;Cb;Ac-Fuc;Gro;CH2OH	0	C14:0		Cb		Cb	Ac-Fuc	Gro	CH2OH			C50H88N6O26	1189.58210353	458.322462698	661.401835213	864.481207728
3803	PD3;C14:0;Ac;Cb;Ac-Fuc;Gro;CH2OH	0	C14:0		Ac		Cb	Ac-Fuc	Gro	CH2OH			C51H89N5O26	1188.58685456	457.327213728	660.406586243	863.485958758
3805	PD3;C14:0;Cb;Cb;Ac-Fuc;Gro;CH2OH	0	C14:0			Cb	Cb	Ac-Fuc	Gro	CH2OH			C50H88N6O26	1189.58210353	458.322462698	661.401835213	864.481207728
3807	PD3;C14:0;Cb;Cb;Cb;Ac-Fuc;Gro;CH2OH	0	C14:0		Cb	Cb	Cb	Ac-Fuc	Gro	CH2OH			C51H89N7O27	1232.58791719	501.328276358	704.407648873	907.487021388
3809	PD3;C14:0;Ac;Cb;Cb;Ac-Fuc;Gro;CH2OH	0	C14:0		Ac	Cb	Cb	Ac-Fuc	Gro	CH2OH			C52H90N6O27	1231.59266822	500.333027388	703.412399903	906.491772418
3811	PD3;C14:0;Ac;Cb;Ac-Fuc;Gro;CH2OH	0	C14:0			Ac	Cb	Ac-Fuc	Gro	CH2OH			C51H89N5O26	1188.58685456	457.327213728	660.406586243	863.485958758
3813	PD3;C14:0;Cb;Ac;Cb;Ac-Fuc;Gro;CH2OH	0	C14:0		Cb	Ac	Cb	Ac-Fuc	Gro	CH2OH			C52H90N6O27	1231.59266822	500.333027388	703.412399903	906.491772418
3815	PD3;C14:0;Ac;Ac;Cb;Ac-Fuc;Gro;CH2OH	0	C14:0		Ac	Ac	Cb	Ac-Fuc	Gro	CH2OH			C53H91N5O27	1230.59741925	499.337778418	702.417150933	905.496523448
3817	PD3;C14:0;Ac;Ac-Fuc;Gro;CH2OH	0	C14:0				Ac	Ac-Fuc	Gro	CH2OH			C50H88N4O25	1145.58104091	414.321400078	617.400772593	820.480145108
3819	PD3;C14:0;Cb;Ac;Ac-Fuc;Gro;CH2OH	0	C14:0		Cb		Ac	Ac-Fuc	Gro	CH2OH			C51H89N5O26	1188.58685456	457.327213728	660.406586243	863.485958758
3821	PD3;C14:0;Ac;Ac;Ac-Fuc;Gro;CH2OH	0	C14:0		Ac		Ac	Ac-Fuc	Gro	CH2OH			C52H90N4O26	1187.59160559	456.331964758	659.411337273	862.490709788
3823	PD3;C14:0;Cb;Ac;Ac-Fuc;Gro;CH2OH	0	C14:0			Cb	Ac	Ac-Fuc	Gro	CH2OH			C51H89N5O26	1188.58685456	457.327213728	660.406586243	863.485958758
3825	PD3;C14:0;Cb;Cb;Ac;Ac-Fuc;Gro;CH2OH	0	C14:0		Cb	Cb	Ac	Ac-Fuc	Gro	CH2OH			C52H90N6O27	1231.59266822	500.333027388	703.412399903	906.491772418
3827	PD3;C14:0;Ac;Cb;Ac;Ac-Fuc;Gro;CH2OH	0	C14:0		Ac	Cb	Ac	Ac-Fuc	Gro	CH2OH			C53H91N5O27	1230.59741925	499.337778418	702.417150933	905.496523448
3829	PD3;C14:0;Ac;Ac;Ac-Fuc;Gro;CH2OH	0	C14:0			Ac	Ac	Ac-Fuc	Gro	CH2OH			C52H90N4O26	1187.59160559	456.331964758	659.411337273	862.490709788
3831	PD3;C14:0;Cb;Ac;Ac;Ac-Fuc;Gro;CH2OH	0	C14:0		Cb	Ac	Ac	Ac-Fuc	Gro	CH2OH			C53H91N5O27	1230.59741925	499.337778418	702.417150933	905.496523448
3833	PD3;C14:0;Ac;Ac;Ac;Ac-Fuc;Gro;CH2OH	0	C14:0		Ac	Ac	Ac	Ac-Fuc	Gro	CH2OH			C54H92N4O27	1229.60217027	498.342529438	701.421901953	904.501274468
3835	PD3;C14:0;Ac-MeFuc;Gro;CH2OH	0	C14:0					Ac-MeFuc	Gro	CH2OH			C49H88N4O24	1117.58612629	372.310835394	575.390207909	778.469580424
3837	PD3;C14:0;Cb;Ac-MeFuc;Gro;CH2OH	0	C14:0		Cb			Ac-MeFuc	Gro	CH2OH			C50H89N5O25	1160.59193994	415.316649044	618.396021559	821.475394074
3839	PD3;C14:0;Ac;Ac-MeFuc;Gro;CH2OH	0	C14:0		Ac			Ac-MeFuc	Gro	CH2OH			C51H90N4O25	1159.59669097	414.321400074	617.400772589	820.480145104
3841	PD3;C14:0;Cb;Ac-MeFuc;Gro;CH2OH	0	C14:0			Cb		Ac-MeFuc	Gro	CH2OH			C50H89N5O25	1160.59193994	415.316649044	618.396021559	821.475394074
3843	PD3;C14:0;Cb;Cb;Ac-MeFuc;Gro;CH2OH	0	C14:0		Cb	Cb		Ac-MeFuc	Gro	CH2OH			C51H90N6O26	1203.5977536	458.322462704	661.401835219	864.481207734
3845	PD3;C14:0;Ac;Cb;Ac-MeFuc;Gro;CH2OH	0	C14:0		Ac	Cb		Ac-MeFuc	Gro	CH2OH			C52H91N5O26	1202.60250463	457.327213734	660.406586249	863.485958764
3847	PD3;C14:0;Ac;Ac-MeFuc;Gro;CH2OH	0	C14:0			Ac		Ac-MeFuc	Gro	CH2OH			C51H90N4O25	1159.59669097	414.321400074	617.400772589	820.480145104
3849	PD3;C14:0;Cb;Ac;Ac-MeFuc;Gro;CH2OH	0	C14:0		Cb	Ac		Ac-MeFuc	Gro	CH2OH			C52H91N5O26	1202.60250463	457.327213734	660.406586249	863.485958764
3851	PD3;C14:0;Ac;Ac;Ac-MeFuc;Gro;CH2OH	0	C14:0		Ac	Ac		Ac-MeFuc	Gro	CH2OH			C53H92N4O26	1201.60725565	456.331964754	659.411337269	862.490709784
3853	PD3;C14:0;Cb;Ac-MeFuc;Gro;CH2OH	0	C14:0				Cb	Ac-MeFuc	Gro	CH2OH			C50H89N5O25	1160.59193994	415.316649044	618.396021559	821.475394074
3855	PD3;C14:0;Cb;Cb;Ac-MeFuc;Gro;CH2OH	0	C14:0		Cb		Cb	Ac-MeFuc	Gro	CH2OH			C51H90N6O26	1203.5977536	458.322462704	661.401835219	864.481207734
3857	PD3;C14:0;Ac;Cb;Ac-MeFuc;Gro;CH2OH	0	C14:0		Ac		Cb	Ac-MeFuc	Gro	CH2OH			C52H91N5O26	1202.60250463	457.327213734	660.406586249	863.485958764
3859	PD3;C14:0;Cb;Cb;Ac-MeFuc;Gro;CH2OH	0	C14:0			Cb	Cb	Ac-MeFuc	Gro	CH2OH			C51H90N6O26	1203.5977536	458.322462704	661.401835219	864.481207734
3861	PD3;C14:0;Cb;Cb;Cb;Ac-MeFuc;Gro;CH2OH	0	C14:0		Cb	Cb	Cb	Ac-MeFuc	Gro	CH2OH			C52H91N7O27	1246.60356725	501.328276354	704.407648869	907.487021384
3863	PD3;C14:0;Ac;Cb;Cb;Ac-MeFuc;Gro;CH2OH	0	C14:0		Ac	Cb	Cb	Ac-MeFuc	Gro	CH2OH			C53H92N6O27	1245.60831828	500.333027384	703.412399899	906.491772414
3865	PD3;C14:0;Ac;Cb;Ac-MeFuc;Gro;CH2OH	0	C14:0			Ac	Cb	Ac-MeFuc	Gro	CH2OH			C52H91N5O26	1202.60250463	457.327213734	660.406586249	863.485958764
3867	PD3;C14:0;Cb;Ac;Cb;Ac-MeFuc;Gro;CH2OH	0	C14:0		Cb	Ac	Cb	Ac-MeFuc	Gro	CH2OH			C53H92N6O27	1245.60831828	500.333027384	703.412399899	906.491772414
3869	PD3;C14:0;Ac;Ac;Cb;Ac-MeFuc;Gro;CH2OH	0	C14:0		Ac	Ac	Cb	Ac-MeFuc	Gro	CH2OH			C54H93N5O27	1244.61306931	499.337778414	702.417150929	905.496523444
3871	PD3;C14:0;Ac;Ac-MeFuc;Gro;CH2OH	0	C14:0				Ac	Ac-MeFuc	Gro	CH2OH			C51H90N4O25	1159.59669097	414.321400074	617.400772589	820.480145104
3873	PD3;C14:0;Cb;Ac;Ac-MeFuc;Gro;CH2OH	0	C14:0		Cb		Ac	Ac-MeFuc	Gro	CH2OH			C52H91N5O26	1202.60250463	457.327213734	660.406586249	863.485958764
3875	PD3;C14:0;Ac;Ac;Ac-MeFuc;Gro;CH2OH	0	C14:0		Ac		Ac	Ac-MeFuc	Gro	CH2OH			C53H92N4O26	1201.60725565	456.331964754	659.411337269	862.490709784
3877	PD3;C14:0;Cb;Ac;Ac-MeFuc;Gro;CH2OH	0	C14:0			Cb	Ac	Ac-MeFuc	Gro	CH2OH			C52H91N5O26	1202.60250463	457.327213734	660.406586249	863.485958764
3879	PD3;C14:0;Cb;Cb;Ac;Ac-MeFuc;Gro;CH2OH	0	C14:0		Cb	Cb	Ac	Ac-MeFuc	Gro	CH2OH			C53H92N6O27	1245.60831828	500.333027384	703.412399899	906.491772414
3881	PD3;C14:0;Ac;Cb;Ac;Ac-MeFuc;Gro;CH2OH	0	C14:0		Ac	Cb	Ac	Ac-MeFuc	Gro	CH2OH			C54H93N5O27	1244.61306931	499.337778414	702.417150929	905.496523444
3883	PD3;C14:0;Ac;Ac;Ac-MeFuc;Gro;CH2OH	0	C14:0			Ac	Ac	Ac-MeFuc	Gro	CH2OH			C53H92N4O26	1201.60725565	456.331964754	659.411337269	862.490709784
3885	PD3;C14:0;Cb;Ac;Ac;Ac-MeFuc;Gro;CH2OH	0	C14:0		Cb	Ac	Ac	Ac-MeFuc	Gro	CH2OH			C54H93N5O27	1244.61306931	499.337778414	702.417150929	905.496523444
3887	PD3;C14:0;Ac;Ac;Ac;Ac-MeFuc;Gro;CH2OH	0	C14:0		Ac	Ac	Ac	Ac-MeFuc	Gro	CH2OH			C55H94N4O27	1243.61782034	498.342529444	701.421901959	904.501274474
3889	PD3;C14:0;Man;CH2OH	0	C14:0						Man	CH2OH			C43H77N4O21	986.51530708	372.310835393	575.390207908	778.469580423
3891	PD3;C14:0;Cb;Man;CH2OH	0	C14:0		Cb				Man	CH2OH			C44H78N5O22	1029.52112073	415.316649043	618.396021558	821.475394073
3893	PD3;C14:0;Ac;Man;CH2OH	0	C14:0		Ac				Man	CH2OH			C45H79N4O22	1028.52587176	414.321400073	617.400772588	820.480145103
3895	PD3;C14:0;Cb;Man;CH2OH	0	C14:0			Cb			Man	CH2OH			C44H78N5O22	1029.52112073	415.316649043	618.396021558	821.475394073
3897	PD3;C14:0;Cb;Cb;Man;CH2OH	0	C14:0		Cb	Cb			Man	CH2OH			C45H79N6O23	1072.52693439	458.322462703	661.401835218	864.481207733
3899	PD3;C14:0;Ac;Cb;Man;CH2OH	0	C14:0		Ac	Cb			Man	CH2OH			C46H80N5O23	1071.53168542	457.327213733	660.406586248	863.485958763
3901	PD3;C14:0;Ac;Man;CH2OH	0	C14:0			Ac			Man	CH2OH			C45H79N4O22	1028.52587176	414.321400073	617.400772588	820.480145103
3903	PD3;C14:0;Cb;Ac;Man;CH2OH	0	C14:0		Cb	Ac			Man	CH2OH			C46H80N5O23	1071.53168542	457.327213733	660.406586248	863.485958763
3905	PD3;C14:0;Ac;Ac;Man;CH2OH	0	C14:0		Ac	Ac			Man	CH2OH			C47H81N4O23	1070.53643645	456.331964763	659.411337278	862.490709793
3907	PD3;C14:0;Cb;Man;CH2OH	0	C14:0				Cb		Man	CH2OH			C44H78N5O22	1029.52112073	415.316649043	618.396021558	821.475394073
3909	PD3;C14:0;Cb;Cb;Man;CH2OH	0	C14:0		Cb		Cb		Man	CH2OH			C45H79N6O23	1072.52693439	458.322462703	661.401835218	864.481207733
3911	PD3;C14:0;Ac;Cb;Man;CH2OH	0	C14:0		Ac		Cb		Man	CH2OH			C46H80N5O23	1071.53168542	457.327213733	660.406586248	863.485958763
3913	PD3;C14:0;Cb;Cb;Man;CH2OH	0	C14:0			Cb	Cb		Man	CH2OH			C45H79N6O23	1072.52693439	458.322462703	661.401835218	864.481207733
3915	PD3;C14:0;Cb;Cb;Cb;Man;CH2OH	0	C14:0		Cb	Cb	Cb		Man	CH2OH			C46H80N7O24	1115.53274804	501.328276353	704.407648868	907.487021383
3917	PD3;C14:0;Ac;Cb;Cb;Man;CH2OH	0	C14:0		Ac	Cb	Cb		Man	CH2OH			C47H81N6O24	1114.53749907	500.333027383	703.412399898	906.491772413
3919	PD3;C14:0;Ac;Cb;Man;CH2OH	0	C14:0			Ac	Cb		Man	CH2OH			C46H80N5O23	1071.53168542	457.327213733	660.406586248	863.485958763
3921	PD3;C14:0;Cb;Ac;Cb;Man;CH2OH	0	C14:0		Cb	Ac	Cb		Man	CH2OH			C47H81N6O24	1114.53749907	500.333027383	703.412399898	906.491772413
3923	PD3;C14:0;Ac;Ac;Cb;Man;CH2OH	0	C14:0		Ac	Ac	Cb		Man	CH2OH			C48H82N5O24	1113.5422501	499.337778413	702.417150928	905.496523443
3925	PD3;C14:0;Ac;Man;CH2OH	0	C14:0				Ac		Man	CH2OH			C45H79N4O22	1028.52587176	414.321400073	617.400772588	820.480145103
3927	PD3;C14:0;Cb;Ac;Man;CH2OH	0	C14:0		Cb		Ac		Man	CH2OH			C46H80N5O23	1071.53168542	457.327213733	660.406586248	863.485958763
3929	PD3;C14:0;Ac;Ac;Man;CH2OH	0	C14:0		Ac		Ac		Man	CH2OH			C47H81N4O23	1070.53643645	456.331964763	659.411337278	862.490709793
3931	PD3;C14:0;Cb;Ac;Man;CH2OH	0	C14:0			Cb	Ac		Man	CH2OH			C46H80N5O23	1071.53168542	457.327213733	660.406586248	863.485958763
3933	PD3;C14:0;Cb;Cb;Ac;Man;CH2OH	0	C14:0		Cb	Cb	Ac		Man	CH2OH			C47H81N6O24	1114.53749907	500.333027383	703.412399898	906.491772413
3935	PD3;C14:0;Ac;Cb;Ac;Man;CH2OH	0	C14:0		Ac	Cb	Ac		Man	CH2OH			C48H82N5O24	1113.5422501	499.337778413	702.417150928	905.496523443
3937	PD3;C14:0;Ac;Ac;Man;CH2OH	0	C14:0			Ac	Ac		Man	CH2OH			C47H81N4O23	1070.53643645	456.331964763	659.411337278	862.490709793
3939	PD3;C14:0;Cb;Ac;Ac;Man;CH2OH	0	C14:0		Cb	Ac	Ac		Man	CH2OH			C48H82N5O24	1113.5422501	499.337778413	702.417150928	905.496523443
3941	PD3;C14:0;Ac;Ac;Ac;Man;CH2OH	0	C14:0		Ac	Ac	Ac		Man	CH2OH			C49H83N4O24	1112.54700113	498.342529443	701.421901958	904.501274473
3943	PD3;C14:0;Ac;Man;CH2OH	0	C14:0					Ac	Man	CH2OH			C45H79N4O22	1028.52587176	372.31083539	575.390207905	778.46958042
3945	PD3;C14:0;Cb;Ac;Man;CH2OH	0	C14:0		Cb			Ac	Man	CH2OH			C46H80N5O23	1071.53168542	415.31664905	618.396021565	821.47539408
3947	PD3;C14:0;Ac;Ac;Man;CH2OH	0	C14:0		Ac			Ac	Man	CH2OH			C47H81N4O23	1070.53643645	414.32140008	617.400772595	820.48014511
3949	PD3;C14:0;Cb;Ac;Man;CH2OH	0	C14:0			Cb		Ac	Man	CH2OH			C46H80N5O23	1071.53168542	415.31664905	618.396021565	821.47539408
3951	PD3;C14:0;Cb;Cb;Ac;Man;CH2OH	0	C14:0		Cb	Cb		Ac	Man	CH2OH			C47H81N6O24	1114.53749907	458.3224627	661.401835215	864.48120773
3953	PD3;C14:0;Ac;Cb;Ac;Man;CH2OH	0	C14:0		Ac	Cb		Ac	Man	CH2OH			C48H82N5O24	1113.5422501	457.32721373	660.406586245	863.48595876
3955	PD3;C14:0;Ac;Ac;Man;CH2OH	0	C14:0			Ac		Ac	Man	CH2OH			C47H81N4O23	1070.53643645	414.32140008	617.400772595	820.48014511
3957	PD3;C14:0;Cb;Ac;Ac;Man;CH2OH	0	C14:0		Cb	Ac		Ac	Man	CH2OH			C48H82N5O24	1113.5422501	457.32721373	660.406586245	863.48595876
3959	PD3;C14:0;Ac;Ac;Ac;Man;CH2OH	0	C14:0		Ac	Ac		Ac	Man	CH2OH			C49H83N4O24	1112.54700113	456.33196476	659.411337275	862.49070979
3961	PD3;C14:0;Cb;Ac;Man;CH2OH	0	C14:0				Cb	Ac	Man	CH2OH			C46H80N5O23	1071.53168542	415.31664905	618.396021565	821.47539408
3963	PD3;C14:0;Cb;Cb;Ac;Man;CH2OH	0	C14:0		Cb		Cb	Ac	Man	CH2OH			C47H81N6O24	1114.53749907	458.3224627	661.401835215	864.48120773
3965	PD3;C14:0;Ac;Cb;Ac;Man;CH2OH	0	C14:0		Ac		Cb	Ac	Man	CH2OH			C48H82N5O24	1113.5422501	457.32721373	660.406586245	863.48595876
3967	PD3;C14:0;Cb;Cb;Ac;Man;CH2OH	0	C14:0			Cb	Cb	Ac	Man	CH2OH			C47H81N6O24	1114.53749907	458.3224627	661.401835215	864.48120773
3969	PD3;C14:0;Cb;Cb;Cb;Ac;Man;CH2OH	0	C14:0		Cb	Cb	Cb	Ac	Man	CH2OH			C48H82N7O25	1157.54331273	501.32827636	704.407648875	907.48702139
3971	PD3;C14:0;Ac;Cb;Cb;Ac;Man;CH2OH	0	C14:0		Ac	Cb	Cb	Ac	Man	CH2OH			C49H83N6O25	1156.54806376	500.33302739	703.412399905	906.49177242
3973	PD3;C14:0;Ac;Cb;Ac;Man;CH2OH	0	C14:0			Ac	Cb	Ac	Man	CH2OH			C48H82N5O24	1113.5422501	457.32721373	660.406586245	863.48595876
3975	PD3;C14:0;Cb;Ac;Cb;Ac;Man;CH2OH	0	C14:0		Cb	Ac	Cb	Ac	Man	CH2OH			C49H83N6O25	1156.54806376	500.33302739	703.412399905	906.49177242
3977	PD3;C14:0;Ac;Ac;Cb;Ac;Man;CH2OH	0	C14:0		Ac	Ac	Cb	Ac	Man	CH2OH			C50H84N5O25	1155.55281478	499.33777841	702.417150925	905.49652344
3979	PD3;C14:0;Ac;Ac;Man;CH2OH	0	C14:0				Ac	Ac	Man	CH2OH			C47H81N4O23	1070.53643645	414.32140008	617.400772595	820.48014511
3981	PD3;C14:0;Cb;Ac;Ac;Man;CH2OH	0	C14:0		Cb		Ac	Ac	Man	CH2OH			C48H82N5O24	1113.5422501	457.32721373	660.406586245	863.48595876
3983	PD3;C14:0;Ac;Ac;Ac;Man;CH2OH	0	C14:0		Ac		Ac	Ac	Man	CH2OH			C49H83N4O24	1112.54700113	456.33196476	659.411337275	862.49070979
3985	PD3;C14:0;Cb;Ac;Ac;Man;CH2OH	0	C14:0			Cb	Ac	Ac	Man	CH2OH			C48H82N5O24	1113.5422501	457.32721373	660.406586245	863.48595876
3987	PD3;C14:0;Cb;Cb;Ac;Ac;Man;CH2OH	0	C14:0		Cb	Cb	Ac	Ac	Man	CH2OH			C49H83N6O25	1156.54806376	500.33302739	703.412399905	906.49177242
3989	PD3;C14:0;Ac;Cb;Ac;Ac;Man;CH2OH	0	C14:0		Ac	Cb	Ac	Ac	Man	CH2OH			C50H84N5O25	1155.55281478	499.33777841	702.417150925	905.49652344
3991	PD3;C14:0;Ac;Ac;Ac;Man;CH2OH	0	C14:0			Ac	Ac	Ac	Man	CH2OH			C49H83N4O24	1112.54700113	456.33196476	659.411337275	862.49070979
3993	PD3;C14:0;Cb;Ac;Ac;Ac;Man;CH2OH	0	C14:0		Cb	Ac	Ac	Ac	Man	CH2OH			C50H84N5O25	1155.55281478	499.33777841	702.417150925	905.49652344
3995	PD3;C14:0;Ac;Ac;Ac;Ac;Man;CH2OH	0	C14:0		Ac	Ac	Ac	Ac	Man	CH2OH			C51H85N4O25	1154.55756581	498.34252944	701.421901955	904.50127447
3997	PD3;C14:0;S;Man;CH2OH	0	C14:0					S	Man	CH2OH			C43H77N4O24S	1066.47212211	372.310835392	575.390207907	778.469580422
[truncated: 864,053+ more rows]
