# Supplementary material for: Lipo-chitooligosaccharides as regulatory signals of fungal growth and development
Source: Nat Commun. 2020 Aug 4;11:3897. doi: 10.1038/s41467-020-17615-5 (PMC7403392; doi:10.1038/s41467-020-17615-5)
Supplement: Supplementary file 7 — Supplementary Data 5 [file 41467_2020_17615_MOESM7_ESM.zip › Multiple Reaction Monitoring mass spectrometry database for polymerization degree of 4/LCOdb_V3.1_PD4HR.xlsx]

## Sheet: Feuil1
#	LCO trivial name	n	R1	R2	R3	R4	R5	R6	R7	R8	R9	R10	Elemental Composition	Precursor mass	B1 Product mass	B2 Product mass	B3 Product mass
866052	PD4;C14:0	1	C14:0										C44H78N4O21	999.523132111	372.310835392	575.390207907	778.469580422
866054	PD4;C14:0;Cb	1	C14:0		Cb								C45H79N5O22	1042.528945766	415.316649047	618.396021562	821.475394077
866056	PD4;C14:0;Ac	1	C14:0		Ac								C46H80N4O22	1041.533696794	414.321400075	617.40077259	820.480145105
866058	PD4;C14:0;Cb	1	C14:0			Cb							C45H79N5O22	1042.528945766	415.316649047	618.396021562	821.475394077
866060	PD4;C14:0;Cb;Cb	1	C14:0		Cb	Cb							C46H80N6O23	1085.534759421	458.322462702	661.401835217	864.481207732
866062	PD4;C14:0;Ac;Cb	1	C14:0		Ac	Cb							C47H81N5O23	1084.539510449	457.32721373	660.406586245	863.48595876
866064	PD4;C14:0;Ac	1	C14:0			Ac							C46H80N4O22	1041.533696794	414.321400075	617.40077259	820.480145105
866066	PD4;C14:0;Cb;Ac	1	C14:0		Cb	Ac							C47H81N5O23	1084.539510449	457.32721373	660.406586245	863.48595876
866068	PD4;C14:0;Ac;Ac	1	C14:0		Ac	Ac							C48H82N4O23	1083.544261477	456.331964758	659.411337273	862.490709788
866070	PD4;C14:0;Cb	1	C14:0				Cb						C45H79N5O22	1042.528945766	415.316649047	618.396021562	821.475394077
866072	PD4;C14:0;Cb;Cb	1	C14:0		Cb		Cb						C46H80N6O23	1085.534759421	458.322462702	661.401835217	864.481207732
866074	PD4;C14:0;Ac;Cb	1	C14:0		Ac		Cb						C47H81N5O23	1084.539510449	457.32721373	660.406586245	863.48595876
866076	PD4;C14:0;Cb;Cb	1	C14:0			Cb	Cb						C46H80N6O23	1085.534759421	458.322462702	661.401835217	864.481207732
866078	PD4;C14:0;Cb;Cb;Cb	1	C14:0		Cb	Cb	Cb						C47H81N7O24	1128.540573076	501.328276357	704.407648872	907.487021387
866080	PD4;C14:0;Ac;Cb;Cb	1	C14:0		Ac	Cb	Cb						C48H82N6O24	1127.545324104	500.333027385	703.4123999	906.491772415
866082	PD4;C14:0;Ac;Cb	1	C14:0			Ac	Cb						C47H81N5O23	1084.539510449	457.32721373	660.406586245	863.48595876
866084	PD4;C14:0;Cb;Ac;Cb	1	C14:0		Cb	Ac	Cb						C48H82N6O24	1127.545324104	500.333027385	703.4123999	906.491772415
866086	PD4;C14:0;Ac;Ac;Cb	1	C14:0		Ac	Ac	Cb						C49H83N5O24	1126.550075132	499.337778413	702.417150928	905.496523443
866088	PD4;C14:0;Ac	1	C14:0				Ac						C46H80N4O22	1041.533696794	414.321400075	617.40077259	820.480145105
866090	PD4;C14:0;Cb;Ac	1	C14:0		Cb		Ac						C47H81N5O23	1084.539510449	457.32721373	660.406586245	863.48595876
866092	PD4;C14:0;Ac;Ac	1	C14:0		Ac		Ac						C48H82N4O23	1083.544261477	456.331964758	659.411337273	862.490709788
866094	PD4;C14:0;Cb;Ac	1	C14:0			Cb	Ac						C47H81N5O23	1084.539510449	457.32721373	660.406586245	863.48595876
866096	PD4;C14:0;Cb;Cb;Ac	1	C14:0		Cb	Cb	Ac						C48H82N6O24	1127.545324104	500.333027385	703.4123999	906.491772415
866098	PD4;C14:0;Ac;Cb;Ac	1	C14:0		Ac	Cb	Ac						C49H83N5O24	1126.550075132	499.337778413	702.417150928	905.496523443
866100	PD4;C14:0;Ac;Ac	1	C14:0			Ac	Ac						C48H82N4O23	1083.544261477	456.331964758	659.411337273	862.490709788
866102	PD4;C14:0;Cb;Ac;Ac	1	C14:0		Cb	Ac	Ac						C49H83N5O24	1126.550075132	499.337778413	702.417150928	905.496523443
866104	PD4;C14:0;Ac;Ac;Ac	1	C14:0		Ac	Ac	Ac						C50H84N4O24	1125.55482616	498.342529441	701.421901956	904.501274471
866106	PD4;C14:0;Ac	1	C14:0					Ac					C46H80N4O22	1041.533696794	372.310835392	575.390207907	778.469580422
866108	PD4;C14:0;Cb;Ac	1	C14:0		Cb			Ac					C47H81N5O23	1084.539510449	415.316649047	618.396021562	821.475394077
866110	PD4;C14:0;Ac;Ac	1	C14:0		Ac			Ac					C48H82N4O23	1083.544261477	414.321400075	617.40077259	820.480145105
866112	PD4;C14:0;Cb;Ac	1	C14:0			Cb		Ac					C47H81N5O23	1084.539510449	415.316649047	618.396021562	821.475394077
866114	PD4;C14:0;Cb;Cb;Ac	1	C14:0		Cb	Cb		Ac					C48H82N6O24	1127.545324104	458.322462702	661.401835217	864.481207732
866116	PD4;C14:0;Ac;Cb;Ac	1	C14:0		Ac	Cb		Ac					C49H83N5O24	1126.550075132	457.32721373	660.406586245	863.48595876
866118	PD4;C14:0;Ac;Ac	1	C14:0			Ac		Ac					C48H82N4O23	1083.544261477	414.321400075	617.40077259	820.480145105
866120	PD4;C14:0;Cb;Ac;Ac	1	C14:0		Cb	Ac		Ac					C49H83N5O24	1126.550075132	457.32721373	660.406586245	863.48595876
866122	PD4;C14:0;Ac;Ac;Ac	1	C14:0		Ac	Ac		Ac					C50H84N4O24	1125.55482616	456.331964758	659.411337273	862.490709788
866124	PD4;C14:0;Cb;Ac	1	C14:0				Cb	Ac					C47H81N5O23	1084.539510449	415.316649047	618.396021562	821.475394077
866126	PD4;C14:0;Cb;Cb;Ac	1	C14:0		Cb		Cb	Ac					C48H82N6O24	1127.545324104	458.322462702	661.401835217	864.481207732
866128	PD4;C14:0;Ac;Cb;Ac	1	C14:0		Ac		Cb	Ac					C49H83N5O24	1126.550075132	457.32721373	660.406586245	863.48595876
866130	PD4;C14:0;Cb;Cb;Ac	1	C14:0			Cb	Cb	Ac					C48H82N6O24	1127.545324104	458.322462702	661.401835217	864.481207732
866132	PD4;C14:0;Cb;Cb;Cb;Ac	1	C14:0		Cb	Cb	Cb	Ac					C49H83N7O25	1170.551137759	501.328276357	704.407648872	907.487021387
866134	PD4;C14:0;Ac;Cb;Cb;Ac	1	C14:0		Ac	Cb	Cb	Ac					C50H84N6O25	1169.555888787	500.333027385	703.4123999	906.491772415
866136	PD4;C14:0;Ac;Cb;Ac	1	C14:0			Ac	Cb	Ac					C49H83N5O24	1126.550075132	457.32721373	660.406586245	863.48595876
866138	PD4;C14:0;Cb;Ac;Cb;Ac	1	C14:0		Cb	Ac	Cb	Ac					C50H84N6O25	1169.555888787	500.333027385	703.4123999	906.491772415
866140	PD4;C14:0;Ac;Ac;Cb;Ac	1	C14:0		Ac	Ac	Cb	Ac					C51H85N5O25	1168.560639815	499.337778413	702.417150928	905.496523443
866142	PD4;C14:0;Ac;Ac	1	C14:0				Ac	Ac					C48H82N4O23	1083.544261477	414.321400075	617.40077259	820.480145105
866144	PD4;C14:0;Cb;Ac;Ac	1	C14:0		Cb		Ac	Ac					C49H83N5O24	1126.550075132	457.32721373	660.406586245	863.48595876
866146	PD4;C14:0;Ac;Ac;Ac	1	C14:0		Ac		Ac	Ac					C50H84N4O24	1125.55482616	456.331964758	659.411337273	862.490709788
866148	PD4;C14:0;Cb;Ac;Ac	1	C14:0			Cb	Ac	Ac					C49H83N5O24	1126.550075132	457.32721373	660.406586245	863.48595876
866150	PD4;C14:0;Cb;Cb;Ac;Ac	1	C14:0		Cb	Cb	Ac	Ac					C50H84N6O25	1169.555888787	500.333027385	703.4123999	906.491772415
866152	PD4;C14:0;Ac;Cb;Ac;Ac	1	C14:0		Ac	Cb	Ac	Ac					C51H85N5O25	1168.560639815	499.337778413	702.417150928	905.496523443
866154	PD4;C14:0;Ac;Ac;Ac	1	C14:0			Ac	Ac	Ac					C50H84N4O24	1125.55482616	456.331964758	659.411337273	862.490709788
866156	PD4;C14:0;Cb;Ac;Ac;Ac	1	C14:0		Cb	Ac	Ac	Ac					C51H85N5O25	1168.560639815	499.337778413	702.417150928	905.496523443
866158	PD4;C14:0;Ac;Ac;Ac;Ac	1	C14:0		Ac	Ac	Ac	Ac					C52H86N4O25	1167.565390843	498.342529441	701.421901956	904.501274471
866160	PD4;C14:0;S	1	C14:0					S					C44H78N4O24S	1079.479947142	372.310835392	575.390207907	778.469580422
866162	PD4;C14:0;Cb;S	1	C14:0		Cb			S					C45H79N5O25S	1122.485760797	415.316649047	618.396021562	821.475394077
866164	PD4;C14:0;Ac;S	1	C14:0		Ac			S					C46H80N4O25S	1121.490511825	414.321400075	617.40077259	820.480145105
866166	PD4;C14:0;Cb;S	1	C14:0			Cb		S					C45H79N5O25S	1122.485760797	415.316649047	618.396021562	821.475394077
866168	PD4;C14:0;Cb;Cb;S	1	C14:0		Cb	Cb		S					C46H80N6O26S	1165.491574452	458.322462702	661.401835217	864.481207732
866170	PD4;C14:0;Ac;Cb;S	1	C14:0		Ac	Cb		S					C47H81N5O26S	1164.49632548	457.32721373	660.406586245	863.48595876
866172	PD4;C14:0;Ac;S	1	C14:0			Ac		S					C46H80N4O25S	1121.490511825	414.321400075	617.40077259	820.480145105
866174	PD4;C14:0;Cb;Ac;S	1	C14:0		Cb	Ac		S					C47H81N5O26S	1164.49632548	457.32721373	660.406586245	863.48595876
866176	PD4;C14:0;Ac;Ac;S	1	C14:0		Ac	Ac		S					C48H82N4O26S	1163.501076508	456.331964758	659.411337273	862.490709788
866178	PD4;C14:0;Cb;S	1	C14:0				Cb	S					C45H79N5O25S	1122.485760797	415.316649047	618.396021562	821.475394077
866180	PD4;C14:0;Cb;Cb;S	1	C14:0		Cb		Cb	S					C46H80N6O26S	1165.491574452	458.322462702	661.401835217	864.481207732
866182	PD4;C14:0;Ac;Cb;S	1	C14:0		Ac		Cb	S					C47H81N5O26S	1164.49632548	457.32721373	660.406586245	863.48595876
866184	PD4;C14:0;Cb;Cb;S	1	C14:0			Cb	Cb	S					C46H80N6O26S	1165.491574452	458.322462702	661.401835217	864.481207732
866186	PD4;C14:0;Cb;Cb;Cb;S	1	C14:0		Cb	Cb	Cb	S					C47H81N7O27S	1208.497388107	501.328276357	704.407648872	907.487021387
866188	PD4;C14:0;Ac;Cb;Cb;S	1	C14:0		Ac	Cb	Cb	S					C48H82N6O27S	1207.502139135	500.333027385	703.4123999	906.491772415
866190	PD4;C14:0;Ac;Cb;S	1	C14:0			Ac	Cb	S					C47H81N5O26S	1164.49632548	457.32721373	660.406586245	863.48595876
866192	PD4;C14:0;Cb;Ac;Cb;S	1	C14:0		Cb	Ac	Cb	S					C48H82N6O27S	1207.502139135	500.333027385	703.4123999	906.491772415
866194	PD4;C14:0;Ac;Ac;Cb;S	1	C14:0		Ac	Ac	Cb	S					C49H83N5O27S	1206.506890163	499.337778413	702.417150928	905.496523443
866196	PD4;C14:0;Ac;S	1	C14:0				Ac	S					C46H80N4O25S	1121.490511825	414.321400075	617.40077259	820.480145105
866198	PD4;C14:0;Cb;Ac;S	1	C14:0		Cb		Ac	S					C47H81N5O26S	1164.49632548	457.32721373	660.406586245	863.48595876
866200	PD4;C14:0;Ac;Ac;S	1	C14:0		Ac		Ac	S					C48H82N4O26S	1163.501076508	456.331964758	659.411337273	862.490709788
866202	PD4;C14:0;Cb;Ac;S	1	C14:0			Cb	Ac	S					C47H81N5O26S	1164.49632548	457.32721373	660.406586245	863.48595876
866204	PD4;C14:0;Cb;Cb;Ac;S	1	C14:0		Cb	Cb	Ac	S					C48H82N6O27S	1207.502139135	500.333027385	703.4123999	906.491772415
866206	PD4;C14:0;Ac;Cb;Ac;S	1	C14:0		Ac	Cb	Ac	S					C49H83N5O27S	1206.506890163	499.337778413	702.417150928	905.496523443
866208	PD4;C14:0;Ac;Ac;S	1	C14:0			Ac	Ac	S					C48H82N4O26S	1163.501076508	456.331964758	659.411337273	862.490709788
866210	PD4;C14:0;Cb;Ac;Ac;S	1	C14:0		Cb	Ac	Ac	S					C49H83N5O27S	1206.506890163	499.337778413	702.417150928	905.496523443
866212	PD4;C14:0;Ac;Ac;Ac;S	1	C14:0		Ac	Ac	Ac	S					C50H84N4O27S	1205.511641191	498.342529441	701.421901956	904.501274471
866214	PD4;C14:0;Fuc	1	C14:0					Fuc					C50H88N4O25	1145.581040907	372.310835392	575.390207907	778.469580422
866216	PD4;C14:0;Cb;Fuc	1	C14:0		Cb			Fuc					C51H89N5O26	1188.586854562	415.316649047	618.396021562	821.475394077
866218	PD4;C14:0;Ac;Fuc	1	C14:0		Ac			Fuc					C52H90N4O26	1187.59160559	414.321400075	617.40077259	820.480145105
866220	PD4;C14:0;Cb;Fuc	1	C14:0			Cb		Fuc					C51H89N5O26	1188.586854562	415.316649047	618.396021562	821.475394077
866222	PD4;C14:0;Cb;Cb;Fuc	1	C14:0		Cb	Cb		Fuc					C52H90N6O27	1231.592668217	458.322462702	661.401835217	864.481207732
866224	PD4;C14:0;Ac;Cb;Fuc	1	C14:0		Ac	Cb		Fuc					C53H91N5O27	1230.597419245	457.32721373	660.406586245	863.48595876
866226	PD4;C14:0;Ac;Fuc	1	C14:0			Ac		Fuc					C52H90N4O26	1187.59160559	414.321400075	617.40077259	820.480145105
866228	PD4;C14:0;Cb;Ac;Fuc	1	C14:0		Cb	Ac		Fuc					C53H91N5O27	1230.597419245	457.32721373	660.406586245	863.48595876
866230	PD4;C14:0;Ac;Ac;Fuc	1	C14:0		Ac	Ac		Fuc					C54H92N4O27	1229.602170273	456.331964758	659.411337273	862.490709788
866232	PD4;C14:0;Cb;Fuc	1	C14:0				Cb	Fuc					C51H89N5O26	1188.586854562	415.316649047	618.396021562	821.475394077
866234	PD4;C14:0;Cb;Cb;Fuc	1	C14:0		Cb		Cb	Fuc					C52H90N6O27	1231.592668217	458.322462702	661.401835217	864.481207732
866236	PD4;C14:0;Ac;Cb;Fuc	1	C14:0		Ac		Cb	Fuc					C53H91N5O27	1230.597419245	457.32721373	660.406586245	863.48595876
866238	PD4;C14:0;Cb;Cb;Fuc	1	C14:0			Cb	Cb	Fuc					C52H90N6O27	1231.592668217	458.322462702	661.401835217	864.481207732
866240	PD4;C14:0;Cb;Cb;Cb;Fuc	1	C14:0		Cb	Cb	Cb	Fuc					C53H91N7O28	1274.598481872	501.328276357	704.407648872	907.487021387
866242	PD4;C14:0;Ac;Cb;Cb;Fuc	1	C14:0		Ac	Cb	Cb	Fuc					C54H92N6O28	1273.6032329	500.333027385	703.4123999	906.491772415
866244	PD4;C14:0;Ac;Cb;Fuc	1	C14:0			Ac	Cb	Fuc					C53H91N5O27	1230.597419245	457.32721373	660.406586245	863.48595876
866246	PD4;C14:0;Cb;Ac;Cb;Fuc	1	C14:0		Cb	Ac	Cb	Fuc					C54H92N6O28	1273.6032329	500.333027385	703.4123999	906.491772415
866248	PD4;C14:0;Ac;Ac;Cb;Fuc	1	C14:0		Ac	Ac	Cb	Fuc					C55H93N5O28	1272.607983928	499.337778413	702.417150928	905.496523443
866250	PD4;C14:0;Ac;Fuc	1	C14:0				Ac	Fuc					C52H90N4O26	1187.59160559	414.321400075	617.40077259	820.480145105
866252	PD4;C14:0;Cb;Ac;Fuc	1	C14:0		Cb		Ac	Fuc					C53H91N5O27	1230.597419245	457.32721373	660.406586245	863.48595876
866254	PD4;C14:0;Ac;Ac;Fuc	1	C14:0		Ac		Ac	Fuc					C54H92N4O27	1229.602170273	456.331964758	659.411337273	862.490709788
866256	PD4;C14:0;Cb;Ac;Fuc	1	C14:0			Cb	Ac	Fuc					C53H91N5O27	1230.597419245	457.32721373	660.406586245	863.48595876
866258	PD4;C14:0;Cb;Cb;Ac;Fuc	1	C14:0		Cb	Cb	Ac	Fuc					C54H92N6O28	1273.6032329	500.333027385	703.4123999	906.491772415
866260	PD4;C14:0;Ac;Cb;Ac;Fuc	1	C14:0		Ac	Cb	Ac	Fuc					C55H93N5O28	1272.607983928	499.337778413	702.417150928	905.496523443
866262	PD4;C14:0;Ac;Ac;Fuc	1	C14:0			Ac	Ac	Fuc					C54H92N4O27	1229.602170273	456.331964758	659.411337273	862.490709788
866264	PD4;C14:0;Cb;Ac;Ac;Fuc	1	C14:0		Cb	Ac	Ac	Fuc					C55H93N5O28	1272.607983928	499.337778413	702.417150928	905.496523443
866266	PD4;C14:0;Ac;Ac;Ac;Fuc	1	C14:0		Ac	Ac	Ac	Fuc					C56H94N4O28	1271.612734956	498.342529441	701.421901956	904.501274471
866268	PD4;C14:0;MeFuc	1	C14:0					MeFuc					C51H90N4O25	1159.596690971	372.310835392	575.390207907	778.469580422
866270	PD4;C14:0;Cb;MeFuc	1	C14:0		Cb			MeFuc					C52H91N5O26	1202.602504626	415.316649047	618.396021562	821.475394077
866272	PD4;C14:0;Ac;MeFuc	1	C14:0		Ac			MeFuc					C53H92N4O26	1201.607255654	414.321400075	617.40077259	820.480145105
866274	PD4;C14:0;Cb;MeFuc	1	C14:0			Cb		MeFuc					C52H91N5O26	1202.602504626	415.316649047	618.396021562	821.475394077
866276	PD4;C14:0;Cb;Cb;MeFuc	1	C14:0		Cb	Cb		MeFuc					C53H92N6O27	1245.608318281	458.322462702	661.401835217	864.481207732
866278	PD4;C14:0;Ac;Cb;MeFuc	1	C14:0		Ac	Cb		MeFuc					C54H93N5O27	1244.613069309	457.32721373	660.406586245	863.48595876
866280	PD4;C14:0;Ac;MeFuc	1	C14:0			Ac		MeFuc					C53H92N4O26	1201.607255654	414.321400075	617.40077259	820.480145105
866282	PD4;C14:0;Cb;Ac;MeFuc	1	C14:0		Cb	Ac		MeFuc					C54H93N5O27	1244.613069309	457.32721373	660.406586245	863.48595876
866284	PD4;C14:0;Ac;Ac;MeFuc	1	C14:0		Ac	Ac		MeFuc					C55H94N4O27	1243.617820337	456.331964758	659.411337273	862.490709788
866286	PD4;C14:0;Cb;MeFuc	1	C14:0				Cb	MeFuc					C52H91N5O26	1202.602504626	415.316649047	618.396021562	821.475394077
866288	PD4;C14:0;Cb;Cb;MeFuc	1	C14:0		Cb		Cb	MeFuc					C53H92N6O27	1245.608318281	458.322462702	661.401835217	864.481207732
866290	PD4;C14:0;Ac;Cb;MeFuc	1	C14:0		Ac		Cb	MeFuc					C54H93N5O27	1244.613069309	457.32721373	660.406586245	863.48595876
866292	PD4;C14:0;Cb;Cb;MeFuc	1	C14:0			Cb	Cb	MeFuc					C53H92N6O27	1245.608318281	458.322462702	661.401835217	864.481207732
866294	PD4;C14:0;Cb;Cb;Cb;MeFuc	1	C14:0		Cb	Cb	Cb	MeFuc					C54H93N7O28	1288.614131936	501.328276357	704.407648872	907.487021387
866296	PD4;C14:0;Ac;Cb;Cb;MeFuc	1	C14:0		Ac	Cb	Cb	MeFuc					C55H94N6O28	1287.618882964	500.333027385	703.4123999	906.491772415
866298	PD4;C14:0;Ac;Cb;MeFuc	1	C14:0			Ac	Cb	MeFuc					C54H93N5O27	1244.613069309	457.32721373	660.406586245	863.48595876
866300	PD4;C14:0;Cb;Ac;Cb;MeFuc	1	C14:0		Cb	Ac	Cb	MeFuc					C55H94N6O28	1287.618882964	500.333027385	703.4123999	906.491772415
866302	PD4;C14:0;Ac;Ac;Cb;MeFuc	1	C14:0		Ac	Ac	Cb	MeFuc					C56H95N5O28	1286.623633992	499.337778413	702.417150928	905.496523443
866304	PD4;C14:0;Ac;MeFuc	1	C14:0				Ac	MeFuc					C53H92N4O26	1201.607255654	414.321400075	617.40077259	820.480145105
866306	PD4;C14:0;Cb;Ac;MeFuc	1	C14:0		Cb		Ac	MeFuc					C54H93N5O27	1244.613069309	457.32721373	660.406586245	863.48595876
866308	PD4;C14:0;Ac;Ac;MeFuc	1	C14:0		Ac		Ac	MeFuc					C55H94N4O27	1243.617820337	456.331964758	659.411337273	862.490709788
866310	PD4;C14:0;Cb;Ac;MeFuc	1	C14:0			Cb	Ac	MeFuc					C54H93N5O27	1244.613069309	457.32721373	660.406586245	863.48595876
866312	PD4;C14:0;Cb;Cb;Ac;MeFuc	1	C14:0		Cb	Cb	Ac	MeFuc					C55H94N6O28	1287.618882964	500.333027385	703.4123999	906.491772415
866314	PD4;C14:0;Ac;Cb;Ac;MeFuc	1	C14:0		Ac	Cb	Ac	MeFuc					C56H95N5O28	1286.623633992	499.337778413	702.417150928	905.496523443
866316	PD4;C14:0;Ac;Ac;MeFuc	1	C14:0			Ac	Ac	MeFuc					C55H94N4O27	1243.617820337	456.331964758	659.411337273	862.490709788
866318	PD4;C14:0;Cb;Ac;Ac;MeFuc	1	C14:0		Cb	Ac	Ac	MeFuc					C56H95N5O28	1286.623633992	499.337778413	702.417150928	905.496523443
866320	PD4;C14:0;Ac;Ac;Ac;MeFuc	1	C14:0		Ac	Ac	Ac	MeFuc					C57H96N4O28	1285.62838502	498.342529441	701.421901956	904.501274471
866322	PD4;C14:0;Ara	1	C14:0					Ara					C49H86N4O25	1131.565390843	372.310835392	575.390207907	778.469580422
866324	PD4;C14:0;Cb;Ara	1	C14:0		Cb			Ara					C50H87N5O26	1174.571204498	415.316649047	618.396021562	821.475394077
866326	PD4;C14:0;Ac;Ara	1	C14:0		Ac			Ara					C51H88N4O26	1173.575955526	414.321400075	617.40077259	820.480145105
866328	PD4;C14:0;Cb;Ara	1	C14:0			Cb		Ara					C50H87N5O26	1174.571204498	415.316649047	618.396021562	821.475394077
866330	PD4;C14:0;Cb;Cb;Ara	1	C14:0		Cb	Cb		Ara					C51H88N6O27	1217.577018153	458.322462702	661.401835217	864.481207732
866332	PD4;C14:0;Ac;Cb;Ara	1	C14:0		Ac	Cb		Ara					C52H89N5O27	1216.581769181	457.32721373	660.406586245	863.48595876
866334	PD4;C14:0;Ac;Ara	1	C14:0			Ac		Ara					C51H88N4O26	1173.575955526	414.321400075	617.40077259	820.480145105
866336	PD4;C14:0;Cb;Ac;Ara	1	C14:0		Cb	Ac		Ara					C52H89N5O27	1216.581769181	457.32721373	660.406586245	863.48595876
866338	PD4;C14:0;Ac;Ac;Ara	1	C14:0		Ac	Ac		Ara					C53H90N4O27	1215.586520209	456.331964758	659.411337273	862.490709788
866340	PD4;C14:0;Cb;Ara	1	C14:0				Cb	Ara					C50H87N5O26	1174.571204498	415.316649047	618.396021562	821.475394077
866342	PD4;C14:0;Cb;Cb;Ara	1	C14:0		Cb		Cb	Ara					C51H88N6O27	1217.577018153	458.322462702	661.401835217	864.481207732
866344	PD4;C14:0;Ac;Cb;Ara	1	C14:0		Ac		Cb	Ara					C52H89N5O27	1216.581769181	457.32721373	660.406586245	863.48595876
866346	PD4;C14:0;Cb;Cb;Ara	1	C14:0			Cb	Cb	Ara					C51H88N6O27	1217.577018153	458.322462702	661.401835217	864.481207732
866348	PD4;C14:0;Cb;Cb;Cb;Ara	1	C14:0		Cb	Cb	Cb	Ara					C52H89N7O28	1260.582831808	501.328276357	704.407648872	907.487021387
866350	PD4;C14:0;Ac;Cb;Cb;Ara	1	C14:0		Ac	Cb	Cb	Ara					C53H90N6O28	1259.587582836	500.333027385	703.4123999	906.491772415
866352	PD4;C14:0;Ac;Cb;Ara	1	C14:0			Ac	Cb	Ara					C52H89N5O27	1216.581769181	457.32721373	660.406586245	863.48595876
866354	PD4;C14:0;Cb;Ac;Cb;Ara	1	C14:0		Cb	Ac	Cb	Ara					C53H90N6O28	1259.587582836	500.333027385	703.4123999	906.491772415
866356	PD4;C14:0;Ac;Ac;Cb;Ara	1	C14:0		Ac	Ac	Cb	Ara					C54H91N5O28	1258.592333864	499.337778413	702.417150928	905.496523443
866358	PD4;C14:0;Ac;Ara	1	C14:0				Ac	Ara					C51H88N4O26	1173.575955526	414.321400075	617.40077259	820.480145105
866360	PD4;C14:0;Cb;Ac;Ara	1	C14:0		Cb		Ac	Ara					C52H89N5O27	1216.581769181	457.32721373	660.406586245	863.48595876
866362	PD4;C14:0;Ac;Ac;Ara	1	C14:0		Ac		Ac	Ara					C53H90N4O27	1215.586520209	456.331964758	659.411337273	862.490709788
866364	PD4;C14:0;Cb;Ac;Ara	1	C14:0			Cb	Ac	Ara					C52H89N5O27	1216.581769181	457.32721373	660.406586245	863.48595876
866366	PD4;C14:0;Cb;Cb;Ac;Ara	1	C14:0		Cb	Cb	Ac	Ara					C53H90N6O28	1259.587582836	500.333027385	703.4123999	906.491772415
866368	PD4;C14:0;Ac;Cb;Ac;Ara	1	C14:0		Ac	Cb	Ac	Ara					C54H91N5O28	1258.592333864	499.337778413	702.417150928	905.496523443
866370	PD4;C14:0;Ac;Ac;Ara	1	C14:0			Ac	Ac	Ara					C53H90N4O27	1215.586520209	456.331964758	659.411337273	862.490709788
866372	PD4;C14:0;Cb;Ac;Ac;Ara	1	C14:0		Cb	Ac	Ac	Ara					C54H91N5O28	1258.592333864	499.337778413	702.417150928	905.496523443
866374	PD4;C14:0;Ac;Ac;Ac;Ara	1	C14:0		Ac	Ac	Ac	Ara					C55H92N4O28	1257.597084892	498.342529441	701.421901956	904.501274471
866376	PD4;C14:0;S-MeFuc	1	C14:0					S-MeFuc					C51H90N4O28S	1239.553506002	372.310835392	575.390207907	778.469580422
866378	PD4;C14:0;Cb;S-MeFuc	1	C14:0		Cb			S-MeFuc					C52H91N5O29S	1282.559319657	415.316649047	618.396021562	821.475394077
866380	PD4;C14:0;Ac;S-MeFuc	1	C14:0		Ac			S-MeFuc					C53H92N4O29S	1281.564070685	414.321400075	617.40077259	820.480145105
866382	PD4;C14:0;Cb;S-MeFuc	1	C14:0			Cb		S-MeFuc					C52H91N5O29S	1282.559319657	415.316649047	618.396021562	821.475394077
866384	PD4;C14:0;Cb;Cb;S-MeFuc	1	C14:0		Cb	Cb		S-MeFuc					C53H92N6O30S	1325.565133312	458.322462702	661.401835217	864.481207732
866386	PD4;C14:0;Ac;Cb;S-MeFuc	1	C14:0		Ac	Cb		S-MeFuc					C54H93N5O30S	1324.56988434	457.32721373	660.406586245	863.48595876
866388	PD4;C14:0;Ac;S-MeFuc	1	C14:0			Ac		S-MeFuc					C53H92N4O29S	1281.564070685	414.321400075	617.40077259	820.480145105
866390	PD4;C14:0;Cb;Ac;S-MeFuc	1	C14:0		Cb	Ac		S-MeFuc					C54H93N5O30S	1324.56988434	457.32721373	660.406586245	863.48595876
866392	PD4;C14:0;Ac;Ac;S-MeFuc	1	C14:0		Ac	Ac		S-MeFuc					C55H94N4O30S	1323.574635368	456.331964758	659.411337273	862.490709788
866394	PD4;C14:0;Cb;S-MeFuc	1	C14:0				Cb	S-MeFuc					C52H91N5O29S	1282.559319657	415.316649047	618.396021562	821.475394077
866396	PD4;C14:0;Cb;Cb;S-MeFuc	1	C14:0		Cb		Cb	S-MeFuc					C53H92N6O30S	1325.565133312	458.322462702	661.401835217	864.481207732
866398	PD4;C14:0;Ac;Cb;S-MeFuc	1	C14:0		Ac		Cb	S-MeFuc					C54H93N5O30S	1324.56988434	457.32721373	660.406586245	863.48595876
866400	PD4;C14:0;Cb;Cb;S-MeFuc	1	C14:0			Cb	Cb	S-MeFuc					C53H92N6O30S	1325.565133312	458.322462702	661.401835217	864.481207732
866402	PD4;C14:0;Cb;Cb;Cb;S-MeFuc	1	C14:0		Cb	Cb	Cb	S-MeFuc					C54H93N7O31S	1368.570946967	501.328276357	704.407648872	907.487021387
866404	PD4;C14:0;Ac;Cb;Cb;S-MeFuc	1	C14:0		Ac	Cb	Cb	S-MeFuc					C55H94N6O31S	1367.575697995	500.333027385	703.4123999	906.491772415
866406	PD4;C14:0;Ac;Cb;S-MeFuc	1	C14:0			Ac	Cb	S-MeFuc					C54H93N5O30S	1324.56988434	457.32721373	660.406586245	863.48595876
866408	PD4;C14:0;Cb;Ac;Cb;S-MeFuc	1	C14:0		Cb	Ac	Cb	S-MeFuc					C55H94N6O31S	1367.575697995	500.333027385	703.4123999	906.491772415
866410	PD4;C14:0;Ac;Ac;Cb;S-MeFuc	1	C14:0		Ac	Ac	Cb	S-MeFuc					C56H95N5O31S	1366.580449023	499.337778413	702.417150928	905.496523443
866412	PD4;C14:0;Ac;S-MeFuc	1	C14:0				Ac	S-MeFuc					C53H92N4O29S	1281.564070685	414.321400075	617.40077259	820.480145105
866414	PD4;C14:0;Cb;Ac;S-MeFuc	1	C14:0		Cb		Ac	S-MeFuc					C54H93N5O30S	1324.56988434	457.32721373	660.406586245	863.48595876
866416	PD4;C14:0;Ac;Ac;S-MeFuc	1	C14:0		Ac		Ac	S-MeFuc					C55H94N4O30S	1323.574635368	456.331964758	659.411337273	862.490709788
866418	PD4;C14:0;Cb;Ac;S-MeFuc	1	C14:0			Cb	Ac	S-MeFuc					C54H93N5O30S	1324.56988434	457.32721373	660.406586245	863.48595876
866420	PD4;C14:0;Cb;Cb;Ac;S-MeFuc	1	C14:0		Cb	Cb	Ac	S-MeFuc					C55H94N6O31S	1367.575697995	500.333027385	703.4123999	906.491772415
866422	PD4;C14:0;Ac;Cb;Ac;S-MeFuc	1	C14:0		Ac	Cb	Ac	S-MeFuc					C56H95N5O31S	1366.580449023	499.337778413	702.417150928	905.496523443
866424	PD4;C14:0;Ac;Ac;S-MeFuc	1	C14:0			Ac	Ac	S-MeFuc					C55H94N4O30S	1323.574635368	456.331964758	659.411337273	862.490709788
866426	PD4;C14:0;Cb;Ac;Ac;S-MeFuc	1	C14:0		Cb	Ac	Ac	S-MeFuc					C56H95N5O31S	1366.580449023	499.337778413	702.417150928	905.496523443
866428	PD4;C14:0;Ac;Ac;Ac;S-MeFuc	1	C14:0		Ac	Ac	Ac	S-MeFuc					C57H96N4O31S	1365.585200051	498.342529441	701.421901956	904.501274471
866430	PD4;C14:0;Ac-Fuc	1	C14:0					Ac-Fuc					C52H90N4O26	1187.59160559	372.310835392	575.390207907	778.469580422
866432	PD4;C14:0;Cb;Ac-Fuc	1	C14:0		Cb			Ac-Fuc					C53H91N5O27	1230.597419245	415.316649047	618.396021562	821.475394077
866434	PD4;C14:0;Ac;Ac-Fuc	1	C14:0		Ac			Ac-Fuc					C54H92N4O27	1229.602170273	414.321400075	617.40077259	820.480145105
866436	PD4;C14:0;Cb;Ac-Fuc	1	C14:0			Cb		Ac-Fuc					C53H91N5O27	1230.597419245	415.316649047	618.396021562	821.475394077
866438	PD4;C14:0;Cb;Cb;Ac-Fuc	1	C14:0		Cb	Cb		Ac-Fuc					C54H92N6O28	1273.6032329	458.322462702	661.401835217	864.481207732
866440	PD4;C14:0;Ac;Cb;Ac-Fuc	1	C14:0		Ac	Cb		Ac-Fuc					C55H93N5O28	1272.607983928	457.32721373	660.406586245	863.48595876
866442	PD4;C14:0;Ac;Ac-Fuc	1	C14:0			Ac		Ac-Fuc					C54H92N4O27	1229.602170273	414.321400075	617.40077259	820.480145105
866444	PD4;C14:0;Cb;Ac;Ac-Fuc	1	C14:0		Cb	Ac		Ac-Fuc					C55H93N5O28	1272.607983928	457.32721373	660.406586245	863.48595876
866446	PD4;C14:0;Ac;Ac;Ac-Fuc	1	C14:0		Ac	Ac		Ac-Fuc					C56H94N4O28	1271.612734956	456.331964758	659.411337273	862.490709788
866448	PD4;C14:0;Cb;Ac-Fuc	1	C14:0				Cb	Ac-Fuc					C53H91N5O27	1230.597419245	415.316649047	618.396021562	821.475394077
866450	PD4;C14:0;Cb;Cb;Ac-Fuc	1	C14:0		Cb		Cb	Ac-Fuc					C54H92N6O28	1273.6032329	458.322462702	661.401835217	864.481207732
866452	PD4;C14:0;Ac;Cb;Ac-Fuc	1	C14:0		Ac		Cb	Ac-Fuc					C55H93N5O28	1272.607983928	457.32721373	660.406586245	863.48595876
866454	PD4;C14:0;Cb;Cb;Ac-Fuc	1	C14:0			Cb	Cb	Ac-Fuc					C54H92N6O28	1273.6032329	458.322462702	661.401835217	864.481207732
866456	PD4;C14:0;Cb;Cb;Cb;Ac-Fuc	1	C14:0		Cb	Cb	Cb	Ac-Fuc					C55H93N7O29	1316.609046555	501.328276357	704.407648872	907.487021387
866458	PD4;C14:0;Ac;Cb;Cb;Ac-Fuc	1	C14:0		Ac	Cb	Cb	Ac-Fuc					C56H94N6O29	1315.613797583	500.333027385	703.4123999	906.491772415
866460	PD4;C14:0;Ac;Cb;Ac-Fuc	1	C14:0			Ac	Cb	Ac-Fuc					C55H93N5O28	1272.607983928	457.32721373	660.406586245	863.48595876
866462	PD4;C14:0;Cb;Ac;Cb;Ac-Fuc	1	C14:0		Cb	Ac	Cb	Ac-Fuc					C56H94N6O29	1315.613797583	500.333027385	703.4123999	906.491772415
866464	PD4;C14:0;Ac;Ac;Cb;Ac-Fuc	1	C14:0		Ac	Ac	Cb	Ac-Fuc					C57H95N5O29	1314.618548611	499.337778413	702.417150928	905.496523443
866466	PD4;C14:0;Ac;Ac-Fuc	1	C14:0				Ac	Ac-Fuc					C54H92N4O27	1229.602170273	414.321400075	617.40077259	820.480145105
866468	PD4;C14:0;Cb;Ac;Ac-Fuc	1	C14:0		Cb		Ac	Ac-Fuc					C55H93N5O28	1272.607983928	457.32721373	660.406586245	863.48595876
866470	PD4;C14:0;Ac;Ac;Ac-Fuc	1	C14:0		Ac		Ac	Ac-Fuc					C56H94N4O28	1271.612734956	456.331964758	659.411337273	862.490709788
866472	PD4;C14:0;Cb;Ac;Ac-Fuc	1	C14:0			Cb	Ac	Ac-Fuc					C55H93N5O28	1272.607983928	457.32721373	660.406586245	863.48595876
866474	PD4;C14:0;Cb;Cb;Ac;Ac-Fuc	1	C14:0		Cb	Cb	Ac	Ac-Fuc					C56H94N6O29	1315.613797583	500.333027385	703.4123999	906.491772415
866476	PD4;C14:0;Ac;Cb;Ac;Ac-Fuc	1	C14:0		Ac	Cb	Ac	Ac-Fuc					C57H95N5O29	1314.618548611	499.337778413	702.417150928	905.496523443
866478	PD4;C14:0;Ac;Ac;Ac-Fuc	1	C14:0			Ac	Ac	Ac-Fuc					C56H94N4O28	1271.612734956	456.331964758	659.411337273	862.490709788
866480	PD4;C14:0;Cb;Ac;Ac;Ac-Fuc	1	C14:0		Cb	Ac	Ac	Ac-Fuc					C57H95N5O29	1314.618548611	499.337778413	702.417150928	905.496523443
866482	PD4;C14:0;Ac;Ac;Ac;Ac-Fuc	1	C14:0		Ac	Ac	Ac	Ac-Fuc					C58H96N4O29	1313.623299639	498.342529441	701.421901956	904.501274471
866484	PD4;C14:0;Ac-MeFuc	1	C14:0					Ac-MeFuc					C53H92N4O26	1201.607255654	372.310835392	575.390207907	778.469580422
866486	PD4;C14:0;Cb;Ac-MeFuc	1	C14:0		Cb			Ac-MeFuc					C54H93N5O27	1244.613069309	415.316649047	618.396021562	821.475394077
866488	PD4;C14:0;Ac;Ac-MeFuc	1	C14:0		Ac			Ac-MeFuc					C55H94N4O27	1243.617820337	414.321400075	617.40077259	820.480145105
866490	PD4;C14:0;Cb;Ac-MeFuc	1	C14:0			Cb		Ac-MeFuc					C54H93N5O27	1244.613069309	415.316649047	618.396021562	821.475394077
866492	PD4;C14:0;Cb;Cb;Ac-MeFuc	1	C14:0		Cb	Cb		Ac-MeFuc					C55H94N6O28	1287.618882964	458.322462702	661.401835217	864.481207732
866494	PD4;C14:0;Ac;Cb;Ac-MeFuc	1	C14:0		Ac	Cb		Ac-MeFuc					C56H95N5O28	1286.623633992	457.32721373	660.406586245	863.48595876
866496	PD4;C14:0;Ac;Ac-MeFuc	1	C14:0			Ac		Ac-MeFuc					C55H94N4O27	1243.617820337	414.321400075	617.40077259	820.480145105
866498	PD4;C14:0;Cb;Ac;Ac-MeFuc	1	C14:0		Cb	Ac		Ac-MeFuc					C56H95N5O28	1286.623633992	457.32721373	660.406586245	863.48595876
866500	PD4;C14:0;Ac;Ac;Ac-MeFuc	1	C14:0		Ac	Ac		Ac-MeFuc					C57H96N4O28	1285.62838502	456.331964758	659.411337273	862.490709788
866502	PD4;C14:0;Cb;Ac-MeFuc	1	C14:0				Cb	Ac-MeFuc					C54H93N5O27	1244.613069309	415.316649047	618.396021562	821.475394077
866504	PD4;C14:0;Cb;Cb;Ac-MeFuc	1	C14:0		Cb		Cb	Ac-MeFuc					C55H94N6O28	1287.618882964	458.322462702	661.401835217	864.481207732
866506	PD4;C14:0;Ac;Cb;Ac-MeFuc	1	C14:0		Ac		Cb	Ac-MeFuc					C56H95N5O28	1286.623633992	457.32721373	660.406586245	863.48595876
866508	PD4;C14:0;Cb;Cb;Ac-MeFuc	1	C14:0			Cb	Cb	Ac-MeFuc					C55H94N6O28	1287.618882964	458.322462702	661.401835217	864.481207732
866510	PD4;C14:0;Cb;Cb;Cb;Ac-MeFuc	1	C14:0		Cb	Cb	Cb	Ac-MeFuc					C56H95N7O29	1330.624696619	501.328276357	704.407648872	907.487021387
866512	PD4;C14:0;Ac;Cb;Cb;Ac-MeFuc	1	C14:0		Ac	Cb	Cb	Ac-MeFuc					C57H96N6O29	1329.629447647	500.333027385	703.4123999	906.491772415
866514	PD4;C14:0;Ac;Cb;Ac-MeFuc	1	C14:0			Ac	Cb	Ac-MeFuc					C56H95N5O28	1286.623633992	457.32721373	660.406586245	863.48595876
866516	PD4;C14:0;Cb;Ac;Cb;Ac-MeFuc	1	C14:0		Cb	Ac	Cb	Ac-MeFuc					C57H96N6O29	1329.629447647	500.333027385	703.4123999	906.491772415
866518	PD4;C14:0;Ac;Ac;Cb;Ac-MeFuc	1	C14:0		Ac	Ac	Cb	Ac-MeFuc					C58H97N5O29	1328.634198675	499.337778413	702.417150928	905.496523443
866520	PD4;C14:0;Ac;Ac-MeFuc	1	C14:0				Ac	Ac-MeFuc					C55H94N4O27	1243.617820337	414.321400075	617.40077259	820.480145105
866522	PD4;C14:0;Cb;Ac;Ac-MeFuc	1	C14:0		Cb		Ac	Ac-MeFuc					C56H95N5O28	1286.623633992	457.32721373	660.406586245	863.48595876
866524	PD4;C14:0;Ac;Ac;Ac-MeFuc	1	C14:0		Ac		Ac	Ac-MeFuc					C57H96N4O28	1285.62838502	456.331964758	659.411337273	862.490709788
866526	PD4;C14:0;Cb;Ac;Ac-MeFuc	1	C14:0			Cb	Ac	Ac-MeFuc					C56H95N5O28	1286.623633992	457.32721373	660.406586245	863.48595876
866528	PD4;C14:0;Cb;Cb;Ac;Ac-MeFuc	1	C14:0		Cb	Cb	Ac	Ac-MeFuc					C57H96N6O29	1329.629447647	500.333027385	703.4123999	906.491772415
866530	PD4;C14:0;Ac;Cb;Ac;Ac-MeFuc	1	C14:0		Ac	Cb	Ac	Ac-MeFuc					C58H97N5O29	1328.634198675	499.337778413	702.417150928	905.496523443
866532	PD4;C14:0;Ac;Ac;Ac-MeFuc	1	C14:0			Ac	Ac	Ac-MeFuc					C57H96N4O28	1285.62838502	456.331964758	659.411337273	862.490709788
866534	PD4;C14:0;Cb;Ac;Ac;Ac-MeFuc	1	C14:0		Cb	Ac	Ac	Ac-MeFuc					C58H97N5O29	1328.634198675	499.337778413	702.417150928	905.496523443
866536	PD4;C14:0;Ac;Ac;Ac;Ac-MeFuc	1	C14:0		Ac	Ac	Ac	Ac-MeFuc					C59H98N4O29	1327.638949703	498.342529441	701.421901956	904.501274471
866538	PD4;C14:0;Gro	1	C14:0						Gro				C47H85N4O24	1090.562651192	372.310835392	575.390207907	778.469580422
866540	PD4;C14:0;Cb;Gro	1	C14:0		Cb				Gro				C48H86N5O25	1133.568464847	415.316649047	618.396021562	821.475394077
866542	PD4;C14:0;Ac;Gro	1	C14:0		Ac				Gro				C49H87N4O25	1132.573215875	414.321400075	617.40077259	820.480145105
866544	PD4;C14:0;Cb;Gro	1	C14:0			Cb			Gro				C48H86N5O25	1133.568464847	415.316649047	618.396021562	821.475394077
866546	PD4;C14:0;Cb;Cb;Gro	1	C14:0		Cb	Cb			Gro				C49H87N6O26	1176.574278502	458.322462702	661.401835217	864.481207732
866548	PD4;C14:0;Ac;Cb;Gro	1	C14:0		Ac	Cb			Gro				C50H88N5O26	1175.57902953	457.32721373	660.406586245	863.48595876
866550	PD4;C14:0;Ac;Gro	1	C14:0			Ac			Gro				C49H87N4O25	1132.573215875	414.321400075	617.40077259	820.480145105
866552	PD4;C14:0;Cb;Ac;Gro	1	C14:0		Cb	Ac			Gro				C50H88N5O26	1175.57902953	457.32721373	660.406586245	863.48595876
866554	PD4;C14:0;Ac;Ac;Gro	1	C14:0		Ac	Ac			Gro				C51H89N4O26	1174.583780558	456.331964758	659.411337273	862.490709788
866556	PD4;C14:0;Cb;Gro	1	C14:0				Cb		Gro				C48H86N5O25	1133.568464847	415.316649047	618.396021562	821.475394077
866558	PD4;C14:0;Cb;Cb;Gro	1	C14:0		Cb		Cb		Gro				C49H87N6O26	1176.574278502	458.322462702	661.401835217	864.481207732
866560	PD4;C14:0;Ac;Cb;Gro	1	C14:0		Ac		Cb		Gro				C50H88N5O26	1175.57902953	457.32721373	660.406586245	863.48595876
866562	PD4;C14:0;Cb;Cb;Gro	1	C14:0			Cb	Cb		Gro				C49H87N6O26	1176.574278502	458.322462702	661.401835217	864.481207732
866564	PD4;C14:0;Cb;Cb;Cb;Gro	1	C14:0		Cb	Cb	Cb		Gro				C50H88N7O27	1219.580092157	501.328276357	704.407648872	907.487021387
866566	PD4;C14:0;Ac;Cb;Cb;Gro	1	C14:0		Ac	Cb	Cb		Gro				C51H89N6O27	1218.584843185	500.333027385	703.4123999	906.491772415
866568	PD4;C14:0;Ac;Cb;Gro	1	C14:0			Ac	Cb		Gro				C50H88N5O26	1175.57902953	457.32721373	660.406586245	863.48595876
866570	PD4;C14:0;Cb;Ac;Cb;Gro	1	C14:0		Cb	Ac	Cb		Gro				C51H89N6O27	1218.584843185	500.333027385	703.4123999	906.491772415
866572	PD4;C14:0;Ac;Ac;Cb;Gro	1	C14:0		Ac	Ac	Cb		Gro				C52H90N5O27	1217.589594213	499.337778413	702.417150928	905.496523443
866574	PD4;C14:0;Ac;Gro	1	C14:0				Ac		Gro				C49H87N4O25	1132.573215875	414.321400075	617.40077259	820.480145105
866576	PD4;C14:0;Cb;Ac;Gro	1	C14:0		Cb		Ac		Gro				C50H88N5O26	1175.57902953	457.32721373	660.406586245	863.48595876
866578	PD4;C14:0;Ac;Ac;Gro	1	C14:0		Ac		Ac		Gro				C51H89N4O26	1174.583780558	456.331964758	659.411337273	862.490709788
866580	PD4;C14:0;Cb;Ac;Gro	1	C14:0			Cb	Ac		Gro				C50H88N5O26	1175.57902953	457.32721373	660.406586245	863.48595876
866582	PD4;C14:0;Cb;Cb;Ac;Gro	1	C14:0		Cb	Cb	Ac		Gro				C51H89N6O27	1218.584843185	500.333027385	703.4123999	906.491772415
866584	PD4;C14:0;Ac;Cb;Ac;Gro	1	C14:0		Ac	Cb	Ac		Gro				C52H90N5O27	1217.589594213	499.337778413	702.417150928	905.496523443
866586	PD4;C14:0;Ac;Ac;Gro	1	C14:0			Ac	Ac		Gro				C51H89N4O26	1174.583780558	456.331964758	659.411337273	862.490709788
866588	PD4;C14:0;Cb;Ac;Ac;Gro	1	C14:0		Cb	Ac	Ac		Gro				C52H90N5O27	1217.589594213	499.337778413	702.417150928	905.496523443
866590	PD4;C14:0;Ac;Ac;Ac;Gro	1	C14:0		Ac	Ac	Ac		Gro				C53H91N4O27	1216.594345241	498.342529441	701.421901956	904.501274471
866592	PD4;C14:0;Ac;Gro	1	C14:0					Ac	Gro				C49H87N4O25	1132.573215875	372.310835392	575.390207907	778.469580422
866594	PD4;C14:0;Cb;Ac;Gro	1	C14:0		Cb			Ac	Gro				C50H88N5O26	1175.57902953	415.316649047	618.396021562	821.475394077
866596	PD4;C14:0;Ac;Ac;Gro	1	C14:0		Ac			Ac	Gro				C51H89N4O26	1174.583780558	414.321400075	617.40077259	820.480145105
866598	PD4;C14:0;Cb;Ac;Gro	1	C14:0			Cb		Ac	Gro				C50H88N5O26	1175.57902953	415.316649047	618.396021562	821.475394077
866600	PD4;C14:0;Cb;Cb;Ac;Gro	1	C14:0		Cb	Cb		Ac	Gro				C51H89N6O27	1218.584843185	458.322462702	661.401835217	864.481207732
866602	PD4;C14:0;Ac;Cb;Ac;Gro	1	C14:0		Ac	Cb		Ac	Gro				C52H90N5O27	1217.589594213	457.32721373	660.406586245	863.48595876
866604	PD4;C14:0;Ac;Ac;Gro	1	C14:0			Ac		Ac	Gro				C51H89N4O26	1174.583780558	414.321400075	617.40077259	820.480145105
866606	PD4;C14:0;Cb;Ac;Ac;Gro	1	C14:0		Cb	Ac		Ac	Gro				C52H90N5O27	1217.589594213	457.32721373	660.406586245	863.48595876
866608	PD4;C14:0;Ac;Ac;Ac;Gro	1	C14:0		Ac	Ac		Ac	Gro				C53H91N4O27	1216.594345241	456.331964758	659.411337273	862.490709788
866610	PD4;C14:0;Cb;Ac;Gro	1	C14:0				Cb	Ac	Gro				C50H88N5O26	1175.57902953	415.316649047	618.396021562	821.475394077
866612	PD4;C14:0;Cb;Cb;Ac;Gro	1	C14:0		Cb		Cb	Ac	Gro				C51H89N6O27	1218.584843185	458.322462702	661.401835217	864.481207732
866614	PD4;C14:0;Ac;Cb;Ac;Gro	1	C14:0		Ac		Cb	Ac	Gro				C52H90N5O27	1217.589594213	457.32721373	660.406586245	863.48595876
866616	PD4;C14:0;Cb;Cb;Ac;Gro	1	C14:0			Cb	Cb	Ac	Gro				C51H89N6O27	1218.584843185	458.322462702	661.401835217	864.481207732
866618	PD4;C14:0;Cb;Cb;Cb;Ac;Gro	1	C14:0		Cb	Cb	Cb	Ac	Gro				C52H90N7O28	1261.59065684	501.328276357	704.407648872	907.487021387
866620	PD4;C14:0;Ac;Cb;Cb;Ac;Gro	1	C14:0		Ac	Cb	Cb	Ac	Gro				C53H91N6O28	1260.595407868	500.333027385	703.4123999	906.491772415
866622	PD4;C14:0;Ac;Cb;Ac;Gro	1	C14:0			Ac	Cb	Ac	Gro				C52H90N5O27	1217.589594213	457.32721373	660.406586245	863.48595876
866624	PD4;C14:0;Cb;Ac;Cb;Ac;Gro	1	C14:0		Cb	Ac	Cb	Ac	Gro				C53H91N6O28	1260.595407868	500.333027385	703.4123999	906.491772415
866626	PD4;C14:0;Ac;Ac;Cb;Ac;Gro	1	C14:0		Ac	Ac	Cb	Ac	Gro				C54H92N5O28	1259.600158896	499.337778413	702.417150928	905.496523443
866628	PD4;C14:0;Ac;Ac;Gro	1	C14:0				Ac	Ac	Gro				C51H89N4O26	1174.583780558	414.321400075	617.40077259	820.480145105
866630	PD4;C14:0;Cb;Ac;Ac;Gro	1	C14:0		Cb		Ac	Ac	Gro				C52H90N5O27	1217.589594213	457.32721373	660.406586245	863.48595876
866632	PD4;C14:0;Ac;Ac;Ac;Gro	1	C14:0		Ac		Ac	Ac	Gro				C53H91N4O27	1216.594345241	456.331964758	659.411337273	862.490709788
866634	PD4;C14:0;Cb;Ac;Ac;Gro	1	C14:0			Cb	Ac	Ac	Gro				C52H90N5O27	1217.589594213	457.32721373	660.406586245	863.48595876
866636	PD4;C14:0;Cb;Cb;Ac;Ac;Gro	1	C14:0		Cb	Cb	Ac	Ac	Gro				C53H91N6O28	1260.595407868	500.333027385	703.4123999	906.491772415
866638	PD4;C14:0;Ac;Cb;Ac;Ac;Gro	1	C14:0		Ac	Cb	Ac	Ac	Gro				C54H92N5O28	1259.600158896	499.337778413	702.417150928	905.496523443
866640	PD4;C14:0;Ac;Ac;Ac;Gro	1	C14:0			Ac	Ac	Ac	Gro				C53H91N4O27	1216.594345241	456.331964758	659.411337273	862.490709788
866642	PD4;C14:0;Cb;Ac;Ac;Ac;Gro	1	C14:0		Cb	Ac	Ac	Ac	Gro				C54H92N5O28	1259.600158896	499.337778413	702.417150928	905.496523443
866644	PD4;C14:0;Ac;Ac;Ac;Ac;Gro	1	C14:0		Ac	Ac	Ac	Ac	Gro				C55H93N4O28	1258.604909924	498.342529441	701.421901956	904.501274471
866646	PD4;C14:0;S;Gro	1	C14:0					S	Gro				C47H85N4O27S	1170.519466223	372.310835392	575.390207907	778.469580422
866648	PD4;C14:0;Cb;S;Gro	1	C14:0		Cb			S	Gro				C48H86N5O28S	1213.525279878	415.316649047	618.396021562	821.475394077
866650	PD4;C14:0;Ac;S;Gro	1	C14:0		Ac			S	Gro				C49H87N4O28S	1212.530030906	414.321400075	617.40077259	820.480145105
866652	PD4;C14:0;Cb;S;Gro	1	C14:0			Cb		S	Gro				C48H86N5O28S	1213.525279878	415.316649047	618.396021562	821.475394077
866654	PD4;C14:0;Cb;Cb;S;Gro	1	C14:0		Cb	Cb		S	Gro				C49H87N6O29S	1256.531093533	458.322462702	661.401835217	864.481207732
866656	PD4;C14:0;Ac;Cb;S;Gro	1	C14:0		Ac	Cb		S	Gro				C50H88N5O29S	1255.535844561	457.32721373	660.406586245	863.48595876
866658	PD4;C14:0;Ac;S;Gro	1	C14:0			Ac		S	Gro				C49H87N4O28S	1212.530030906	414.321400075	617.40077259	820.480145105
866660	PD4;C14:0;Cb;Ac;S;Gro	1	C14:0		Cb	Ac		S	Gro				C50H88N5O29S	1255.535844561	457.32721373	660.406586245	863.48595876
866662	PD4;C14:0;Ac;Ac;S;Gro	1	C14:0		Ac	Ac		S	Gro				C51H89N4O29S	1254.540595589	456.331964758	659.411337273	862.490709788
866664	PD4;C14:0;Cb;S;Gro	1	C14:0				Cb	S	Gro				C48H86N5O28S	1213.525279878	415.316649047	618.396021562	821.475394077
866666	PD4;C14:0;Cb;Cb;S;Gro	1	C14:0		Cb		Cb	S	Gro				C49H87N6O29S	1256.531093533	458.322462702	661.401835217	864.481207732
866668	PD4;C14:0;Ac;Cb;S;Gro	1	C14:0		Ac		Cb	S	Gro				C50H88N5O29S	1255.535844561	457.32721373	660.406586245	863.48595876
866670	PD4;C14:0;Cb;Cb;S;Gro	1	C14:0			Cb	Cb	S	Gro				C49H87N6O29S	1256.531093533	458.322462702	661.401835217	864.481207732
866672	PD4;C14:0;Cb;Cb;Cb;S;Gro	1	C14:0		Cb	Cb	Cb	S	Gro				C50H88N7O30S	1299.536907188	501.328276357	704.407648872	907.487021387
866674	PD4;C14:0;Ac;Cb;Cb;S;Gro	1	C14:0		Ac	Cb	Cb	S	Gro				C51H89N6O30S	1298.541658216	500.333027385	703.4123999	906.491772415
866676	PD4;C14:0;Ac;Cb;S;Gro	1	C14:0			Ac	Cb	S	Gro				C50H88N5O29S	1255.535844561	457.32721373	660.406586245	863.48595876
866678	PD4;C14:0;Cb;Ac;Cb;S;Gro	1	C14:0		Cb	Ac	Cb	S	Gro				C51H89N6O30S	1298.541658216	500.333027385	703.4123999	906.491772415
866680	PD4;C14:0;Ac;Ac;Cb;S;Gro	1	C14:0		Ac	Ac	Cb	S	Gro				C52H90N5O30S	1297.546409244	499.337778413	702.417150928	905.496523443
866682	PD4;C14:0;Ac;S;Gro	1	C14:0				Ac	S	Gro				C49H87N4O28S	1212.530030906	414.321400075	617.40077259	820.480145105
866684	PD4;C14:0;Cb;Ac;S;Gro	1	C14:0		Cb		Ac	S	Gro				C50H88N5O29S	1255.535844561	457.32721373	660.406586245	863.48595876
866686	PD4;C14:0;Ac;Ac;S;Gro	1	C14:0		Ac		Ac	S	Gro				C51H89N4O29S	1254.540595589	456.331964758	659.411337273	862.490709788
866688	PD4;C14:0;Cb;Ac;S;Gro	1	C14:0			Cb	Ac	S	Gro				C50H88N5O29S	1255.535844561	457.32721373	660.406586245	863.48595876
866690	PD4;C14:0;Cb;Cb;Ac;S;Gro	1	C14:0		Cb	Cb	Ac	S	Gro				C51H89N6O30S	1298.541658216	500.333027385	703.4123999	906.491772415
866692	PD4;C14:0;Ac;Cb;Ac;S;Gro	1	C14:0		Ac	Cb	Ac	S	Gro				C52H90N5O30S	1297.546409244	499.337778413	702.417150928	905.496523443
866694	PD4;C14:0;Ac;Ac;S;Gro	1	C14:0			Ac	Ac	S	Gro				C51H89N4O29S	1254.540595589	456.331964758	659.411337273	862.490709788
866696	PD4;C14:0;Cb;Ac;Ac;S;Gro	1	C14:0		Cb	Ac	Ac	S	Gro				C52H90N5O30S	1297.546409244	499.337778413	702.417150928	905.496523443
866698	PD4;C14:0;Ac;Ac;Ac;S;Gro	1	C14:0		Ac	Ac	Ac	S	Gro				C53H91N4O30S	1296.551160272	498.342529441	701.421901956	904.501274471
866700	PD4;C14:0;Fuc;Gro	1	C14:0					Fuc	Gro				C53H95N4O28	1236.620559988	372.310835392	575.390207907	778.469580422
866702	PD4;C14:0;Cb;Fuc;Gro	1	C14:0		Cb			Fuc	Gro				C54H96N5O29	1279.626373643	415.316649047	618.396021562	821.475394077
866704	PD4;C14:0;Ac;Fuc;Gro	1	C14:0		Ac			Fuc	Gro				C55H97N4O29	1278.631124671	414.321400075	617.40077259	820.480145105
866706	PD4;C14:0;Cb;Fuc;Gro	1	C14:0			Cb		Fuc	Gro				C54H96N5O29	1279.626373643	415.316649047	618.396021562	821.475394077
866708	PD4;C14:0;Cb;Cb;Fuc;Gro	1	C14:0		Cb	Cb		Fuc	Gro				C55H97N6O30	1322.632187298	458.322462702	661.401835217	864.481207732
866710	PD4;C14:0;Ac;Cb;Fuc;Gro	1	C14:0		Ac	Cb		Fuc	Gro				C56H98N5O30	1321.636938326	457.32721373	660.406586245	863.48595876
866712	PD4;C14:0;Ac;Fuc;Gro	1	C14:0			Ac		Fuc	Gro				C55H97N4O29	1278.631124671	414.321400075	617.40077259	820.480145105
866714	PD4;C14:0;Cb;Ac;Fuc;Gro	1	C14:0		Cb	Ac		Fuc	Gro				C56H98N5O30	1321.636938326	457.32721373	660.406586245	863.48595876
866716	PD4;C14:0;Ac;Ac;Fuc;Gro	1	C14:0		Ac	Ac		Fuc	Gro				C57H99N4O30	1320.641689354	456.331964758	659.411337273	862.490709788
866718	PD4;C14:0;Cb;Fuc;Gro	1	C14:0				Cb	Fuc	Gro				C54H96N5O29	1279.626373643	415.316649047	618.396021562	821.475394077
866720	PD4;C14:0;Cb;Cb;Fuc;Gro	1	C14:0		Cb		Cb	Fuc	Gro				C55H97N6O30	1322.632187298	458.322462702	661.401835217	864.481207732
866722	PD4;C14:0;Ac;Cb;Fuc;Gro	1	C14:0		Ac		Cb	Fuc	Gro				C56H98N5O30	1321.636938326	457.32721373	660.406586245	863.48595876
866724	PD4;C14:0;Cb;Cb;Fuc;Gro	1	C14:0			Cb	Cb	Fuc	Gro				C55H97N6O30	1322.632187298	458.322462702	661.401835217	864.481207732
866726	PD4;C14:0;Cb;Cb;Cb;Fuc;Gro	1	C14:0		Cb	Cb	Cb	Fuc	Gro				C56H98N7O31	1365.638000953	501.328276357	704.407648872	907.487021387
866728	PD4;C14:0;Ac;Cb;Cb;Fuc;Gro	1	C14:0		Ac	Cb	Cb	Fuc	Gro				C57H99N6O31	1364.642751981	500.333027385	703.4123999	906.491772415
866730	PD4;C14:0;Ac;Cb;Fuc;Gro	1	C14:0			Ac	Cb	Fuc	Gro				C56H98N5O30	1321.636938326	457.32721373	660.406586245	863.48595876
866732	PD4;C14:0;Cb;Ac;Cb;Fuc;Gro	1	C14:0		Cb	Ac	Cb	Fuc	Gro				C57H99N6O31	1364.642751981	500.333027385	703.4123999	906.491772415
866734	PD4;C14:0;Ac;Ac;Cb;Fuc;Gro	1	C14:0		Ac	Ac	Cb	Fuc	Gro				C58H100N5O31	1363.647503009	499.337778413	702.417150928	905.496523443
866736	PD4;C14:0;Ac;Fuc;Gro	1	C14:0				Ac	Fuc	Gro				C55H97N4O29	1278.631124671	414.321400075	617.40077259	820.480145105
866738	PD4;C14:0;Cb;Ac;Fuc;Gro	1	C14:0		Cb		Ac	Fuc	Gro				C56H98N5O30	1321.636938326	457.32721373	660.406586245	863.48595876
866740	PD4;C14:0;Ac;Ac;Fuc;Gro	1	C14:0		Ac		Ac	Fuc	Gro				C57H99N4O30	1320.641689354	456.331964758	659.411337273	862.490709788
866742	PD4;C14:0;Cb;Ac;Fuc;Gro	1	C14:0			Cb	Ac	Fuc	Gro				C56H98N5O30	1321.636938326	457.32721373	660.406586245	863.48595876
866744	PD4;C14:0;Cb;Cb;Ac;Fuc;Gro	1	C14:0		Cb	Cb	Ac	Fuc	Gro				C57H99N6O31	1364.642751981	500.333027385	703.4123999	906.491772415
866746	PD4;C14:0;Ac;Cb;Ac;Fuc;Gro	1	C14:0		Ac	Cb	Ac	Fuc	Gro				C58H100N5O31	1363.647503009	499.337778413	702.417150928	905.496523443
866748	PD4;C14:0;Ac;Ac;Fuc;Gro	1	C14:0			Ac	Ac	Fuc	Gro				C57H99N4O30	1320.641689354	456.331964758	659.411337273	862.490709788
866750	PD4;C14:0;Cb;Ac;Ac;Fuc;Gro	1	C14:0		Cb	Ac	Ac	Fuc	Gro				C58H100N5O31	1363.647503009	499.337778413	702.417150928	905.496523443
866752	PD4;C14:0;Ac;Ac;Ac;Fuc;Gro	1	C14:0		Ac	Ac	Ac	Fuc	Gro				C59H101N4O31	1362.652254037	498.342529441	701.421901956	904.501274471
866754	PD4;C14:0;MeFuc;Gro	1	C14:0					MeFuc	Gro				C54H97N4O28	1250.636210052	372.310835392	575.390207907	778.469580422
866756	PD4;C14:0;Cb;MeFuc;Gro	1	C14:0		Cb			MeFuc	Gro				C55H98N5O29	1293.642023707	415.316649047	618.396021562	821.475394077
866758	PD4;C14:0;Ac;MeFuc;Gro	1	C14:0		Ac			MeFuc	Gro				C56H99N4O29	1292.646774735	414.321400075	617.40077259	820.480145105
866760	PD4;C14:0;Cb;MeFuc;Gro	1	C14:0			Cb		MeFuc	Gro				C55H98N5O29	1293.642023707	415.316649047	618.396021562	821.475394077
866762	PD4;C14:0;Cb;Cb;MeFuc;Gro	1	C14:0		Cb	Cb		MeFuc	Gro				C56H99N6O30	1336.647837362	458.322462702	661.401835217	864.481207732
866764	PD4;C14:0;Ac;Cb;MeFuc;Gro	1	C14:0		Ac	Cb		MeFuc	Gro				C57H100N5O30	1335.65258839	457.32721373	660.406586245	863.48595876
866766	PD4;C14:0;Ac;MeFuc;Gro	1	C14:0			Ac		MeFuc	Gro				C56H99N4O29	1292.646774735	414.321400075	617.40077259	820.480145105
866768	PD4;C14:0;Cb;Ac;MeFuc;Gro	1	C14:0		Cb	Ac		MeFuc	Gro				C57H100N5O30	1335.65258839	457.32721373	660.406586245	863.48595876
866770	PD4;C14:0;Ac;Ac;MeFuc;Gro	1	C14:0		Ac	Ac		MeFuc	Gro				C58H101N4O30	1334.657339418	456.331964758	659.411337273	862.490709788
866772	PD4;C14:0;Cb;MeFuc;Gro	1	C14:0				Cb	MeFuc	Gro				C55H98N5O29	1293.642023707	415.316649047	618.396021562	821.475394077
866774	PD4;C14:0;Cb;Cb;MeFuc;Gro	1	C14:0		Cb		Cb	MeFuc	Gro				C56H99N6O30	1336.647837362	458.322462702	661.401835217	864.481207732
866776	PD4;C14:0;Ac;Cb;MeFuc;Gro	1	C14:0		Ac		Cb	MeFuc	Gro				C57H100N5O30	1335.65258839	457.32721373	660.406586245	863.48595876
866778	PD4;C14:0;Cb;Cb;MeFuc;Gro	1	C14:0			Cb	Cb	MeFuc	Gro				C56H99N6O30	1336.647837362	458.322462702	661.401835217	864.481207732
866780	PD4;C14:0;Cb;Cb;Cb;MeFuc;Gro	1	C14:0		Cb	Cb	Cb	MeFuc	Gro				C57H100N7O31	1379.653651017	501.328276357	704.407648872	907.487021387
866782	PD4;C14:0;Ac;Cb;Cb;MeFuc;Gro	1	C14:0		Ac	Cb	Cb	MeFuc	Gro				C58H101N6O31	1378.658402045	500.333027385	703.4123999	906.491772415
866784	PD4;C14:0;Ac;Cb;MeFuc;Gro	1	C14:0			Ac	Cb	MeFuc	Gro				C57H100N5O30	1335.65258839	457.32721373	660.406586245	863.48595876
866786	PD4;C14:0;Cb;Ac;Cb;MeFuc;Gro	1	C14:0		Cb	Ac	Cb	MeFuc	Gro				C58H101N6O31	1378.658402045	500.333027385	703.4123999	906.491772415
866788	PD4;C14:0;Ac;Ac;Cb;MeFuc;Gro	1	C14:0		Ac	Ac	Cb	MeFuc	Gro				C59H102N5O31	1377.663153073	499.337778413	702.417150928	905.496523443
866790	PD4;C14:0;Ac;MeFuc;Gro	1	C14:0				Ac	MeFuc	Gro				C56H99N4O29	1292.646774735	414.321400075	617.40077259	820.480145105
866792	PD4;C14:0;Cb;Ac;MeFuc;Gro	1	C14:0		Cb		Ac	MeFuc	Gro				C57H100N5O30	1335.65258839	457.32721373	660.406586245	863.48595876
866794	PD4;C14:0;Ac;Ac;MeFuc;Gro	1	C14:0		Ac		Ac	MeFuc	Gro				C58H101N4O30	1334.657339418	456.331964758	659.411337273	862.490709788
866796	PD4;C14:0;Cb;Ac;MeFuc;Gro	1	C14:0			Cb	Ac	MeFuc	Gro				C57H100N5O30	1335.65258839	457.32721373	660.406586245	863.48595876
866798	PD4;C14:0;Cb;Cb;Ac;MeFuc;Gro	1	C14:0		Cb	Cb	Ac	MeFuc	Gro				C58H101N6O31	1378.658402045	500.333027385	703.4123999	906.491772415
866800	PD4;C14:0;Ac;Cb;Ac;MeFuc;Gro	1	C14:0		Ac	Cb	Ac	MeFuc	Gro				C59H102N5O31	1377.663153073	499.337778413	702.417150928	905.496523443
866802	PD4;C14:0;Ac;Ac;MeFuc;Gro	1	C14:0			Ac	Ac	MeFuc	Gro				C58H101N4O30	1334.657339418	456.331964758	659.411337273	862.490709788
866804	PD4;C14:0;Cb;Ac;Ac;MeFuc;Gro	1	C14:0		Cb	Ac	Ac	MeFuc	Gro				C59H102N5O31	1377.663153073	499.337778413	702.417150928	905.496523443
866806	PD4;C14:0;Ac;Ac;Ac;MeFuc;Gro	1	C14:0		Ac	Ac	Ac	MeFuc	Gro				C60H103N4O31	1376.667904101	498.342529441	701.421901956	904.501274471
866808	PD4;C14:0;Ara;Gro	1	C14:0					Ara	Gro				C52H93N4O28	1222.604909924	372.310835392	575.390207907	778.469580422
866810	PD4;C14:0;Cb;Ara;Gro	1	C14:0		Cb			Ara	Gro				C53H94N5O29	1265.610723579	415.316649047	618.396021562	821.475394077
866812	PD4;C14:0;Ac;Ara;Gro	1	C14:0		Ac			Ara	Gro				C54H95N4O29	1264.615474607	414.321400075	617.40077259	820.480145105
866814	PD4;C14:0;Cb;Ara;Gro	1	C14:0			Cb		Ara	Gro				C53H94N5O29	1265.610723579	415.316649047	618.396021562	821.475394077
866816	PD4;C14:0;Cb;Cb;Ara;Gro	1	C14:0		Cb	Cb		Ara	Gro				C54H95N6O30	1308.616537234	458.322462702	661.401835217	864.481207732
866818	PD4;C14:0;Ac;Cb;Ara;Gro	1	C14:0		Ac	Cb		Ara	Gro				C55H96N5O30	1307.621288262	457.32721373	660.406586245	863.48595876
866820	PD4;C14:0;Ac;Ara;Gro	1	C14:0			Ac		Ara	Gro				C54H95N4O29	1264.615474607	414.321400075	617.40077259	820.480145105
866822	PD4;C14:0;Cb;Ac;Ara;Gro	1	C14:0		Cb	Ac		Ara	Gro				C55H96N5O30	1307.621288262	457.32721373	660.406586245	863.48595876
866824	PD4;C14:0;Ac;Ac;Ara;Gro	1	C14:0		Ac	Ac		Ara	Gro				C56H97N4O30	1306.62603929	456.331964758	659.411337273	862.490709788
866826	PD4;C14:0;Cb;Ara;Gro	1	C14:0				Cb	Ara	Gro				C53H94N5O29	1265.610723579	415.316649047	618.396021562	821.475394077
866828	PD4;C14:0;Cb;Cb;Ara;Gro	1	C14:0		Cb		Cb	Ara	Gro				C54H95N6O30	1308.616537234	458.322462702	661.401835217	864.481207732
866830	PD4;C14:0;Ac;Cb;Ara;Gro	1	C14:0		Ac		Cb	Ara	Gro				C55H96N5O30	1307.621288262	457.32721373	660.406586245	863.48595876
866832	PD4;C14:0;Cb;Cb;Ara;Gro	1	C14:0			Cb	Cb	Ara	Gro				C54H95N6O30	1308.616537234	458.322462702	661.401835217	864.481207732
866834	PD4;C14:0;Cb;Cb;Cb;Ara;Gro	1	C14:0		Cb	Cb	Cb	Ara	Gro				C55H96N7O31	1351.622350889	501.328276357	704.407648872	907.487021387
866836	PD4;C14:0;Ac;Cb;Cb;Ara;Gro	1	C14:0		Ac	Cb	Cb	Ara	Gro				C56H97N6O31	1350.627101917	500.333027385	703.4123999	906.491772415
866838	PD4;C14:0;Ac;Cb;Ara;Gro	1	C14:0			Ac	Cb	Ara	Gro				C55H96N5O30	1307.621288262	457.32721373	660.406586245	863.48595876
866840	PD4;C14:0;Cb;Ac;Cb;Ara;Gro	1	C14:0		Cb	Ac	Cb	Ara	Gro				C56H97N6O31	1350.627101917	500.333027385	703.4123999	906.491772415
866842	PD4;C14:0;Ac;Ac;Cb;Ara;Gro	1	C14:0		Ac	Ac	Cb	Ara	Gro				C57H98N5O31	1349.631852945	499.337778413	702.417150928	905.496523443
866844	PD4;C14:0;Ac;Ara;Gro	1	C14:0				Ac	Ara	Gro				C54H95N4O29	1264.615474607	414.321400075	617.40077259	820.480145105
866846	PD4;C14:0;Cb;Ac;Ara;Gro	1	C14:0		Cb		Ac	Ara	Gro				C55H96N5O30	1307.621288262	457.32721373	660.406586245	863.48595876
866848	PD4;C14:0;Ac;Ac;Ara;Gro	1	C14:0		Ac		Ac	Ara	Gro				C56H97N4O30	1306.62603929	456.331964758	659.411337273	862.490709788
866850	PD4;C14:0;Cb;Ac;Ara;Gro	1	C14:0			Cb	Ac	Ara	Gro				C55H96N5O30	1307.621288262	457.32721373	660.406586245	863.48595876
866852	PD4;C14:0;Cb;Cb;Ac;Ara;Gro	1	C14:0		Cb	Cb	Ac	Ara	Gro				C56H97N6O31	1350.627101917	500.333027385	703.4123999	906.491772415
866854	PD4;C14:0;Ac;Cb;Ac;Ara;Gro	1	C14:0		Ac	Cb	Ac	Ara	Gro				C57H98N5O31	1349.631852945	499.337778413	702.417150928	905.496523443
866856	PD4;C14:0;Ac;Ac;Ara;Gro	1	C14:0			Ac	Ac	Ara	Gro				C56H97N4O30	1306.62603929	456.331964758	659.411337273	862.490709788
866858	PD4;C14:0;Cb;Ac;Ac;Ara;Gro	1	C14:0		Cb	Ac	Ac	Ara	Gro				C57H98N5O31	1349.631852945	499.337778413	702.417150928	905.496523443
866860	PD4;C14:0;Ac;Ac;Ac;Ara;Gro	1	C14:0		Ac	Ac	Ac	Ara	Gro				C58H99N4O31	1348.636603973	498.342529441	701.421901956	904.501274471
866862	PD4;C14:0;S-MeFuc;Gro	1	C14:0					S-MeFuc	Gro				C54H97N4O31S	1330.593025083	372.310835392	575.390207907	778.469580422
866864	PD4;C14:0;Cb;S-MeFuc;Gro	1	C14:0		Cb			S-MeFuc	Gro				C55H98N5O32S	1373.598838738	415.316649047	618.396021562	821.475394077
866866	PD4;C14:0;Ac;S-MeFuc;Gro	1	C14:0		Ac			S-MeFuc	Gro				C56H99N4O32S	1372.603589766	414.321400075	617.40077259	820.480145105
866868	PD4;C14:0;Cb;S-MeFuc;Gro	1	C14:0			Cb		S-MeFuc	Gro				C55H98N5O32S	1373.598838738	415.316649047	618.396021562	821.475394077
866870	PD4;C14:0;Cb;Cb;S-MeFuc;Gro	1	C14:0		Cb	Cb		S-MeFuc	Gro				C56H99N6O33S	1416.604652393	458.322462702	661.401835217	864.481207732
866872	PD4;C14:0;Ac;Cb;S-MeFuc;Gro	1	C14:0		Ac	Cb		S-MeFuc	Gro				C57H100N5O33S	1415.609403421	457.32721373	660.406586245	863.48595876
866874	PD4;C14:0;Ac;S-MeFuc;Gro	1	C14:0			Ac		S-MeFuc	Gro				C56H99N4O32S	1372.603589766	414.321400075	617.40077259	820.480145105
866876	PD4;C14:0;Cb;Ac;S-MeFuc;Gro	1	C14:0		Cb	Ac		S-MeFuc	Gro				C57H100N5O33S	1415.609403421	457.32721373	660.406586245	863.48595876
866878	PD4;C14:0;Ac;Ac;S-MeFuc;Gro	1	C14:0		Ac	Ac		S-MeFuc	Gro				C58H101N4O33S	1414.614154449	456.331964758	659.411337273	862.490709788
866880	PD4;C14:0;Cb;S-MeFuc;Gro	1	C14:0				Cb	S-MeFuc	Gro				C55H98N5O32S	1373.598838738	415.316649047	618.396021562	821.475394077
866882	PD4;C14:0;Cb;Cb;S-MeFuc;Gro	1	C14:0		Cb		Cb	S-MeFuc	Gro				C56H99N6O33S	1416.604652393	458.322462702	661.401835217	864.481207732
866884	PD4;C14:0;Ac;Cb;S-MeFuc;Gro	1	C14:0		Ac		Cb	S-MeFuc	Gro				C57H100N5O33S	1415.609403421	457.32721373	660.406586245	863.48595876
866886	PD4;C14:0;Cb;Cb;S-MeFuc;Gro	1	C14:0			Cb	Cb	S-MeFuc	Gro				C56H99N6O33S	1416.604652393	458.322462702	661.401835217	864.481207732
866888	PD4;C14:0;Cb;Cb;Cb;S-MeFuc;Gro	1	C14:0		Cb	Cb	Cb	S-MeFuc	Gro				C57H100N7O34S	1459.610466048	501.328276357	704.407648872	907.487021387
866890	PD4;C14:0;Ac;Cb;Cb;S-MeFuc;Gro	1	C14:0		Ac	Cb	Cb	S-MeFuc	Gro				C58H101N6O34S	1458.615217076	500.333027385	703.4123999	906.491772415
866892	PD4;C14:0;Ac;Cb;S-MeFuc;Gro	1	C14:0			Ac	Cb	S-MeFuc	Gro				C57H100N5O33S	1415.609403421	457.32721373	660.406586245	863.48595876
866894	PD4;C14:0;Cb;Ac;Cb;S-MeFuc;Gro	1	C14:0		Cb	Ac	Cb	S-MeFuc	Gro				C58H101N6O34S	1458.615217076	500.333027385	703.4123999	906.491772415
866896	PD4;C14:0;Ac;Ac;Cb;S-MeFuc;Gro	1	C14:0		Ac	Ac	Cb	S-MeFuc	Gro				C59H102N5O34S	1457.619968104	499.337778413	702.417150928	905.496523443
866898	PD4;C14:0;Ac;S-MeFuc;Gro	1	C14:0				Ac	S-MeFuc	Gro				C56H99N4O32S	1372.603589766	414.321400075	617.40077259	820.480145105
866900	PD4;C14:0;Cb;Ac;S-MeFuc;Gro	1	C14:0		Cb		Ac	S-MeFuc	Gro				C57H100N5O33S	1415.609403421	457.32721373	660.406586245	863.48595876
866902	PD4;C14:0;Ac;Ac;S-MeFuc;Gro	1	C14:0		Ac		Ac	S-MeFuc	Gro				C58H101N4O33S	1414.614154449	456.331964758	659.411337273	862.490709788
866904	PD4;C14:0;Cb;Ac;S-MeFuc;Gro	1	C14:0			Cb	Ac	S-MeFuc	Gro				C57H100N5O33S	1415.609403421	457.32721373	660.406586245	863.48595876
866906	PD4;C14:0;Cb;Cb;Ac;S-MeFuc;Gro	1	C14:0		Cb	Cb	Ac	S-MeFuc	Gro				C58H101N6O34S	1458.615217076	500.333027385	703.4123999	906.491772415
866908	PD4;C14:0;Ac;Cb;Ac;S-MeFuc;Gro	1	C14:0		Ac	Cb	Ac	S-MeFuc	Gro				C59H102N5O34S	1457.619968104	499.337778413	702.417150928	905.496523443
866910	PD4;C14:0;Ac;Ac;S-MeFuc;Gro	1	C14:0			Ac	Ac	S-MeFuc	Gro				C58H101N4O33S	1414.614154449	456.331964758	659.411337273	862.490709788
866912	PD4;C14:0;Cb;Ac;Ac;S-MeFuc;Gro	1	C14:0		Cb	Ac	Ac	S-MeFuc	Gro				C59H102N5O34S	1457.619968104	499.337778413	702.417150928	905.496523443
866914	PD4;C14:0;Ac;Ac;Ac;S-MeFuc;Gro	1	C14:0		Ac	Ac	Ac	S-MeFuc	Gro				C60H103N4O34S	1456.624719132	498.342529441	701.421901956	904.501274471
866916	PD4;C14:0;Ac-Fuc;Gro	1	C14:0					Ac-Fuc	Gro				C55H97N4O29	1278.631124671	372.310835392	575.390207907	778.469580422
866918	PD4;C14:0;Cb;Ac-Fuc;Gro	1	C14:0		Cb			Ac-Fuc	Gro				C56H98N5O30	1321.636938326	415.316649047	618.396021562	821.475394077
866920	PD4;C14:0;Ac;Ac-Fuc;Gro	1	C14:0		Ac			Ac-Fuc	Gro				C57H99N4O30	1320.641689354	414.321400075	617.40077259	820.480145105
866922	PD4;C14:0;Cb;Ac-Fuc;Gro	1	C14:0			Cb		Ac-Fuc	Gro				C56H98N5O30	1321.636938326	415.316649047	618.396021562	821.475394077
866924	PD4;C14:0;Cb;Cb;Ac-Fuc;Gro	1	C14:0		Cb	Cb		Ac-Fuc	Gro				C57H99N6O31	1364.642751981	458.322462702	661.401835217	864.481207732
866926	PD4;C14:0;Ac;Cb;Ac-Fuc;Gro	1	C14:0		Ac	Cb		Ac-Fuc	Gro				C58H100N5O31	1363.647503009	457.32721373	660.406586245	863.48595876
866928	PD4;C14:0;Ac;Ac-Fuc;Gro	1	C14:0			Ac		Ac-Fuc	Gro				C57H99N4O30	1320.641689354	414.321400075	617.40077259	820.480145105
866930	PD4;C14:0;Cb;Ac;Ac-Fuc;Gro	1	C14:0		Cb	Ac		Ac-Fuc	Gro				C58H100N5O31	1363.647503009	457.32721373	660.406586245	863.48595876
866932	PD4;C14:0;Ac;Ac;Ac-Fuc;Gro	1	C14:0		Ac	Ac		Ac-Fuc	Gro				C59H101N4O31	1362.652254037	456.331964758	659.411337273	862.490709788
866934	PD4;C14:0;Cb;Ac-Fuc;Gro	1	C14:0				Cb	Ac-Fuc	Gro				C56H98N5O30	1321.636938326	415.316649047	618.396021562	821.475394077
866936	PD4;C14:0;Cb;Cb;Ac-Fuc;Gro	1	C14:0		Cb		Cb	Ac-Fuc	Gro				C57H99N6O31	1364.642751981	458.322462702	661.401835217	864.481207732
866938	PD4;C14:0;Ac;Cb;Ac-Fuc;Gro	1	C14:0		Ac		Cb	Ac-Fuc	Gro				C58H100N5O31	1363.647503009	457.32721373	660.406586245	863.48595876
866940	PD4;C14:0;Cb;Cb;Ac-Fuc;Gro	1	C14:0			Cb	Cb	Ac-Fuc	Gro				C57H99N6O31	1364.642751981	458.322462702	661.401835217	864.481207732
866942	PD4;C14:0;Cb;Cb;Cb;Ac-Fuc;Gro	1	C14:0		Cb	Cb	Cb	Ac-Fuc	Gro				C58H100N7O32	1407.648565636	501.328276357	704.407648872	907.487021387
866944	PD4;C14:0;Ac;Cb;Cb;Ac-Fuc;Gro	1	C14:0		Ac	Cb	Cb	Ac-Fuc	Gro				C59H101N6O32	1406.653316664	500.333027385	703.4123999	906.491772415
866946	PD4;C14:0;Ac;Cb;Ac-Fuc;Gro	1	C14:0			Ac	Cb	Ac-Fuc	Gro				C58H100N5O31	1363.647503009	457.32721373	660.406586245	863.48595876
866948	PD4;C14:0;Cb;Ac;Cb;Ac-Fuc;Gro	1	C14:0		Cb	Ac	Cb	Ac-Fuc	Gro				C59H101N6O32	1406.653316664	500.333027385	703.4123999	906.491772415
866950	PD4;C14:0;Ac;Ac;Cb;Ac-Fuc;Gro	1	C14:0		Ac	Ac	Cb	Ac-Fuc	Gro				C60H102N5O32	1405.658067692	499.337778413	702.417150928	905.496523443
866952	PD4;C14:0;Ac;Ac-Fuc;Gro	1	C14:0				Ac	Ac-Fuc	Gro				C57H99N4O30	1320.641689354	414.321400075	617.40077259	820.480145105
866954	PD4;C14:0;Cb;Ac;Ac-Fuc;Gro	1	C14:0		Cb		Ac	Ac-Fuc	Gro				C58H100N5O31	1363.647503009	457.32721373	660.406586245	863.48595876
866956	PD4;C14:0;Ac;Ac;Ac-Fuc;Gro	1	C14:0		Ac		Ac	Ac-Fuc	Gro				C59H101N4O31	1362.652254037	456.331964758	659.411337273	862.490709788
866958	PD4;C14:0;Cb;Ac;Ac-Fuc;Gro	1	C14:0			Cb	Ac	Ac-Fuc	Gro				C58H100N5O31	1363.647503009	457.32721373	660.406586245	863.48595876
866960	PD4;C14:0;Cb;Cb;Ac;Ac-Fuc;Gro	1	C14:0		Cb	Cb	Ac	Ac-Fuc	Gro				C59H101N6O32	1406.653316664	500.333027385	703.4123999	906.491772415
866962	PD4;C14:0;Ac;Cb;Ac;Ac-Fuc;Gro	1	C14:0		Ac	Cb	Ac	Ac-Fuc	Gro				C60H102N5O32	1405.658067692	499.337778413	702.417150928	905.496523443
866964	PD4;C14:0;Ac;Ac;Ac-Fuc;Gro	1	C14:0			Ac	Ac	Ac-Fuc	Gro				C59H101N4O31	1362.652254037	456.331964758	659.411337273	862.490709788
866966	PD4;C14:0;Cb;Ac;Ac;Ac-Fuc;Gro	1	C14:0		Cb	Ac	Ac	Ac-Fuc	Gro				C60H102N5O32	1405.658067692	499.337778413	702.417150928	905.496523443
866968	PD4;C14:0;Ac;Ac;Ac;Ac-Fuc;Gro	1	C14:0		Ac	Ac	Ac	Ac-Fuc	Gro				C61H103N4O32	1404.66281872	498.342529441	701.421901956	904.501274471
866970	PD4;C14:0;Ac-MeFuc;Gro	1	C14:0					Ac-MeFuc	Gro				C56H99N4O29	1292.646774735	372.310835392	575.390207907	778.469580422
866972	PD4;C14:0;Cb;Ac-MeFuc;Gro	1	C14:0		Cb			Ac-MeFuc	Gro				C57H100N5O30	1335.65258839	415.316649047	618.396021562	821.475394077
866974	PD4;C14:0;Ac;Ac-MeFuc;Gro	1	C14:0		Ac			Ac-MeFuc	Gro				C58H101N4O30	1334.657339418	414.321400075	617.40077259	820.480145105
866976	PD4;C14:0;Cb;Ac-MeFuc;Gro	1	C14:0			Cb		Ac-MeFuc	Gro				C57H100N5O30	1335.65258839	415.316649047	618.396021562	821.475394077
866978	PD4;C14:0;Cb;Cb;Ac-MeFuc;Gro	1	C14:0		Cb	Cb		Ac-MeFuc	Gro				C58H101N6O31	1378.658402045	458.322462702	661.401835217	864.481207732
866980	PD4;C14:0;Ac;Cb;Ac-MeFuc;Gro	1	C14:0		Ac	Cb		Ac-MeFuc	Gro				C59H102N5O31	1377.663153073	457.32721373	660.406586245	863.48595876
866982	PD4;C14:0;Ac;Ac-MeFuc;Gro	1	C14:0			Ac		Ac-MeFuc	Gro				C58H101N4O30	1334.657339418	414.321400075	617.40077259	820.480145105
866984	PD4;C14:0;Cb;Ac;Ac-MeFuc;Gro	1	C14:0		Cb	Ac		Ac-MeFuc	Gro				C59H102N5O31	1377.663153073	457.32721373	660.406586245	863.48595876
866986	PD4;C14:0;Ac;Ac;Ac-MeFuc;Gro	1	C14:0		Ac	Ac		Ac-MeFuc	Gro				C60H103N4O31	1376.667904101	456.331964758	659.411337273	862.490709788
866988	PD4;C14:0;Cb;Ac-MeFuc;Gro	1	C14:0				Cb	Ac-MeFuc	Gro				C57H100N5O30	1335.65258839	415.316649047	618.396021562	821.475394077
866990	PD4;C14:0;Cb;Cb;Ac-MeFuc;Gro	1	C14:0		Cb		Cb	Ac-MeFuc	Gro				C58H101N6O31	1378.658402045	458.322462702	661.401835217	864.481207732
866992	PD4;C14:0;Ac;Cb;Ac-MeFuc;Gro	1	C14:0		Ac		Cb	Ac-MeFuc	Gro				C59H102N5O31	1377.663153073	457.32721373	660.406586245	863.48595876
866994	PD4;C14:0;Cb;Cb;Ac-MeFuc;Gro	1	C14:0			Cb	Cb	Ac-MeFuc	Gro				C58H101N6O31	1378.658402045	458.322462702	661.401835217	864.481207732
866996	PD4;C14:0;Cb;Cb;Cb;Ac-MeFuc;Gro	1	C14:0		Cb	Cb	Cb	Ac-MeFuc	Gro				C59H102N7O32	1421.6642157	501.328276357	704.407648872	907.487021387
866998	PD4;C14:0;Ac;Cb;Cb;Ac-MeFuc;Gro	1	C14:0		Ac	Cb	Cb	Ac-MeFuc	Gro				C60H103N6O32	1420.668966728	500.333027385	703.4123999	906.491772415
867000	PD4;C14:0;Ac;Cb;Ac-MeFuc;Gro	1	C14:0			Ac	Cb	Ac-MeFuc	Gro				C59H102N5O31	1377.663153073	457.32721373	660.406586245	863.48595876
867002	PD4;C14:0;Cb;Ac;Cb;Ac-MeFuc;Gro	1	C14:0		Cb	Ac	Cb	Ac-MeFuc	Gro				C60H103N6O32	1420.668966728	500.333027385	703.4123999	906.491772415
867004	PD4;C14:0;Ac;Ac;Cb;Ac-MeFuc;Gro	1	C14:0		Ac	Ac	Cb	Ac-MeFuc	Gro				C61H104N5O32	1419.673717756	499.337778413	702.417150928	905.496523443
867006	PD4;C14:0;Ac;Ac-MeFuc;Gro	1	C14:0				Ac	Ac-MeFuc	Gro				C58H101N4O30	1334.657339418	414.321400075	617.40077259	820.480145105
867008	PD4;C14:0;Cb;Ac;Ac-MeFuc;Gro	1	C14:0		Cb		Ac	Ac-MeFuc	Gro				C59H102N5O31	1377.663153073	457.32721373	660.406586245	863.48595876
867010	PD4;C14:0;Ac;Ac;Ac-MeFuc;Gro	1	C14:0		Ac		Ac	Ac-MeFuc	Gro				C60H103N4O31	1376.667904101	456.331964758	659.411337273	862.490709788
867012	PD4;C14:0;Cb;Ac;Ac-MeFuc;Gro	1	C14:0			Cb	Ac	Ac-MeFuc	Gro				C59H102N5O31	1377.663153073	457.32721373	660.406586245	863.48595876
867014	PD4;C14:0;Cb;Cb;Ac;Ac-MeFuc;Gro	1	C14:0		Cb	Cb	Ac	Ac-MeFuc	Gro				C60H103N6O32	1420.668966728	500.333027385	703.4123999	906.491772415
867016	PD4;C14:0;Ac;Cb;Ac;Ac-MeFuc;Gro	1	C14:0		Ac	Cb	Ac	Ac-MeFuc	Gro				C61H104N5O32	1419.673717756	499.337778413	702.417150928	905.496523443
867018	PD4;C14:0;Ac;Ac;Ac-MeFuc;Gro	1	C14:0			Ac	Ac	Ac-MeFuc	Gro				C60H103N4O31	1376.667904101	456.331964758	659.411337273	862.490709788
867020	PD4;C14:0;Cb;Ac;Ac;Ac-MeFuc;Gro	1	C14:0		Cb	Ac	Ac	Ac-MeFuc	Gro				C61H104N5O32	1419.673717756	499.337778413	702.417150928	905.496523443
867022	PD4;C14:0;Ac;Ac;Ac;Ac-MeFuc;Gro	1	C14:0		Ac	Ac	Ac	Ac-MeFuc	Gro				C62H105N4O32	1418.678468784	498.342529441	701.421901956	904.501274471
867024	PD4;C14:0;Man	1	C14:0						Man				C50H88N4O26	1161.575955526	372.310835392	575.390207907	778.469580422
867026	PD4;C14:0;Cb;Man	1	C14:0		Cb				Man				C51H89N5O27	1204.581769181	415.316649047	618.396021562	821.475394077
867028	PD4;C14:0;Ac;Man	1	C14:0		Ac				Man				C52H90N4O27	1203.586520209	414.321400075	617.40077259	820.480145105
867030	PD4;C14:0;Cb;Man	1	C14:0			Cb			Man				C51H89N5O27	1204.581769181	415.316649047	618.396021562	821.475394077
867032	PD4;C14:0;Cb;Cb;Man	1	C14:0		Cb	Cb			Man				C52H90N6O28	1247.587582836	458.322462702	661.401835217	864.481207732
867034	PD4;C14:0;Ac;Cb;Man	1	C14:0		Ac	Cb			Man				C53H91N5O28	1246.592333864	457.32721373	660.406586245	863.48595876
867036	PD4;C14:0;Ac;Man	1	C14:0			Ac			Man				C52H90N4O27	1203.586520209	414.321400075	617.40077259	820.480145105
867038	PD4;C14:0;Cb;Ac;Man	1	C14:0		Cb	Ac			Man				C53H91N5O28	1246.592333864	457.32721373	660.406586245	863.48595876
867040	PD4;C14:0;Ac;Ac;Man	1	C14:0		Ac	Ac			Man				C54H92N4O28	1245.597084892	456.331964758	659.411337273	862.490709788
867042	PD4;C14:0;Cb;Man	1	C14:0				Cb		Man				C51H89N5O27	1204.581769181	415.316649047	618.396021562	821.475394077
867044	PD4;C14:0;Cb;Cb;Man	1	C14:0		Cb		Cb		Man				C52H90N6O28	1247.587582836	458.322462702	661.401835217	864.481207732
867046	PD4;C14:0;Ac;Cb;Man	1	C14:0		Ac		Cb		Man				C53H91N5O28	1246.592333864	457.32721373	660.406586245	863.48595876
867048	PD4;C14:0;Cb;Cb;Man	1	C14:0			Cb	Cb		Man				C52H90N6O28	1247.587582836	458.322462702	661.401835217	864.481207732
867050	PD4;C14:0;Cb;Cb;Cb;Man	1	C14:0		Cb	Cb	Cb		Man				C53H91N7O29	1290.593396491	501.328276357	704.407648872	907.487021387
867052	PD4;C14:0;Ac;Cb;Cb;Man	1	C14:0		Ac	Cb	Cb		Man				C54H92N6O29	1289.598147519	500.333027385	703.4123999	906.491772415
867054	PD4;C14:0;Ac;Cb;Man	1	C14:0			Ac	Cb		Man				C53H91N5O28	1246.592333864	457.32721373	660.406586245	863.48595876
867056	PD4;C14:0;Cb;Ac;Cb;Man	1	C14:0		Cb	Ac	Cb		Man				C54H92N6O29	1289.598147519	500.333027385	703.4123999	906.491772415
867058	PD4;C14:0;Ac;Ac;Cb;Man	1	C14:0		Ac	Ac	Cb		Man				C55H93N5O29	1288.602898547	499.337778413	702.417150928	905.496523443
867060	PD4;C14:0;Ac;Man	1	C14:0				Ac		Man				C52H90N4O27	1203.586520209	414.321400075	617.40077259	820.480145105
867062	PD4;C14:0;Cb;Ac;Man	1	C14:0		Cb		Ac		Man				C53H91N5O28	1246.592333864	457.32721373	660.406586245	863.48595876
867064	PD4;C14:0;Ac;Ac;Man	1	C14:0		Ac		Ac		Man				C54H92N4O28	1245.597084892	456.331964758	659.411337273	862.490709788
867066	PD4;C14:0;Cb;Ac;Man	1	C14:0			Cb	Ac		Man				C53H91N5O28	1246.592333864	457.32721373	660.406586245	863.48595876
867068	PD4;C14:0;Cb;Cb;Ac;Man	1	C14:0		Cb	Cb	Ac		Man				C54H92N6O29	1289.598147519	500.333027385	703.4123999	906.491772415
867070	PD4;C14:0;Ac;Cb;Ac;Man	1	C14:0		Ac	Cb	Ac		Man				C55H93N5O29	1288.602898547	499.337778413	702.417150928	905.496523443
867072	PD4;C14:0;Ac;Ac;Man	1	C14:0			Ac	Ac		Man				C54H92N4O28	1245.597084892	456.331964758	659.411337273	862.490709788
867074	PD4;C14:0;Cb;Ac;Ac;Man	1	C14:0		Cb	Ac	Ac		Man				C55H93N5O29	1288.602898547	499.337778413	702.417150928	905.496523443
867076	PD4;C14:0;Ac;Ac;Ac;Man	1	C14:0		Ac	Ac	Ac		Man				C56H94N4O29	1287.607649575	498.342529441	701.421901956	904.501274471
867078	PD4;C14:0;Ac;Man	1	C14:0					Ac	Man				C52H90N4O27	1203.586520209	372.310835392	575.390207907	778.469580422
867080	PD4;C14:0;Cb;Ac;Man	1	C14:0		Cb			Ac	Man				C53H91N5O28	1246.592333864	415.316649047	618.396021562	821.475394077
867082	PD4;C14:0;Ac;Ac;Man	1	C14:0		Ac			Ac	Man				C54H92N4O28	1245.597084892	414.321400075	617.40077259	820.480145105
867084	PD4;C14:0;Cb;Ac;Man	1	C14:0			Cb		Ac	Man				C53H91N5O28	1246.592333864	415.316649047	618.396021562	821.475394077
867086	PD4;C14:0;Cb;Cb;Ac;Man	1	C14:0		Cb	Cb		Ac	Man				C54H92N6O29	1289.598147519	458.322462702	661.401835217	864.481207732
867088	PD4;C14:0;Ac;Cb;Ac;Man	1	C14:0		Ac	Cb		Ac	Man				C55H93N5O29	1288.602898547	457.32721373	660.406586245	863.48595876
867090	PD4;C14:0;Ac;Ac;Man	1	C14:0			Ac		Ac	Man				C54H92N4O28	1245.597084892	414.321400075	617.40077259	820.480145105
867092	PD4;C14:0;Cb;Ac;Ac;Man	1	C14:0		Cb	Ac		Ac	Man				C55H93N5O29	1288.602898547	457.32721373	660.406586245	863.48595876
867094	PD4;C14:0;Ac;Ac;Ac;Man	1	C14:0		Ac	Ac		Ac	Man				C56H94N4O29	1287.607649575	456.331964758	659.411337273	862.490709788
867096	PD4;C14:0;Cb;Ac;Man	1	C14:0				Cb	Ac	Man				C53H91N5O28	1246.592333864	415.316649047	618.396021562	821.475394077
867098	PD4;C14:0;Cb;Cb;Ac;Man	1	C14:0		Cb		Cb	Ac	Man				C54H92N6O29	1289.598147519	458.322462702	661.401835217	864.481207732
867100	PD4;C14:0;Ac;Cb;Ac;Man	1	C14:0		Ac		Cb	Ac	Man				C55H93N5O29	1288.602898547	457.32721373	660.406586245	863.48595876
867102	PD4;C14:0;Cb;Cb;Ac;Man	1	C14:0			Cb	Cb	Ac	Man				C54H92N6O29	1289.598147519	458.322462702	661.401835217	864.481207732
867104	PD4;C14:0;Cb;Cb;Cb;Ac;Man	1	C14:0		Cb	Cb	Cb	Ac	Man				C55H93N7O30	1332.603961174	501.328276357	704.407648872	907.487021387
867106	PD4;C14:0;Ac;Cb;Cb;Ac;Man	1	C14:0		Ac	Cb	Cb	Ac	Man				C56H94N6O30	1331.608712202	500.333027385	703.4123999	906.491772415
867108	PD4;C14:0;Ac;Cb;Ac;Man	1	C14:0			Ac	Cb	Ac	Man				C55H93N5O29	1288.602898547	457.32721373	660.406586245	863.48595876
867110	PD4;C14:0;Cb;Ac;Cb;Ac;Man	1	C14:0		Cb	Ac	Cb	Ac	Man				C56H94N6O30	1331.608712202	500.333027385	703.4123999	906.491772415
867112	PD4;C14:0;Ac;Ac;Cb;Ac;Man	1	C14:0		Ac	Ac	Cb	Ac	Man				C57H95N5O30	1330.61346323	499.337778413	702.417150928	905.496523443
867114	PD4;C14:0;Ac;Ac;Man	1	C14:0				Ac	Ac	Man				C54H92N4O28	1245.597084892	414.321400075	617.40077259	820.480145105
867116	PD4;C14:0;Cb;Ac;Ac;Man	1	C14:0		Cb		Ac	Ac	Man				C55H93N5O29	1288.602898547	457.32721373	660.406586245	863.48595876
867118	PD4;C14:0;Ac;Ac;Ac;Man	1	C14:0		Ac		Ac	Ac	Man				C56H94N4O29	1287.607649575	456.331964758	659.411337273	862.490709788
867120	PD4;C14:0;Cb;Ac;Ac;Man	1	C14:0			Cb	Ac	Ac	Man				C55H93N5O29	1288.602898547	457.32721373	660.406586245	863.48595876
867122	PD4;C14:0;Cb;Cb;Ac;Ac;Man	1	C14:0		Cb	Cb	Ac	Ac	Man				C56H94N6O30	1331.608712202	500.333027385	703.4123999	906.491772415
867124	PD4;C14:0;Ac;Cb;Ac;Ac;Man	1	C14:0		Ac	Cb	Ac	Ac	Man				C57H95N5O30	1330.61346323	499.337778413	702.417150928	905.496523443
867126	PD4;C14:0;Ac;Ac;Ac;Man	1	C14:0			Ac	Ac	Ac	Man				C56H94N4O29	1287.607649575	456.331964758	659.411337273	862.490709788
867128	PD4;C14:0;Cb;Ac;Ac;Ac;Man	1	C14:0		Cb	Ac	Ac	Ac	Man				C57H95N5O30	1330.61346323	499.337778413	702.417150928	905.496523443
867130	PD4;C14:0;Ac;Ac;Ac;Ac;Man	1	C14:0		Ac	Ac	Ac	Ac	Man				C58H96N4O30	1329.618214258	498.342529441	701.421901956	904.501274471
867132	PD4;C14:0;S;Man	1	C14:0					S	Man				C50H88N4O29S	1241.532770557	372.310835392	575.390207907	778.469580422
867134	PD4;C14:0;Cb;S;Man	1	C14:0		Cb			S	Man				C51H89N5O30S	1284.538584212	415.316649047	618.396021562	821.475394077
867136	PD4;C14:0;Ac;S;Man	1	C14:0		Ac			S	Man				C52H90N4O30S	1283.54333524	414.321400075	617.40077259	820.480145105
867138	PD4;C14:0;Cb;S;Man	1	C14:0			Cb		S	Man				C51H89N5O30S	1284.538584212	415.316649047	618.396021562	821.475394077
867140	PD4;C14:0;Cb;Cb;S;Man	1	C14:0		Cb	Cb		S	Man				C52H90N6O31S	1327.544397867	458.322462702	661.401835217	864.481207732
867142	PD4;C14:0;Ac;Cb;S;Man	1	C14:0		Ac	Cb		S	Man				C53H91N5O31S	1326.549148895	457.32721373	660.406586245	863.48595876
867144	PD4;C14:0;Ac;S;Man	1	C14:0			Ac		S	Man				C52H90N4O30S	1283.54333524	414.321400075	617.40077259	820.480145105
867146	PD4;C14:0;Cb;Ac;S;Man	1	C14:0		Cb	Ac		S	Man				C53H91N5O31S	1326.549148895	457.32721373	660.406586245	863.48595876
867148	PD4;C14:0;Ac;Ac;S;Man	1	C14:0		Ac	Ac		S	Man				C54H92N4O31S	1325.553899923	456.331964758	659.411337273	862.490709788
867150	PD4;C14:0;Cb;S;Man	1	C14:0				Cb	S	Man				C51H89N5O30S	1284.538584212	415.316649047	618.396021562	821.475394077
867152	PD4;C14:0;Cb;Cb;S;Man	1	C14:0		Cb		Cb	S	Man				C52H90N6O31S	1327.544397867	458.322462702	661.401835217	864.481207732
867154	PD4;C14:0;Ac;Cb;S;Man	1	C14:0		Ac		Cb	S	Man				C53H91N5O31S	1326.549148895	457.32721373	660.406586245	863.48595876
867156	PD4;C14:0;Cb;Cb;S;Man	1	C14:0			Cb	Cb	S	Man				C52H90N6O31S	1327.544397867	458.322462702	661.401835217	864.481207732
867158	PD4;C14:0;Cb;Cb;Cb;S;Man	1	C14:0		Cb	Cb	Cb	S	Man				C53H91N7O32S	1370.550211522	501.328276357	704.407648872	907.487021387
867160	PD4;C14:0;Ac;Cb;Cb;S;Man	1	C14:0		Ac	Cb	Cb	S	Man				C54H92N6O32S	1369.55496255	500.333027385	703.4123999	906.491772415
867162	PD4;C14:0;Ac;Cb;S;Man	1	C14:0			Ac	Cb	S	Man				C53H91N5O31S	1326.549148895	457.32721373	660.406586245	863.48595876
867164	PD4;C14:0;Cb;Ac;Cb;S;Man	1	C14:0		Cb	Ac	Cb	S	Man				C54H92N6O32S	1369.55496255	500.333027385	703.4123999	906.491772415
867166	PD4;C14:0;Ac;Ac;Cb;S;Man	1	C14:0		Ac	Ac	Cb	S	Man				C55H93N5O32S	1368.559713578	499.337778413	702.417150928	905.496523443
867168	PD4;C14:0;Ac;S;Man	1	C14:0				Ac	S	Man				C52H90N4O30S	1283.54333524	414.321400075	617.40077259	820.480145105
867170	PD4;C14:0;Cb;Ac;S;Man	1	C14:0		Cb		Ac	S	Man				C53H91N5O31S	1326.549148895	457.32721373	660.406586245	863.48595876
867172	PD4;C14:0;Ac;Ac;S;Man	1	C14:0		Ac		Ac	S	Man				C54H92N4O31S	1325.553899923	456.331964758	659.411337273	862.490709788
867174	PD4;C14:0;Cb;Ac;S;Man	1	C14:0			Cb	Ac	S	Man				C53H91N5O31S	1326.549148895	457.32721373	660.406586245	863.48595876
867176	PD4;C14:0;Cb;Cb;Ac;S;Man	1	C14:0		Cb	Cb	Ac	S	Man				C54H92N6O32S	1369.55496255	500.333027385	703.4123999	906.491772415
867178	PD4;C14:0;Ac;Cb;Ac;S;Man	1	C14:0		Ac	Cb	Ac	S	Man				C55H93N5O32S	1368.559713578	499.337778413	702.417150928	905.496523443
867180	PD4;C14:0;Ac;Ac;S;Man	1	C14:0			Ac	Ac	S	Man				C54H92N4O31S	1325.553899923	456.331964758	659.411337273	862.490709788
867182	PD4;C14:0;Cb;Ac;Ac;S;Man	1	C14:0		Cb	Ac	Ac	S	Man				C55H93N5O32S	1368.559713578	499.337778413	702.417150928	905.496523443
867184	PD4;C14:0;Ac;Ac;Ac;S;Man	1	C14:0		Ac	Ac	Ac	S	Man				C56H94N4O32S	1367.564464606	498.342529441	701.421901956	904.501274471
867186	PD4;C14:0;Fuc;Man	1	C14:0					Fuc	Man				C56H98N4O30	1307.633864322	372.310835392	575.390207907	778.469580422
867188	PD4;C14:0;Cb;Fuc;Man	1	C14:0		Cb			Fuc	Man				C57H99N5O31	1350.639677977	415.316649047	618.396021562	821.475394077
867190	PD4;C14:0;Ac;Fuc;Man	1	C14:0		Ac			Fuc	Man				C58H100N4O31	1349.644429005	414.321400075	617.40077259	820.480145105
867192	PD4;C14:0;Cb;Fuc;Man	1	C14:0			Cb		Fuc	Man				C57H99N5O31	1350.639677977	415.316649047	618.396021562	821.475394077
867194	PD4;C14:0;Cb;Cb;Fuc;Man	1	C14:0		Cb	Cb		Fuc	Man				C58H100N6O32	1393.645491632	458.322462702	661.401835217	864.481207732
867196	PD4;C14:0;Ac;Cb;Fuc;Man	1	C14:0		Ac	Cb		Fuc	Man				C59H101N5O32	1392.65024266	457.32721373	660.406586245	863.48595876
867198	PD4;C14:0;Ac;Fuc;Man	1	C14:0			Ac		Fuc	Man				C58H100N4O31	1349.644429005	414.321400075	617.40077259	820.480145105
867200	PD4;C14:0;Cb;Ac;Fuc;Man	1	C14:0		Cb	Ac		Fuc	Man				C59H101N5O32	1392.65024266	457.32721373	660.406586245	863.48595876
867202	PD4;C14:0;Ac;Ac;Fuc;Man	1	C14:0		Ac	Ac		Fuc	Man				C60H102N4O32	1391.654993688	456.331964758	659.411337273	862.490709788
867204	PD4;C14:0;Cb;Fuc;Man	1	C14:0				Cb	Fuc	Man				C57H99N5O31	1350.639677977	415.316649047	618.396021562	821.475394077
867206	PD4;C14:0;Cb;Cb;Fuc;Man	1	C14:0		Cb		Cb	Fuc	Man				C58H100N6O32	1393.645491632	458.322462702	661.401835217	864.481207732
867208	PD4;C14:0;Ac;Cb;Fuc;Man	1	C14:0		Ac		Cb	Fuc	Man				C59H101N5O32	1392.65024266	457.32721373	660.406586245	863.48595876
867210	PD4;C14:0;Cb;Cb;Fuc;Man	1	C14:0			Cb	Cb	Fuc	Man				C58H100N6O32	1393.645491632	458.322462702	661.401835217	864.481207732
867212	PD4;C14:0;Cb;Cb;Cb;Fuc;Man	1	C14:0		Cb	Cb	Cb	Fuc	Man				C59H101N7O33	1436.651305287	501.328276357	704.407648872	907.487021387
867214	PD4;C14:0;Ac;Cb;Cb;Fuc;Man	1	C14:0		Ac	Cb	Cb	Fuc	Man				C60H102N6O33	1435.656056315	500.333027385	703.4123999	906.491772415
867216	PD4;C14:0;Ac;Cb;Fuc;Man	1	C14:0			Ac	Cb	Fuc	Man				C59H101N5O32	1392.65024266	457.32721373	660.406586245	863.48595876
867218	PD4;C14:0;Cb;Ac;Cb;Fuc;Man	1	C14:0		Cb	Ac	Cb	Fuc	Man				C60H102N6O33	1435.656056315	500.333027385	703.4123999	906.491772415
867220	PD4;C14:0;Ac;Ac;Cb;Fuc;Man	1	C14:0		Ac	Ac	Cb	Fuc	Man				C61H103N5O33	1434.660807343	499.337778413	702.417150928	905.496523443
867222	PD4;C14:0;Ac;Fuc;Man	1	C14:0				Ac	Fuc	Man				C58H100N4O31	1349.644429005	414.321400075	617.40077259	820.480145105
867224	PD4;C14:0;Cb;Ac;Fuc;Man	1	C14:0		Cb		Ac	Fuc	Man				C59H101N5O32	1392.65024266	457.32721373	660.406586245	863.48595876
867226	PD4;C14:0;Ac;Ac;Fuc;Man	1	C14:0		Ac		Ac	Fuc	Man				C60H102N4O32	1391.654993688	456.331964758	659.411337273	862.490709788
867228	PD4;C14:0;Cb;Ac;Fuc;Man	1	C14:0			Cb	Ac	Fuc	Man				C59H101N5O32	1392.65024266	457.32721373	660.406586245	863.48595876
867230	PD4;C14:0;Cb;Cb;Ac;Fuc;Man	1	C14:0		Cb	Cb	Ac	Fuc	Man				C60H102N6O33	1435.656056315	500.333027385	703.4123999	906.491772415
867232	PD4;C14:0;Ac;Cb;Ac;Fuc;Man	1	C14:0		Ac	Cb	Ac	Fuc	Man				C61H103N5O33	1434.660807343	499.337778413	702.417150928	905.496523443
867234	PD4;C14:0;Ac;Ac;Fuc;Man	1	C14:0			Ac	Ac	Fuc	Man				C60H102N4O32	1391.654993688	456.331964758	659.411337273	862.490709788
867236	PD4;C14:0;Cb;Ac;Ac;Fuc;Man	1	C14:0		Cb	Ac	Ac	Fuc	Man				C61H103N5O33	1434.660807343	499.337778413	702.417150928	905.496523443
867238	PD4;C14:0;Ac;Ac;Ac;Fuc;Man	1	C14:0		Ac	Ac	Ac	Fuc	Man				C62H104N4O33	1433.665558371	498.342529441	701.421901956	904.501274471
867240	PD4;C14:0;MeFuc;Man	1	C14:0					MeFuc	Man				C57H100N4O30	1321.649514386	372.310835392	575.390207907	778.469580422
867242	PD4;C14:0;Cb;MeFuc;Man	1	C14:0		Cb			MeFuc	Man				C58H101N5O31	1364.655328041	415.316649047	618.396021562	821.475394077
867244	PD4;C14:0;Ac;MeFuc;Man	1	C14:0		Ac			MeFuc	Man				C59H102N4O31	1363.660079069	414.321400075	617.40077259	820.480145105
867246	PD4;C14:0;Cb;MeFuc;Man	1	C14:0			Cb		MeFuc	Man				C58H101N5O31	1364.655328041	415.316649047	618.396021562	821.475394077
867248	PD4;C14:0;Cb;Cb;MeFuc;Man	1	C14:0		Cb	Cb		MeFuc	Man				C59H102N6O32	1407.661141696	458.322462702	661.401835217	864.481207732
867250	PD4;C14:0;Ac;Cb;MeFuc;Man	1	C14:0		Ac	Cb		MeFuc	Man				C60H103N5O32	1406.665892724	457.32721373	660.406586245	863.48595876
867252	PD4;C14:0;Ac;MeFuc;Man	1	C14:0			Ac		MeFuc	Man				C59H102N4O31	1363.660079069	414.321400075	617.40077259	820.480145105
867254	PD4;C14:0;Cb;Ac;MeFuc;Man	1	C14:0		Cb	Ac		MeFuc	Man				C60H103N5O32	1406.665892724	457.32721373	660.406586245	863.48595876
867256	PD4;C14:0;Ac;Ac;MeFuc;Man	1	C14:0		Ac	Ac		MeFuc	Man				C61H104N4O32	1405.670643752	456.331964758	659.411337273	862.490709788
867258	PD4;C14:0;Cb;MeFuc;Man	1	C14:0				Cb	MeFuc	Man				C58H101N5O31	1364.655328041	415.316649047	618.396021562	821.475394077
867260	PD4;C14:0;Cb;Cb;MeFuc;Man	1	C14:0		Cb		Cb	MeFuc	Man				C59H102N6O32	1407.661141696	458.322462702	661.401835217	864.481207732
867262	PD4;C14:0;Ac;Cb;MeFuc;Man	1	C14:0		Ac		Cb	MeFuc	Man				C60H103N5O32	1406.665892724	457.32721373	660.406586245	863.48595876
867264	PD4;C14:0;Cb;Cb;MeFuc;Man	1	C14:0			Cb	Cb	MeFuc	Man				C59H102N6O32	1407.661141696	458.322462702	661.401835217	864.481207732
867266	PD4;C14:0;Cb;Cb;Cb;MeFuc;Man	1	C14:0		Cb	Cb	Cb	MeFuc	Man				C60H103N7O33	1450.666955351	501.328276357	704.407648872	907.487021387
867268	PD4;C14:0;Ac;Cb;Cb;MeFuc;Man	1	C14:0		Ac	Cb	Cb	MeFuc	Man				C61H104N6O33	1449.671706379	500.333027385	703.4123999	906.491772415
867270	PD4;C14:0;Ac;Cb;MeFuc;Man	1	C14:0			Ac	Cb	MeFuc	Man				C60H103N5O32	1406.665892724	457.32721373	660.406586245	863.48595876
867272	PD4;C14:0;Cb;Ac;Cb;MeFuc;Man	1	C14:0		Cb	Ac	Cb	MeFuc	Man				C61H104N6O33	1449.671706379	500.333027385	703.4123999	906.491772415
867274	PD4;C14:0;Ac;Ac;Cb;MeFuc;Man	1	C14:0		Ac	Ac	Cb	MeFuc	Man				C62H105N5O33	1448.676457407	499.337778413	702.417150928	905.496523443
867276	PD4;C14:0;Ac;MeFuc;Man	1	C14:0				Ac	MeFuc	Man				C59H102N4O31	1363.660079069	414.321400075	617.40077259	820.480145105
867278	PD4;C14:0;Cb;Ac;MeFuc;Man	1	C14:0		Cb		Ac	MeFuc	Man				C60H103N5O32	1406.665892724	457.32721373	660.406586245	863.48595876
867280	PD4;C14:0;Ac;Ac;MeFuc;Man	1	C14:0		Ac		Ac	MeFuc	Man				C61H104N4O32	1405.670643752	456.331964758	659.411337273	862.490709788
867282	PD4;C14:0;Cb;Ac;MeFuc;Man	1	C14:0			Cb	Ac	MeFuc	Man				C60H103N5O32	1406.665892724	457.32721373	660.406586245	863.48595876
867284	PD4;C14:0;Cb;Cb;Ac;MeFuc;Man	1	C14:0		Cb	Cb	Ac	MeFuc	Man				C61H104N6O33	1449.671706379	500.333027385	703.4123999	906.491772415
867286	PD4;C14:0;Ac;Cb;Ac;MeFuc;Man	1	C14:0		Ac	Cb	Ac	MeFuc	Man				C62H105N5O33	1448.676457407	499.337778413	702.417150928	905.496523443
867288	PD4;C14:0;Ac;Ac;MeFuc;Man	1	C14:0			Ac	Ac	MeFuc	Man				C61H104N4O32	1405.670643752	456.331964758	659.411337273	862.490709788
867290	PD4;C14:0;Cb;Ac;Ac;MeFuc;Man	1	C14:0		Cb	Ac	Ac	MeFuc	Man				C62H105N5O33	1448.676457407	499.337778413	702.417150928	905.496523443
867292	PD4;C14:0;Ac;Ac;Ac;MeFuc;Man	1	C14:0		Ac	Ac	Ac	MeFuc	Man				C63H106N4O33	1447.681208435	498.342529441	701.421901956	904.501274471
867294	PD4;C14:0;Ara;Man	1	C14:0					Ara	Man				C55H96N4O30	1293.618214258	372.310835392	575.390207907	778.469580422
867296	PD4;C14:0;Cb;Ara;Man	1	C14:0		Cb			Ara	Man				C56H97N5O31	1336.624027913	415.316649047	618.396021562	821.475394077
867298	PD4;C14:0;Ac;Ara;Man	1	C14:0		Ac			Ara	Man				C57H98N4O31	1335.628778941	414.321400075	617.40077259	820.480145105
867300	PD4;C14:0;Cb;Ara;Man	1	C14:0			Cb		Ara	Man				C56H97N5O31	1336.624027913	415.316649047	618.396021562	821.475394077
867302	PD4;C14:0;Cb;Cb;Ara;Man	1	C14:0		Cb	Cb		Ara	Man				C57H98N6O32	1379.629841568	458.322462702	661.401835217	864.481207732
867304	PD4;C14:0;Ac;Cb;Ara;Man	1	C14:0		Ac	Cb		Ara	Man				C58H99N5O32	1378.634592596	457.32721373	660.406586245	863.48595876
867306	PD4;C14:0;Ac;Ara;Man	1	C14:0			Ac		Ara	Man				C57H98N4O31	1335.628778941	414.321400075	617.40077259	820.480145105
867308	PD4;C14:0;Cb;Ac;Ara;Man	1	C14:0		Cb	Ac		Ara	Man				C58H99N5O32	1378.634592596	457.32721373	660.406586245	863.48595876
867310	PD4;C14:0;Ac;Ac;Ara;Man	1	C14:0		Ac	Ac		Ara	Man				C59H100N4O32	1377.639343624	456.331964758	659.411337273	862.490709788
867312	PD4;C14:0;Cb;Ara;Man	1	C14:0				Cb	Ara	Man				C56H97N5O31	1336.624027913	415.316649047	618.396021562	821.475394077
867314	PD4;C14:0;Cb;Cb;Ara;Man	1	C14:0		Cb		Cb	Ara	Man				C57H98N6O32	1379.629841568	458.322462702	661.401835217	864.481207732
867316	PD4;C14:0;Ac;Cb;Ara;Man	1	C14:0		Ac		Cb	Ara	Man				C58H99N5O32	1378.634592596	457.32721373	660.406586245	863.48595876
867318	PD4;C14:0;Cb;Cb;Ara;Man	1	C14:0			Cb	Cb	Ara	Man				C57H98N6O32	1379.629841568	458.322462702	661.401835217	864.481207732
867320	PD4;C14:0;Cb;Cb;Cb;Ara;Man	1	C14:0		Cb	Cb	Cb	Ara	Man				C58H99N7O33	1422.635655223	501.328276357	704.407648872	907.487021387
867322	PD4;C14:0;Ac;Cb;Cb;Ara;Man	1	C14:0		Ac	Cb	Cb	Ara	Man				C59H100N6O33	1421.640406251	500.333027385	703.4123999	906.491772415
867324	PD4;C14:0;Ac;Cb;Ara;Man	1	C14:0			Ac	Cb	Ara	Man				C58H99N5O32	1378.634592596	457.32721373	660.406586245	863.48595876
867326	PD4;C14:0;Cb;Ac;Cb;Ara;Man	1	C14:0		Cb	Ac	Cb	Ara	Man				C59H100N6O33	1421.640406251	500.333027385	703.4123999	906.491772415
867328	PD4;C14:0;Ac;Ac;Cb;Ara;Man	1	C14:0		Ac	Ac	Cb	Ara	Man				C60H101N5O33	1420.645157279	499.337778413	702.417150928	905.496523443
867330	PD4;C14:0;Ac;Ara;Man	1	C14:0				Ac	Ara	Man				C57H98N4O31	1335.628778941	414.321400075	617.40077259	820.480145105
867332	PD4;C14:0;Cb;Ac;Ara;Man	1	C14:0		Cb		Ac	Ara	Man				C58H99N5O32	1378.634592596	457.32721373	660.406586245	863.48595876
867334	PD4;C14:0;Ac;Ac;Ara;Man	1	C14:0		Ac		Ac	Ara	Man				C59H100N4O32	1377.639343624	456.331964758	659.411337273	862.490709788
867336	PD4;C14:0;Cb;Ac;Ara;Man	1	C14:0			Cb	Ac	Ara	Man				C58H99N5O32	1378.634592596	457.32721373	660.406586245	863.48595876
867338	PD4;C14:0;Cb;Cb;Ac;Ara;Man	1	C14:0		Cb	Cb	Ac	Ara	Man				C59H100N6O33	1421.640406251	500.333027385	703.4123999	906.491772415
867340	PD4;C14:0;Ac;Cb;Ac;Ara;Man	1	C14:0		Ac	Cb	Ac	Ara	Man				C60H101N5O33	1420.645157279	499.337778413	702.417150928	905.496523443
867342	PD4;C14:0;Ac;Ac;Ara;Man	1	C14:0			Ac	Ac	Ara	Man				C59H100N4O32	1377.639343624	456.331964758	659.411337273	862.490709788
867344	PD4;C14:0;Cb;Ac;Ac;Ara;Man	1	C14:0		Cb	Ac	Ac	Ara	Man				C60H101N5O33	1420.645157279	499.337778413	702.417150928	905.496523443
867346	PD4;C14:0;Ac;Ac;Ac;Ara;Man	1	C14:0		Ac	Ac	Ac	Ara	Man				C61H102N4O33	1419.649908307	498.342529441	701.421901956	904.501274471
867348	PD4;C14:0;S-MeFuc;Man	1	C14:0					S-MeFuc	Man				C57H100N4O33S	1401.606329417	372.310835392	575.390207907	778.469580422
867350	PD4;C14:0;Cb;S-MeFuc;Man	1	C14:0		Cb			S-MeFuc	Man				C58H101N5O34S	1444.612143072	415.316649047	618.396021562	821.475394077
867352	PD4;C14:0;Ac;S-MeFuc;Man	1	C14:0		Ac			S-MeFuc	Man				C59H102N4O34S	1443.6168941	414.321400075	617.40077259	820.480145105
867354	PD4;C14:0;Cb;S-MeFuc;Man	1	C14:0			Cb		S-MeFuc	Man				C58H101N5O34S	1444.612143072	415.316649047	618.396021562	821.475394077
867356	PD4;C14:0;Cb;Cb;S-MeFuc;Man	1	C14:0		Cb	Cb		S-MeFuc	Man				C59H102N6O35S	1487.617956727	458.322462702	661.401835217	864.481207732
867358	PD4;C14:0;Ac;Cb;S-MeFuc;Man	1	C14:0		Ac	Cb		S-MeFuc	Man				C60H103N5O35S	1486.622707755	457.32721373	660.406586245	863.48595876
867360	PD4;C14:0;Ac;S-MeFuc;Man	1	C14:0			Ac		S-MeFuc	Man				C59H102N4O34S	1443.6168941	414.321400075	617.40077259	820.480145105
867362	PD4;C14:0;Cb;Ac;S-MeFuc;Man	1	C14:0		Cb	Ac		S-MeFuc	Man				C60H103N5O35S	1486.622707755	457.32721373	660.406586245	863.48595876
867364	PD4;C14:0;Ac;Ac;S-MeFuc;Man	1	C14:0		Ac	Ac		S-MeFuc	Man				C61H104N4O35S	1485.627458783	456.331964758	659.411337273	862.490709788
867366	PD4;C14:0;Cb;S-MeFuc;Man	1	C14:0				Cb	S-MeFuc	Man				C58H101N5O34S	1444.612143072	415.316649047	618.396021562	821.475394077
867368	PD4;C14:0;Cb;Cb;S-MeFuc;Man	1	C14:0		Cb		Cb	S-MeFuc	Man				C59H102N6O35S	1487.617956727	458.322462702	661.401835217	864.481207732
867370	PD4;C14:0;Ac;Cb;S-MeFuc;Man	1	C14:0		Ac		Cb	S-MeFuc	Man				C60H103N5O35S	1486.622707755	457.32721373	660.406586245	863.48595876
867372	PD4;C14:0;Cb;Cb;S-MeFuc;Man	1	C14:0			Cb	Cb	S-MeFuc	Man				C59H102N6O35S	1487.617956727	458.322462702	661.401835217	864.481207732
867374	PD4;C14:0;Cb;Cb;Cb;S-MeFuc;Man	1	C14:0		Cb	Cb	Cb	S-MeFuc	Man				C60H103N7O36S	1530.623770382	501.328276357	704.407648872	907.487021387
867376	PD4;C14:0;Ac;Cb;Cb;S-MeFuc;Man	1	C14:0		Ac	Cb	Cb	S-MeFuc	Man				C61H104N6O36S	1529.62852141	500.333027385	703.4123999	906.491772415
867378	PD4;C14:0;Ac;Cb;S-MeFuc;Man	1	C14:0			Ac	Cb	S-MeFuc	Man				C60H103N5O35S	1486.622707755	457.32721373	660.406586245	863.48595876
867380	PD4;C14:0;Cb;Ac;Cb;S-MeFuc;Man	1	C14:0		Cb	Ac	Cb	S-MeFuc	Man				C61H104N6O36S	1529.62852141	500.333027385	703.4123999	906.491772415
867382	PD4;C14:0;Ac;Ac;Cb;S-MeFuc;Man	1	C14:0		Ac	Ac	Cb	S-MeFuc	Man				C62H105N5O36S	1528.633272438	499.337778413	702.417150928	905.496523443
867384	PD4;C14:0;Ac;S-MeFuc;Man	1	C14:0				Ac	S-MeFuc	Man				C59H102N4O34S	1443.6168941	414.321400075	617.40077259	820.480145105
867386	PD4;C14:0;Cb;Ac;S-MeFuc;Man	1	C14:0		Cb		Ac	S-MeFuc	Man				C60H103N5O35S	1486.622707755	457.32721373	660.406586245	863.48595876
867388	PD4;C14:0;Ac;Ac;S-MeFuc;Man	1	C14:0		Ac		Ac	S-MeFuc	Man				C61H104N4O35S	1485.627458783	456.331964758	659.411337273	862.490709788
867390	PD4;C14:0;Cb;Ac;S-MeFuc;Man	1	C14:0			Cb	Ac	S-MeFuc	Man				C60H103N5O35S	1486.622707755	457.32721373	660.406586245	863.48595876
867392	PD4;C14:0;Cb;Cb;Ac;S-MeFuc;Man	1	C14:0		Cb	Cb	Ac	S-MeFuc	Man				C61H104N6O36S	1529.62852141	500.333027385	703.4123999	906.491772415
867394	PD4;C14:0;Ac;Cb;Ac;S-MeFuc;Man	1	C14:0		Ac	Cb	Ac	S-MeFuc	Man				C62H105N5O36S	1528.633272438	499.337778413	702.417150928	905.496523443
867396	PD4;C14:0;Ac;Ac;S-MeFuc;Man	1	C14:0			Ac	Ac	S-MeFuc	Man				C61H104N4O35S	1485.627458783	456.331964758	659.411337273	862.490709788
867398	PD4;C14:0;Cb;Ac;Ac;S-MeFuc;Man	1	C14:0		Cb	Ac	Ac	S-MeFuc	Man				C62H105N5O36S	1528.633272438	499.337778413	702.417150928	905.496523443
867400	PD4;C14:0;Ac;Ac;Ac;S-MeFuc;Man	1	C14:0		Ac	Ac	Ac	S-MeFuc	Man				C63H106N4O36S	1527.638023466	498.342529441	701.421901956	904.501274471
867402	PD4;C14:0;Ac-Fuc;Man	1	C14:0					Ac-Fuc	Man				C58H100N4O31	1349.644429005	372.310835392	575.390207907	778.469580422
867404	PD4;C14:0;Cb;Ac-Fuc;Man	1	C14:0		Cb			Ac-Fuc	Man				C59H101N5O32	1392.65024266	415.316649047	618.396021562	821.475394077
867406	PD4;C14:0;Ac;Ac-Fuc;Man	1	C14:0		Ac			Ac-Fuc	Man				C60H102N4O32	1391.654993688	414.321400075	617.40077259	820.480145105
867408	PD4;C14:0;Cb;Ac-Fuc;Man	1	C14:0			Cb		Ac-Fuc	Man				C59H101N5O32	1392.65024266	415.316649047	618.396021562	821.475394077
867410	PD4;C14:0;Cb;Cb;Ac-Fuc;Man	1	C14:0		Cb	Cb		Ac-Fuc	Man				C60H102N6O33	1435.656056315	458.322462702	661.401835217	864.481207732
867412	PD4;C14:0;Ac;Cb;Ac-Fuc;Man	1	C14:0		Ac	Cb		Ac-Fuc	Man				C61H103N5O33	1434.660807343	457.32721373	660.406586245	863.48595876
867414	PD4;C14:0;Ac;Ac-Fuc;Man	1	C14:0			Ac		Ac-Fuc	Man				C60H102N4O32	1391.654993688	414.321400075	617.40077259	820.480145105
867416	PD4;C14:0;Cb;Ac;Ac-Fuc;Man	1	C14:0		Cb	Ac		Ac-Fuc	Man				C61H103N5O33	1434.660807343	457.32721373	660.406586245	863.48595876
867418	PD4;C14:0;Ac;Ac;Ac-Fuc;Man	1	C14:0		Ac	Ac		Ac-Fuc	Man				C62H104N4O33	1433.665558371	456.331964758	659.411337273	862.490709788
867420	PD4;C14:0;Cb;Ac-Fuc;Man	1	C14:0				Cb	Ac-Fuc	Man				C59H101N5O32	1392.65024266	415.316649047	618.396021562	821.475394077
867422	PD4;C14:0;Cb;Cb;Ac-Fuc;Man	1	C14:0		Cb		Cb	Ac-Fuc	Man				C60H102N6O33	1435.656056315	458.322462702	661.401835217	864.481207732
867424	PD4;C14:0;Ac;Cb;Ac-Fuc;Man	1	C14:0		Ac		Cb	Ac-Fuc	Man				C61H103N5O33	1434.660807343	457.32721373	660.406586245	863.48595876
867426	PD4;C14:0;Cb;Cb;Ac-Fuc;Man	1	C14:0			Cb	Cb	Ac-Fuc	Man				C60H102N6O33	1435.656056315	458.322462702	661.401835217	864.481207732
867428	PD4;C14:0;Cb;Cb;Cb;Ac-Fuc;Man	1	C14:0		Cb	Cb	Cb	Ac-Fuc	Man				C61H103N7O34	1478.66186997	501.328276357	704.407648872	907.487021387
867430	PD4;C14:0;Ac;Cb;Cb;Ac-Fuc;Man	1	C14:0		Ac	Cb	Cb	Ac-Fuc	Man				C62H104N6O34	1477.666620998	500.333027385	703.4123999	906.491772415
867432	PD4;C14:0;Ac;Cb;Ac-Fuc;Man	1	C14:0			Ac	Cb	Ac-Fuc	Man				C61H103N5O33	1434.660807343	457.32721373	660.406586245	863.48595876
867434	PD4;C14:0;Cb;Ac;Cb;Ac-Fuc;Man	1	C14:0		Cb	Ac	Cb	Ac-Fuc	Man				C62H104N6O34	1477.666620998	500.333027385	703.4123999	906.491772415
867436	PD4;C14:0;Ac;Ac;Cb;Ac-Fuc;Man	1	C14:0		Ac	Ac	Cb	Ac-Fuc	Man				C63H105N5O34	1476.671372026	499.337778413	702.417150928	905.496523443
867438	PD4;C14:0;Ac;Ac-Fuc;Man	1	C14:0				Ac	Ac-Fuc	Man				C60H102N4O32	1391.654993688	414.321400075	617.40077259	820.480145105
867440	PD4;C14:0;Cb;Ac;Ac-Fuc;Man	1	C14:0		Cb		Ac	Ac-Fuc	Man				C61H103N5O33	1434.660807343	457.32721373	660.406586245	863.48595876
867442	PD4;C14:0;Ac;Ac;Ac-Fuc;Man	1	C14:0		Ac		Ac	Ac-Fuc	Man				C62H104N4O33	1433.665558371	456.331964758	659.411337273	862.490709788
867444	PD4;C14:0;Cb;Ac;Ac-Fuc;Man	1	C14:0			Cb	Ac	Ac-Fuc	Man				C61H103N5O33	1434.660807343	457.32721373	660.406586245	863.48595876
867446	PD4;C14:0;Cb;Cb;Ac;Ac-Fuc;Man	1	C14:0		Cb	Cb	Ac	Ac-Fuc	Man				C62H104N6O34	1477.666620998	500.333027385	703.4123999	906.491772415
867448	PD4;C14:0;Ac;Cb;Ac;Ac-Fuc;Man	1	C14:0		Ac	Cb	Ac	Ac-Fuc	Man				C63H105N5O34	1476.671372026	499.337778413	702.417150928	905.496523443
867450	PD4;C14:0;Ac;Ac;Ac-Fuc;Man	1	C14:0			Ac	Ac	Ac-Fuc	Man				C62H104N4O33	1433.665558371	456.331964758	659.411337273	862.490709788
867452	PD4;C14:0;Cb;Ac;Ac;Ac-Fuc;Man	1	C14:0		Cb	Ac	Ac	Ac-Fuc	Man				C63H105N5O34	1476.671372026	499.337778413	702.417150928	905.496523443
867454	PD4;C14:0;Ac;Ac;Ac;Ac-Fuc;Man	1	C14:0		Ac	Ac	Ac	Ac-Fuc	Man				C64H106N4O34	1475.676123054	498.342529441	701.421901956	904.501274471
867456	PD4;C14:0;Ac-MeFuc;Man	1	C14:0					Ac-MeFuc	Man				C59H102N4O31	1363.660079069	372.310835392	575.390207907	778.469580422
867458	PD4;C14:0;Cb;Ac-MeFuc;Man	1	C14:0		Cb			Ac-MeFuc	Man				C60H103N5O32	1406.665892724	415.316649047	618.396021562	821.475394077
867460	PD4;C14:0;Ac;Ac-MeFuc;Man	1	C14:0		Ac			Ac-MeFuc	Man				C61H104N4O32	1405.670643752	414.321400075	617.40077259	820.480145105
867462	PD4;C14:0;Cb;Ac-MeFuc;Man	1	C14:0			Cb		Ac-MeFuc	Man				C60H103N5O32	1406.665892724	415.316649047	618.396021562	821.475394077
867464	PD4;C14:0;Cb;Cb;Ac-MeFuc;Man	1	C14:0		Cb	Cb		Ac-MeFuc	Man				C61H104N6O33	1449.671706379	458.322462702	661.401835217	864.481207732
867466	PD4;C14:0;Ac;Cb;Ac-MeFuc;Man	1	C14:0		Ac	Cb		Ac-MeFuc	Man				C62H105N5O33	1448.676457407	457.32721373	660.406586245	863.48595876
867468	PD4;C14:0;Ac;Ac-MeFuc;Man	1	C14:0			Ac		Ac-MeFuc	Man				C61H104N4O32	1405.670643752	414.321400075	617.40077259	820.480145105
867470	PD4;C14:0;Cb;Ac;Ac-MeFuc;Man	1	C14:0		Cb	Ac		Ac-MeFuc	Man				C62H105N5O33	1448.676457407	457.32721373	660.406586245	863.48595876
867472	PD4;C14:0;Ac;Ac;Ac-MeFuc;Man	1	C14:0		Ac	Ac		Ac-MeFuc	Man				C63H106N4O33	1447.681208435	456.331964758	659.411337273	862.490709788
867474	PD4;C14:0;Cb;Ac-MeFuc;Man	1	C14:0				Cb	Ac-MeFuc	Man				C60H103N5O32	1406.665892724	415.316649047	618.396021562	821.475394077
867476	PD4;C14:0;Cb;Cb;Ac-MeFuc;Man	1	C14:0		Cb		Cb	Ac-MeFuc	Man				C61H104N6O33	1449.671706379	458.322462702	661.401835217	864.481207732
867478	PD4;C14:0;Ac;Cb;Ac-MeFuc;Man	1	C14:0		Ac		Cb	Ac-MeFuc	Man				C62H105N5O33	1448.676457407	457.32721373	660.406586245	863.48595876
867480	PD4;C14:0;Cb;Cb;Ac-MeFuc;Man	1	C14:0			Cb	Cb	Ac-MeFuc	Man				C61H104N6O33	1449.671706379	458.322462702	661.401835217	864.481207732
867482	PD4;C14:0;Cb;Cb;Cb;Ac-MeFuc;Man	1	C14:0		Cb	Cb	Cb	Ac-MeFuc	Man				C62H105N7O34	1492.677520034	501.328276357	704.407648872	907.487021387
867484	PD4;C14:0;Ac;Cb;Cb;Ac-MeFuc;Man	1	C14:0		Ac	Cb	Cb	Ac-MeFuc	Man				C63H106N6O34	1491.682271062	500.333027385	703.4123999	906.491772415
867486	PD4;C14:0;Ac;Cb;Ac-MeFuc;Man	1	C14:0			Ac	Cb	Ac-MeFuc	Man				C62H105N5O33	1448.676457407	457.32721373	660.406586245	863.48595876
867488	PD4;C14:0;Cb;Ac;Cb;Ac-MeFuc;Man	1	C14:0		Cb	Ac	Cb	Ac-MeFuc	Man				C63H106N6O34	1491.682271062	500.333027385	703.4123999	906.491772415
867490	PD4;C14:0;Ac;Ac;Cb;Ac-MeFuc;Man	1	C14:0		Ac	Ac	Cb	Ac-MeFuc	Man				C64H107N5O34	1490.68702209	499.337778413	702.417150928	905.496523443
867492	PD4;C14:0;Ac;Ac-MeFuc;Man	1	C14:0				Ac	Ac-MeFuc	Man				C61H104N4O32	1405.670643752	414.321400075	617.40077259	820.480145105
867494	PD4;C14:0;Cb;Ac;Ac-MeFuc;Man	1	C14:0		Cb		Ac	Ac-MeFuc	Man				C62H105N5O33	1448.676457407	457.32721373	660.406586245	863.48595876
867496	PD4;C14:0;Ac;Ac;Ac-MeFuc;Man	1	C14:0		Ac		Ac	Ac-MeFuc	Man				C63H106N4O33	1447.681208435	456.331964758	659.411337273	862.490709788
867498	PD4;C14:0;Cb;Ac;Ac-MeFuc;Man	1	C14:0			Cb	Ac	Ac-MeFuc	Man				C62H105N5O33	1448.676457407	457.32721373	660.406586245	863.48595876
867500	PD4;C14:0;Cb;Cb;Ac;Ac-MeFuc;Man	1	C14:0		Cb	Cb	Ac	Ac-MeFuc	Man				C63H106N6O34	1491.682271062	500.333027385	703.4123999	906.491772415
867502	PD4;C14:0;Ac;Cb;Ac;Ac-MeFuc;Man	1	C14:0		Ac	Cb	Ac	Ac-MeFuc	Man				C64H107N5O34	1490.68702209	499.337778413	702.417150928	905.496523443
867504	PD4;C14:0;Ac;Ac;Ac-MeFuc;Man	1	C14:0			Ac	Ac	Ac-MeFuc	Man				C63H106N4O33	1447.681208435	456.331964758	659.411337273	862.490709788
867506	PD4;C14:0;Cb;Ac;Ac;Ac-MeFuc;Man	1	C14:0		Cb	Ac	Ac	Ac-MeFuc	Man				C64H107N5O34	1490.68702209	499.337778413	702.417150928	905.496523443
867508	PD4;C14:0;Ac;Ac;Ac;Ac-MeFuc;Man	1	C14:0		Ac	Ac	Ac	Ac-MeFuc	Man				C65H108N4O34	1489.691773118	498.342529441	701.421901956	904.501274471
867510	PD4;C14:0;Me	1	C14:0							Me			C45H80N4O21	1013.538782175	372.310835392	575.390207907	778.469580422
867512	PD4;C14:0;Cb;Me	1	C14:0		Cb					Me			C46H81N5O22	1056.54459583	415.316649047	618.396021562	821.475394077
867514	PD4;C14:0;Ac;Me	1	C14:0		Ac					Me			C47H82N4O22	1055.549346858	414.321400075	617.40077259	820.480145105
867516	PD4;C14:0;Cb;Me	1	C14:0			Cb				Me			C46H81N5O22	1056.54459583	415.316649047	618.396021562	821.475394077
867518	PD4;C14:0;Cb;Cb;Me	1	C14:0		Cb	Cb				Me			C47H82N6O23	1099.550409485	458.322462702	661.401835217	864.481207732
867520	PD4;C14:0;Ac;Cb;Me	1	C14:0		Ac	Cb				Me			C48H83N5O23	1098.555160513	457.32721373	660.406586245	863.48595876
867522	PD4;C14:0;Ac;Me	1	C14:0			Ac				Me			C47H82N4O22	1055.549346858	414.321400075	617.40077259	820.480145105
867524	PD4;C14:0;Cb;Ac;Me	1	C14:0		Cb	Ac				Me			C48H83N5O23	1098.555160513	457.32721373	660.406586245	863.48595876
867526	PD4;C14:0;Ac;Ac;Me	1	C14:0		Ac	Ac				Me			C49H84N4O23	1097.559911541	456.331964758	659.411337273	862.490709788
867528	PD4;C14:0;Cb;Me	1	C14:0				Cb			Me			C46H81N5O22	1056.54459583	415.316649047	618.396021562	821.475394077
867530	PD4;C14:0;Cb;Cb;Me	1	C14:0		Cb		Cb			Me			C47H82N6O23	1099.550409485	458.322462702	661.401835217	864.481207732
867532	PD4;C14:0;Ac;Cb;Me	1	C14:0		Ac		Cb			Me			C48H83N5O23	1098.555160513	457.32721373	660.406586245	863.48595876
867534	PD4;C14:0;Cb;Cb;Me	1	C14:0			Cb	Cb			Me			C47H82N6O23	1099.550409485	458.322462702	661.401835217	864.481207732
867536	PD4;C14:0;Cb;Cb;Cb;Me	1	C14:0		Cb	Cb	Cb			Me			C48H83N7O24	1142.55622314	501.328276357	704.407648872	907.487021387
867538	PD4;C14:0;Ac;Cb;Cb;Me	1	C14:0		Ac	Cb	Cb			Me			C49H84N6O24	1141.560974168	500.333027385	703.4123999	906.491772415
867540	PD4;C14:0;Ac;Cb;Me	1	C14:0			Ac	Cb			Me			C48H83N5O23	1098.555160513	457.32721373	660.406586245	863.48595876
867542	PD4;C14:0;Cb;Ac;Cb;Me	1	C14:0		Cb	Ac	Cb			Me			C49H84N6O24	1141.560974168	500.333027385	703.4123999	906.491772415
867544	PD4;C14:0;Ac;Ac;Cb;Me	1	C14:0		Ac	Ac	Cb			Me			C50H85N5O24	1140.565725196	499.337778413	702.417150928	905.496523443
867546	PD4;C14:0;Ac;Me	1	C14:0				Ac			Me			C47H82N4O22	1055.549346858	414.321400075	617.40077259	820.480145105
867548	PD4;C14:0;Cb;Ac;Me	1	C14:0		Cb		Ac			Me			C48H83N5O23	1098.555160513	457.32721373	660.406586245	863.48595876
867550	PD4;C14:0;Ac;Ac;Me	1	C14:0		Ac		Ac			Me			C49H84N4O23	1097.559911541	456.331964758	659.411337273	862.490709788
867552	PD4;C14:0;Cb;Ac;Me	1	C14:0			Cb	Ac			Me			C48H83N5O23	1098.555160513	457.32721373	660.406586245	863.48595876
867554	PD4;C14:0;Cb;Cb;Ac;Me	1	C14:0		Cb	Cb	Ac			Me			C49H84N6O24	1141.560974168	500.333027385	703.4123999	906.491772415
867556	PD4;C14:0;Ac;Cb;Ac;Me	1	C14:0		Ac	Cb	Ac			Me			C50H85N5O24	1140.565725196	499.337778413	702.417150928	905.496523443
867558	PD4;C14:0;Ac;Ac;Me	1	C14:0			Ac	Ac			Me			C49H84N4O23	1097.559911541	456.331964758	659.411337273	862.490709788
867560	PD4;C14:0;Cb;Ac;Ac;Me	1	C14:0		Cb	Ac	Ac			Me			C50H85N5O24	1140.565725196	499.337778413	702.417150928	905.496523443
867562	PD4;C14:0;Ac;Ac;Ac;Me	1	C14:0		Ac	Ac	Ac			Me			C51H86N4O24	1139.570476224	498.342529441	701.421901956	904.501274471
867564	PD4;C14:0;Ac;Me	1	C14:0					Ac		Me			C47H82N4O22	1055.549346858	372.310835392	575.390207907	778.469580422
867566	PD4;C14:0;Cb;Ac;Me	1	C14:0		Cb			Ac		Me			C48H83N5O23	1098.555160513	415.316649047	618.396021562	821.475394077
867568	PD4;C14:0;Ac;Ac;Me	1	C14:0		Ac			Ac		Me			C49H84N4O23	1097.559911541	414.321400075	617.40077259	820.480145105
867570	PD4;C14:0;Cb;Ac;Me	1	C14:0			Cb		Ac		Me			C48H83N5O23	1098.555160513	415.316649047	618.396021562	821.475394077
867572	PD4;C14:0;Cb;Cb;Ac;Me	1	C14:0		Cb	Cb		Ac		Me			C49H84N6O24	1141.560974168	458.322462702	661.401835217	864.481207732
867574	PD4;C14:0;Ac;Cb;Ac;Me	1	C14:0		Ac	Cb		Ac		Me			C50H85N5O24	1140.565725196	457.32721373	660.406586245	863.48595876
867576	PD4;C14:0;Ac;Ac;Me	1	C14:0			Ac		Ac		Me			C49H84N4O23	1097.559911541	414.321400075	617.40077259	820.480145105
867578	PD4;C14:0;Cb;Ac;Ac;Me	1	C14:0		Cb	Ac		Ac		Me			C50H85N5O24	1140.565725196	457.32721373	660.406586245	863.48595876
867580	PD4;C14:0;Ac;Ac;Ac;Me	1	C14:0		Ac	Ac		Ac		Me			C51H86N4O24	1139.570476224	456.331964758	659.411337273	862.490709788
867582	PD4;C14:0;Cb;Ac;Me	1	C14:0				Cb	Ac		Me			C48H83N5O23	1098.555160513	415.316649047	618.396021562	821.475394077
867584	PD4;C14:0;Cb;Cb;Ac;Me	1	C14:0		Cb		Cb	Ac		Me			C49H84N6O24	1141.560974168	458.322462702	661.401835217	864.481207732
867586	PD4;C14:0;Ac;Cb;Ac;Me	1	C14:0		Ac		Cb	Ac		Me			C50H85N5O24	1140.565725196	457.32721373	660.406586245	863.48595876
867588	PD4;C14:0;Cb;Cb;Ac;Me	1	C14:0			Cb	Cb	Ac		Me			C49H84N6O24	1141.560974168	458.322462702	661.401835217	864.481207732
867590	PD4;C14:0;Cb;Cb;Cb;Ac;Me	1	C14:0		Cb	Cb	Cb	Ac		Me			C50H85N7O25	1184.566787823	501.328276357	704.407648872	907.487021387
867592	PD4;C14:0;Ac;Cb;Cb;Ac;Me	1	C14:0		Ac	Cb	Cb	Ac		Me			C51H86N6O25	1183.571538851	500.333027385	703.4123999	906.491772415
867594	PD4;C14:0;Ac;Cb;Ac;Me	1	C14:0			Ac	Cb	Ac		Me			C50H85N5O24	1140.565725196	457.32721373	660.406586245	863.48595876
867596	PD4;C14:0;Cb;Ac;Cb;Ac;Me	1	C14:0		Cb	Ac	Cb	Ac		Me			C51H86N6O25	1183.571538851	500.333027385	703.4123999	906.491772415
867598	PD4;C14:0;Ac;Ac;Cb;Ac;Me	1	C14:0		Ac	Ac	Cb	Ac		Me			C52H87N5O25	1182.576289879	499.337778413	702.417150928	905.496523443
867600	PD4;C14:0;Ac;Ac;Me	1	C14:0				Ac	Ac		Me			C49H84N4O23	1097.559911541	414.321400075	617.40077259	820.480145105
867602	PD4;C14:0;Cb;Ac;Ac;Me	1	C14:0		Cb		Ac	Ac		Me			C50H85N5O24	1140.565725196	457.32721373	660.406586245	863.48595876
867604	PD4;C14:0;Ac;Ac;Ac;Me	1	C14:0		Ac		Ac	Ac		Me			C51H86N4O24	1139.570476224	456.331964758	659.411337273	862.490709788
867606	PD4;C14:0;Cb;Ac;Ac;Me	1	C14:0			Cb	Ac	Ac		Me			C50H85N5O24	1140.565725196	457.32721373	660.406586245	863.48595876
867608	PD4;C14:0;Cb;Cb;Ac;Ac;Me	1	C14:0		Cb	Cb	Ac	Ac		Me			C51H86N6O25	1183.571538851	500.333027385	703.4123999	906.491772415
867610	PD4;C14:0;Ac;Cb;Ac;Ac;Me	1	C14:0		Ac	Cb	Ac	Ac		Me			C52H87N5O25	1182.576289879	499.337778413	702.417150928	905.496523443
867612	PD4;C14:0;Ac;Ac;Ac;Me	1	C14:0			Ac	Ac	Ac		Me			C51H86N4O24	1139.570476224	456.331964758	659.411337273	862.490709788
867614	PD4;C14:0;Cb;Ac;Ac;Ac;Me	1	C14:0		Cb	Ac	Ac	Ac		Me			C52H87N5O25	1182.576289879	499.337778413	702.417150928	905.496523443
867616	PD4;C14:0;Ac;Ac;Ac;Ac;Me	1	C14:0		Ac	Ac	Ac	Ac		Me			C53H88N4O25	1181.581040907	498.342529441	701.421901956	904.501274471
867618	PD4;C14:0;S;Me	1	C14:0					S		Me			C45H80N4O24S	1093.495597206	372.310835392	575.390207907	778.469580422
867620	PD4;C14:0;Cb;S;Me	1	C14:0		Cb			S		Me			C46H81N5O25S	1136.501410861	415.316649047	618.396021562	821.475394077
867622	PD4;C14:0;Ac;S;Me	1	C14:0		Ac			S		Me			C47H82N4O25S	1135.506161889	414.321400075	617.40077259	820.480145105
867624	PD4;C14:0;Cb;S;Me	1	C14:0			Cb		S		Me			C46H81N5O25S	1136.501410861	415.316649047	618.396021562	821.475394077
867626	PD4;C14:0;Cb;Cb;S;Me	1	C14:0		Cb	Cb		S		Me			C47H82N6O26S	1179.507224516	458.322462702	661.401835217	864.481207732
867628	PD4;C14:0;Ac;Cb;S;Me	1	C14:0		Ac	Cb		S		Me			C48H83N5O26S	1178.511975544	457.32721373	660.406586245	863.48595876
867630	PD4;C14:0;Ac;S;Me	1	C14:0			Ac		S		Me			C47H82N4O25S	1135.506161889	414.321400075	617.40077259	820.480145105
867632	PD4;C14:0;Cb;Ac;S;Me	1	C14:0		Cb	Ac		S		Me			C48H83N5O26S	1178.511975544	457.32721373	660.406586245	863.48595876
867634	PD4;C14:0;Ac;Ac;S;Me	1	C14:0		Ac	Ac		S		Me			C49H84N4O26S	1177.516726572	456.331964758	659.411337273	862.490709788
867636	PD4;C14:0;Cb;S;Me	1	C14:0				Cb	S		Me			C46H81N5O25S	1136.501410861	415.316649047	618.396021562	821.475394077
867638	PD4;C14:0;Cb;Cb;S;Me	1	C14:0		Cb		Cb	S		Me			C47H82N6O26S	1179.507224516	458.322462702	661.401835217	864.481207732
867640	PD4;C14:0;Ac;Cb;S;Me	1	C14:0		Ac		Cb	S		Me			C48H83N5O26S	1178.511975544	457.32721373	660.406586245	863.48595876
867642	PD4;C14:0;Cb;Cb;S;Me	1	C14:0			Cb	Cb	S		Me			C47H82N6O26S	1179.507224516	458.322462702	661.401835217	864.481207732
867644	PD4;C14:0;Cb;Cb;Cb;S;Me	1	C14:0		Cb	Cb	Cb	S		Me			C48H83N7O27S	1222.513038171	501.328276357	704.407648872	907.487021387
867646	PD4;C14:0;Ac;Cb;Cb;S;Me	1	C14:0		Ac	Cb	Cb	S		Me			C49H84N6O27S	1221.517789199	500.333027385	703.4123999	906.491772415
867648	PD4;C14:0;Ac;Cb;S;Me	1	C14:0			Ac	Cb	S		Me			C48H83N5O26S	1178.511975544	457.32721373	660.406586245	863.48595876
867650	PD4;C14:0;Cb;Ac;Cb;S;Me	1	C14:0		Cb	Ac	Cb	S		Me			C49H84N6O27S	1221.517789199	500.333027385	703.4123999	906.491772415
867652	PD4;C14:0;Ac;Ac;Cb;S;Me	1	C14:0		Ac	Ac	Cb	S		Me			C50H85N5O27S	1220.522540227	499.337778413	702.417150928	905.496523443
867654	PD4;C14:0;Ac;S;Me	1	C14:0				Ac	S		Me			C47H82N4O25S	1135.506161889	414.321400075	617.40077259	820.480145105
867656	PD4;C14:0;Cb;Ac;S;Me	1	C14:0		Cb		Ac	S		Me			C48H83N5O26S	1178.511975544	457.32721373	660.406586245	863.48595876
867658	PD4;C14:0;Ac;Ac;S;Me	1	C14:0		Ac		Ac	S		Me			C49H84N4O26S	1177.516726572	456.331964758	659.411337273	862.490709788
867660	PD4;C14:0;Cb;Ac;S;Me	1	C14:0			Cb	Ac	S		Me			C48H83N5O26S	1178.511975544	457.32721373	660.406586245	863.48595876
867662	PD4;C14:0;Cb;Cb;Ac;S;Me	1	C14:0		Cb	Cb	Ac	S		Me			C49H84N6O27S	1221.517789199	500.333027385	703.4123999	906.491772415
867664	PD4;C14:0;Ac;Cb;Ac;S;Me	1	C14:0		Ac	Cb	Ac	S		Me			C50H85N5O27S	1220.522540227	499.337778413	702.417150928	905.496523443
867666	PD4;C14:0;Ac;Ac;S;Me	1	C14:0			Ac	Ac	S		Me			C49H84N4O26S	1177.516726572	456.331964758	659.411337273	862.490709788
867668	PD4;C14:0;Cb;Ac;Ac;S;Me	1	C14:0		Cb	Ac	Ac	S		Me			C50H85N5O27S	1220.522540227	499.337778413	702.417150928	905.496523443
867670	PD4;C14:0;Ac;Ac;Ac;S;Me	1	C14:0		Ac	Ac	Ac	S		Me			C51H86N4O27S	1219.527291255	498.342529441	701.421901956	904.501274471
867672	PD4;C14:0;Fuc;Me	1	C14:0					Fuc		Me			C51H90N4O25	1159.596690971	372.310835392	575.390207907	778.469580422
867674	PD4;C14:0;Cb;Fuc;Me	1	C14:0		Cb			Fuc		Me			C52H91N5O26	1202.602504626	415.316649047	618.396021562	821.475394077
867676	PD4;C14:0;Ac;Fuc;Me	1	C14:0		Ac			Fuc		Me			C53H92N4O26	1201.607255654	414.321400075	617.40077259	820.480145105
867678	PD4;C14:0;Cb;Fuc;Me	1	C14:0			Cb		Fuc		Me			C52H91N5O26	1202.602504626	415.316649047	618.396021562	821.475394077
867680	PD4;C14:0;Cb;Cb;Fuc;Me	1	C14:0		Cb	Cb		Fuc		Me			C53H92N6O27	1245.608318281	458.322462702	661.401835217	864.481207732
867682	PD4;C14:0;Ac;Cb;Fuc;Me	1	C14:0		Ac	Cb		Fuc		Me			C54H93N5O27	1244.613069309	457.32721373	660.406586245	863.48595876
867684	PD4;C14:0;Ac;Fuc;Me	1	C14:0			Ac		Fuc		Me			C53H92N4O26	1201.607255654	414.321400075	617.40077259	820.480145105
867686	PD4;C14:0;Cb;Ac;Fuc;Me	1	C14:0		Cb	Ac		Fuc		Me			C54H93N5O27	1244.613069309	457.32721373	660.406586245	863.48595876
867688	PD4;C14:0;Ac;Ac;Fuc;Me	1	C14:0		Ac	Ac		Fuc		Me			C55H94N4O27	1243.617820337	456.331964758	659.411337273	862.490709788
867690	PD4;C14:0;Cb;Fuc;Me	1	C14:0				Cb	Fuc		Me			C52H91N5O26	1202.602504626	415.316649047	618.396021562	821.475394077
867692	PD4;C14:0;Cb;Cb;Fuc;Me	1	C14:0		Cb		Cb	Fuc		Me			C53H92N6O27	1245.608318281	458.322462702	661.401835217	864.481207732
867694	PD4;C14:0;Ac;Cb;Fuc;Me	1	C14:0		Ac		Cb	Fuc		Me			C54H93N5O27	1244.613069309	457.32721373	660.406586245	863.48595876
867696	PD4;C14:0;Cb;Cb;Fuc;Me	1	C14:0			Cb	Cb	Fuc		Me			C53H92N6O27	1245.608318281	458.322462702	661.401835217	864.481207732
867698	PD4;C14:0;Cb;Cb;Cb;Fuc;Me	1	C14:0		Cb	Cb	Cb	Fuc		Me			C54H93N7O28	1288.614131936	501.328276357	704.407648872	907.487021387
867700	PD4;C14:0;Ac;Cb;Cb;Fuc;Me	1	C14:0		Ac	Cb	Cb	Fuc		Me			C55H94N6O28	1287.618882964	500.333027385	703.4123999	906.491772415
867702	PD4;C14:0;Ac;Cb;Fuc;Me	1	C14:0			Ac	Cb	Fuc		Me			C54H93N5O27	1244.613069309	457.32721373	660.406586245	863.48595876
867704	PD4;C14:0;Cb;Ac;Cb;Fuc;Me	1	C14:0		Cb	Ac	Cb	Fuc		Me			C55H94N6O28	1287.618882964	500.333027385	703.4123999	906.491772415
867706	PD4;C14:0;Ac;Ac;Cb;Fuc;Me	1	C14:0		Ac	Ac	Cb	Fuc		Me			C56H95N5O28	1286.623633992	499.337778413	702.417150928	905.496523443
867708	PD4;C14:0;Ac;Fuc;Me	1	C14:0				Ac	Fuc		Me			C53H92N4O26	1201.607255654	414.321400075	617.40077259	820.480145105
867710	PD4;C14:0;Cb;Ac;Fuc;Me	1	C14:0		Cb		Ac	Fuc		Me			C54H93N5O27	1244.613069309	457.32721373	660.406586245	863.48595876
867712	PD4;C14:0;Ac;Ac;Fuc;Me	1	C14:0		Ac		Ac	Fuc		Me			C55H94N4O27	1243.617820337	456.331964758	659.411337273	862.490709788
867714	PD4;C14:0;Cb;Ac;Fuc;Me	1	C14:0			Cb	Ac	Fuc		Me			C54H93N5O27	1244.613069309	457.32721373	660.406586245	863.48595876
867716	PD4;C14:0;Cb;Cb;Ac;Fuc;Me	1	C14:0		Cb	Cb	Ac	Fuc		Me			C55H94N6O28	1287.618882964	500.333027385	703.4123999	906.491772415
867718	PD4;C14:0;Ac;Cb;Ac;Fuc;Me	1	C14:0		Ac	Cb	Ac	Fuc		Me			C56H95N5O28	1286.623633992	499.337778413	702.417150928	905.496523443
867720	PD4;C14:0;Ac;Ac;Fuc;Me	1	C14:0			Ac	Ac	Fuc		Me			C55H94N4O27	1243.617820337	456.331964758	659.411337273	862.490709788
867722	PD4;C14:0;Cb;Ac;Ac;Fuc;Me	1	C14:0		Cb	Ac	Ac	Fuc		Me			C56H95N5O28	1286.623633992	499.337778413	702.417150928	905.496523443
867724	PD4;C14:0;Ac;Ac;Ac;Fuc;Me	1	C14:0		Ac	Ac	Ac	Fuc		Me			C57H96N4O28	1285.62838502	498.342529441	701.421901956	904.501274471
867726	PD4;C14:0;MeFuc;Me	1	C14:0					MeFuc		Me			C52H92N4O25	1173.612341035	372.310835392	575.390207907	778.469580422
867728	PD4;C14:0;Cb;MeFuc;Me	1	C14:0		Cb			MeFuc		Me			C53H93N5O26	1216.61815469	415.316649047	618.396021562	821.475394077
867730	PD4;C14:0;Ac;MeFuc;Me	1	C14:0		Ac			MeFuc		Me			C54H94N4O26	1215.622905718	414.321400075	617.40077259	820.480145105
867732	PD4;C14:0;Cb;MeFuc;Me	1	C14:0			Cb		MeFuc		Me			C53H93N5O26	1216.61815469	415.316649047	618.396021562	821.475394077
867734	PD4;C14:0;Cb;Cb;MeFuc;Me	1	C14:0		Cb	Cb		MeFuc		Me			C54H94N6O27	1259.623968345	458.322462702	661.401835217	864.481207732
867736	PD4;C14:0;Ac;Cb;MeFuc;Me	1	C14:0		Ac	Cb		MeFuc		Me			C55H95N5O27	1258.628719373	457.32721373	660.406586245	863.48595876
867738	PD4;C14:0;Ac;MeFuc;Me	1	C14:0			Ac		MeFuc		Me			C54H94N4O26	1215.622905718	414.321400075	617.40077259	820.480145105
867740	PD4;C14:0;Cb;Ac;MeFuc;Me	1	C14:0		Cb	Ac		MeFuc		Me			C55H95N5O27	1258.628719373	457.32721373	660.406586245	863.48595876
867742	PD4;C14:0;Ac;Ac;MeFuc;Me	1	C14:0		Ac	Ac		MeFuc		Me			C56H96N4O27	1257.633470401	456.331964758	659.411337273	862.490709788
867744	PD4;C14:0;Cb;MeFuc;Me	1	C14:0				Cb	MeFuc		Me			C53H93N5O26	1216.61815469	415.316649047	618.396021562	821.475394077
867746	PD4;C14:0;Cb;Cb;MeFuc;Me	1	C14:0		Cb		Cb	MeFuc		Me			C54H94N6O27	1259.623968345	458.322462702	661.401835217	864.481207732
867748	PD4;C14:0;Ac;Cb;MeFuc;Me	1	C14:0		Ac		Cb	MeFuc		Me			C55H95N5O27	1258.628719373	457.32721373	660.406586245	863.48595876
867750	PD4;C14:0;Cb;Cb;MeFuc;Me	1	C14:0			Cb	Cb	MeFuc		Me			C54H94N6O27	1259.623968345	458.322462702	661.401835217	864.481207732
867752	PD4;C14:0;Cb;Cb;Cb;MeFuc;Me	1	C14:0		Cb	Cb	Cb	MeFuc		Me			C55H95N7O28	1302.629782	501.328276357	704.407648872	907.487021387
867754	PD4;C14:0;Ac;Cb;Cb;MeFuc;Me	1	C14:0		Ac	Cb	Cb	MeFuc		Me			C56H96N6O28	1301.634533028	500.333027385	703.4123999	906.491772415
867756	PD4;C14:0;Ac;Cb;MeFuc;Me	1	C14:0			Ac	Cb	MeFuc		Me			C55H95N5O27	1258.628719373	457.32721373	660.406586245	863.48595876
867758	PD4;C14:0;Cb;Ac;Cb;MeFuc;Me	1	C14:0		Cb	Ac	Cb	MeFuc		Me			C56H96N6O28	1301.634533028	500.333027385	703.4123999	906.491772415
867760	PD4;C14:0;Ac;Ac;Cb;MeFuc;Me	1	C14:0		Ac	Ac	Cb	MeFuc		Me			C57H97N5O28	1300.639284056	499.337778413	702.417150928	905.496523443
867762	PD4;C14:0;Ac;MeFuc;Me	1	C14:0				Ac	MeFuc		Me			C54H94N4O26	1215.622905718	414.321400075	617.40077259	820.480145105
867764	PD4;C14:0;Cb;Ac;MeFuc;Me	1	C14:0		Cb		Ac	MeFuc		Me			C55H95N5O27	1258.628719373	457.32721373	660.406586245	863.48595876
867766	PD4;C14:0;Ac;Ac;MeFuc;Me	1	C14:0		Ac		Ac	MeFuc		Me			C56H96N4O27	1257.633470401	456.331964758	659.411337273	862.490709788
867768	PD4;C14:0;Cb;Ac;MeFuc;Me	1	C14:0			Cb	Ac	MeFuc		Me			C55H95N5O27	1258.628719373	457.32721373	660.406586245	863.48595876
867770	PD4;C14:0;Cb;Cb;Ac;MeFuc;Me	1	C14:0		Cb	Cb	Ac	MeFuc		Me			C56H96N6O28	1301.634533028	500.333027385	703.4123999	906.491772415
867772	PD4;C14:0;Ac;Cb;Ac;MeFuc;Me	1	C14:0		Ac	Cb	Ac	MeFuc		Me			C57H97N5O28	1300.639284056	499.337778413	702.417150928	905.496523443
867774	PD4;C14:0;Ac;Ac;MeFuc;Me	1	C14:0			Ac	Ac	MeFuc		Me			C56H96N4O27	1257.633470401	456.331964758	659.411337273	862.490709788
867776	PD4;C14:0;Cb;Ac;Ac;MeFuc;Me	1	C14:0		Cb	Ac	Ac	MeFuc		Me			C57H97N5O28	1300.639284056	499.337778413	702.417150928	905.496523443
867778	PD4;C14:0;Ac;Ac;Ac;MeFuc;Me	1	C14:0		Ac	Ac	Ac	MeFuc		Me			C58H98N4O28	1299.644035084	498.342529441	701.421901956	904.501274471
867780	PD4;C14:0;Ara;Me	1	C14:0					Ara		Me			C50H88N4O25	1145.581040907	372.310835392	575.390207907	778.469580422
867782	PD4;C14:0;Cb;Ara;Me	1	C14:0		Cb			Ara		Me			C51H89N5O26	1188.586854562	415.316649047	618.396021562	821.475394077
867784	PD4;C14:0;Ac;Ara;Me	1	C14:0		Ac			Ara		Me			C52H90N4O26	1187.59160559	414.321400075	617.40077259	820.480145105
867786	PD4;C14:0;Cb;Ara;Me	1	C14:0			Cb		Ara		Me			C51H89N5O26	1188.586854562	415.316649047	618.396021562	821.475394077
867788	PD4;C14:0;Cb;Cb;Ara;Me	1	C14:0		Cb	Cb		Ara		Me			C52H90N6O27	1231.592668217	458.322462702	661.401835217	864.481207732
867790	PD4;C14:0;Ac;Cb;Ara;Me	1	C14:0		Ac	Cb		Ara		Me			C53H91N5O27	1230.597419245	457.32721373	660.406586245	863.48595876
867792	PD4;C14:0;Ac;Ara;Me	1	C14:0			Ac		Ara		Me			C52H90N4O26	1187.59160559	414.321400075	617.40077259	820.480145105
867794	PD4;C14:0;Cb;Ac;Ara;Me	1	C14:0		Cb	Ac		Ara		Me			C53H91N5O27	1230.597419245	457.32721373	660.406586245	863.48595876
867796	PD4;C14:0;Ac;Ac;Ara;Me	1	C14:0		Ac	Ac		Ara		Me			C54H92N4O27	1229.602170273	456.331964758	659.411337273	862.490709788
867798	PD4;C14:0;Cb;Ara;Me	1	C14:0				Cb	Ara		Me			C51H89N5O26	1188.586854562	415.316649047	618.396021562	821.475394077
867800	PD4;C14:0;Cb;Cb;Ara;Me	1	C14:0		Cb		Cb	Ara		Me			C52H90N6O27	1231.592668217	458.322462702	661.401835217	864.481207732
867802	PD4;C14:0;Ac;Cb;Ara;Me	1	C14:0		Ac		Cb	Ara		Me			C53H91N5O27	1230.597419245	457.32721373	660.406586245	863.48595876
867804	PD4;C14:0;Cb;Cb;Ara;Me	1	C14:0			Cb	Cb	Ara		Me			C52H90N6O27	1231.592668217	458.322462702	661.401835217	864.481207732
867806	PD4;C14:0;Cb;Cb;Cb;Ara;Me	1	C14:0		Cb	Cb	Cb	Ara		Me			C53H91N7O28	1274.598481872	501.328276357	704.407648872	907.487021387
867808	PD4;C14:0;Ac;Cb;Cb;Ara;Me	1	C14:0		Ac	Cb	Cb	Ara		Me			C54H92N6O28	1273.6032329	500.333027385	703.4123999	906.491772415
867810	PD4;C14:0;Ac;Cb;Ara;Me	1	C14:0			Ac	Cb	Ara		Me			C53H91N5O27	1230.597419245	457.32721373	660.406586245	863.48595876
867812	PD4;C14:0;Cb;Ac;Cb;Ara;Me	1	C14:0		Cb	Ac	Cb	Ara		Me			C54H92N6O28	1273.6032329	500.333027385	703.4123999	906.491772415
867814	PD4;C14:0;Ac;Ac;Cb;Ara;Me	1	C14:0		Ac	Ac	Cb	Ara		Me			C55H93N5O28	1272.607983928	499.337778413	702.417150928	905.496523443
867816	PD4;C14:0;Ac;Ara;Me	1	C14:0				Ac	Ara		Me			C52H90N4O26	1187.59160559	414.321400075	617.40077259	820.480145105
867818	PD4;C14:0;Cb;Ac;Ara;Me	1	C14:0		Cb		Ac	Ara		Me			C53H91N5O27	1230.597419245	457.32721373	660.406586245	863.48595876
867820	PD4;C14:0;Ac;Ac;Ara;Me	1	C14:0		Ac		Ac	Ara		Me			C54H92N4O27	1229.602170273	456.331964758	659.411337273	862.490709788
867822	PD4;C14:0;Cb;Ac;Ara;Me	1	C14:0			Cb	Ac	Ara		Me			C53H91N5O27	1230.597419245	457.32721373	660.406586245	863.48595876
867824	PD4;C14:0;Cb;Cb;Ac;Ara;Me	1	C14:0		Cb	Cb	Ac	Ara		Me			C54H92N6O28	1273.6032329	500.333027385	703.4123999	906.491772415
867826	PD4;C14:0;Ac;Cb;Ac;Ara;Me	1	C14:0		Ac	Cb	Ac	Ara		Me			C55H93N5O28	1272.607983928	499.337778413	702.417150928	905.496523443
867828	PD4;C14:0;Ac;Ac;Ara;Me	1	C14:0			Ac	Ac	Ara		Me			C54H92N4O27	1229.602170273	456.331964758	659.411337273	862.490709788
867830	PD4;C14:0;Cb;Ac;Ac;Ara;Me	1	C14:0		Cb	Ac	Ac	Ara		Me			C55H93N5O28	1272.607983928	499.337778413	702.417150928	905.496523443
867832	PD4;C14:0;Ac;Ac;Ac;Ara;Me	1	C14:0		Ac	Ac	Ac	Ara		Me			C56H94N4O28	1271.612734956	498.342529441	701.421901956	904.501274471
867834	PD4;C14:0;S-MeFuc;Me	1	C14:0					S-MeFuc		Me			C52H92N4O28S	1253.569156066	372.310835392	575.390207907	778.469580422
867836	PD4;C14:0;Cb;S-MeFuc;Me	1	C14:0		Cb			S-MeFuc		Me			C53H93N5O29S	1296.574969721	415.316649047	618.396021562	821.475394077
867838	PD4;C14:0;Ac;S-MeFuc;Me	1	C14:0		Ac			S-MeFuc		Me			C54H94N4O29S	1295.579720749	414.321400075	617.40077259	820.480145105
867840	PD4;C14:0;Cb;S-MeFuc;Me	1	C14:0			Cb		S-MeFuc		Me			C53H93N5O29S	1296.574969721	415.316649047	618.396021562	821.475394077
867842	PD4;C14:0;Cb;Cb;S-MeFuc;Me	1	C14:0		Cb	Cb		S-MeFuc		Me			C54H94N6O30S	1339.580783376	458.322462702	661.401835217	864.481207732
867844	PD4;C14:0;Ac;Cb;S-MeFuc;Me	1	C14:0		Ac	Cb		S-MeFuc		Me			C55H95N5O30S	1338.585534404	457.32721373	660.406586245	863.48595876
867846	PD4;C14:0;Ac;S-MeFuc;Me	1	C14:0			Ac		S-MeFuc		Me			C54H94N4O29S	1295.579720749	414.321400075	617.40077259	820.480145105
867848	PD4;C14:0;Cb;Ac;S-MeFuc;Me	1	C14:0		Cb	Ac		S-MeFuc		Me			C55H95N5O30S	1338.585534404	457.32721373	660.406586245	863.48595876
867850	PD4;C14:0;Ac;Ac;S-MeFuc;Me	1	C14:0		Ac	Ac		S-MeFuc		Me			C56H96N4O30S	1337.590285432	456.331964758	659.411337273	862.490709788
867852	PD4;C14:0;Cb;S-MeFuc;Me	1	C14:0				Cb	S-MeFuc		Me			C53H93N5O29S	1296.574969721	415.316649047	618.396021562	821.475394077
867854	PD4;C14:0;Cb;Cb;S-MeFuc;Me	1	C14:0		Cb		Cb	S-MeFuc		Me			C54H94N6O30S	1339.580783376	458.322462702	661.401835217	864.481207732
867856	PD4;C14:0;Ac;Cb;S-MeFuc;Me	1	C14:0		Ac		Cb	S-MeFuc		Me			C55H95N5O30S	1338.585534404	457.32721373	660.406586245	863.48595876
867858	PD4;C14:0;Cb;Cb;S-MeFuc;Me	1	C14:0			Cb	Cb	S-MeFuc		Me			C54H94N6O30S	1339.580783376	458.322462702	661.401835217	864.481207732
867860	PD4;C14:0;Cb;Cb;Cb;S-MeFuc;Me	1	C14:0		Cb	Cb	Cb	S-MeFuc		Me			C55H95N7O31S	1382.586597031	501.328276357	704.407648872	907.487021387
867862	PD4;C14:0;Ac;Cb;Cb;S-MeFuc;Me	1	C14:0		Ac	Cb	Cb	S-MeFuc		Me			C56H96N6O31S	1381.591348059	500.333027385	703.4123999	906.491772415
867864	PD4;C14:0;Ac;Cb;S-MeFuc;Me	1	C14:0			Ac	Cb	S-MeFuc		Me			C55H95N5O30S	1338.585534404	457.32721373	660.406586245	863.48595876
867866	PD4;C14:0;Cb;Ac;Cb;S-MeFuc;Me	1	C14:0		Cb	Ac	Cb	S-MeFuc		Me			C56H96N6O31S	1381.591348059	500.333027385	703.4123999	906.491772415
867868	PD4;C14:0;Ac;Ac;Cb;S-MeFuc;Me	1	C14:0		Ac	Ac	Cb	S-MeFuc		Me			C57H97N5O31S	1380.596099087	499.337778413	702.417150928	905.496523443
867870	PD4;C14:0;Ac;S-MeFuc;Me	1	C14:0				Ac	S-MeFuc		Me			C54H94N4O29S	1295.579720749	414.321400075	617.40077259	820.480145105
867872	PD4;C14:0;Cb;Ac;S-MeFuc;Me	1	C14:0		Cb		Ac	S-MeFuc		Me			C55H95N5O30S	1338.585534404	457.32721373	660.406586245	863.48595876
867874	PD4;C14:0;Ac;Ac;S-MeFuc;Me	1	C14:0		Ac		Ac	S-MeFuc		Me			C56H96N4O30S	1337.590285432	456.331964758	659.411337273	862.490709788
867876	PD4;C14:0;Cb;Ac;S-MeFuc;Me	1	C14:0			Cb	Ac	S-MeFuc		Me			C55H95N5O30S	1338.585534404	457.32721373	660.406586245	863.48595876
867878	PD4;C14:0;Cb;Cb;Ac;S-MeFuc;Me	1	C14:0		Cb	Cb	Ac	S-MeFuc		Me			C56H96N6O31S	1381.591348059	500.333027385	703.4123999	906.491772415
867880	PD4;C14:0;Ac;Cb;Ac;S-MeFuc;Me	1	C14:0		Ac	Cb	Ac	S-MeFuc		Me			C57H97N5O31S	1380.596099087	499.337778413	702.417150928	905.496523443
867882	PD4;C14:0;Ac;Ac;S-MeFuc;Me	1	C14:0			Ac	Ac	S-MeFuc		Me			C56H96N4O30S	1337.590285432	456.331964758	659.411337273	862.490709788
867884	PD4;C14:0;Cb;Ac;Ac;S-MeFuc;Me	1	C14:0		Cb	Ac	Ac	S-MeFuc		Me			C57H97N5O31S	1380.596099087	499.337778413	702.417150928	905.496523443
867886	PD4;C14:0;Ac;Ac;Ac;S-MeFuc;Me	1	C14:0		Ac	Ac	Ac	S-MeFuc		Me			C58H98N4O31S	1379.600850115	498.342529441	701.421901956	904.501274471
867888	PD4;C14:0;Ac-Fuc;Me	1	C14:0					Ac-Fuc		Me			C53H92N4O26	1201.607255654	372.310835392	575.390207907	778.469580422
867890	PD4;C14:0;Cb;Ac-Fuc;Me	1	C14:0		Cb			Ac-Fuc		Me			C54H93N5O27	1244.613069309	415.316649047	618.396021562	821.475394077
867892	PD4;C14:0;Ac;Ac-Fuc;Me	1	C14:0		Ac			Ac-Fuc		Me			C55H94N4O27	1243.617820337	414.321400075	617.40077259	820.480145105
867894	PD4;C14:0;Cb;Ac-Fuc;Me	1	C14:0			Cb		Ac-Fuc		Me			C54H93N5O27	1244.613069309	415.316649047	618.396021562	821.475394077
867896	PD4;C14:0;Cb;Cb;Ac-Fuc;Me	1	C14:0		Cb	Cb		Ac-Fuc		Me			C55H94N6O28	1287.618882964	458.322462702	661.401835217	864.481207732
867898	PD4;C14:0;Ac;Cb;Ac-Fuc;Me	1	C14:0		Ac	Cb		Ac-Fuc		Me			C56H95N5O28	1286.623633992	457.32721373	660.406586245	863.48595876
867900	PD4;C14:0;Ac;Ac-Fuc;Me	1	C14:0			Ac		Ac-Fuc		Me			C55H94N4O27	1243.617820337	414.321400075	617.40077259	820.480145105
867902	PD4;C14:0;Cb;Ac;Ac-Fuc;Me	1	C14:0		Cb	Ac		Ac-Fuc		Me			C56H95N5O28	1286.623633992	457.32721373	660.406586245	863.48595876
867904	PD4;C14:0;Ac;Ac;Ac-Fuc;Me	1	C14:0		Ac	Ac		Ac-Fuc		Me			C57H96N4O28	1285.62838502	456.331964758	659.411337273	862.490709788
867906	PD4;C14:0;Cb;Ac-Fuc;Me	1	C14:0				Cb	Ac-Fuc		Me			C54H93N5O27	1244.613069309	415.316649047	618.396021562	821.475394077
867908	PD4;C14:0;Cb;Cb;Ac-Fuc;Me	1	C14:0		Cb		Cb	Ac-Fuc		Me			C55H94N6O28	1287.618882964	458.322462702	661.401835217	864.481207732
867910	PD4;C14:0;Ac;Cb;Ac-Fuc;Me	1	C14:0		Ac		Cb	Ac-Fuc		Me			C56H95N5O28	1286.623633992	457.32721373	660.406586245	863.48595876
867912	PD4;C14:0;Cb;Cb;Ac-Fuc;Me	1	C14:0			Cb	Cb	Ac-Fuc		Me			C55H94N6O28	1287.618882964	458.322462702	661.401835217	864.481207732
867914	PD4;C14:0;Cb;Cb;Cb;Ac-Fuc;Me	1	C14:0		Cb	Cb	Cb	Ac-Fuc		Me			C56H95N7O29	1330.624696619	501.328276357	704.407648872	907.487021387
867916	PD4;C14:0;Ac;Cb;Cb;Ac-Fuc;Me	1	C14:0		Ac	Cb	Cb	Ac-Fuc		Me			C57H96N6O29	1329.629447647	500.333027385	703.4123999	906.491772415
867918	PD4;C14:0;Ac;Cb;Ac-Fuc;Me	1	C14:0			Ac	Cb	Ac-Fuc		Me			C56H95N5O28	1286.623633992	457.32721373	660.406586245	863.48595876
867920	PD4;C14:0;Cb;Ac;Cb;Ac-Fuc;Me	1	C14:0		Cb	Ac	Cb	Ac-Fuc		Me			C57H96N6O29	1329.629447647	500.333027385	703.4123999	906.491772415
867922	PD4;C14:0;Ac;Ac;Cb;Ac-Fuc;Me	1	C14:0		Ac	Ac	Cb	Ac-Fuc		Me			C58H97N5O29	1328.634198675	499.337778413	702.417150928	905.496523443
867924	PD4;C14:0;Ac;Ac-Fuc;Me	1	C14:0				Ac	Ac-Fuc		Me			C55H94N4O27	1243.617820337	414.321400075	617.40077259	820.480145105
867926	PD4;C14:0;Cb;Ac;Ac-Fuc;Me	1	C14:0		Cb		Ac	Ac-Fuc		Me			C56H95N5O28	1286.623633992	457.32721373	660.406586245	863.48595876
867928	PD4;C14:0;Ac;Ac;Ac-Fuc;Me	1	C14:0		Ac		Ac	Ac-Fuc		Me			C57H96N4O28	1285.62838502	456.331964758	659.411337273	862.490709788
867930	PD4;C14:0;Cb;Ac;Ac-Fuc;Me	1	C14:0			Cb	Ac	Ac-Fuc		Me			C56H95N5O28	1286.623633992	457.32721373	660.406586245	863.48595876
867932	PD4;C14:0;Cb;Cb;Ac;Ac-Fuc;Me	1	C14:0		Cb	Cb	Ac	Ac-Fuc		Me			C57H96N6O29	1329.629447647	500.333027385	703.4123999	906.491772415
867934	PD4;C14:0;Ac;Cb;Ac;Ac-Fuc;Me	1	C14:0		Ac	Cb	Ac	Ac-Fuc		Me			C58H97N5O29	1328.634198675	499.337778413	702.417150928	905.496523443
867936	PD4;C14:0;Ac;Ac;Ac-Fuc;Me	1	C14:0			Ac	Ac	Ac-Fuc		Me			C57H96N4O28	1285.62838502	456.331964758	659.411337273	862.490709788
867938	PD4;C14:0;Cb;Ac;Ac;Ac-Fuc;Me	1	C14:0		Cb	Ac	Ac	Ac-Fuc		Me			C58H97N5O29	1328.634198675	499.337778413	702.417150928	905.496523443
867940	PD4;C14:0;Ac;Ac;Ac;Ac-Fuc;Me	1	C14:0		Ac	Ac	Ac	Ac-Fuc		Me			C59H98N4O29	1327.638949703	498.342529441	701.421901956	904.501274471
867942	PD4;C14:0;Ac-MeFuc;Me	1	C14:0					Ac-MeFuc		Me			C54H94N4O26	1215.622905718	372.310835392	575.390207907	778.469580422
867944	PD4;C14:0;Cb;Ac-MeFuc;Me	1	C14:0		Cb			Ac-MeFuc		Me			C55H95N5O27	1258.628719373	415.316649047	618.396021562	821.475394077
867946	PD4;C14:0;Ac;Ac-MeFuc;Me	1	C14:0		Ac			Ac-MeFuc		Me			C56H96N4O27	1257.633470401	414.321400075	617.40077259	820.480145105
867948	PD4;C14:0;Cb;Ac-MeFuc;Me	1	C14:0			Cb		Ac-MeFuc		Me			C55H95N5O27	1258.628719373	415.316649047	618.396021562	821.475394077
867950	PD4;C14:0;Cb;Cb;Ac-MeFuc;Me	1	C14:0		Cb	Cb		Ac-MeFuc		Me			C56H96N6O28	1301.634533028	458.322462702	661.401835217	864.481207732
867952	PD4;C14:0;Ac;Cb;Ac-MeFuc;Me	1	C14:0		Ac	Cb		Ac-MeFuc		Me			C57H97N5O28	1300.639284056	457.32721373	660.406586245	863.48595876
867954	PD4;C14:0;Ac;Ac-MeFuc;Me	1	C14:0			Ac		Ac-MeFuc		Me			C56H96N4O27	1257.633470401	414.321400075	617.40077259	820.480145105
867956	PD4;C14:0;Cb;Ac;Ac-MeFuc;Me	1	C14:0		Cb	Ac		Ac-MeFuc		Me			C57H97N5O28	1300.639284056	457.32721373	660.406586245	863.48595876
867958	PD4;C14:0;Ac;Ac;Ac-MeFuc;Me	1	C14:0		Ac	Ac		Ac-MeFuc		Me			C58H98N4O28	1299.644035084	456.331964758	659.411337273	862.490709788
867960	PD4;C14:0;Cb;Ac-MeFuc;Me	1	C14:0				Cb	Ac-MeFuc		Me			C55H95N5O27	1258.628719373	415.316649047	618.396021562	821.475394077
867962	PD4;C14:0;Cb;Cb;Ac-MeFuc;Me	1	C14:0		Cb		Cb	Ac-MeFuc		Me			C56H96N6O28	1301.634533028	458.322462702	661.401835217	864.481207732
867964	PD4;C14:0;Ac;Cb;Ac-MeFuc;Me	1	C14:0		Ac		Cb	Ac-MeFuc		Me			C57H97N5O28	1300.639284056	457.32721373	660.406586245	863.48595876
867966	PD4;C14:0;Cb;Cb;Ac-MeFuc;Me	1	C14:0			Cb	Cb	Ac-MeFuc		Me			C56H96N6O28	1301.634533028	458.322462702	661.401835217	864.481207732
867968	PD4;C14:0;Cb;Cb;Cb;Ac-MeFuc;Me	1	C14:0		Cb	Cb	Cb	Ac-MeFuc		Me			C57H97N7O29	1344.640346683	501.328276357	704.407648872	907.487021387
867970	PD4;C14:0;Ac;Cb;Cb;Ac-MeFuc;Me	1	C14:0		Ac	Cb	Cb	Ac-MeFuc		Me			C58H98N6O29	1343.645097711	500.333027385	703.4123999	906.491772415
867972	PD4;C14:0;Ac;Cb;Ac-MeFuc;Me	1	C14:0			Ac	Cb	Ac-MeFuc		Me			C57H97N5O28	1300.639284056	457.32721373	660.406586245	863.48595876
867974	PD4;C14:0;Cb;Ac;Cb;Ac-MeFuc;Me	1	C14:0		Cb	Ac	Cb	Ac-MeFuc		Me			C58H98N6O29	1343.645097711	500.333027385	703.4123999	906.491772415
867976	PD4;C14:0;Ac;Ac;Cb;Ac-MeFuc;Me	1	C14:0		Ac	Ac	Cb	Ac-MeFuc		Me			C59H99N5O29	1342.649848739	499.337778413	702.417150928	905.496523443
867978	PD4;C14:0;Ac;Ac-MeFuc;Me	1	C14:0				Ac	Ac-MeFuc		Me			C56H96N4O27	1257.633470401	414.321400075	617.40077259	820.480145105
867980	PD4;C14:0;Cb;Ac;Ac-MeFuc;Me	1	C14:0		Cb		Ac	Ac-MeFuc		Me			C57H97N5O28	1300.639284056	457.32721373	660.406586245	863.48595876
867982	PD4;C14:0;Ac;Ac;Ac-MeFuc;Me	1	C14:0		Ac		Ac	Ac-MeFuc		Me			C58H98N4O28	1299.644035084	456.331964758	659.411337273	862.490709788
867984	PD4;C14:0;Cb;Ac;Ac-MeFuc;Me	1	C14:0			Cb	Ac	Ac-MeFuc		Me			C57H97N5O28	1300.639284056	457.32721373	660.406586245	863.48595876
867986	PD4;C14:0;Cb;Cb;Ac;Ac-MeFuc;Me	1	C14:0		Cb	Cb	Ac	Ac-MeFuc		Me			C58H98N6O29	1343.645097711	500.333027385	703.4123999	906.491772415
867988	PD4;C14:0;Ac;Cb;Ac;Ac-MeFuc;Me	1	C14:0		Ac	Cb	Ac	Ac-MeFuc		Me			C59H99N5O29	1342.649848739	499.337778413	702.417150928	905.496523443
867990	PD4;C14:0;Ac;Ac;Ac-MeFuc;Me	1	C14:0			Ac	Ac	Ac-MeFuc		Me			C58H98N4O28	1299.644035084	456.331964758	659.411337273	862.490709788
867992	PD4;C14:0;Cb;Ac;Ac;Ac-MeFuc;Me	1	C14:0		Cb	Ac	Ac	Ac-MeFuc		Me			C59H99N5O29	1342.649848739	499.337778413	702.417150928	905.496523443
867994	PD4;C14:0;Ac;Ac;Ac;Ac-MeFuc;Me	1	C14:0		Ac	Ac	Ac	Ac-MeFuc		Me			C60H100N4O29	1341.654599767	498.342529441	701.421901956	904.501274471
867996	PD4;C14:0;Gro;Me	1	C14:0						Gro	Me			C48H87N4O24	1104.578301256	372.310835392	575.390207907	778.469580422
867998	PD4;C14:0;Cb;Gro;Me	1	C14:0		Cb				Gro	Me			C49H88N5O25	1147.584114911	415.316649047	618.396021562	821.475394077
868000	PD4;C14:0;Ac;Gro;Me	1	C14:0		Ac				Gro	Me			C50H89N4O25	1146.588865939	414.321400075	617.40077259	820.480145105
868002	PD4;C14:0;Cb;Gro;Me	1	C14:0			Cb			Gro	Me			C49H88N5O25	1147.584114911	415.316649047	618.396021562	821.475394077
868004	PD4;C14:0;Cb;Cb;Gro;Me	1	C14:0		Cb	Cb			Gro	Me			C50H89N6O26	1190.589928566	458.322462702	661.401835217	864.481207732
868006	PD4;C14:0;Ac;Cb;Gro;Me	1	C14:0		Ac	Cb			Gro	Me			C51H90N5O26	1189.594679594	457.32721373	660.406586245	863.48595876
868008	PD4;C14:0;Ac;Gro;Me	1	C14:0			Ac			Gro	Me			C50H89N4O25	1146.588865939	414.321400075	617.40077259	820.480145105
868010	PD4;C14:0;Cb;Ac;Gro;Me	1	C14:0		Cb	Ac			Gro	Me			C51H90N5O26	1189.594679594	457.32721373	660.406586245	863.48595876
868012	PD4;C14:0;Ac;Ac;Gro;Me	1	C14:0		Ac	Ac			Gro	Me			C52H91N4O26	1188.599430622	456.331964758	659.411337273	862.490709788
868014	PD4;C14:0;Cb;Gro;Me	1	C14:0				Cb		Gro	Me			C49H88N5O25	1147.584114911	415.316649047	618.396021562	821.475394077
868016	PD4;C14:0;Cb;Cb;Gro;Me	1	C14:0		Cb		Cb		Gro	Me			C50H89N6O26	1190.589928566	458.322462702	661.401835217	864.481207732
868018	PD4;C14:0;Ac;Cb;Gro;Me	1	C14:0		Ac		Cb		Gro	Me			C51H90N5O26	1189.594679594	457.32721373	660.406586245	863.48595876
868020	PD4;C14:0;Cb;Cb;Gro;Me	1	C14:0			Cb	Cb		Gro	Me			C50H89N6O26	1190.589928566	458.322462702	661.401835217	864.481207732
868022	PD4;C14:0;Cb;Cb;Cb;Gro;Me	1	C14:0		Cb	Cb	Cb		Gro	Me			C51H90N7O27	1233.595742221	501.328276357	704.407648872	907.487021387
868024	PD4;C14:0;Ac;Cb;Cb;Gro;Me	1	C14:0		Ac	Cb	Cb		Gro	Me			C52H91N6O27	1232.600493249	500.333027385	703.4123999	906.491772415
868026	PD4;C14:0;Ac;Cb;Gro;Me	1	C14:0			Ac	Cb		Gro	Me			C51H90N5O26	1189.594679594	457.32721373	660.406586245	863.48595876
868028	PD4;C14:0;Cb;Ac;Cb;Gro;Me	1	C14:0		Cb	Ac	Cb		Gro	Me			C52H91N6O27	1232.600493249	500.333027385	703.4123999	906.491772415
868030	PD4;C14:0;Ac;Ac;Cb;Gro;Me	1	C14:0		Ac	Ac	Cb		Gro	Me			C53H92N5O27	1231.605244277	499.337778413	702.417150928	905.496523443
868032	PD4;C14:0;Ac;Gro;Me	1	C14:0				Ac		Gro	Me			C50H89N4O25	1146.588865939	414.321400075	617.40077259	820.480145105
868034	PD4;C14:0;Cb;Ac;Gro;Me	1	C14:0		Cb		Ac		Gro	Me			C51H90N5O26	1189.594679594	457.32721373	660.406586245	863.48595876
868036	PD4;C14:0;Ac;Ac;Gro;Me	1	C14:0		Ac		Ac		Gro	Me			C52H91N4O26	1188.599430622	456.331964758	659.411337273	862.490709788
868038	PD4;C14:0;Cb;Ac;Gro;Me	1	C14:0			Cb	Ac		Gro	Me			C51H90N5O26	1189.594679594	457.32721373	660.406586245	863.48595876
868040	PD4;C14:0;Cb;Cb;Ac;Gro;Me	1	C14:0		Cb	Cb	Ac		Gro	Me			C52H91N6O27	1232.600493249	500.333027385	703.4123999	906.491772415
868042	PD4;C14:0;Ac;Cb;Ac;Gro;Me	1	C14:0		Ac	Cb	Ac		Gro	Me			C53H92N5O27	1231.605244277	499.337778413	702.417150928	905.496523443
868044	PD4;C14:0;Ac;Ac;Gro;Me	1	C14:0			Ac	Ac		Gro	Me			C52H91N4O26	1188.599430622	456.331964758	659.411337273	862.490709788
868046	PD4;C14:0;Cb;Ac;Ac;Gro;Me	1	C14:0		Cb	Ac	Ac		Gro	Me			C53H92N5O27	1231.605244277	499.337778413	702.417150928	905.496523443
868048	PD4;C14:0;Ac;Ac;Ac;Gro;Me	1	C14:0		Ac	Ac	Ac		Gro	Me			C54H93N4O27	1230.609995305	498.342529441	701.421901956	904.501274471
868050	PD4;C14:0;Ac;Gro;Me	1	C14:0					Ac	Gro	Me			C50H89N4O25	1146.588865939	372.310835392	575.390207907	778.469580422
868052	PD4;C14:0;Cb;Ac;Gro;Me	1	C14:0		Cb			Ac	Gro	Me			C51H90N5O26	1189.594679594	415.316649047	618.396021562	821.475394077
868054	PD4;C14:0;Ac;Ac;Gro;Me	1	C14:0		Ac			Ac	Gro	Me			C52H91N4O26	1188.599430622	414.321400075	617.40077259	820.480145105
868056	PD4;C14:0;Cb;Ac;Gro;Me	1	C14:0			Cb		Ac	Gro	Me			C51H90N5O26	1189.594679594	415.316649047	618.396021562	821.475394077
868058	PD4;C14:0;Cb;Cb;Ac;Gro;Me	1	C14:0		Cb	Cb		Ac	Gro	Me			C52H91N6O27	1232.600493249	458.322462702	661.401835217	864.481207732
868060	PD4;C14:0;Ac;Cb;Ac;Gro;Me	1	C14:0		Ac	Cb		Ac	Gro	Me			C53H92N5O27	1231.605244277	457.32721373	660.406586245	863.48595876
868062	PD4;C14:0;Ac;Ac;Gro;Me	1	C14:0			Ac		Ac	Gro	Me			C52H91N4O26	1188.599430622	414.321400075	617.40077259	820.480145105
868064	PD4;C14:0;Cb;Ac;Ac;Gro;Me	1	C14:0		Cb	Ac		Ac	Gro	Me			C53H92N5O27	1231.605244277	457.32721373	660.406586245	863.48595876
868066	PD4;C14:0;Ac;Ac;Ac;Gro;Me	1	C14:0		Ac	Ac		Ac	Gro	Me			C54H93N4O27	1230.609995305	456.331964758	659.411337273	862.490709788
868068	PD4;C14:0;Cb;Ac;Gro;Me	1	C14:0				Cb	Ac	Gro	Me			C51H90N5O26	1189.594679594	415.316649047	618.396021562	821.475394077
868070	PD4;C14:0;Cb;Cb;Ac;Gro;Me	1	C14:0		Cb		Cb	Ac	Gro	Me			C52H91N6O27	1232.600493249	458.322462702	661.401835217	864.481207732
868072	PD4;C14:0;Ac;Cb;Ac;Gro;Me	1	C14:0		Ac		Cb	Ac	Gro	Me			C53H92N5O27	1231.605244277	457.32721373	660.406586245	863.48595876
868074	PD4;C14:0;Cb;Cb;Ac;Gro;Me	1	C14:0			Cb	Cb	Ac	Gro	Me			C52H91N6O27	1232.600493249	458.322462702	661.401835217	864.481207732
868076	PD4;C14:0;Cb;Cb;Cb;Ac;Gro;Me	1	C14:0		Cb	Cb	Cb	Ac	Gro	Me			C53H92N7O28	1275.606306904	501.328276357	704.407648872	907.487021387
868078	PD4;C14:0;Ac;Cb;Cb;Ac;Gro;Me	1	C14:0		Ac	Cb	Cb	Ac	Gro	Me			C54H93N6O28	1274.611057932	500.333027385	703.4123999	906.491772415
868080	PD4;C14:0;Ac;Cb;Ac;Gro;Me	1	C14:0			Ac	Cb	Ac	Gro	Me			C53H92N5O27	1231.605244277	457.32721373	660.406586245	863.48595876
868082	PD4;C14:0;Cb;Ac;Cb;Ac;Gro;Me	1	C14:0		Cb	Ac	Cb	Ac	Gro	Me			C54H93N6O28	1274.611057932	500.333027385	703.4123999	906.491772415
868084	PD4;C14:0;Ac;Ac;Cb;Ac;Gro;Me	1	C14:0		Ac	Ac	Cb	Ac	Gro	Me			C55H94N5O28	1273.61580896	499.337778413	702.417150928	905.496523443
868086	PD4;C14:0;Ac;Ac;Gro;Me	1	C14:0				Ac	Ac	Gro	Me			C52H91N4O26	1188.599430622	414.321400075	617.40077259	820.480145105
868088	PD4;C14:0;Cb;Ac;Ac;Gro;Me	1	C14:0		Cb		Ac	Ac	Gro	Me			C53H92N5O27	1231.605244277	457.32721373	660.406586245	863.48595876
868090	PD4;C14:0;Ac;Ac;Ac;Gro;Me	1	C14:0		Ac		Ac	Ac	Gro	Me			C54H93N4O27	1230.609995305	456.331964758	659.411337273	862.490709788
868092	PD4;C14:0;Cb;Ac;Ac;Gro;Me	1	C14:0			Cb	Ac	Ac	Gro	Me			C53H92N5O27	1231.605244277	457.32721373	660.406586245	863.48595876
868094	PD4;C14:0;Cb;Cb;Ac;Ac;Gro;Me	1	C14:0		Cb	Cb	Ac	Ac	Gro	Me			C54H93N6O28	1274.611057932	500.333027385	703.4123999	906.491772415
868096	PD4;C14:0;Ac;Cb;Ac;Ac;Gro;Me	1	C14:0		Ac	Cb	Ac	Ac	Gro	Me			C55H94N5O28	1273.61580896	499.337778413	702.417150928	905.496523443
868098	PD4;C14:0;Ac;Ac;Ac;Gro;Me	1	C14:0			Ac	Ac	Ac	Gro	Me			C54H93N4O27	1230.609995305	456.331964758	659.411337273	862.490709788
868100	PD4;C14:0;Cb;Ac;Ac;Ac;Gro;Me	1	C14:0		Cb	Ac	Ac	Ac	Gro	Me			C55H94N5O28	1273.61580896	499.337778413	702.417150928	905.496523443
868102	PD4;C14:0;Ac;Ac;Ac;Ac;Gro;Me	1	C14:0		Ac	Ac	Ac	Ac	Gro	Me			C56H95N4O28	1272.620559988	498.342529441	701.421901956	904.501274471
868104	PD4;C14:0;S;Gro;Me	1	C14:0					S	Gro	Me			C48H87N4O27S	1184.535116287	372.310835392	575.390207907	778.469580422
868106	PD4;C14:0;Cb;S;Gro;Me	1	C14:0		Cb			S	Gro	Me			C49H88N5O28S	1227.540929942	415.316649047	618.396021562	821.475394077
868108	PD4;C14:0;Ac;S;Gro;Me	1	C14:0		Ac			S	Gro	Me			C50H89N4O28S	1226.54568097	414.321400075	617.40077259	820.480145105
868110	PD4;C14:0;Cb;S;Gro;Me	1	C14:0			Cb		S	Gro	Me			C49H88N5O28S	1227.540929942	415.316649047	618.396021562	821.475394077
868112	PD4;C14:0;Cb;Cb;S;Gro;Me	1	C14:0		Cb	Cb		S	Gro	Me			C50H89N6O29S	1270.546743597	458.322462702	661.401835217	864.481207732
868114	PD4;C14:0;Ac;Cb;S;Gro;Me	1	C14:0		Ac	Cb		S	Gro	Me			C51H90N5O29S	1269.551494625	457.32721373	660.406586245	863.48595876
868116	PD4;C14:0;Ac;S;Gro;Me	1	C14:0			Ac		S	Gro	Me			C50H89N4O28S	1226.54568097	414.321400075	617.40077259	820.480145105
868118	PD4;C14:0;Cb;Ac;S;Gro;Me	1	C14:0		Cb	Ac		S	Gro	Me			C51H90N5O29S	1269.551494625	457.32721373	660.406586245	863.48595876
868120	PD4;C14:0;Ac;Ac;S;Gro;Me	1	C14:0		Ac	Ac		S	Gro	Me			C52H91N4O29S	1268.556245653	456.331964758	659.411337273	862.490709788
868122	PD4;C14:0;Cb;S;Gro;Me	1	C14:0				Cb	S	Gro	Me			C49H88N5O28S	1227.540929942	415.316649047	618.396021562	821.475394077
868124	PD4;C14:0;Cb;Cb;S;Gro;Me	1	C14:0		Cb		Cb	S	Gro	Me			C50H89N6O29S	1270.546743597	458.322462702	661.401835217	864.481207732
868126	PD4;C14:0;Ac;Cb;S;Gro;Me	1	C14:0		Ac		Cb	S	Gro	Me			C51H90N5O29S	1269.551494625	457.32721373	660.406586245	863.48595876
868128	PD4;C14:0;Cb;Cb;S;Gro;Me	1	C14:0			Cb	Cb	S	Gro	Me			C50H89N6O29S	1270.546743597	458.322462702	661.401835217	864.481207732
868130	PD4;C14:0;Cb;Cb;Cb;S;Gro;Me	1	C14:0		Cb	Cb	Cb	S	Gro	Me			C51H90N7O30S	1313.552557252	501.328276357	704.407648872	907.487021387
868132	PD4;C14:0;Ac;Cb;Cb;S;Gro;Me	1	C14:0		Ac	Cb	Cb	S	Gro	Me			C52H91N6O30S	1312.55730828	500.333027385	703.4123999	906.491772415
868134	PD4;C14:0;Ac;Cb;S;Gro;Me	1	C14:0			Ac	Cb	S	Gro	Me			C51H90N5O29S	1269.551494625	457.32721373	660.406586245	863.48595876
868136	PD4;C14:0;Cb;Ac;Cb;S;Gro;Me	1	C14:0		Cb	Ac	Cb	S	Gro	Me			C52H91N6O30S	1312.55730828	500.333027385	703.4123999	906.491772415
868138	PD4;C14:0;Ac;Ac;Cb;S;Gro;Me	1	C14:0		Ac	Ac	Cb	S	Gro	Me			C53H92N5O30S	1311.562059308	499.337778413	702.417150928	905.496523443
868140	PD4;C14:0;Ac;S;Gro;Me	1	C14:0				Ac	S	Gro	Me			C50H89N4O28S	1226.54568097	414.321400075	617.40077259	820.480145105
868142	PD4;C14:0;Cb;Ac;S;Gro;Me	1	C14:0		Cb		Ac	S	Gro	Me			C51H90N5O29S	1269.551494625	457.32721373	660.406586245	863.48595876
868144	PD4;C14:0;Ac;Ac;S;Gro;Me	1	C14:0		Ac		Ac	S	Gro	Me			C52H91N4O29S	1268.556245653	456.331964758	659.411337273	862.490709788
868146	PD4;C14:0;Cb;Ac;S;Gro;Me	1	C14:0			Cb	Ac	S	Gro	Me			C51H90N5O29S	1269.551494625	457.32721373	660.406586245	863.48595876
868148	PD4;C14:0;Cb;Cb;Ac;S;Gro;Me	1	C14:0		Cb	Cb	Ac	S	Gro	Me			C52H91N6O30S	1312.55730828	500.333027385	703.4123999	906.491772415
868150	PD4;C14:0;Ac;Cb;Ac;S;Gro;Me	1	C14:0		Ac	Cb	Ac	S	Gro	Me			C53H92N5O30S	1311.562059308	499.337778413	702.417150928	905.496523443
868152	PD4;C14:0;Ac;Ac;S;Gro;Me	1	C14:0			Ac	Ac	S	Gro	Me			C52H91N4O29S	1268.556245653	456.331964758	659.411337273	862.490709788
868154	PD4;C14:0;Cb;Ac;Ac;S;Gro;Me	1	C14:0		Cb	Ac	Ac	S	Gro	Me			C53H92N5O30S	1311.562059308	499.337778413	702.417150928	905.496523443
868156	PD4;C14:0;Ac;Ac;Ac;S;Gro;Me	1	C14:0		Ac	Ac	Ac	S	Gro	Me			C54H93N4O30S	1310.566810336	498.342529441	701.421901956	904.501274471
868158	PD4;C14:0;Fuc;Gro;Me	1	C14:0					Fuc	Gro	Me			C54H97N4O28	1250.636210052	372.310835392	575.390207907	778.469580422
868160	PD4;C14:0;Cb;Fuc;Gro;Me	1	C14:0		Cb			Fuc	Gro	Me			C55H98N5O29	1293.642023707	415.316649047	618.396021562	821.475394077
868162	PD4;C14:0;Ac;Fuc;Gro;Me	1	C14:0		Ac			Fuc	Gro	Me			C56H99N4O29	1292.646774735	414.321400075	617.40077259	820.480145105
868164	PD4;C14:0;Cb;Fuc;Gro;Me	1	C14:0			Cb		Fuc	Gro	Me			C55H98N5O29	1293.642023707	415.316649047	618.396021562	821.475394077
868166	PD4;C14:0;Cb;Cb;Fuc;Gro;Me	1	C14:0		Cb	Cb		Fuc	Gro	Me			C56H99N6O30	1336.647837362	458.322462702	661.401835217	864.481207732
868168	PD4;C14:0;Ac;Cb;Fuc;Gro;Me	1	C14:0		Ac	Cb		Fuc	Gro	Me			C57H100N5O30	1335.65258839	457.32721373	660.406586245	863.48595876
868170	PD4;C14:0;Ac;Fuc;Gro;Me	1	C14:0			Ac		Fuc	Gro	Me			C56H99N4O29	1292.646774735	414.321400075	617.40077259	820.480145105
868172	PD4;C14:0;Cb;Ac;Fuc;Gro;Me	1	C14:0		Cb	Ac		Fuc	Gro	Me			C57H100N5O30	1335.65258839	457.32721373	660.406586245	863.48595876
868174	PD4;C14:0;Ac;Ac;Fuc;Gro;Me	1	C14:0		Ac	Ac		Fuc	Gro	Me			C58H101N4O30	1334.657339418	456.331964758	659.411337273	862.490709788
868176	PD4;C14:0;Cb;Fuc;Gro;Me	1	C14:0				Cb	Fuc	Gro	Me			C55H98N5O29	1293.642023707	415.316649047	618.396021562	821.475394077
868178	PD4;C14:0;Cb;Cb;Fuc;Gro;Me	1	C14:0		Cb		Cb	Fuc	Gro	Me			C56H99N6O30	1336.647837362	458.322462702	661.401835217	864.481207732
868180	PD4;C14:0;Ac;Cb;Fuc;Gro;Me	1	C14:0		Ac		Cb	Fuc	Gro	Me			C57H100N5O30	1335.65258839	457.32721373	660.406586245	863.48595876
868182	PD4;C14:0;Cb;Cb;Fuc;Gro;Me	1	C14:0			Cb	Cb	Fuc	Gro	Me			C56H99N6O30	1336.647837362	458.322462702	661.401835217	864.481207732
868184	PD4;C14:0;Cb;Cb;Cb;Fuc;Gro;Me	1	C14:0		Cb	Cb	Cb	Fuc	Gro	Me			C57H100N7O31	1379.653651017	501.328276357	704.407648872	907.487021387
868186	PD4;C14:0;Ac;Cb;Cb;Fuc;Gro;Me	1	C14:0		Ac	Cb	Cb	Fuc	Gro	Me			C58H101N6O31	1378.658402045	500.333027385	703.4123999	906.491772415
868188	PD4;C14:0;Ac;Cb;Fuc;Gro;Me	1	C14:0			Ac	Cb	Fuc	Gro	Me			C57H100N5O30	1335.65258839	457.32721373	660.406586245	863.48595876
868190	PD4;C14:0;Cb;Ac;Cb;Fuc;Gro;Me	1	C14:0		Cb	Ac	Cb	Fuc	Gro	Me			C58H101N6O31	1378.658402045	500.333027385	703.4123999	906.491772415
868192	PD4;C14:0;Ac;Ac;Cb;Fuc;Gro;Me	1	C14:0		Ac	Ac	Cb	Fuc	Gro	Me			C59H102N5O31	1377.663153073	499.337778413	702.417150928	905.496523443
868194	PD4;C14:0;Ac;Fuc;Gro;Me	1	C14:0				Ac	Fuc	Gro	Me			C56H99N4O29	1292.646774735	414.321400075	617.40077259	820.480145105
868196	PD4;C14:0;Cb;Ac;Fuc;Gro;Me	1	C14:0		Cb		Ac	Fuc	Gro	Me			C57H100N5O30	1335.65258839	457.32721373	660.406586245	863.48595876
868198	PD4;C14:0;Ac;Ac;Fuc;Gro;Me	1	C14:0		Ac		Ac	Fuc	Gro	Me			C58H101N4O30	1334.657339418	456.331964758	659.411337273	862.490709788
868200	PD4;C14:0;Cb;Ac;Fuc;Gro;Me	1	C14:0			Cb	Ac	Fuc	Gro	Me			C57H100N5O30	1335.65258839	457.32721373	660.406586245	863.48595876
868202	PD4;C14:0;Cb;Cb;Ac;Fuc;Gro;Me	1	C14:0		Cb	Cb	Ac	Fuc	Gro	Me			C58H101N6O31	1378.658402045	500.333027385	703.4123999	906.491772415
868204	PD4;C14:0;Ac;Cb;Ac;Fuc;Gro;Me	1	C14:0		Ac	Cb	Ac	Fuc	Gro	Me			C59H102N5O31	1377.663153073	499.337778413	702.417150928	905.496523443
868206	PD4;C14:0;Ac;Ac;Fuc;Gro;Me	1	C14:0			Ac	Ac	Fuc	Gro	Me			C58H101N4O30	1334.657339418	456.331964758	659.411337273	862.490709788
868208	PD4;C14:0;Cb;Ac;Ac;Fuc;Gro;Me	1	C14:0		Cb	Ac	Ac	Fuc	Gro	Me			C59H102N5O31	1377.663153073	499.337778413	702.417150928	905.496523443
868210	PD4;C14:0;Ac;Ac;Ac;Fuc;Gro;Me	1	C14:0		Ac	Ac	Ac	Fuc	Gro	Me			C60H103N4O31	1376.667904101	498.342529441	701.421901956	904.501274471
868212	PD4;C14:0;MeFuc;Gro;Me	1	C14:0					MeFuc	Gro	Me			C55H99N4O28	1264.651860116	372.310835392	575.390207907	778.469580422
868214	PD4;C14:0;Cb;MeFuc;Gro;Me	1	C14:0		Cb			MeFuc	Gro	Me			C56H100N5O29	1307.657673771	415.316649047	618.396021562	821.475394077
868216	PD4;C14:0;Ac;MeFuc;Gro;Me	1	C14:0		Ac			MeFuc	Gro	Me			C57H101N4O29	1306.662424799	414.321400075	617.40077259	820.480145105
868218	PD4;C14:0;Cb;MeFuc;Gro;Me	1	C14:0			Cb		MeFuc	Gro	Me			C56H100N5O29	1307.657673771	415.316649047	618.396021562	821.475394077
868220	PD4;C14:0;Cb;Cb;MeFuc;Gro;Me	1	C14:0		Cb	Cb		MeFuc	Gro	Me			C57H101N6O30	1350.663487426	458.322462702	661.401835217	864.481207732
868222	PD4;C14:0;Ac;Cb;MeFuc;Gro;Me	1	C14:0		Ac	Cb		MeFuc	Gro	Me			C58H102N5O30	1349.668238454	457.32721373	660.406586245	863.48595876
868224	PD4;C14:0;Ac;MeFuc;Gro;Me	1	C14:0			Ac		MeFuc	Gro	Me			C57H101N4O29	1306.662424799	414.321400075	617.40077259	820.480145105
868226	PD4;C14:0;Cb;Ac;MeFuc;Gro;Me	1	C14:0		Cb	Ac		MeFuc	Gro	Me			C58H102N5O30	1349.668238454	457.32721373	660.406586245	863.48595876
868228	PD4;C14:0;Ac;Ac;MeFuc;Gro;Me	1	C14:0		Ac	Ac		MeFuc	Gro	Me			C59H103N4O30	1348.672989482	456.331964758	659.411337273	862.490709788
868230	PD4;C14:0;Cb;MeFuc;Gro;Me	1	C14:0				Cb	MeFuc	Gro	Me			C56H100N5O29	1307.657673771	415.316649047	618.396021562	821.475394077
868232	PD4;C14:0;Cb;Cb;MeFuc;Gro;Me	1	C14:0		Cb		Cb	MeFuc	Gro	Me			C57H101N6O30	1350.663487426	458.322462702	661.401835217	864.481207732
868234	PD4;C14:0;Ac;Cb;MeFuc;Gro;Me	1	C14:0		Ac		Cb	MeFuc	Gro	Me			C58H102N5O30	1349.668238454	457.32721373	660.406586245	863.48595876
868236	PD4;C14:0;Cb;Cb;MeFuc;Gro;Me	1	C14:0			Cb	Cb	MeFuc	Gro	Me			C57H101N6O30	1350.663487426	458.322462702	661.401835217	864.481207732
868238	PD4;C14:0;Cb;Cb;Cb;MeFuc;Gro;Me	1	C14:0		Cb	Cb	Cb	MeFuc	Gro	Me			C58H102N7O31	1393.669301081	501.328276357	704.407648872	907.487021387
868240	PD4;C14:0;Ac;Cb;Cb;MeFuc;Gro;Me	1	C14:0		Ac	Cb	Cb	MeFuc	Gro	Me			C59H103N6O31	1392.674052109	500.333027385	703.4123999	906.491772415
868242	PD4;C14:0;Ac;Cb;MeFuc;Gro;Me	1	C14:0			Ac	Cb	MeFuc	Gro	Me			C58H102N5O30	1349.668238454	457.32721373	660.406586245	863.48595876
868244	PD4;C14:0;Cb;Ac;Cb;MeFuc;Gro;Me	1	C14:0		Cb	Ac	Cb	MeFuc	Gro	Me			C59H103N6O31	1392.674052109	500.333027385	703.4123999	906.491772415
868246	PD4;C14:0;Ac;Ac;Cb;MeFuc;Gro;Me	1	C14:0		Ac	Ac	Cb	MeFuc	Gro	Me			C60H104N5O31	1391.678803137	499.337778413	702.417150928	905.496523443
868248	PD4;C14:0;Ac;MeFuc;Gro;Me	1	C14:0				Ac	MeFuc	Gro	Me			C57H101N4O29	1306.662424799	414.321400075	617.40077259	820.480145105
868250	PD4;C14:0;Cb;Ac;MeFuc;Gro;Me	1	C14:0		Cb		Ac	MeFuc	Gro	Me			C58H102N5O30	1349.668238454	457.32721373	660.406586245	863.48595876
868252	PD4;C14:0;Ac;Ac;MeFuc;Gro;Me	1	C14:0		Ac		Ac	MeFuc	Gro	Me			C59H103N4O30	1348.672989482	456.331964758	659.411337273	862.490709788
868254	PD4;C14:0;Cb;Ac;MeFuc;Gro;Me	1	C14:0			Cb	Ac	MeFuc	Gro	Me			C58H102N5O30	1349.668238454	457.32721373	660.406586245	863.48595876
868256	PD4;C14:0;Cb;Cb;Ac;MeFuc;Gro;Me	1	C14:0		Cb	Cb	Ac	MeFuc	Gro	Me			C59H103N6O31	1392.674052109	500.333027385	703.4123999	906.491772415
868258	PD4;C14:0;Ac;Cb;Ac;MeFuc;Gro;Me	1	C14:0		Ac	Cb	Ac	MeFuc	Gro	Me			C60H104N5O31	1391.678803137	499.337778413	702.417150928	905.496523443
868260	PD4;C14:0;Ac;Ac;MeFuc;Gro;Me	1	C14:0			Ac	Ac	MeFuc	Gro	Me			C59H103N4O30	1348.672989482	456.331964758	659.411337273	862.490709788
868262	PD4;C14:0;Cb;Ac;Ac;MeFuc;Gro;Me	1	C14:0		Cb	Ac	Ac	MeFuc	Gro	Me			C60H104N5O31	1391.678803137	499.337778413	702.417150928	905.496523443
868264	PD4;C14:0;Ac;Ac;Ac;MeFuc;Gro;Me	1	C14:0		Ac	Ac	Ac	MeFuc	Gro	Me			C61H105N4O31	1390.683554165	498.342529441	701.421901956	904.501274471
868266	PD4;C14:0;Ara;Gro;Me	1	C14:0					Ara	Gro	Me			C53H95N4O28	1236.620559988	372.310835392	575.390207907	778.469580422
868268	PD4;C14:0;Cb;Ara;Gro;Me	1	C14:0		Cb			Ara	Gro	Me			C54H96N5O29	1279.626373643	415.316649047	618.396021562	821.475394077
868270	PD4;C14:0;Ac;Ara;Gro;Me	1	C14:0		Ac			Ara	Gro	Me			C55H97N4O29	1278.631124671	414.321400075	617.40077259	820.480145105
868272	PD4;C14:0;Cb;Ara;Gro;Me	1	C14:0			Cb		Ara	Gro	Me			C54H96N5O29	1279.626373643	415.316649047	618.396021562	821.475394077
868274	PD4;C14:0;Cb;Cb;Ara;Gro;Me	1	C14:0		Cb	Cb		Ara	Gro	Me			C55H97N6O30	1322.632187298	458.322462702	661.401835217	864.481207732
868276	PD4;C14:0;Ac;Cb;Ara;Gro;Me	1	C14:0		Ac	Cb		Ara	Gro	Me			C56H98N5O30	1321.636938326	457.32721373	660.406586245	863.48595876
868278	PD4;C14:0;Ac;Ara;Gro;Me	1	C14:0			Ac		Ara	Gro	Me			C55H97N4O29	1278.631124671	414.321400075	617.40077259	820.480145105
868280	PD4;C14:0;Cb;Ac;Ara;Gro;Me	1	C14:0		Cb	Ac		Ara	Gro	Me			C56H98N5O30	1321.636938326	457.32721373	660.406586245	863.48595876
868282	PD4;C14:0;Ac;Ac;Ara;Gro;Me	1	C14:0		Ac	Ac		Ara	Gro	Me			C57H99N4O30	1320.641689354	456.331964758	659.411337273	862.490709788
868284	PD4;C14:0;Cb;Ara;Gro;Me	1	C14:0				Cb	Ara	Gro	Me			C54H96N5O29	1279.626373643	415.316649047	618.396021562	821.475394077
868286	PD4;C14:0;Cb;Cb;Ara;Gro;Me	1	C14:0		Cb		Cb	Ara	Gro	Me			C55H97N6O30	1322.632187298	458.322462702	661.401835217	864.481207732
868288	PD4;C14:0;Ac;Cb;Ara;Gro;Me	1	C14:0		Ac		Cb	Ara	Gro	Me			C56H98N5O30	1321.636938326	457.32721373	660.406586245	863.48595876
868290	PD4;C14:0;Cb;Cb;Ara;Gro;Me	1	C14:0			Cb	Cb	Ara	Gro	Me			C55H97N6O30	1322.632187298	458.322462702	661.401835217	864.481207732
868292	PD4;C14:0;Cb;Cb;Cb;Ara;Gro;Me	1	C14:0		Cb	Cb	Cb	Ara	Gro	Me			C56H98N7O31	1365.638000953	501.328276357	704.407648872	907.487021387
868294	PD4;C14:0;Ac;Cb;Cb;Ara;Gro;Me	1	C14:0		Ac	Cb	Cb	Ara	Gro	Me			C57H99N6O31	1364.642751981	500.333027385	703.4123999	906.491772415
868296	PD4;C14:0;Ac;Cb;Ara;Gro;Me	1	C14:0			Ac	Cb	Ara	Gro	Me			C56H98N5O30	1321.636938326	457.32721373	660.406586245	863.48595876
868298	PD4;C14:0;Cb;Ac;Cb;Ara;Gro;Me	1	C14:0		Cb	Ac	Cb	Ara	Gro	Me			C57H99N6O31	1364.642751981	500.333027385	703.4123999	906.491772415
868300	PD4;C14:0;Ac;Ac;Cb;Ara;Gro;Me	1	C14:0		Ac	Ac	Cb	Ara	Gro	Me			C58H100N5O31	1363.647503009	499.337778413	702.417150928	905.496523443
868302	PD4;C14:0;Ac;Ara;Gro;Me	1	C14:0				Ac	Ara	Gro	Me			C55H97N4O29	1278.631124671	414.321400075	617.40077259	820.480145105
868304	PD4;C14:0;Cb;Ac;Ara;Gro;Me	1	C14:0		Cb		Ac	Ara	Gro	Me			C56H98N5O30	1321.636938326	457.32721373	660.406586245	863.48595876
868306	PD4;C14:0;Ac;Ac;Ara;Gro;Me	1	C14:0		Ac		Ac	Ara	Gro	Me			C57H99N4O30	1320.641689354	456.331964758	659.411337273	862.490709788
868308	PD4;C14:0;Cb;Ac;Ara;Gro;Me	1	C14:0			Cb	Ac	Ara	Gro	Me			C56H98N5O30	1321.636938326	457.32721373	660.406586245	863.48595876
868310	PD4;C14:0;Cb;Cb;Ac;Ara;Gro;Me	1	C14:0		Cb	Cb	Ac	Ara	Gro	Me			C57H99N6O31	1364.642751981	500.333027385	703.4123999	906.491772415
868312	PD4;C14:0;Ac;Cb;Ac;Ara;Gro;Me	1	C14:0		Ac	Cb	Ac	Ara	Gro	Me			C58H100N5O31	1363.647503009	499.337778413	702.417150928	905.496523443
868314	PD4;C14:0;Ac;Ac;Ara;Gro;Me	1	C14:0			Ac	Ac	Ara	Gro	Me			C57H99N4O30	1320.641689354	456.331964758	659.411337273	862.490709788
868316	PD4;C14:0;Cb;Ac;Ac;Ara;Gro;Me	1	C14:0		Cb	Ac	Ac	Ara	Gro	Me			C58H100N5O31	1363.647503009	499.337778413	702.417150928	905.496523443
868318	PD4;C14:0;Ac;Ac;Ac;Ara;Gro;Me	1	C14:0		Ac	Ac	Ac	Ara	Gro	Me			C59H101N4O31	1362.652254037	498.342529441	701.421901956	904.501274471
868320	PD4;C14:0;S-MeFuc;Gro;Me	1	C14:0					S-MeFuc	Gro	Me			C55H99N4O31S	1344.608675147	372.310835392	575.390207907	778.469580422
868322	PD4;C14:0;Cb;S-MeFuc;Gro;Me	1	C14:0		Cb			S-MeFuc	Gro	Me			C56H100N5O32S	1387.614488802	415.316649047	618.396021562	821.475394077
868324	PD4;C14:0;Ac;S-MeFuc;Gro;Me	1	C14:0		Ac			S-MeFuc	Gro	Me			C57H101N4O32S	1386.61923983	414.321400075	617.40077259	820.480145105
868326	PD4;C14:0;Cb;S-MeFuc;Gro;Me	1	C14:0			Cb		S-MeFuc	Gro	Me			C56H100N5O32S	1387.614488802	415.316649047	618.396021562	821.475394077
868328	PD4;C14:0;Cb;Cb;S-MeFuc;Gro;Me	1	C14:0		Cb	Cb		S-MeFuc	Gro	Me			C57H101N6O33S	1430.620302457	458.322462702	661.401835217	864.481207732
868330	PD4;C14:0;Ac;Cb;S-MeFuc;Gro;Me	1	C14:0		Ac	Cb		S-MeFuc	Gro	Me			C58H102N5O33S	1429.625053485	457.32721373	660.406586245	863.48595876
868332	PD4;C14:0;Ac;S-MeFuc;Gro;Me	1	C14:0			Ac		S-MeFuc	Gro	Me			C57H101N4O32S	1386.61923983	414.321400075	617.40077259	820.480145105
868334	PD4;C14:0;Cb;Ac;S-MeFuc;Gro;Me	1	C14:0		Cb	Ac		S-MeFuc	Gro	Me			C58H102N5O33S	1429.625053485	457.32721373	660.406586245	863.48595876
868336	PD4;C14:0;Ac;Ac;S-MeFuc;Gro;Me	1	C14:0		Ac	Ac		S-MeFuc	Gro	Me			C59H103N4O33S	1428.629804513	456.331964758	659.411337273	862.490709788
868338	PD4;C14:0;Cb;S-MeFuc;Gro;Me	1	C14:0				Cb	S-MeFuc	Gro	Me			C56H100N5O32S	1387.614488802	415.316649047	618.396021562	821.475394077
868340	PD4;C14:0;Cb;Cb;S-MeFuc;Gro;Me	1	C14:0		Cb		Cb	S-MeFuc	Gro	Me			C57H101N6O33S	1430.620302457	458.322462702	661.401835217	864.481207732
868342	PD4;C14:0;Ac;Cb;S-MeFuc;Gro;Me	1	C14:0		Ac		Cb	S-MeFuc	Gro	Me			C58H102N5O33S	1429.625053485	457.32721373	660.406586245	863.48595876
868344	PD4;C14:0;Cb;Cb;S-MeFuc;Gro;Me	1	C14:0			Cb	Cb	S-MeFuc	Gro	Me			C57H101N6O33S	1430.620302457	458.322462702	661.401835217	864.481207732
868346	PD4;C14:0;Cb;Cb;Cb;S-MeFuc;Gro;Me	1	C14:0		Cb	Cb	Cb	S-MeFuc	Gro	Me			C58H102N7O34S	1473.626116112	501.328276357	704.407648872	907.487021387
868348	PD4;C14:0;Ac;Cb;Cb;S-MeFuc;Gro;Me	1	C14:0		Ac	Cb	Cb	S-MeFuc	Gro	Me			C59H103N6O34S	1472.63086714	500.333027385	703.4123999	906.491772415
868350	PD4;C14:0;Ac;Cb;S-MeFuc;Gro;Me	1	C14:0			Ac	Cb	S-MeFuc	Gro	Me			C58H102N5O33S	1429.625053485	457.32721373	660.406586245	863.48595876
868352	PD4;C14:0;Cb;Ac;Cb;S-MeFuc;Gro;Me	1	C14:0		Cb	Ac	Cb	S-MeFuc	Gro	Me			C59H103N6O34S	1472.63086714	500.333027385	703.4123999	906.491772415
868354	PD4;C14:0;Ac;Ac;Cb;S-MeFuc;Gro;Me	1	C14:0		Ac	Ac	Cb	S-MeFuc	Gro	Me			C60H104N5O34S	1471.635618168	499.337778413	702.417150928	905.496523443
868356	PD4;C14:0;Ac;S-MeFuc;Gro;Me	1	C14:0				Ac	S-MeFuc	Gro	Me			C57H101N4O32S	1386.61923983	414.321400075	617.40077259	820.480145105
868358	PD4;C14:0;Cb;Ac;S-MeFuc;Gro;Me	1	C14:0		Cb		Ac	S-MeFuc	Gro	Me			C58H102N5O33S	1429.625053485	457.32721373	660.406586245	863.48595876
868360	PD4;C14:0;Ac;Ac;S-MeFuc;Gro;Me	1	C14:0		Ac		Ac	S-MeFuc	Gro	Me			C59H103N4O33S	1428.629804513	456.331964758	659.411337273	862.490709788
868362	PD4;C14:0;Cb;Ac;S-MeFuc;Gro;Me	1	C14:0			Cb	Ac	S-MeFuc	Gro	Me			C58H102N5O33S	1429.625053485	457.32721373	660.406586245	863.48595876
868364	PD4;C14:0;Cb;Cb;Ac;S-MeFuc;Gro;Me	1	C14:0		Cb	Cb	Ac	S-MeFuc	Gro	Me			C59H103N6O34S	1472.63086714	500.333027385	703.4123999	906.491772415
868366	PD4;C14:0;Ac;Cb;Ac;S-MeFuc;Gro;Me	1	C14:0		Ac	Cb	Ac	S-MeFuc	Gro	Me			C60H104N5O34S	1471.635618168	499.337778413	702.417150928	905.496523443
868368	PD4;C14:0;Ac;Ac;S-MeFuc;Gro;Me	1	C14:0			Ac	Ac	S-MeFuc	Gro	Me			C59H103N4O33S	1428.629804513	456.331964758	659.411337273	862.490709788
868370	PD4;C14:0;Cb;Ac;Ac;S-MeFuc;Gro;Me	1	C14:0		Cb	Ac	Ac	S-MeFuc	Gro	Me			C60H104N5O34S	1471.635618168	499.337778413	702.417150928	905.496523443
868372	PD4;C14:0;Ac;Ac;Ac;S-MeFuc;Gro;Me	1	C14:0		Ac	Ac	Ac	S-MeFuc	Gro	Me			C61H105N4O34S	1470.640369196	498.342529441	701.421901956	904.501274471
868374	PD4;C14:0;Ac-Fuc;Gro;Me	1	C14:0					Ac-Fuc	Gro	Me			C56H99N4O29	1292.646774735	372.310835392	575.390207907	778.469580422
868376	PD4;C14:0;Cb;Ac-Fuc;Gro;Me	1	C14:0		Cb			Ac-Fuc	Gro	Me			C57H100N5O30	1335.65258839	415.316649047	618.396021562	821.475394077
868378	PD4;C14:0;Ac;Ac-Fuc;Gro;Me	1	C14:0		Ac			Ac-Fuc	Gro	Me			C58H101N4O30	1334.657339418	414.321400075	617.40077259	820.480145105
868380	PD4;C14:0;Cb;Ac-Fuc;Gro;Me	1	C14:0			Cb		Ac-Fuc	Gro	Me			C57H100N5O30	1335.65258839	415.316649047	618.396021562	821.475394077
868382	PD4;C14:0;Cb;Cb;Ac-Fuc;Gro;Me	1	C14:0		Cb	Cb		Ac-Fuc	Gro	Me			C58H101N6O31	1378.658402045	458.322462702	661.401835217	864.481207732
868384	PD4;C14:0;Ac;Cb;Ac-Fuc;Gro;Me	1	C14:0		Ac	Cb		Ac-Fuc	Gro	Me			C59H102N5O31	1377.663153073	457.32721373	660.406586245	863.48595876
868386	PD4;C14:0;Ac;Ac-Fuc;Gro;Me	1	C14:0			Ac		Ac-Fuc	Gro	Me			C58H101N4O30	1334.657339418	414.321400075	617.40077259	820.480145105
868388	PD4;C14:0;Cb;Ac;Ac-Fuc;Gro;Me	1	C14:0		Cb	Ac		Ac-Fuc	Gro	Me			C59H102N5O31	1377.663153073	457.32721373	660.406586245	863.48595876
868390	PD4;C14:0;Ac;Ac;Ac-Fuc;Gro;Me	1	C14:0		Ac	Ac		Ac-Fuc	Gro	Me			C60H103N4O31	1376.667904101	456.331964758	659.411337273	862.490709788
868392	PD4;C14:0;Cb;Ac-Fuc;Gro;Me	1	C14:0				Cb	Ac-Fuc	Gro	Me			C57H100N5O30	1335.65258839	415.316649047	618.396021562	821.475394077
868394	PD4;C14:0;Cb;Cb;Ac-Fuc;Gro;Me	1	C14:0		Cb		Cb	Ac-Fuc	Gro	Me			C58H101N6O31	1378.658402045	458.322462702	661.401835217	864.481207732
868396	PD4;C14:0;Ac;Cb;Ac-Fuc;Gro;Me	1	C14:0		Ac		Cb	Ac-Fuc	Gro	Me			C59H102N5O31	1377.663153073	457.32721373	660.406586245	863.48595876
868398	PD4;C14:0;Cb;Cb;Ac-Fuc;Gro;Me	1	C14:0			Cb	Cb	Ac-Fuc	Gro	Me			C58H101N6O31	1378.658402045	458.322462702	661.401835217	864.481207732
868400	PD4;C14:0;Cb;Cb;Cb;Ac-Fuc;Gro;Me	1	C14:0		Cb	Cb	Cb	Ac-Fuc	Gro	Me			C59H102N7O32	1421.6642157	501.328276357	704.407648872	907.487021387
868402	PD4;C14:0;Ac;Cb;Cb;Ac-Fuc;Gro;Me	1	C14:0		Ac	Cb	Cb	Ac-Fuc	Gro	Me			C60H103N6O32	1420.668966728	500.333027385	703.4123999	906.491772415
868404	PD4;C14:0;Ac;Cb;Ac-Fuc;Gro;Me	1	C14:0			Ac	Cb	Ac-Fuc	Gro	Me			C59H102N5O31	1377.663153073	457.32721373	660.406586245	863.48595876
868406	PD4;C14:0;Cb;Ac;Cb;Ac-Fuc;Gro;Me	1	C14:0		Cb	Ac	Cb	Ac-Fuc	Gro	Me			C60H103N6O32	1420.668966728	500.333027385	703.4123999	906.491772415
868408	PD4;C14:0;Ac;Ac;Cb;Ac-Fuc;Gro;Me	1	C14:0		Ac	Ac	Cb	Ac-Fuc	Gro	Me			C61H104N5O32	1419.673717756	499.337778413	702.417150928	905.496523443
868410	PD4;C14:0;Ac;Ac-Fuc;Gro;Me	1	C14:0				Ac	Ac-Fuc	Gro	Me			C58H101N4O30	1334.657339418	414.321400075	617.40077259	820.480145105
868412	PD4;C14:0;Cb;Ac;Ac-Fuc;Gro;Me	1	C14:0		Cb		Ac	Ac-Fuc	Gro	Me			C59H102N5O31	1377.663153073	457.32721373	660.406586245	863.48595876
868414	PD4;C14:0;Ac;Ac;Ac-Fuc;Gro;Me	1	C14:0		Ac		Ac	Ac-Fuc	Gro	Me			C60H103N4O31	1376.667904101	456.331964758	659.411337273	862.490709788
868416	PD4;C14:0;Cb;Ac;Ac-Fuc;Gro;Me	1	C14:0			Cb	Ac	Ac-Fuc	Gro	Me			C59H102N5O31	1377.663153073	457.32721373	660.406586245	863.48595876
868418	PD4;C14:0;Cb;Cb;Ac;Ac-Fuc;Gro;Me	1	C14:0		Cb	Cb	Ac	Ac-Fuc	Gro	Me			C60H103N6O32	1420.668966728	500.333027385	703.4123999	906.491772415
868420	PD4;C14:0;Ac;Cb;Ac;Ac-Fuc;Gro;Me	1	C14:0		Ac	Cb	Ac	Ac-Fuc	Gro	Me			C61H104N5O32	1419.673717756	499.337778413	702.417150928	905.496523443
868422	PD4;C14:0;Ac;Ac;Ac-Fuc;Gro;Me	1	C14:0			Ac	Ac	Ac-Fuc	Gro	Me			C60H103N4O31	1376.667904101	456.331964758	659.411337273	862.490709788
868424	PD4;C14:0;Cb;Ac;Ac;Ac-Fuc;Gro;Me	1	C14:0		Cb	Ac	Ac	Ac-Fuc	Gro	Me			C61H104N5O32	1419.673717756	499.337778413	702.417150928	905.496523443
868426	PD4;C14:0;Ac;Ac;Ac;Ac-Fuc;Gro;Me	1	C14:0		Ac	Ac	Ac	Ac-Fuc	Gro	Me			C62H105N4O32	1418.678468784	498.342529441	701.421901956	904.501274471
868428	PD4;C14:0;Ac-MeFuc;Gro;Me	1	C14:0					Ac-MeFuc	Gro	Me			C57H101N4O29	1306.662424799	372.310835392	575.390207907	778.469580422
868430	PD4;C14:0;Cb;Ac-MeFuc;Gro;Me	1	C14:0		Cb			Ac-MeFuc	Gro	Me			C58H102N5O30	1349.668238454	415.316649047	618.396021562	821.475394077
868432	PD4;C14:0;Ac;Ac-MeFuc;Gro;Me	1	C14:0		Ac			Ac-MeFuc	Gro	Me			C59H103N4O30	1348.672989482	414.321400075	617.40077259	820.480145105
868434	PD4;C14:0;Cb;Ac-MeFuc;Gro;Me	1	C14:0			Cb		Ac-MeFuc	Gro	Me			C58H102N5O30	1349.668238454	415.316649047	618.396021562	821.475394077
868436	PD4;C14:0;Cb;Cb;Ac-MeFuc;Gro;Me	1	C14:0		Cb	Cb		Ac-MeFuc	Gro	Me			C59H103N6O31	1392.674052109	458.322462702	661.401835217	864.481207732
868438	PD4;C14:0;Ac;Cb;Ac-MeFuc;Gro;Me	1	C14:0		Ac	Cb		Ac-MeFuc	Gro	Me			C60H104N5O31	1391.678803137	457.32721373	660.406586245	863.48595876
868440	PD4;C14:0;Ac;Ac-MeFuc;Gro;Me	1	C14:0			Ac		Ac-MeFuc	Gro	Me			C59H103N4O30	1348.672989482	414.321400075	617.40077259	820.480145105
868442	PD4;C14:0;Cb;Ac;Ac-MeFuc;Gro;Me	1	C14:0		Cb	Ac		Ac-MeFuc	Gro	Me			C60H104N5O31	1391.678803137	457.32721373	660.406586245	863.48595876
868444	PD4;C14:0;Ac;Ac;Ac-MeFuc;Gro;Me	1	C14:0		Ac	Ac		Ac-MeFuc	Gro	Me			C61H105N4O31	1390.683554165	456.331964758	659.411337273	862.490709788
868446	PD4;C14:0;Cb;Ac-MeFuc;Gro;Me	1	C14:0				Cb	Ac-MeFuc	Gro	Me			C58H102N5O30	1349.668238454	415.316649047	618.396021562	821.475394077
868448	PD4;C14:0;Cb;Cb;Ac-MeFuc;Gro;Me	1	C14:0		Cb		Cb	Ac-MeFuc	Gro	Me			C59H103N6O31	1392.674052109	458.322462702	661.401835217	864.481207732
868450	PD4;C14:0;Ac;Cb;Ac-MeFuc;Gro;Me	1	C14:0		Ac		Cb	Ac-MeFuc	Gro	Me			C60H104N5O31	1391.678803137	457.32721373	660.406586245	863.48595876
868452	PD4;C14:0;Cb;Cb;Ac-MeFuc;Gro;Me	1	C14:0			Cb	Cb	Ac-MeFuc	Gro	Me			C59H103N6O31	1392.674052109	458.322462702	661.401835217	864.481207732
868454	PD4;C14:0;Cb;Cb;Cb;Ac-MeFuc;Gro;Me	1	C14:0		Cb	Cb	Cb	Ac-MeFuc	Gro	Me			C60H104N7O32	1435.679865764	501.328276357	704.407648872	907.487021387
868456	PD4;C14:0;Ac;Cb;Cb;Ac-MeFuc;Gro;Me	1	C14:0		Ac	Cb	Cb	Ac-MeFuc	Gro	Me			C61H105N6O32	1434.684616792	500.333027385	703.4123999	906.491772415
868458	PD4;C14:0;Ac;Cb;Ac-MeFuc;Gro;Me	1	C14:0			Ac	Cb	Ac-MeFuc	Gro	Me			C60H104N5O31	1391.678803137	457.32721373	660.406586245	863.48595876
868460	PD4;C14:0;Cb;Ac;Cb;Ac-MeFuc;Gro;Me	1	C14:0		Cb	Ac	Cb	Ac-MeFuc	Gro	Me			C61H105N6O32	1434.684616792	500.333027385	703.4123999	906.491772415
868462	PD4;C14:0;Ac;Ac;Cb;Ac-MeFuc;Gro;Me	1	C14:0		Ac	Ac	Cb	Ac-MeFuc	Gro	Me			C62H106N5O32	1433.68936782	499.337778413	702.417150928	905.496523443
868464	PD4;C14:0;Ac;Ac-MeFuc;Gro;Me	1	C14:0				Ac	Ac-MeFuc	Gro	Me			C59H103N4O30	1348.672989482	414.321400075	617.40077259	820.480145105
868466	PD4;C14:0;Cb;Ac;Ac-MeFuc;Gro;Me	1	C14:0		Cb		Ac	Ac-MeFuc	Gro	Me			C60H104N5O31	1391.678803137	457.32721373	660.406586245	863.48595876
868468	PD4;C14:0;Ac;Ac;Ac-MeFuc;Gro;Me	1	C14:0		Ac		Ac	Ac-MeFuc	Gro	Me			C61H105N4O31	1390.683554165	456.331964758	659.411337273	862.490709788
868470	PD4;C14:0;Cb;Ac;Ac-MeFuc;Gro;Me	1	C14:0			Cb	Ac	Ac-MeFuc	Gro	Me			C60H104N5O31	1391.678803137	457.32721373	660.406586245	863.48595876
868472	PD4;C14:0;Cb;Cb;Ac;Ac-MeFuc;Gro;Me	1	C14:0		Cb	Cb	Ac	Ac-MeFuc	Gro	Me			C61H105N6O32	1434.684616792	500.333027385	703.4123999	906.491772415
868474	PD4;C14:0;Ac;Cb;Ac;Ac-MeFuc;Gro;Me	1	C14:0		Ac	Cb	Ac	Ac-MeFuc	Gro	Me			C62H106N5O32	1433.68936782	499.337778413	702.417150928	905.496523443
868476	PD4;C14:0;Ac;Ac;Ac-MeFuc;Gro;Me	1	C14:0			Ac	Ac	Ac-MeFuc	Gro	Me			C61H105N4O31	1390.683554165	456.331964758	659.411337273	862.490709788
868478	PD4;C14:0;Cb;Ac;Ac;Ac-MeFuc;Gro;Me	1	C14:0		Cb	Ac	Ac	Ac-MeFuc	Gro	Me			C62H106N5O32	1433.68936782	499.337778413	702.417150928	905.496523443
868480	PD4;C14:0;Ac;Ac;Ac;Ac-MeFuc;Gro;Me	1	C14:0		Ac	Ac	Ac	Ac-MeFuc	Gro	Me			C63H107N4O32	1432.694118848	498.342529441	701.421901956	904.501274471
868482	PD4;C14:0;Man;Me	1	C14:0						Man	Me			C51H90N4O26	1175.59160559	372.310835392	575.390207907	778.469580422
868484	PD4;C14:0;Cb;Man;Me	1	C14:0		Cb				Man	Me			C52H91N5O27	1218.597419245	415.316649047	618.396021562	821.475394077
868486	PD4;C14:0;Ac;Man;Me	1	C14:0		Ac				Man	Me			C53H92N4O27	1217.602170273	414.321400075	617.40077259	820.480145105
868488	PD4;C14:0;Cb;Man;Me	1	C14:0			Cb			Man	Me			C52H91N5O27	1218.597419245	415.316649047	618.396021562	821.475394077
868490	PD4;C14:0;Cb;Cb;Man;Me	1	C14:0		Cb	Cb			Man	Me			C53H92N6O28	1261.6032329	458.322462702	661.401835217	864.481207732
868492	PD4;C14:0;Ac;Cb;Man;Me	1	C14:0		Ac	Cb			Man	Me			C54H93N5O28	1260.607983928	457.32721373	660.406586245	863.48595876
868494	PD4;C14:0;Ac;Man;Me	1	C14:0			Ac			Man	Me			C53H92N4O27	1217.602170273	414.321400075	617.40077259	820.480145105
868496	PD4;C14:0;Cb;Ac;Man;Me	1	C14:0		Cb	Ac			Man	Me			C54H93N5O28	1260.607983928	457.32721373	660.406586245	863.48595876
868498	PD4;C14:0;Ac;Ac;Man;Me	1	C14:0		Ac	Ac			Man	Me			C55H94N4O28	1259.612734956	456.331964758	659.411337273	862.490709788
868500	PD4;C14:0;Cb;Man;Me	1	C14:0				Cb		Man	Me			C52H91N5O27	1218.597419245	415.316649047	618.396021562	821.475394077
868502	PD4;C14:0;Cb;Cb;Man;Me	1	C14:0		Cb		Cb		Man	Me			C53H92N6O28	1261.6032329	458.322462702	661.401835217	864.481207732
868504	PD4;C14:0;Ac;Cb;Man;Me	1	C14:0		Ac		Cb		Man	Me			C54H93N5O28	1260.607983928	457.32721373	660.406586245	863.48595876
868506	PD4;C14:0;Cb;Cb;Man;Me	1	C14:0			Cb	Cb		Man	Me			C53H92N6O28	1261.6032329	458.322462702	661.401835217	864.481207732
868508	PD4;C14:0;Cb;Cb;Cb;Man;Me	1	C14:0		Cb	Cb	Cb		Man	Me			C54H93N7O29	1304.609046555	501.328276357	704.407648872	907.487021387
868510	PD4;C14:0;Ac;Cb;Cb;Man;Me	1	C14:0		Ac	Cb	Cb		Man	Me			C55H94N6O29	1303.613797583	500.333027385	703.4123999	906.491772415
868512	PD4;C14:0;Ac;Cb;Man;Me	1	C14:0			Ac	Cb		Man	Me			C54H93N5O28	1260.607983928	457.32721373	660.406586245	863.48595876
868514	PD4;C14:0;Cb;Ac;Cb;Man;Me	1	C14:0		Cb	Ac	Cb		Man	Me			C55H94N6O29	1303.613797583	500.333027385	703.4123999	906.491772415
868516	PD4;C14:0;Ac;Ac;Cb;Man;Me	1	C14:0		Ac	Ac	Cb		Man	Me			C56H95N5O29	1302.618548611	499.337778413	702.417150928	905.496523443
868518	PD4;C14:0;Ac;Man;Me	1	C14:0				Ac		Man	Me			C53H92N4O27	1217.602170273	414.321400075	617.40077259	820.480145105
868520	PD4;C14:0;Cb;Ac;Man;Me	1	C14:0		Cb		Ac		Man	Me			C54H93N5O28	1260.607983928	457.32721373	660.406586245	863.48595876
868522	PD4;C14:0;Ac;Ac;Man;Me	1	C14:0		Ac		Ac		Man	Me			C55H94N4O28	1259.612734956	456.331964758	659.411337273	862.490709788
868524	PD4;C14:0;Cb;Ac;Man;Me	1	C14:0			Cb	Ac		Man	Me			C54H93N5O28	1260.607983928	457.32721373	660.406586245	863.48595876
868526	PD4;C14:0;Cb;Cb;Ac;Man;Me	1	C14:0		Cb	Cb	Ac		Man	Me			C55H94N6O29	1303.613797583	500.333027385	703.4123999	906.491772415
868528	PD4;C14:0;Ac;Cb;Ac;Man;Me	1	C14:0		Ac	Cb	Ac		Man	Me			C56H95N5O29	1302.618548611	499.337778413	702.417150928	905.496523443
868530	PD4;C14:0;Ac;Ac;Man;Me	1	C14:0			Ac	Ac		Man	Me			C55H94N4O28	1259.612734956	456.331964758	659.411337273	862.490709788
868532	PD4;C14:0;Cb;Ac;Ac;Man;Me	1	C14:0		Cb	Ac	Ac		Man	Me			C56H95N5O29	1302.618548611	499.337778413	702.417150928	905.496523443
868534	PD4;C14:0;Ac;Ac;Ac;Man;Me	1	C14:0		Ac	Ac	Ac		Man	Me			C57H96N4O29	1301.623299639	498.342529441	701.421901956	904.501274471
868536	PD4;C14:0;Ac;Man;Me	1	C14:0					Ac	Man	Me			C53H92N4O27	1217.602170273	372.310835392	575.390207907	778.469580422
868538	PD4;C14:0;Cb;Ac;Man;Me	1	C14:0		Cb			Ac	Man	Me			C54H93N5O28	1260.607983928	415.316649047	618.396021562	821.475394077
868540	PD4;C14:0;Ac;Ac;Man;Me	1	C14:0		Ac			Ac	Man	Me			C55H94N4O28	1259.612734956	414.321400075	617.40077259	820.480145105
868542	PD4;C14:0;Cb;Ac;Man;Me	1	C14:0			Cb		Ac	Man	Me			C54H93N5O28	1260.607983928	415.316649047	618.396021562	821.475394077
868544	PD4;C14:0;Cb;Cb;Ac;Man;Me	1	C14:0		Cb	Cb		Ac	Man	Me			C55H94N6O29	1303.613797583	458.322462702	661.401835217	864.481207732
868546	PD4;C14:0;Ac;Cb;Ac;Man;Me	1	C14:0		Ac	Cb		Ac	Man	Me			C56H95N5O29	1302.618548611	457.32721373	660.406586245	863.48595876
868548	PD4;C14:0;Ac;Ac;Man;Me	1	C14:0			Ac		Ac	Man	Me			C55H94N4O28	1259.612734956	414.321400075	617.40077259	820.480145105
868550	PD4;C14:0;Cb;Ac;Ac;Man;Me	1	C14:0		Cb	Ac		Ac	Man	Me			C56H95N5O29	1302.618548611	457.32721373	660.406586245	863.48595876
868552	PD4;C14:0;Ac;Ac;Ac;Man;Me	1	C14:0		Ac	Ac		Ac	Man	Me			C57H96N4O29	1301.623299639	456.331964758	659.411337273	862.490709788
868554	PD4;C14:0;Cb;Ac;Man;Me	1	C14:0				Cb	Ac	Man	Me			C54H93N5O28	1260.607983928	415.316649047	618.396021562	821.475394077
868556	PD4;C14:0;Cb;Cb;Ac;Man;Me	1	C14:0		Cb		Cb	Ac	Man	Me			C55H94N6O29	1303.613797583	458.322462702	661.401835217	864.481207732
868558	PD4;C14:0;Ac;Cb;Ac;Man;Me	1	C14:0		Ac		Cb	Ac	Man	Me			C56H95N5O29	1302.618548611	457.32721373	660.406586245	863.48595876
868560	PD4;C14:0;Cb;Cb;Ac;Man;Me	1	C14:0			Cb	Cb	Ac	Man	Me			C55H94N6O29	1303.613797583	458.322462702	661.401835217	864.481207732
868562	PD4;C14:0;Cb;Cb;Cb;Ac;Man;Me	1	C14:0		Cb	Cb	Cb	Ac	Man	Me			C56H95N7O30	1346.619611238	501.328276357	704.407648872	907.487021387
868564	PD4;C14:0;Ac;Cb;Cb;Ac;Man;Me	1	C14:0		Ac	Cb	Cb	Ac	Man	Me			C57H96N6O30	1345.624362266	500.333027385	703.4123999	906.491772415
868566	PD4;C14:0;Ac;Cb;Ac;Man;Me	1	C14:0			Ac	Cb	Ac	Man	Me			C56H95N5O29	1302.618548611	457.32721373	660.406586245	863.48595876
868568	PD4;C14:0;Cb;Ac;Cb;Ac;Man;Me	1	C14:0		Cb	Ac	Cb	Ac	Man	Me			C57H96N6O30	1345.624362266	500.333027385	703.4123999	906.491772415
868570	PD4;C14:0;Ac;Ac;Cb;Ac;Man;Me	1	C14:0		Ac	Ac	Cb	Ac	Man	Me			C58H97N5O30	1344.629113294	499.337778413	702.417150928	905.496523443
868572	PD4;C14:0;Ac;Ac;Man;Me	1	C14:0				Ac	Ac	Man	Me			C55H94N4O28	1259.612734956	414.321400075	617.40077259	820.480145105
868574	PD4;C14:0;Cb;Ac;Ac;Man;Me	1	C14:0		Cb		Ac	Ac	Man	Me			C56H95N5O29	1302.618548611	457.32721373	660.406586245	863.48595876
868576	PD4;C14:0;Ac;Ac;Ac;Man;Me	1	C14:0		Ac		Ac	Ac	Man	Me			C57H96N4O29	1301.623299639	456.331964758	659.411337273	862.490709788
868578	PD4;C14:0;Cb;Ac;Ac;Man;Me	1	C14:0			Cb	Ac	Ac	Man	Me			C56H95N5O29	1302.618548611	457.32721373	660.406586245	863.48595876
868580	PD4;C14:0;Cb;Cb;Ac;Ac;Man;Me	1	C14:0		Cb	Cb	Ac	Ac	Man	Me			C57H96N6O30	1345.624362266	500.333027385	703.4123999	906.491772415
868582	PD4;C14:0;Ac;Cb;Ac;Ac;Man;Me	1	C14:0		Ac	Cb	Ac	Ac	Man	Me			C58H97N5O30	1344.629113294	499.337778413	702.417150928	905.496523443
868584	PD4;C14:0;Ac;Ac;Ac;Man;Me	1	C14:0			Ac	Ac	Ac	Man	Me			C57H96N4O29	1301.623299639	456.331964758	659.411337273	862.490709788
868586	PD4;C14:0;Cb;Ac;Ac;Ac;Man;Me	1	C14:0		Cb	Ac	Ac	Ac	Man	Me			C58H97N5O30	1344.629113294	499.337778413	702.417150928	905.496523443
868588	PD4;C14:0;Ac;Ac;Ac;Ac;Man;Me	1	C14:0		Ac	Ac	Ac	Ac	Man	Me			C59H98N4O30	1343.633864322	498.342529441	701.421901956	904.501274471
868590	PD4;C14:0;S;Man;Me	1	C14:0					S	Man	Me			C51H90N4O29S	1255.548420621	372.310835392	575.390207907	778.469580422
868592	PD4;C14:0;Cb;S;Man;Me	1	C14:0		Cb			S	Man	Me			C52H91N5O30S	1298.554234276	415.316649047	618.396021562	821.475394077
868594	PD4;C14:0;Ac;S;Man;Me	1	C14:0		Ac			S	Man	Me			C53H92N4O30S	1297.558985304	414.321400075	617.40077259	820.480145105
868596	PD4;C14:0;Cb;S;Man;Me	1	C14:0			Cb		S	Man	Me			C52H91N5O30S	1298.554234276	415.316649047	618.396021562	821.475394077
868598	PD4;C14:0;Cb;Cb;S;Man;Me	1	C14:0		Cb	Cb		S	Man	Me			C53H92N6O31S	1341.560047931	458.322462702	661.401835217	864.481207732
868600	PD4;C14:0;Ac;Cb;S;Man;Me	1	C14:0		Ac	Cb		S	Man	Me			C54H93N5O31S	1340.564798959	457.32721373	660.406586245	863.48595876
868602	PD4;C14:0;Ac;S;Man;Me	1	C14:0			Ac		S	Man	Me			C53H92N4O30S	1297.558985304	414.321400075	617.40077259	820.480145105
868604	PD4;C14:0;Cb;Ac;S;Man;Me	1	C14:0		Cb	Ac		S	Man	Me			C54H93N5O31S	1340.564798959	457.32721373	660.406586245	863.48595876
868606	PD4;C14:0;Ac;Ac;S;Man;Me	1	C14:0		Ac	Ac		S	Man	Me			C55H94N4O31S	1339.569549987	456.331964758	659.411337273	862.490709788
868608	PD4;C14:0;Cb;S;Man;Me	1	C14:0				Cb	S	Man	Me			C52H91N5O30S	1298.554234276	415.316649047	618.396021562	821.475394077
868610	PD4;C14:0;Cb;Cb;S;Man;Me	1	C14:0		Cb		Cb	S	Man	Me			C53H92N6O31S	1341.560047931	458.322462702	661.401835217	864.481207732
868612	PD4;C14:0;Ac;Cb;S;Man;Me	1	C14:0		Ac		Cb	S	Man	Me			C54H93N5O31S	1340.564798959	457.32721373	660.406586245	863.48595876
868614	PD4;C14:0;Cb;Cb;S;Man;Me	1	C14:0			Cb	Cb	S	Man	Me			C53H92N6O31S	1341.560047931	458.322462702	661.401835217	864.481207732
868616	PD4;C14:0;Cb;Cb;Cb;S;Man;Me	1	C14:0		Cb	Cb	Cb	S	Man	Me			C54H93N7O32S	1384.565861586	501.328276357	704.407648872	907.487021387
868618	PD4;C14:0;Ac;Cb;Cb;S;Man;Me	1	C14:0		Ac	Cb	Cb	S	Man	Me			C55H94N6O32S	1383.570612614	500.333027385	703.4123999	906.491772415
868620	PD4;C14:0;Ac;Cb;S;Man;Me	1	C14:0			Ac	Cb	S	Man	Me			C54H93N5O31S	1340.564798959	457.32721373	660.406586245	863.48595876
868622	PD4;C14:0;Cb;Ac;Cb;S;Man;Me	1	C14:0		Cb	Ac	Cb	S	Man	Me			C55H94N6O32S	1383.570612614	500.333027385	703.4123999	906.491772415
868624	PD4;C14:0;Ac;Ac;Cb;S;Man;Me	1	C14:0		Ac	Ac	Cb	S	Man	Me			C56H95N5O32S	1382.575363642	499.337778413	702.417150928	905.496523443
868626	PD4;C14:0;Ac;S;Man;Me	1	C14:0				Ac	S	Man	Me			C53H92N4O30S	1297.558985304	414.321400075	617.40077259	820.480145105
868628	PD4;C14:0;Cb;Ac;S;Man;Me	1	C14:0		Cb		Ac	S	Man	Me			C54H93N5O31S	1340.564798959	457.32721373	660.406586245	863.48595876
868630	PD4;C14:0;Ac;Ac;S;Man;Me	1	C14:0		Ac		Ac	S	Man	Me			C55H94N4O31S	1339.569549987	456.331964758	659.411337273	862.490709788
868632	PD4;C14:0;Cb;Ac;S;Man;Me	1	C14:0			Cb	Ac	S	Man	Me			C54H93N5O31S	1340.564798959	457.32721373	660.406586245	863.48595876
868634	PD4;C14:0;Cb;Cb;Ac;S;Man;Me	1	C14:0		Cb	Cb	Ac	S	Man	Me			C55H94N6O32S	1383.570612614	500.333027385	703.4123999	906.491772415
868636	PD4;C14:0;Ac;Cb;Ac;S;Man;Me	1	C14:0		Ac	Cb	Ac	S	Man	Me			C56H95N5O32S	1382.575363642	499.337778413	702.417150928	905.496523443
868638	PD4;C14:0;Ac;Ac;S;Man;Me	1	C14:0			Ac	Ac	S	Man	Me			C55H94N4O31S	1339.569549987	456.331964758	659.411337273	862.490709788
868640	PD4;C14:0;Cb;Ac;Ac;S;Man;Me	1	C14:0		Cb	Ac	Ac	S	Man	Me			C56H95N5O32S	1382.575363642	499.337778413	702.417150928	905.496523443
868642	PD4;C14:0;Ac;Ac;Ac;S;Man;Me	1	C14:0		Ac	Ac	Ac	S	Man	Me			C57H96N4O32S	1381.58011467	498.342529441	701.421901956	904.501274471
868644	PD4;C14:0;Fuc;Man;Me	1	C14:0					Fuc	Man	Me			C57H100N4O30	1321.649514386	372.310835392	575.390207907	778.469580422
868646	PD4;C14:0;Cb;Fuc;Man;Me	1	C14:0		Cb			Fuc	Man	Me			C58H101N5O31	1364.655328041	415.316649047	618.396021562	821.475394077
868648	PD4;C14:0;Ac;Fuc;Man;Me	1	C14:0		Ac			Fuc	Man	Me			C59H102N4O31	1363.660079069	414.321400075	617.40077259	820.480145105
868650	PD4;C14:0;Cb;Fuc;Man;Me	1	C14:0			Cb		Fuc	Man	Me			C58H101N5O31	1364.655328041	415.316649047	618.396021562	821.475394077
868652	PD4;C14:0;Cb;Cb;Fuc;Man;Me	1	C14:0		Cb	Cb		Fuc	Man	Me			C59H102N6O32	1407.661141696	458.322462702	661.401835217	864.481207732
868654	PD4;C14:0;Ac;Cb;Fuc;Man;Me	1	C14:0		Ac	Cb		Fuc	Man	Me			C60H103N5O32	1406.665892724	457.32721373	660.406586245	863.48595876
868656	PD4;C14:0;Ac;Fuc;Man;Me	1	C14:0			Ac		Fuc	Man	Me			C59H102N4O31	1363.660079069	414.321400075	617.40077259	820.480145105
868658	PD4;C14:0;Cb;Ac;Fuc;Man;Me	1	C14:0		Cb	Ac		Fuc	Man	Me			C60H103N5O32	1406.665892724	457.32721373	660.406586245	863.48595876
868660	PD4;C14:0;Ac;Ac;Fuc;Man;Me	1	C14:0		Ac	Ac		Fuc	Man	Me			C61H104N4O32	1405.670643752	456.331964758	659.411337273	862.490709788
868662	PD4;C14:0;Cb;Fuc;Man;Me	1	C14:0				Cb	Fuc	Man	Me			C58H101N5O31	1364.655328041	415.316649047	618.396021562	821.475394077
868664	PD4;C14:0;Cb;Cb;Fuc;Man;Me	1	C14:0		Cb		Cb	Fuc	Man	Me			C59H102N6O32	1407.661141696	458.322462702	661.401835217	864.481207732
868666	PD4;C14:0;Ac;Cb;Fuc;Man;Me	1	C14:0		Ac		Cb	Fuc	Man	Me			C60H103N5O32	1406.665892724	457.32721373	660.406586245	863.48595876
868668	PD4;C14:0;Cb;Cb;Fuc;Man;Me	1	C14:0			Cb	Cb	Fuc	Man	Me			C59H102N6O32	1407.661141696	458.322462702	661.401835217	864.481207732
868670	PD4;C14:0;Cb;Cb;Cb;Fuc;Man;Me	1	C14:0		Cb	Cb	Cb	Fuc	Man	Me			C60H103N7O33	1450.666955351	501.328276357	704.407648872	907.487021387
868672	PD4;C14:0;Ac;Cb;Cb;Fuc;Man;Me	1	C14:0		Ac	Cb	Cb	Fuc	Man	Me			C61H104N6O33	1449.671706379	500.333027385	703.4123999	906.491772415
868674	PD4;C14:0;Ac;Cb;Fuc;Man;Me	1	C14:0			Ac	Cb	Fuc	Man	Me			C60H103N5O32	1406.665892724	457.32721373	660.406586245	863.48595876
868676	PD4;C14:0;Cb;Ac;Cb;Fuc;Man;Me	1	C14:0		Cb	Ac	Cb	Fuc	Man	Me			C61H104N6O33	1449.671706379	500.333027385	703.4123999	906.491772415
868678	PD4;C14:0;Ac;Ac;Cb;Fuc;Man;Me	1	C14:0		Ac	Ac	Cb	Fuc	Man	Me			C62H105N5O33	1448.676457407	499.337778413	702.417150928	905.496523443
868680	PD4;C14:0;Ac;Fuc;Man;Me	1	C14:0				Ac	Fuc	Man	Me			C59H102N4O31	1363.660079069	414.321400075	617.40077259	820.480145105
868682	PD4;C14:0;Cb;Ac;Fuc;Man;Me	1	C14:0		Cb		Ac	Fuc	Man	Me			C60H103N5O32	1406.665892724	457.32721373	660.406586245	863.48595876
868684	PD4;C14:0;Ac;Ac;Fuc;Man;Me	1	C14:0		Ac		Ac	Fuc	Man	Me			C61H104N4O32	1405.670643752	456.331964758	659.411337273	862.490709788
868686	PD4;C14:0;Cb;Ac;Fuc;Man;Me	1	C14:0			Cb	Ac	Fuc	Man	Me			C60H103N5O32	1406.665892724	457.32721373	660.406586245	863.48595876
868688	PD4;C14:0;Cb;Cb;Ac;Fuc;Man;Me	1	C14:0		Cb	Cb	Ac	Fuc	Man	Me			C61H104N6O33	1449.671706379	500.333027385	703.4123999	906.491772415
868690	PD4;C14:0;Ac;Cb;Ac;Fuc;Man;Me	1	C14:0		Ac	Cb	Ac	Fuc	Man	Me			C62H105N5O33	1448.676457407	499.337778413	702.417150928	905.496523443
868692	PD4;C14:0;Ac;Ac;Fuc;Man;Me	1	C14:0			Ac	Ac	Fuc	Man	Me			C61H104N4O32	1405.670643752	456.331964758	659.411337273	862.490709788
868694	PD4;C14:0;Cb;Ac;Ac;Fuc;Man;Me	1	C14:0		Cb	Ac	Ac	Fuc	Man	Me			C62H105N5O33	1448.676457407	499.337778413	702.417150928	905.496523443
868696	PD4;C14:0;Ac;Ac;Ac;Fuc;Man;Me	1	C14:0		Ac	Ac	Ac	Fuc	Man	Me			C63H106N4O33	1447.681208435	498.342529441	701.421901956	904.501274471
868698	PD4;C14:0;MeFuc;Man;Me	1	C14:0					MeFuc	Man	Me			C58H102N4O30	1335.66516445	372.310835392	575.390207907	778.469580422
868700	PD4;C14:0;Cb;MeFuc;Man;Me	1	C14:0		Cb			MeFuc	Man	Me			C59H103N5O31	1378.670978105	415.316649047	618.396021562	821.475394077
868702	PD4;C14:0;Ac;MeFuc;Man;Me	1	C14:0		Ac			MeFuc	Man	Me			C60H104N4O31	1377.675729133	414.321400075	617.40077259	820.480145105
868704	PD4;C14:0;Cb;MeFuc;Man;Me	1	C14:0			Cb		MeFuc	Man	Me			C59H103N5O31	1378.670978105	415.316649047	618.396021562	821.475394077
868706	PD4;C14:0;Cb;Cb;MeFuc;Man;Me	1	C14:0		Cb	Cb		MeFuc	Man	Me			C60H104N6O32	1421.67679176	458.322462702	661.401835217	864.481207732
868708	PD4;C14:0;Ac;Cb;MeFuc;Man;Me	1	C14:0		Ac	Cb		MeFuc	Man	Me			C61H105N5O32	1420.681542788	457.32721373	660.406586245	863.48595876
868710	PD4;C14:0;Ac;MeFuc;Man;Me	1	C14:0			Ac		MeFuc	Man	Me			C60H104N4O31	1377.675729133	414.321400075	617.40077259	820.480145105
868712	PD4;C14:0;Cb;Ac;MeFuc;Man;Me	1	C14:0		Cb	Ac		MeFuc	Man	Me			C61H105N5O32	1420.681542788	457.32721373	660.406586245	863.48595876
868714	PD4;C14:0;Ac;Ac;MeFuc;Man;Me	1	C14:0		Ac	Ac		MeFuc	Man	Me			C62H106N4O32	1419.686293816	456.331964758	659.411337273	862.490709788
868716	PD4;C14:0;Cb;MeFuc;Man;Me	1	C14:0				Cb	MeFuc	Man	Me			C59H103N5O31	1378.670978105	415.316649047	618.396021562	821.475394077
868718	PD4;C14:0;Cb;Cb;MeFuc;Man;Me	1	C14:0		Cb		Cb	MeFuc	Man	Me			C60H104N6O32	1421.67679176	458.322462702	661.401835217	864.481207732
868720	PD4;C14:0;Ac;Cb;MeFuc;Man;Me	1	C14:0		Ac		Cb	MeFuc	Man	Me			C61H105N5O32	1420.681542788	457.32721373	660.406586245	863.48595876
868722	PD4;C14:0;Cb;Cb;MeFuc;Man;Me	1	C14:0			Cb	Cb	MeFuc	Man	Me			C60H104N6O32	1421.67679176	458.322462702	661.401835217	864.481207732
868724	PD4;C14:0;Cb;Cb;Cb;MeFuc;Man;Me	1	C14:0		Cb	Cb	Cb	MeFuc	Man	Me			C61H105N7O33	1464.682605415	501.328276357	704.407648872	907.487021387
868726	PD4;C14:0;Ac;Cb;Cb;MeFuc;Man;Me	1	C14:0		Ac	Cb	Cb	MeFuc	Man	Me			C62H106N6O33	1463.687356443	500.333027385	703.4123999	906.491772415
868728	PD4;C14:0;Ac;Cb;MeFuc;Man;Me	1	C14:0			Ac	Cb	MeFuc	Man	Me			C61H105N5O32	1420.681542788	457.32721373	660.406586245	863.48595876
868730	PD4;C14:0;Cb;Ac;Cb;MeFuc;Man;Me	1	C14:0		Cb	Ac	Cb	MeFuc	Man	Me			C62H106N6O33	1463.687356443	500.333027385	703.4123999	906.491772415
868732	PD4;C14:0;Ac;Ac;Cb;MeFuc;Man;Me	1	C14:0		Ac	Ac	Cb	MeFuc	Man	Me			C63H107N5O33	1462.692107471	499.337778413	702.417150928	905.496523443
868734	PD4;C14:0;Ac;MeFuc;Man;Me	1	C14:0				Ac	MeFuc	Man	Me			C60H104N4O31	1377.675729133	414.321400075	617.40077259	820.480145105
868736	PD4;C14:0;Cb;Ac;MeFuc;Man;Me	1	C14:0		Cb		Ac	MeFuc	Man	Me			C61H105N5O32	1420.681542788	457.32721373	660.406586245	863.48595876
868738	PD4;C14:0;Ac;Ac;MeFuc;Man;Me	1	C14:0		Ac		Ac	MeFuc	Man	Me			C62H106N4O32	1419.686293816	456.331964758	659.411337273	862.490709788
868740	PD4;C14:0;Cb;Ac;MeFuc;Man;Me	1	C14:0			Cb	Ac	MeFuc	Man	Me			C61H105N5O32	1420.681542788	457.32721373	660.406586245	863.48595876
868742	PD4;C14:0;Cb;Cb;Ac;MeFuc;Man;Me	1	C14:0		Cb	Cb	Ac	MeFuc	Man	Me			C62H106N6O33	1463.687356443	500.333027385	703.4123999	906.491772415
868744	PD4;C14:0;Ac;Cb;Ac;MeFuc;Man;Me	1	C14:0		Ac	Cb	Ac	MeFuc	Man	Me			C63H107N5O33	1462.692107471	499.337778413	702.417150928	905.496523443
868746	PD4;C14:0;Ac;Ac;MeFuc;Man;Me	1	C14:0			Ac	Ac	MeFuc	Man	Me			C62H106N4O32	1419.686293816	456.331964758	659.411337273	862.490709788
868748	PD4;C14:0;Cb;Ac;Ac;MeFuc;Man;Me	1	C14:0		Cb	Ac	Ac	MeFuc	Man	Me			C63H107N5O33	1462.692107471	499.337778413	702.417150928	905.496523443
868750	PD4;C14:0;Ac;Ac;Ac;MeFuc;Man;Me	1	C14:0		Ac	Ac	Ac	MeFuc	Man	Me			C64H108N4O33	1461.696858499	498.342529441	701.421901956	904.501274471
868752	PD4;C14:0;Ara;Man;Me	1	C14:0					Ara	Man	Me			C56H98N4O30	1307.633864322	372.310835392	575.390207907	778.469580422
868754	PD4;C14:0;Cb;Ara;Man;Me	1	C14:0		Cb			Ara	Man	Me			C57H99N5O31	1350.639677977	415.316649047	618.396021562	821.475394077
868756	PD4;C14:0;Ac;Ara;Man;Me	1	C14:0		Ac			Ara	Man	Me			C58H100N4O31	1349.644429005	414.321400075	617.40077259	820.480145105
868758	PD4;C14:0;Cb;Ara;Man;Me	1	C14:0			Cb		Ara	Man	Me			C57H99N5O31	1350.639677977	415.316649047	618.396021562	821.475394077
868760	PD4;C14:0;Cb;Cb;Ara;Man;Me	1	C14:0		Cb	Cb		Ara	Man	Me			C58H100N6O32	1393.645491632	458.322462702	661.401835217	864.481207732
868762	PD4;C14:0;Ac;Cb;Ara;Man;Me	1	C14:0		Ac	Cb		Ara	Man	Me			C59H101N5O32	1392.65024266	457.32721373	660.406586245	863.48595876
868764	PD4;C14:0;Ac;Ara;Man;Me	1	C14:0			Ac		Ara	Man	Me			C58H100N4O31	1349.644429005	414.321400075	617.40077259	820.480145105
868766	PD4;C14:0;Cb;Ac;Ara;Man;Me	1	C14:0		Cb	Ac		Ara	Man	Me			C59H101N5O32	1392.65024266	457.32721373	660.406586245	863.48595876
868768	PD4;C14:0;Ac;Ac;Ara;Man;Me	1	C14:0		Ac	Ac		Ara	Man	Me			C60H102N4O32	1391.654993688	456.331964758	659.411337273	862.490709788
868770	PD4;C14:0;Cb;Ara;Man;Me	1	C14:0				Cb	Ara	Man	Me			C57H99N5O31	1350.639677977	415.316649047	618.396021562	821.475394077
868772	PD4;C14:0;Cb;Cb;Ara;Man;Me	1	C14:0		Cb		Cb	Ara	Man	Me			C58H100N6O32	1393.645491632	458.322462702	661.401835217	864.481207732
868774	PD4;C14:0;Ac;Cb;Ara;Man;Me	1	C14:0		Ac		Cb	Ara	Man	Me			C59H101N5O32	1392.65024266	457.32721373	660.406586245	863.48595876
868776	PD4;C14:0;Cb;Cb;Ara;Man;Me	1	C14:0			Cb	Cb	Ara	Man	Me			C58H100N6O32	1393.645491632	458.322462702	661.401835217	864.481207732
868778	PD4;C14:0;Cb;Cb;Cb;Ara;Man;Me	1	C14:0		Cb	Cb	Cb	Ara	Man	Me			C59H101N7O33	1436.651305287	501.328276357	704.407648872	907.487021387
868780	PD4;C14:0;Ac;Cb;Cb;Ara;Man;Me	1	C14:0		Ac	Cb	Cb	Ara	Man	Me			C60H102N6O33	1435.656056315	500.333027385	703.4123999	906.491772415
868782	PD4;C14:0;Ac;Cb;Ara;Man;Me	1	C14:0			Ac	Cb	Ara	Man	Me			C59H101N5O32	1392.65024266	457.32721373	660.406586245	863.48595876
868784	PD4;C14:0;Cb;Ac;Cb;Ara;Man;Me	1	C14:0		Cb	Ac	Cb	Ara	Man	Me			C60H102N6O33	1435.656056315	500.333027385	703.4123999	906.491772415
868786	PD4;C14:0;Ac;Ac;Cb;Ara;Man;Me	1	C14:0		Ac	Ac	Cb	Ara	Man	Me			C61H103N5O33	1434.660807343	499.337778413	702.417150928	905.496523443
868788	PD4;C14:0;Ac;Ara;Man;Me	1	C14:0				Ac	Ara	Man	Me			C58H100N4O31	1349.644429005	414.321400075	617.40077259	820.480145105
868790	PD4;C14:0;Cb;Ac;Ara;Man;Me	1	C14:0		Cb		Ac	Ara	Man	Me			C59H101N5O32	1392.65024266	457.32721373	660.406586245	863.48595876
868792	PD4;C14:0;Ac;Ac;Ara;Man;Me	1	C14:0		Ac		Ac	Ara	Man	Me			C60H102N4O32	1391.654993688	456.331964758	659.411337273	862.490709788
868794	PD4;C14:0;Cb;Ac;Ara;Man;Me	1	C14:0			Cb	Ac	Ara	Man	Me			C59H101N5O32	1392.65024266	457.32721373	660.406586245	863.48595876
868796	PD4;C14:0;Cb;Cb;Ac;Ara;Man;Me	1	C14:0		Cb	Cb	Ac	Ara	Man	Me			C60H102N6O33	1435.656056315	500.333027385	703.4123999	906.491772415
868798	PD4;C14:0;Ac;Cb;Ac;Ara;Man;Me	1	C14:0		Ac	Cb	Ac	Ara	Man	Me			C61H103N5O33	1434.660807343	499.337778413	702.417150928	905.496523443
868800	PD4;C14:0;Ac;Ac;Ara;Man;Me	1	C14:0			Ac	Ac	Ara	Man	Me			C60H102N4O32	1391.654993688	456.331964758	659.411337273	862.490709788
868802	PD4;C14:0;Cb;Ac;Ac;Ara;Man;Me	1	C14:0		Cb	Ac	Ac	Ara	Man	Me			C61H103N5O33	1434.660807343	499.337778413	702.417150928	905.496523443
868804	PD4;C14:0;Ac;Ac;Ac;Ara;Man;Me	1	C14:0		Ac	Ac	Ac	Ara	Man	Me			C62H104N4O33	1433.665558371	498.342529441	701.421901956	904.501274471
868806	PD4;C14:0;S-MeFuc;Man;Me	1	C14:0					S-MeFuc	Man	Me			C58H102N4O33S	1415.621979481	372.310835392	575.390207907	778.469580422
868808	PD4;C14:0;Cb;S-MeFuc;Man;Me	1	C14:0		Cb			S-MeFuc	Man	Me			C59H103N5O34S	1458.627793136	415.316649047	618.396021562	821.475394077
868810	PD4;C14:0;Ac;S-MeFuc;Man;Me	1	C14:0		Ac			S-MeFuc	Man	Me			C60H104N4O34S	1457.632544164	414.321400075	617.40077259	820.480145105
868812	PD4;C14:0;Cb;S-MeFuc;Man;Me	1	C14:0			Cb		S-MeFuc	Man	Me			C59H103N5O34S	1458.627793136	415.316649047	618.396021562	821.475394077
868814	PD4;C14:0;Cb;Cb;S-MeFuc;Man;Me	1	C14:0		Cb	Cb		S-MeFuc	Man	Me			C60H104N6O35S	1501.633606791	458.322462702	661.401835217	864.481207732
868816	PD4;C14:0;Ac;Cb;S-MeFuc;Man;Me	1	C14:0		Ac	Cb		S-MeFuc	Man	Me			C61H105N5O35S	1500.638357819	457.32721373	660.406586245	863.48595876
868818	PD4;C14:0;Ac;S-MeFuc;Man;Me	1	C14:0			Ac		S-MeFuc	Man	Me			C60H104N4O34S	1457.632544164	414.321400075	617.40077259	820.480145105
868820	PD4;C14:0;Cb;Ac;S-MeFuc;Man;Me	1	C14:0		Cb	Ac		S-MeFuc	Man	Me			C61H105N5O35S	1500.638357819	457.32721373	660.406586245	863.48595876
868822	PD4;C14:0;Ac;Ac;S-MeFuc;Man;Me	1	C14:0		Ac	Ac		S-MeFuc	Man	Me			C62H106N4O35S	1499.643108847	456.331964758	659.411337273	862.490709788
868824	PD4;C14:0;Cb;S-MeFuc;Man;Me	1	C14:0				Cb	S-MeFuc	Man	Me			C59H103N5O34S	1458.627793136	415.316649047	618.396021562	821.475394077
868826	PD4;C14:0;Cb;Cb;S-MeFuc;Man;Me	1	C14:0		Cb		Cb	S-MeFuc	Man	Me			C60H104N6O35S	1501.633606791	458.322462702	661.401835217	864.481207732
868828	PD4;C14:0;Ac;Cb;S-MeFuc;Man;Me	1	C14:0		Ac		Cb	S-MeFuc	Man	Me			C61H105N5O35S	1500.638357819	457.32721373	660.406586245	863.48595876
868830	PD4;C14:0;Cb;Cb;S-MeFuc;Man;Me	1	C14:0			Cb	Cb	S-MeFuc	Man	Me			C60H104N6O35S	1501.633606791	458.322462702	661.401835217	864.481207732
868832	PD4;C14:0;Cb;Cb;Cb;S-MeFuc;Man;Me	1	C14:0		Cb	Cb	Cb	S-MeFuc	Man	Me			C61H105N7O36S	1544.639420446	501.328276357	704.407648872	907.487021387
868834	PD4;C14:0;Ac;Cb;Cb;S-MeFuc;Man;Me	1	C14:0		Ac	Cb	Cb	S-MeFuc	Man	Me			C62H106N6O36S	1543.644171474	500.333027385	703.4123999	906.491772415
868836	PD4;C14:0;Ac;Cb;S-MeFuc;Man;Me	1	C14:0			Ac	Cb	S-MeFuc	Man	Me			C61H105N5O35S	1500.638357819	457.32721373	660.406586245	863.48595876
868838	PD4;C14:0;Cb;Ac;Cb;S-MeFuc;Man;Me	1	C14:0		Cb	Ac	Cb	S-MeFuc	Man	Me			C62H106N6O36S	1543.644171474	500.333027385	703.4123999	906.491772415
868840	PD4;C14:0;Ac;Ac;Cb;S-MeFuc;Man;Me	1	C14:0		Ac	Ac	Cb	S-MeFuc	Man	Me			C63H107N5O36S	1542.648922502	499.337778413	702.417150928	905.496523443
868842	PD4;C14:0;Ac;S-MeFuc;Man;Me	1	C14:0				Ac	S-MeFuc	Man	Me			C60H104N4O34S	1457.632544164	414.321400075	617.40077259	820.480145105
868844	PD4;C14:0;Cb;Ac;S-MeFuc;Man;Me	1	C14:0		Cb		Ac	S-MeFuc	Man	Me			C61H105N5O35S	1500.638357819	457.32721373	660.406586245	863.48595876
868846	PD4;C14:0;Ac;Ac;S-MeFuc;Man;Me	1	C14:0		Ac		Ac	S-MeFuc	Man	Me			C62H106N4O35S	1499.643108847	456.331964758	659.411337273	862.490709788
868848	PD4;C14:0;Cb;Ac;S-MeFuc;Man;Me	1	C14:0			Cb	Ac	S-MeFuc	Man	Me			C61H105N5O35S	1500.638357819	457.32721373	660.406586245	863.48595876
868850	PD4;C14:0;Cb;Cb;Ac;S-MeFuc;Man;Me	1	C14:0		Cb	Cb	Ac	S-MeFuc	Man	Me			C62H106N6O36S	1543.644171474	500.333027385	703.4123999	906.491772415
868852	PD4;C14:0;Ac;Cb;Ac;S-MeFuc;Man;Me	1	C14:0		Ac	Cb	Ac	S-MeFuc	Man	Me			C63H107N5O36S	1542.648922502	499.337778413	702.417150928	905.496523443
868854	PD4;C14:0;Ac;Ac;S-MeFuc;Man;Me	1	C14:0			Ac	Ac	S-MeFuc	Man	Me			C62H106N4O35S	1499.643108847	456.331964758	659.411337273	862.490709788
868856	PD4;C14:0;Cb;Ac;Ac;S-MeFuc;Man;Me	1	C14:0		Cb	Ac	Ac	S-MeFuc	Man	Me			C63H107N5O36S	1542.648922502	499.337778413	702.417150928	905.496523443
868858	PD4;C14:0;Ac;Ac;Ac;S-MeFuc;Man;Me	1	C14:0		Ac	Ac	Ac	S-MeFuc	Man	Me			C64H108N4O36S	1541.65367353	498.342529441	701.421901956	904.501274471
868860	PD4;C14:0;Ac-Fuc;Man;Me	1	C14:0					Ac-Fuc	Man	Me			C59H102N4O31	1363.660079069	372.310835392	575.390207907	778.469580422
868862	PD4;C14:0;Cb;Ac-Fuc;Man;Me	1	C14:0		Cb			Ac-Fuc	Man	Me			C60H103N5O32	1406.665892724	415.316649047	618.396021562	821.475394077
868864	PD4;C14:0;Ac;Ac-Fuc;Man;Me	1	C14:0		Ac			Ac-Fuc	Man	Me			C61H104N4O32	1405.670643752	414.321400075	617.40077259	820.480145105
868866	PD4;C14:0;Cb;Ac-Fuc;Man;Me	1	C14:0			Cb		Ac-Fuc	Man	Me			C60H103N5O32	1406.665892724	415.316649047	618.396021562	821.475394077
868868	PD4;C14:0;Cb;Cb;Ac-Fuc;Man;Me	1	C14:0		Cb	Cb		Ac-Fuc	Man	Me			C61H104N6O33	1449.671706379	458.322462702	661.401835217	864.481207732
868870	PD4;C14:0;Ac;Cb;Ac-Fuc;Man;Me	1	C14:0		Ac	Cb		Ac-Fuc	Man	Me			C62H105N5O33	1448.676457407	457.32721373	660.406586245	863.48595876
868872	PD4;C14:0;Ac;Ac-Fuc;Man;Me	1	C14:0			Ac		Ac-Fuc	Man	Me			C61H104N4O32	1405.670643752	414.321400075	617.40077259	820.480145105
868874	PD4;C14:0;Cb;Ac;Ac-Fuc;Man;Me	1	C14:0		Cb	Ac		Ac-Fuc	Man	Me			C62H105N5O33	1448.676457407	457.32721373	660.406586245	863.48595876
868876	PD4;C14:0;Ac;Ac;Ac-Fuc;Man;Me	1	C14:0		Ac	Ac		Ac-Fuc	Man	Me			C63H106N4O33	1447.681208435	456.331964758	659.411337273	862.490709788
868878	PD4;C14:0;Cb;Ac-Fuc;Man;Me	1	C14:0				Cb	Ac-Fuc	Man	Me			C60H103N5O32	1406.665892724	415.316649047	618.396021562	821.475394077
868880	PD4;C14:0;Cb;Cb;Ac-Fuc;Man;Me	1	C14:0		Cb		Cb	Ac-Fuc	Man	Me			C61H104N6O33	1449.671706379	458.322462702	661.401835217	864.481207732
868882	PD4;C14:0;Ac;Cb;Ac-Fuc;Man;Me	1	C14:0		Ac		Cb	Ac-Fuc	Man	Me			C62H105N5O33	1448.676457407	457.32721373	660.406586245	863.48595876
868884	PD4;C14:0;Cb;Cb;Ac-Fuc;Man;Me	1	C14:0			Cb	Cb	Ac-Fuc	Man	Me			C61H104N6O33	1449.671706379	458.322462702	661.401835217	864.481207732
868886	PD4;C14:0;Cb;Cb;Cb;Ac-Fuc;Man;Me	1	C14:0		Cb	Cb	Cb	Ac-Fuc	Man	Me			C62H105N7O34	1492.677520034	501.328276357	704.407648872	907.487021387
868888	PD4;C14:0;Ac;Cb;Cb;Ac-Fuc;Man;Me	1	C14:0		Ac	Cb	Cb	Ac-Fuc	Man	Me			C63H106N6O34	1491.682271062	500.333027385	703.4123999	906.491772415
868890	PD4;C14:0;Ac;Cb;Ac-Fuc;Man;Me	1	C14:0			Ac	Cb	Ac-Fuc	Man	Me			C62H105N5O33	1448.676457407	457.32721373	660.406586245	863.48595876
868892	PD4;C14:0;Cb;Ac;Cb;Ac-Fuc;Man;Me	1	C14:0		Cb	Ac	Cb	Ac-Fuc	Man	Me			C63H106N6O34	1491.682271062	500.333027385	703.4123999	906.491772415
868894	PD4;C14:0;Ac;Ac;Cb;Ac-Fuc;Man;Me	1	C14:0		Ac	Ac	Cb	Ac-Fuc	Man	Me			C64H107N5O34	1490.68702209	499.337778413	702.417150928	905.496523443
868896	PD4;C14:0;Ac;Ac-Fuc;Man;Me	1	C14:0				Ac	Ac-Fuc	Man	Me			C61H104N4O32	1405.670643752	414.321400075	617.40077259	820.480145105
868898	PD4;C14:0;Cb;Ac;Ac-Fuc;Man;Me	1	C14:0		Cb		Ac	Ac-Fuc	Man	Me			C62H105N5O33	1448.676457407	457.32721373	660.406586245	863.48595876
868900	PD4;C14:0;Ac;Ac;Ac-Fuc;Man;Me	1	C14:0		Ac		Ac	Ac-Fuc	Man	Me			C63H106N4O33	1447.681208435	456.331964758	659.411337273	862.490709788
868902	PD4;C14:0;Cb;Ac;Ac-Fuc;Man;Me	1	C14:0			Cb	Ac	Ac-Fuc	Man	Me			C62H105N5O33	1448.676457407	457.32721373	660.406586245	863.48595876
868904	PD4;C14:0;Cb;Cb;Ac;Ac-Fuc;Man;Me	1	C14:0		Cb	Cb	Ac	Ac-Fuc	Man	Me			C63H106N6O34	1491.682271062	500.333027385	703.4123999	906.491772415
868906	PD4;C14:0;Ac;Cb;Ac;Ac-Fuc;Man;Me	1	C14:0		Ac	Cb	Ac	Ac-Fuc	Man	Me			C64H107N5O34	1490.68702209	499.337778413	702.417150928	905.496523443
868908	PD4;C14:0;Ac;Ac;Ac-Fuc;Man;Me	1	C14:0			Ac	Ac	Ac-Fuc	Man	Me			C63H106N4O33	1447.681208435	456.331964758	659.411337273	862.490709788
868910	PD4;C14:0;Cb;Ac;Ac;Ac-Fuc;Man;Me	1	C14:0		Cb	Ac	Ac	Ac-Fuc	Man	Me			C64H107N5O34	1490.68702209	499.337778413	702.417150928	905.496523443
868912	PD4;C14:0;Ac;Ac;Ac;Ac-Fuc;Man;Me	1	C14:0		Ac	Ac	Ac	Ac-Fuc	Man	Me			C65H108N4O34	1489.691773118	498.342529441	701.421901956	904.501274471
868914	PD4;C14:0;Ac-MeFuc;Man;Me	1	C14:0					Ac-MeFuc	Man	Me			C60H104N4O31	1377.675729133	372.310835392	575.390207907	778.469580422
868916	PD4;C14:0;Cb;Ac-MeFuc;Man;Me	1	C14:0		Cb			Ac-MeFuc	Man	Me			C61H105N5O32	1420.681542788	415.316649047	618.396021562	821.475394077
868918	PD4;C14:0;Ac;Ac-MeFuc;Man;Me	1	C14:0		Ac			Ac-MeFuc	Man	Me			C62H106N4O32	1419.686293816	414.321400075	617.40077259	820.480145105
868920	PD4;C14:0;Cb;Ac-MeFuc;Man;Me	1	C14:0			Cb		Ac-MeFuc	Man	Me			C61H105N5O32	1420.681542788	415.316649047	618.396021562	821.475394077
868922	PD4;C14:0;Cb;Cb;Ac-MeFuc;Man;Me	1	C14:0		Cb	Cb		Ac-MeFuc	Man	Me			C62H106N6O33	1463.687356443	458.322462702	661.401835217	864.481207732
868924	PD4;C14:0;Ac;Cb;Ac-MeFuc;Man;Me	1	C14:0		Ac	Cb		Ac-MeFuc	Man	Me			C63H107N5O33	1462.692107471	457.32721373	660.406586245	863.48595876
868926	PD4;C14:0;Ac;Ac-MeFuc;Man;Me	1	C14:0			Ac		Ac-MeFuc	Man	Me			C62H106N4O32	1419.686293816	414.321400075	617.40077259	820.480145105
868928	PD4;C14:0;Cb;Ac;Ac-MeFuc;Man;Me	1	C14:0		Cb	Ac		Ac-MeFuc	Man	Me			C63H107N5O33	1462.692107471	457.32721373	660.406586245	863.48595876
868930	PD4;C14:0;Ac;Ac;Ac-MeFuc;Man;Me	1	C14:0		Ac	Ac		Ac-MeFuc	Man	Me			C64H108N4O33	1461.696858499	456.331964758	659.411337273	862.490709788
868932	PD4;C14:0;Cb;Ac-MeFuc;Man;Me	1	C14:0				Cb	Ac-MeFuc	Man	Me			C61H105N5O32	1420.681542788	415.316649047	618.396021562	821.475394077
868934	PD4;C14:0;Cb;Cb;Ac-MeFuc;Man;Me	1	C14:0		Cb		Cb	Ac-MeFuc	Man	Me			C62H106N6O33	1463.687356443	458.322462702	661.401835217	864.481207732
868936	PD4;C14:0;Ac;Cb;Ac-MeFuc;Man;Me	1	C14:0		Ac		Cb	Ac-MeFuc	Man	Me			C63H107N5O33	1462.692107471	457.32721373	660.406586245	863.48595876
868938	PD4;C14:0;Cb;Cb;Ac-MeFuc;Man;Me	1	C14:0			Cb	Cb	Ac-MeFuc	Man	Me			C62H106N6O33	1463.687356443	458.322462702	661.401835217	864.481207732
868940	PD4;C14:0;Cb;Cb;Cb;Ac-MeFuc;Man;Me	1	C14:0		Cb	Cb	Cb	Ac-MeFuc	Man	Me			C63H107N7O34	1506.693170098	501.328276357	704.407648872	907.487021387
868942	PD4;C14:0;Ac;Cb;Cb;Ac-MeFuc;Man;Me	1	C14:0		Ac	Cb	Cb	Ac-MeFuc	Man	Me			C64H108N6O34	1505.697921126	500.333027385	703.4123999	906.491772415
868944	PD4;C14:0;Ac;Cb;Ac-MeFuc;Man;Me	1	C14:0			Ac	Cb	Ac-MeFuc	Man	Me			C63H107N5O33	1462.692107471	457.32721373	660.406586245	863.48595876
868946	PD4;C14:0;Cb;Ac;Cb;Ac-MeFuc;Man;Me	1	C14:0		Cb	Ac	Cb	Ac-MeFuc	Man	Me			C64H108N6O34	1505.697921126	500.333027385	703.4123999	906.491772415
868948	PD4;C14:0;Ac;Ac;Cb;Ac-MeFuc;Man;Me	1	C14:0		Ac	Ac	Cb	Ac-MeFuc	Man	Me			C65H109N5O34	1504.702672154	499.337778413	702.417150928	905.496523443
868950	PD4;C14:0;Ac;Ac-MeFuc;Man;Me	1	C14:0				Ac	Ac-MeFuc	Man	Me			C62H106N4O32	1419.686293816	414.321400075	617.40077259	820.480145105
868952	PD4;C14:0;Cb;Ac;Ac-MeFuc;Man;Me	1	C14:0		Cb		Ac	Ac-MeFuc	Man	Me			C63H107N5O33	1462.692107471	457.32721373	660.406586245	863.48595876
868954	PD4;C14:0;Ac;Ac;Ac-MeFuc;Man;Me	1	C14:0		Ac		Ac	Ac-MeFuc	Man	Me			C64H108N4O33	1461.696858499	456.331964758	659.411337273	862.490709788
868956	PD4;C14:0;Cb;Ac;Ac-MeFuc;Man;Me	1	C14:0			Cb	Ac	Ac-MeFuc	Man	Me			C63H107N5O33	1462.692107471	457.32721373	660.406586245	863.48595876
868958	PD4;C14:0;Cb;Cb;Ac;Ac-MeFuc;Man;Me	1	C14:0		Cb	Cb	Ac	Ac-MeFuc	Man	Me			C64H108N6O34	1505.697921126	500.333027385	703.4123999	906.491772415
868960	PD4;C14:0;Ac;Cb;Ac;Ac-MeFuc;Man;Me	1	C14:0		Ac	Cb	Ac	Ac-MeFuc	Man	Me			C65H109N5O34	1504.702672154	499.337778413	702.417150928	905.496523443
868962	PD4;C14:0;Ac;Ac;Ac-MeFuc;Man;Me	1	C14:0			Ac	Ac	Ac-MeFuc	Man	Me			C64H108N4O33	1461.696858499	456.331964758	659.411337273	862.490709788
868964	PD4;C14:0;Cb;Ac;Ac;Ac-MeFuc;Man;Me	1	C14:0		Cb	Ac	Ac	Ac-MeFuc	Man	Me			C65H109N5O34	1504.702672154	499.337778413	702.417150928	905.496523443
868966	PD4;C14:0;Ac;Ac;Ac;Ac-MeFuc;Man;Me	1	C14:0		Ac	Ac	Ac	Ac-MeFuc	Man	Me			C66H110N4O34	1503.707423182	498.342529441	701.421901956	904.501274471
868968	PD4;C14:0;CH2OH	1	C14:0							CH2OH			C45H80N4O22	1029.533696794	372.310835392	575.390207907	778.469580422
868970	PD4;C14:0;Cb;CH2OH	1	C14:0		Cb					CH2OH			C46H81N5O23	1072.539510449	415.316649047	618.396021562	821.475394077
868972	PD4;C14:0;Ac;CH2OH	1	C14:0		Ac					CH2OH			C47H82N4O23	1071.544261477	414.321400075	617.40077259	820.480145105
868974	PD4;C14:0;Cb;CH2OH	1	C14:0			Cb				CH2OH			C46H81N5O23	1072.539510449	415.316649047	618.396021562	821.475394077
868976	PD4;C14:0;Cb;Cb;CH2OH	1	C14:0		Cb	Cb				CH2OH			C47H82N6O24	1115.545324104	458.322462702	661.401835217	864.481207732
868978	PD4;C14:0;Ac;Cb;CH2OH	1	C14:0		Ac	Cb				CH2OH			C48H83N5O24	1114.550075132	457.32721373	660.406586245	863.48595876
868980	PD4;C14:0;Ac;CH2OH	1	C14:0			Ac				CH2OH			C47H82N4O23	1071.544261477	414.321400075	617.40077259	820.480145105
868982	PD4;C14:0;Cb;Ac;CH2OH	1	C14:0		Cb	Ac				CH2OH			C48H83N5O24	1114.550075132	457.32721373	660.406586245	863.48595876
868984	PD4;C14:0;Ac;Ac;CH2OH	1	C14:0		Ac	Ac				CH2OH			C49H84N4O24	1113.55482616	456.331964758	659.411337273	862.490709788
868986	PD4;C14:0;Cb;CH2OH	1	C14:0				Cb			CH2OH			C46H81N5O23	1072.539510449	415.316649047	618.396021562	821.475394077
868988	PD4;C14:0;Cb;Cb;CH2OH	1	C14:0		Cb		Cb			CH2OH			C47H82N6O24	1115.545324104	458.322462702	661.401835217	864.481207732
868990	PD4;C14:0;Ac;Cb;CH2OH	1	C14:0		Ac		Cb			CH2OH			C48H83N5O24	1114.550075132	457.32721373	660.406586245	863.48595876
868992	PD4;C14:0;Cb;Cb;CH2OH	1	C14:0			Cb	Cb			CH2OH			C47H82N6O24	1115.545324104	458.322462702	661.401835217	864.481207732
868994	PD4;C14:0;Cb;Cb;Cb;CH2OH	1	C14:0		Cb	Cb	Cb			CH2OH			C48H83N7O25	1158.551137759	501.328276357	704.407648872	907.487021387
868996	PD4;C14:0;Ac;Cb;Cb;CH2OH	1	C14:0		Ac	Cb	Cb			CH2OH			C49H84N6O25	1157.555888787	500.333027385	703.4123999	906.491772415
868998	PD4;C14:0;Ac;Cb;CH2OH	1	C14:0			Ac	Cb			CH2OH			C48H83N5O24	1114.550075132	457.32721373	660.406586245	863.48595876
869000	PD4;C14:0;Cb;Ac;Cb;CH2OH	1	C14:0		Cb	Ac	Cb			CH2OH			C49H84N6O25	1157.555888787	500.333027385	703.4123999	906.491772415
869002	PD4;C14:0;Ac;Ac;Cb;CH2OH	1	C14:0		Ac	Ac	Cb			CH2OH			C50H85N5O25	1156.560639815	499.337778413	702.417150928	905.496523443
869004	PD4;C14:0;Ac;CH2OH	1	C14:0				Ac			CH2OH			C47H82N4O23	1071.544261477	414.321400075	617.40077259	820.480145105
869006	PD4;C14:0;Cb;Ac;CH2OH	1	C14:0		Cb		Ac			CH2OH			C48H83N5O24	1114.550075132	457.32721373	660.406586245	863.48595876
869008	PD4;C14:0;Ac;Ac;CH2OH	1	C14:0		Ac		Ac			CH2OH			C49H84N4O24	1113.55482616	456.331964758	659.411337273	862.490709788
869010	PD4;C14:0;Cb;Ac;CH2OH	1	C14:0			Cb	Ac			CH2OH			C48H83N5O24	1114.550075132	457.32721373	660.406586245	863.48595876
869012	PD4;C14:0;Cb;Cb;Ac;CH2OH	1	C14:0		Cb	Cb	Ac			CH2OH			C49H84N6O25	1157.555888787	500.333027385	703.4123999	906.491772415
869014	PD4;C14:0;Ac;Cb;Ac;CH2OH	1	C14:0		Ac	Cb	Ac			CH2OH			C50H85N5O25	1156.560639815	499.337778413	702.417150928	905.496523443
869016	PD4;C14:0;Ac;Ac;CH2OH	1	C14:0			Ac	Ac			CH2OH			C49H84N4O24	1113.55482616	456.331964758	659.411337273	862.490709788
869018	PD4;C14:0;Cb;Ac;Ac;CH2OH	1	C14:0		Cb	Ac	Ac			CH2OH			C50H85N5O25	1156.560639815	499.337778413	702.417150928	905.496523443
869020	PD4;C14:0;Ac;Ac;Ac;CH2OH	1	C14:0		Ac	Ac	Ac			CH2OH			C51H86N4O25	1155.565390843	498.342529441	701.421901956	904.501274471
869022	PD4;C14:0;Ac;CH2OH	1	C14:0					Ac		CH2OH			C47H82N4O23	1071.544261477	372.310835392	575.390207907	778.469580422
869024	PD4;C14:0;Cb;Ac;CH2OH	1	C14:0		Cb			Ac		CH2OH			C48H83N5O24	1114.550075132	415.316649047	618.396021562	821.475394077
869026	PD4;C14:0;Ac;Ac;CH2OH	1	C14:0		Ac			Ac		CH2OH			C49H84N4O24	1113.55482616	414.321400075	617.40077259	820.480145105
869028	PD4;C14:0;Cb;Ac;CH2OH	1	C14:0			Cb		Ac		CH2OH			C48H83N5O24	1114.550075132	415.316649047	618.396021562	821.475394077
869030	PD4;C14:0;Cb;Cb;Ac;CH2OH	1	C14:0		Cb	Cb		Ac		CH2OH			C49H84N6O25	1157.555888787	458.322462702	661.401835217	864.481207732
869032	PD4;C14:0;Ac;Cb;Ac;CH2OH	1	C14:0		Ac	Cb		Ac		CH2OH			C50H85N5O25	1156.560639815	457.32721373	660.406586245	863.48595876
869034	PD4;C14:0;Ac;Ac;CH2OH	1	C14:0			Ac		Ac		CH2OH			C49H84N4O24	1113.55482616	414.321400075	617.40077259	820.480145105
869036	PD4;C14:0;Cb;Ac;Ac;CH2OH	1	C14:0		Cb	Ac		Ac		CH2OH			C50H85N5O25	1156.560639815	457.32721373	660.406586245	863.48595876
869038	PD4;C14:0;Ac;Ac;Ac;CH2OH	1	C14:0		Ac	Ac		Ac		CH2OH			C51H86N4O25	1155.565390843	456.331964758	659.411337273	862.490709788
869040	PD4;C14:0;Cb;Ac;CH2OH	1	C14:0				Cb	Ac		CH2OH			C48H83N5O24	1114.550075132	415.316649047	618.396021562	821.475394077
869042	PD4;C14:0;Cb;Cb;Ac;CH2OH	1	C14:0		Cb		Cb	Ac		CH2OH			C49H84N6O25	1157.555888787	458.322462702	661.401835217	864.481207732
869044	PD4;C14:0;Ac;Cb;Ac;CH2OH	1	C14:0		Ac		Cb	Ac		CH2OH			C50H85N5O25	1156.560639815	457.32721373	660.406586245	863.48595876
869046	PD4;C14:0;Cb;Cb;Ac;CH2OH	1	C14:0			Cb	Cb	Ac		CH2OH			C49H84N6O25	1157.555888787	458.322462702	661.401835217	864.481207732
869048	PD4;C14:0;Cb;Cb;Cb;Ac;CH2OH	1	C14:0		Cb	Cb	Cb	Ac		CH2OH			C50H85N7O26	1200.561702442	501.328276357	704.407648872	907.487021387
869050	PD4;C14:0;Ac;Cb;Cb;Ac;CH2OH	1	C14:0		Ac	Cb	Cb	Ac		CH2OH			C51H86N6O26	1199.56645347	500.333027385	703.4123999	906.491772415
869052	PD4;C14:0;Ac;Cb;Ac;CH2OH	1	C14:0			Ac	Cb	Ac		CH2OH			C50H85N5O25	1156.560639815	457.32721373	660.406586245	863.48595876
869054	PD4;C14:0;Cb;Ac;Cb;Ac;CH2OH	1	C14:0		Cb	Ac	Cb	Ac		CH2OH			C51H86N6O26	1199.56645347	500.333027385	703.4123999	906.491772415
869056	PD4;C14:0;Ac;Ac;Cb;Ac;CH2OH	1	C14:0		Ac	Ac	Cb	Ac		CH2OH			C52H87N5O26	1198.571204498	499.337778413	702.417150928	905.496523443
869058	PD4;C14:0;Ac;Ac;CH2OH	1	C14:0				Ac	Ac		CH2OH			C49H84N4O24	1113.55482616	414.321400075	617.40077259	820.480145105
869060	PD4;C14:0;Cb;Ac;Ac;CH2OH	1	C14:0		Cb		Ac	Ac		CH2OH			C50H85N5O25	1156.560639815	457.32721373	660.406586245	863.48595876
869062	PD4;C14:0;Ac;Ac;Ac;CH2OH	1	C14:0		Ac		Ac	Ac		CH2OH			C51H86N4O25	1155.565390843	456.331964758	659.411337273	862.490709788
869064	PD4;C14:0;Cb;Ac;Ac;CH2OH	1	C14:0			Cb	Ac	Ac		CH2OH			C50H85N5O25	1156.560639815	457.32721373	660.406586245	863.48595876
869066	PD4;C14:0;Cb;Cb;Ac;Ac;CH2OH	1	C14:0		Cb	Cb	Ac	Ac		CH2OH			C51H86N6O26	1199.56645347	500.333027385	703.4123999	906.491772415
869068	PD4;C14:0;Ac;Cb;Ac;Ac;CH2OH	1	C14:0		Ac	Cb	Ac	Ac		CH2OH			C52H87N5O26	1198.571204498	499.337778413	702.417150928	905.496523443
869070	PD4;C14:0;Ac;Ac;Ac;CH2OH	1	C14:0			Ac	Ac	Ac		CH2OH			C51H86N4O25	1155.565390843	456.331964758	659.411337273	862.490709788
869072	PD4;C14:0;Cb;Ac;Ac;Ac;CH2OH	1	C14:0		Cb	Ac	Ac	Ac		CH2OH			C52H87N5O26	1198.571204498	499.337778413	702.417150928	905.496523443
869074	PD4;C14:0;Ac;Ac;Ac;Ac;CH2OH	1	C14:0		Ac	Ac	Ac	Ac		CH2OH			C53H88N4O26	1197.575955526	498.342529441	701.421901956	904.501274471
869076	PD4;C14:0;S;CH2OH	1	C14:0					S		CH2OH			C45H80N4O25S	1109.490511825	372.310835392	575.390207907	778.469580422
869078	PD4;C14:0;Cb;S;CH2OH	1	C14:0		Cb			S		CH2OH			C46H81N5O26S	1152.49632548	415.316649047	618.396021562	821.475394077
869080	PD4;C14:0;Ac;S;CH2OH	1	C14:0		Ac			S		CH2OH			C47H82N4O26S	1151.501076508	414.321400075	617.40077259	820.480145105
869082	PD4;C14:0;Cb;S;CH2OH	1	C14:0			Cb		S		CH2OH			C46H81N5O26S	1152.49632548	415.316649047	618.396021562	821.475394077
869084	PD4;C14:0;Cb;Cb;S;CH2OH	1	C14:0		Cb	Cb		S		CH2OH			C47H82N6O27S	1195.502139135	458.322462702	661.401835217	864.481207732
869086	PD4;C14:0;Ac;Cb;S;CH2OH	1	C14:0		Ac	Cb		S		CH2OH			C48H83N5O27S	1194.506890163	457.32721373	660.406586245	863.48595876
869088	PD4;C14:0;Ac;S;CH2OH	1	C14:0			Ac		S		CH2OH			C47H82N4O26S	1151.501076508	414.321400075	617.40077259	820.480145105
869090	PD4;C14:0;Cb;Ac;S;CH2OH	1	C14:0		Cb	Ac		S		CH2OH			C48H83N5O27S	1194.506890163	457.32721373	660.406586245	863.48595876
869092	PD4;C14:0;Ac;Ac;S;CH2OH	1	C14:0		Ac	Ac		S		CH2OH			C49H84N4O27S	1193.511641191	456.331964758	659.411337273	862.490709788
869094	PD4;C14:0;Cb;S;CH2OH	1	C14:0				Cb	S		CH2OH			C46H81N5O26S	1152.49632548	415.316649047	618.396021562	821.475394077
869096	PD4;C14:0;Cb;Cb;S;CH2OH	1	C14:0		Cb		Cb	S		CH2OH			C47H82N6O27S	1195.502139135	458.322462702	661.401835217	864.481207732
869098	PD4;C14:0;Ac;Cb;S;CH2OH	1	C14:0		Ac		Cb	S		CH2OH			C48H83N5O27S	1194.506890163	457.32721373	660.406586245	863.48595876
869100	PD4;C14:0;Cb;Cb;S;CH2OH	1	C14:0			Cb	Cb	S		CH2OH			C47H82N6O27S	1195.502139135	458.322462702	661.401835217	864.481207732
869102	PD4;C14:0;Cb;Cb;Cb;S;CH2OH	1	C14:0		Cb	Cb	Cb	S		CH2OH			C48H83N7O28S	1238.50795279	501.328276357	704.407648872	907.487021387
869104	PD4;C14:0;Ac;Cb;Cb;S;CH2OH	1	C14:0		Ac	Cb	Cb	S		CH2OH			C49H84N6O28S	1237.512703818	500.333027385	703.4123999	906.491772415
869106	PD4;C14:0;Ac;Cb;S;CH2OH	1	C14:0			Ac	Cb	S		CH2OH			C48H83N5O27S	1194.506890163	457.32721373	660.406586245	863.48595876
869108	PD4;C14:0;Cb;Ac;Cb;S;CH2OH	1	C14:0		Cb	Ac	Cb	S		CH2OH			C49H84N6O28S	1237.512703818	500.333027385	703.4123999	906.491772415
869110	PD4;C14:0;Ac;Ac;Cb;S;CH2OH	1	C14:0		Ac	Ac	Cb	S		CH2OH			C50H85N5O28S	1236.517454846	499.337778413	702.417150928	905.496523443
869112	PD4;C14:0;Ac;S;CH2OH	1	C14:0				Ac	S		CH2OH			C47H82N4O26S	1151.501076508	414.321400075	617.40077259	820.480145105
869114	PD4;C14:0;Cb;Ac;S;CH2OH	1	C14:0		Cb		Ac	S		CH2OH			C48H83N5O27S	1194.506890163	457.32721373	660.406586245	863.48595876
869116	PD4;C14:0;Ac;Ac;S;CH2OH	1	C14:0		Ac		Ac	S		CH2OH			C49H84N4O27S	1193.511641191	456.331964758	659.411337273	862.490709788
869118	PD4;C14:0;Cb;Ac;S;CH2OH	1	C14:0			Cb	Ac	S		CH2OH			C48H83N5O27S	1194.506890163	457.32721373	660.406586245	863.48595876
869120	PD4;C14:0;Cb;Cb;Ac;S;CH2OH	1	C14:0		Cb	Cb	Ac	S		CH2OH			C49H84N6O28S	1237.512703818	500.333027385	703.4123999	906.491772415
869122	PD4;C14:0;Ac;Cb;Ac;S;CH2OH	1	C14:0		Ac	Cb	Ac	S		CH2OH			C50H85N5O28S	1236.517454846	499.337778413	702.417150928	905.496523443
869124	PD4;C14:0;Ac;Ac;S;CH2OH	1	C14:0			Ac	Ac	S		CH2OH			C49H84N4O27S	1193.511641191	456.331964758	659.411337273	862.490709788
869126	PD4;C14:0;Cb;Ac;Ac;S;CH2OH	1	C14:0		Cb	Ac	Ac	S		CH2OH			C50H85N5O28S	1236.517454846	499.337778413	702.417150928	905.496523443
869128	PD4;C14:0;Ac;Ac;Ac;S;CH2OH	1	C14:0		Ac	Ac	Ac	S		CH2OH			C51H86N4O28S	1235.522205874	498.342529441	701.421901956	904.501274471
869130	PD4;C14:0;Fuc;CH2OH	1	C14:0					Fuc		CH2OH			C51H90N4O26	1175.59160559	372.310835392	575.390207907	778.469580422
869132	PD4;C14:0;Cb;Fuc;CH2OH	1	C14:0		Cb			Fuc		CH2OH			C52H91N5O27	1218.597419245	415.316649047	618.396021562	821.475394077
869134	PD4;C14:0;Ac;Fuc;CH2OH	1	C14:0		Ac			Fuc		CH2OH			C53H92N4O27	1217.602170273	414.321400075	617.40077259	820.480145105
869136	PD4;C14:0;Cb;Fuc;CH2OH	1	C14:0			Cb		Fuc		CH2OH			C52H91N5O27	1218.597419245	415.316649047	618.396021562	821.475394077
869138	PD4;C14:0;Cb;Cb;Fuc;CH2OH	1	C14:0		Cb	Cb		Fuc		CH2OH			C53H92N6O28	1261.6032329	458.322462702	661.401835217	864.481207732
869140	PD4;C14:0;Ac;Cb;Fuc;CH2OH	1	C14:0		Ac	Cb		Fuc		CH2OH			C54H93N5O28	1260.607983928	457.32721373	660.406586245	863.48595876
869142	PD4;C14:0;Ac;Fuc;CH2OH	1	C14:0			Ac		Fuc		CH2OH			C53H92N4O27	1217.602170273	414.321400075	617.40077259	820.480145105
869144	PD4;C14:0;Cb;Ac;Fuc;CH2OH	1	C14:0		Cb	Ac		Fuc		CH2OH			C54H93N5O28	1260.607983928	457.32721373	660.406586245	863.48595876
869146	PD4;C14:0;Ac;Ac;Fuc;CH2OH	1	C14:0		Ac	Ac		Fuc		CH2OH			C55H94N4O28	1259.612734956	456.331964758	659.411337273	862.490709788
869148	PD4;C14:0;Cb;Fuc;CH2OH	1	C14:0				Cb	Fuc		CH2OH			C52H91N5O27	1218.597419245	415.316649047	618.396021562	821.475394077
869150	PD4;C14:0;Cb;Cb;Fuc;CH2OH	1	C14:0		Cb		Cb	Fuc		CH2OH			C53H92N6O28	1261.6032329	458.322462702	661.401835217	864.481207732
869152	PD4;C14:0;Ac;Cb;Fuc;CH2OH	1	C14:0		Ac		Cb	Fuc		CH2OH			C54H93N5O28	1260.607983928	457.32721373	660.406586245	863.48595876
869154	PD4;C14:0;Cb;Cb;Fuc;CH2OH	1	C14:0			Cb	Cb	Fuc		CH2OH			C53H92N6O28	1261.6032329	458.322462702	661.401835217	864.481207732
869156	PD4;C14:0;Cb;Cb;Cb;Fuc;CH2OH	1	C14:0		Cb	Cb	Cb	Fuc		CH2OH			C54H93N7O29	1304.609046555	501.328276357	704.407648872	907.487021387
869158	PD4;C14:0;Ac;Cb;Cb;Fuc;CH2OH	1	C14:0		Ac	Cb	Cb	Fuc		CH2OH			C55H94N6O29	1303.613797583	500.333027385	703.4123999	906.491772415
869160	PD4;C14:0;Ac;Cb;Fuc;CH2OH	1	C14:0			Ac	Cb	Fuc		CH2OH			C54H93N5O28	1260.607983928	457.32721373	660.406586245	863.48595876
869162	PD4;C14:0;Cb;Ac;Cb;Fuc;CH2OH	1	C14:0		Cb	Ac	Cb	Fuc		CH2OH			C55H94N6O29	1303.613797583	500.333027385	703.4123999	906.491772415
869164	PD4;C14:0;Ac;Ac;Cb;Fuc;CH2OH	1	C14:0		Ac	Ac	Cb	Fuc		CH2OH			C56H95N5O29	1302.618548611	499.337778413	702.417150928	905.496523443
869166	PD4;C14:0;Ac;Fuc;CH2OH	1	C14:0				Ac	Fuc		CH2OH			C53H92N4O27	1217.602170273	414.321400075	617.40077259	820.480145105
869168	PD4;C14:0;Cb;Ac;Fuc;CH2OH	1	C14:0		Cb		Ac	Fuc		CH2OH			C54H93N5O28	1260.607983928	457.32721373	660.406586245	863.48595876
869170	PD4;C14:0;Ac;Ac;Fuc;CH2OH	1	C14:0		Ac		Ac	Fuc		CH2OH			C55H94N4O28	1259.612734956	456.331964758	659.411337273	862.490709788
869172	PD4;C14:0;Cb;Ac;Fuc;CH2OH	1	C14:0			Cb	Ac	Fuc		CH2OH			C54H93N5O28	1260.607983928	457.32721373	660.406586245	863.48595876
869174	PD4;C14:0;Cb;Cb;Ac;Fuc;CH2OH	1	C14:0		Cb	Cb	Ac	Fuc		CH2OH			C55H94N6O29	1303.613797583	500.333027385	703.4123999	906.491772415
869176	PD4;C14:0;Ac;Cb;Ac;Fuc;CH2OH	1	C14:0		Ac	Cb	Ac	Fuc		CH2OH			C56H95N5O29	1302.618548611	499.337778413	702.417150928	905.496523443
869178	PD4;C14:0;Ac;Ac;Fuc;CH2OH	1	C14:0			Ac	Ac	Fuc		CH2OH			C55H94N4O28	1259.612734956	456.331964758	659.411337273	862.490709788
869180	PD4;C14:0;Cb;Ac;Ac;Fuc;CH2OH	1	C14:0		Cb	Ac	Ac	Fuc		CH2OH			C56H95N5O29	1302.618548611	499.337778413	702.417150928	905.496523443
869182	PD4;C14:0;Ac;Ac;Ac;Fuc;CH2OH	1	C14:0		Ac	Ac	Ac	Fuc		CH2OH			C57H96N4O29	1301.623299639	498.342529441	701.421901956	904.501274471
869184	PD4;C14:0;MeFuc;CH2OH	1	C14:0					MeFuc		CH2OH			C52H92N4O26	1189.607255654	372.310835392	575.390207907	778.469580422
869186	PD4;C14:0;Cb;MeFuc;CH2OH	1	C14:0		Cb			MeFuc		CH2OH			C53H93N5O27	1232.613069309	415.316649047	618.396021562	821.475394077
869188	PD4;C14:0;Ac;MeFuc;CH2OH	1	C14:0		Ac			MeFuc		CH2OH			C54H94N4O27	1231.617820337	414.321400075	617.40077259	820.480145105
869190	PD4;C14:0;Cb;MeFuc;CH2OH	1	C14:0			Cb		MeFuc		CH2OH			C53H93N5O27	1232.613069309	415.316649047	618.396021562	821.475394077
869192	PD4;C14:0;Cb;Cb;MeFuc;CH2OH	1	C14:0		Cb	Cb		MeFuc		CH2OH			C54H94N6O28	1275.618882964	458.322462702	661.401835217	864.481207732
869194	PD4;C14:0;Ac;Cb;MeFuc;CH2OH	1	C14:0		Ac	Cb		MeFuc		CH2OH			C55H95N5O28	1274.623633992	457.32721373	660.406586245	863.48595876
869196	PD4;C14:0;Ac;MeFuc;CH2OH	1	C14:0			Ac		MeFuc		CH2OH			C54H94N4O27	1231.617820337	414.321400075	617.40077259	820.480145105
869198	PD4;C14:0;Cb;Ac;MeFuc;CH2OH	1	C14:0		Cb	Ac		MeFuc		CH2OH			C55H95N5O28	1274.623633992	457.32721373	660.406586245	863.48595876
869200	PD4;C14:0;Ac;Ac;MeFuc;CH2OH	1	C14:0		Ac	Ac		MeFuc		CH2OH			C56H96N4O28	1273.62838502	456.331964758	659.411337273	862.490709788
869202	PD4;C14:0;Cb;MeFuc;CH2OH	1	C14:0				Cb	MeFuc		CH2OH			C53H93N5O27	1232.613069309	415.316649047	618.396021562	821.475394077
869204	PD4;C14:0;Cb;Cb;MeFuc;CH2OH	1	C14:0		Cb		Cb	MeFuc		CH2OH			C54H94N6O28	1275.618882964	458.322462702	661.401835217	864.481207732
869206	PD4;C14:0;Ac;Cb;MeFuc;CH2OH	1	C14:0		Ac		Cb	MeFuc		CH2OH			C55H95N5O28	1274.623633992	457.32721373	660.406586245	863.48595876
869208	PD4;C14:0;Cb;Cb;MeFuc;CH2OH	1	C14:0			Cb	Cb	MeFuc		CH2OH			C54H94N6O28	1275.618882964	458.322462702	661.401835217	864.481207732
869210	PD4;C14:0;Cb;Cb;Cb;MeFuc;CH2OH	1	C14:0		Cb	Cb	Cb	MeFuc		CH2OH			C55H95N7O29	1318.624696619	501.328276357	704.407648872	907.487021387
869212	PD4;C14:0;Ac;Cb;Cb;MeFuc;CH2OH	1	C14:0		Ac	Cb	Cb	MeFuc		CH2OH			C56H96N6O29	1317.629447647	500.333027385	703.4123999	906.491772415
869214	PD4;C14:0;Ac;Cb;MeFuc;CH2OH	1	C14:0			Ac	Cb	MeFuc		CH2OH			C55H95N5O28	1274.623633992	457.32721373	660.406586245	863.48595876
869216	PD4;C14:0;Cb;Ac;Cb;MeFuc;CH2OH	1	C14:0		Cb	Ac	Cb	MeFuc		CH2OH			C56H96N6O29	1317.629447647	500.333027385	703.4123999	906.491772415
869218	PD4;C14:0;Ac;Ac;Cb;MeFuc;CH2OH	1	C14:0		Ac	Ac	Cb	MeFuc		CH2OH			C57H97N5O29	1316.634198675	499.337778413	702.417150928	905.496523443
869220	PD4;C14:0;Ac;MeFuc;CH2OH	1	C14:0				Ac	MeFuc		CH2OH			C54H94N4O27	1231.617820337	414.321400075	617.40077259	820.480145105
869222	PD4;C14:0;Cb;Ac;MeFuc;CH2OH	1	C14:0		Cb		Ac	MeFuc		CH2OH			C55H95N5O28	1274.623633992	457.32721373	660.406586245	863.48595876
869224	PD4;C14:0;Ac;Ac;MeFuc;CH2OH	1	C14:0		Ac		Ac	MeFuc		CH2OH			C56H96N4O28	1273.62838502	456.331964758	659.411337273	862.490709788
869226	PD4;C14:0;Cb;Ac;MeFuc;CH2OH	1	C14:0			Cb	Ac	MeFuc		CH2OH			C55H95N5O28	1274.623633992	457.32721373	660.406586245	863.48595876
869228	PD4;C14:0;Cb;Cb;Ac;MeFuc;CH2OH	1	C14:0		Cb	Cb	Ac	MeFuc		CH2OH			C56H96N6O29	1317.629447647	500.333027385	703.4123999	906.491772415
869230	PD4;C14:0;Ac;Cb;Ac;MeFuc;CH2OH	1	C14:0		Ac	Cb	Ac	MeFuc		CH2OH			C57H97N5O29	1316.634198675	499.337778413	702.417150928	905.496523443
869232	PD4;C14:0;Ac;Ac;MeFuc;CH2OH	1	C14:0			Ac	Ac	MeFuc		CH2OH			C56H96N4O28	1273.62838502	456.331964758	659.411337273	862.490709788
869234	PD4;C14:0;Cb;Ac;Ac;MeFuc;CH2OH	1	C14:0		Cb	Ac	Ac	MeFuc		CH2OH			C57H97N5O29	1316.634198675	499.337778413	702.417150928	905.496523443
869236	PD4;C14:0;Ac;Ac;Ac;MeFuc;CH2OH	1	C14:0		Ac	Ac	Ac	MeFuc		CH2OH			C58H98N4O29	1315.638949703	498.342529441	701.421901956	904.501274471
869238	PD4;C14:0;Ara;CH2OH	1	C14:0					Ara		CH2OH			C50H88N4O26	1161.575955526	372.310835392	575.390207907	778.469580422
869240	PD4;C14:0;Cb;Ara;CH2OH	1	C14:0		Cb			Ara		CH2OH			C51H89N5O27	1204.581769181	415.316649047	618.396021562	821.475394077
869242	PD4;C14:0;Ac;Ara;CH2OH	1	C14:0		Ac			Ara		CH2OH			C52H90N4O27	1203.586520209	414.321400075	617.40077259	820.480145105
869244	PD4;C14:0;Cb;Ara;CH2OH	1	C14:0			Cb		Ara		CH2OH			C51H89N5O27	1204.581769181	415.316649047	618.396021562	821.475394077
869246	PD4;C14:0;Cb;Cb;Ara;CH2OH	1	C14:0		Cb	Cb		Ara		CH2OH			C52H90N6O28	1247.587582836	458.322462702	661.401835217	864.481207732
869248	PD4;C14:0;Ac;Cb;Ara;CH2OH	1	C14:0		Ac	Cb		Ara		CH2OH			C53H91N5O28	1246.592333864	457.32721373	660.406586245	863.48595876
869250	PD4;C14:0;Ac;Ara;CH2OH	1	C14:0			Ac		Ara		CH2OH			C52H90N4O27	1203.586520209	414.321400075	617.40077259	820.480145105
869252	PD4;C14:0;Cb;Ac;Ara;CH2OH	1	C14:0		Cb	Ac		Ara		CH2OH			C53H91N5O28	1246.592333864	457.32721373	660.406586245	863.48595876
869254	PD4;C14:0;Ac;Ac;Ara;CH2OH	1	C14:0		Ac	Ac		Ara		CH2OH			C54H92N4O28	1245.597084892	456.331964758	659.411337273	862.490709788
869256	PD4;C14:0;Cb;Ara;CH2OH	1	C14:0				Cb	Ara		CH2OH			C51H89N5O27	1204.581769181	415.316649047	618.396021562	821.475394077
869258	PD4;C14:0;Cb;Cb;Ara;CH2OH	1	C14:0		Cb		Cb	Ara		CH2OH			C52H90N6O28	1247.587582836	458.322462702	661.401835217	864.481207732
869260	PD4;C14:0;Ac;Cb;Ara;CH2OH	1	C14:0		Ac		Cb	Ara		CH2OH			C53H91N5O28	1246.592333864	457.32721373	660.406586245	863.48595876
869262	PD4;C14:0;Cb;Cb;Ara;CH2OH	1	C14:0			Cb	Cb	Ara		CH2OH			C52H90N6O28	1247.587582836	458.322462702	661.401835217	864.481207732
869264	PD4;C14:0;Cb;Cb;Cb;Ara;CH2OH	1	C14:0		Cb	Cb	Cb	Ara		CH2OH			C53H91N7O29	1290.593396491	501.328276357	704.407648872	907.487021387
869266	PD4;C14:0;Ac;Cb;Cb;Ara;CH2OH	1	C14:0		Ac	Cb	Cb	Ara		CH2OH			C54H92N6O29	1289.598147519	500.333027385	703.4123999	906.491772415
869268	PD4;C14:0;Ac;Cb;Ara;CH2OH	1	C14:0			Ac	Cb	Ara		CH2OH			C53H91N5O28	1246.592333864	457.32721373	660.406586245	863.48595876
869270	PD4;C14:0;Cb;Ac;Cb;Ara;CH2OH	1	C14:0		Cb	Ac	Cb	Ara		CH2OH			C54H92N6O29	1289.598147519	500.333027385	703.4123999	906.491772415
869272	PD4;C14:0;Ac;Ac;Cb;Ara;CH2OH	1	C14:0		Ac	Ac	Cb	Ara		CH2OH			C55H93N5O29	1288.602898547	499.337778413	702.417150928	905.496523443
869274	PD4;C14:0;Ac;Ara;CH2OH	1	C14:0				Ac	Ara		CH2OH			C52H90N4O27	1203.586520209	414.321400075	617.40077259	820.480145105
869276	PD4;C14:0;Cb;Ac;Ara;CH2OH	1	C14:0		Cb		Ac	Ara		CH2OH			C53H91N5O28	1246.592333864	457.32721373	660.406586245	863.48595876
869278	PD4;C14:0;Ac;Ac;Ara;CH2OH	1	C14:0		Ac		Ac	Ara		CH2OH			C54H92N4O28	1245.597084892	456.331964758	659.411337273	862.490709788
869280	PD4;C14:0;Cb;Ac;Ara;CH2OH	1	C14:0			Cb	Ac	Ara		CH2OH			C53H91N5O28	1246.592333864	457.32721373	660.406586245	863.48595876
869282	PD4;C14:0;Cb;Cb;Ac;Ara;CH2OH	1	C14:0		Cb	Cb	Ac	Ara		CH2OH			C54H92N6O29	1289.598147519	500.333027385	703.4123999	906.491772415
869284	PD4;C14:0;Ac;Cb;Ac;Ara;CH2OH	1	C14:0		Ac	Cb	Ac	Ara		CH2OH			C55H93N5O29	1288.602898547	499.337778413	702.417150928	905.496523443
869286	PD4;C14:0;Ac;Ac;Ara;CH2OH	1	C14:0			Ac	Ac	Ara		CH2OH			C54H92N4O28	1245.597084892	456.331964758	659.411337273	862.490709788
869288	PD4;C14:0;Cb;Ac;Ac;Ara;CH2OH	1	C14:0		Cb	Ac	Ac	Ara		CH2OH			C55H93N5O29	1288.602898547	499.337778413	702.417150928	905.496523443
869290	PD4;C14:0;Ac;Ac;Ac;Ara;CH2OH	1	C14:0		Ac	Ac	Ac	Ara		CH2OH			C56H94N4O29	1287.607649575	498.342529441	701.421901956	904.501274471
869292	PD4;C14:0;S-MeFuc;CH2OH	1	C14:0					S-MeFuc		CH2OH			C52H92N4O29S	1269.564070685	372.310835392	575.390207907	778.469580422
869294	PD4;C14:0;Cb;S-MeFuc;CH2OH	1	C14:0		Cb			S-MeFuc		CH2OH			C53H93N5O30S	1312.56988434	415.316649047	618.396021562	821.475394077
869296	PD4;C14:0;Ac;S-MeFuc;CH2OH	1	C14:0		Ac			S-MeFuc		CH2OH			C54H94N4O30S	1311.574635368	414.321400075	617.40077259	820.480145105
869298	PD4;C14:0;Cb;S-MeFuc;CH2OH	1	C14:0			Cb		S-MeFuc		CH2OH			C53H93N5O30S	1312.56988434	415.316649047	618.396021562	821.475394077
869300	PD4;C14:0;Cb;Cb;S-MeFuc;CH2OH	1	C14:0		Cb	Cb		S-MeFuc		CH2OH			C54H94N6O31S	1355.575697995	458.322462702	661.401835217	864.481207732
869302	PD4;C14:0;Ac;Cb;S-MeFuc;CH2OH	1	C14:0		Ac	Cb		S-MeFuc		CH2OH			C55H95N5O31S	1354.580449023	457.32721373	660.406586245	863.48595876
869304	PD4;C14:0;Ac;S-MeFuc;CH2OH	1	C14:0			Ac		S-MeFuc		CH2OH			C54H94N4O30S	1311.574635368	414.321400075	617.40077259	820.480145105
869306	PD4;C14:0;Cb;Ac;S-MeFuc;CH2OH	1	C14:0		Cb	Ac		S-MeFuc		CH2OH			C55H95N5O31S	1354.580449023	457.32721373	660.406586245	863.48595876
869308	PD4;C14:0;Ac;Ac;S-MeFuc;CH2OH	1	C14:0		Ac	Ac		S-MeFuc		CH2OH			C56H96N4O31S	1353.585200051	456.331964758	659.411337273	862.490709788
869310	PD4;C14:0;Cb;S-MeFuc;CH2OH	1	C14:0				Cb	S-MeFuc		CH2OH			C53H93N5O30S	1312.56988434	415.316649047	618.396021562	821.475394077
869312	PD4;C14:0;Cb;Cb;S-MeFuc;CH2OH	1	C14:0		Cb		Cb	S-MeFuc		CH2OH			C54H94N6O31S	1355.575697995	458.322462702	661.401835217	864.481207732
869314	PD4;C14:0;Ac;Cb;S-MeFuc;CH2OH	1	C14:0		Ac		Cb	S-MeFuc		CH2OH			C55H95N5O31S	1354.580449023	457.32721373	660.406586245	863.48595876
869316	PD4;C14:0;Cb;Cb;S-MeFuc;CH2OH	1	C14:0			Cb	Cb	S-MeFuc		CH2OH			C54H94N6O31S	1355.575697995	458.322462702	661.401835217	864.481207732
869318	PD4;C14:0;Cb;Cb;Cb;S-MeFuc;CH2OH	1	C14:0		Cb	Cb	Cb	S-MeFuc		CH2OH			C55H95N7O32S	1398.58151165	501.328276357	704.407648872	907.487021387
869320	PD4;C14:0;Ac;Cb;Cb;S-MeFuc;CH2OH	1	C14:0		Ac	Cb	Cb	S-MeFuc		CH2OH			C56H96N6O32S	1397.586262678	500.333027385	703.4123999	906.491772415
869322	PD4;C14:0;Ac;Cb;S-MeFuc;CH2OH	1	C14:0			Ac	Cb	S-MeFuc		CH2OH			C55H95N5O31S	1354.580449023	457.32721373	660.406586245	863.48595876
869324	PD4;C14:0;Cb;Ac;Cb;S-MeFuc;CH2OH	1	C14:0		Cb	Ac	Cb	S-MeFuc		CH2OH			C56H96N6O32S	1397.586262678	500.333027385	703.4123999	906.491772415
869326	PD4;C14:0;Ac;Ac;Cb;S-MeFuc;CH2OH	1	C14:0		Ac	Ac	Cb	S-MeFuc		CH2OH			C57H97N5O32S	1396.591013706	499.337778413	702.417150928	905.496523443
869328	PD4;C14:0;Ac;S-MeFuc;CH2OH	1	C14:0				Ac	S-MeFuc		CH2OH			C54H94N4O30S	1311.574635368	414.321400075	617.40077259	820.480145105
869330	PD4;C14:0;Cb;Ac;S-MeFuc;CH2OH	1	C14:0		Cb		Ac	S-MeFuc		CH2OH			C55H95N5O31S	1354.580449023	457.32721373	660.406586245	863.48595876
869332	PD4;C14:0;Ac;Ac;S-MeFuc;CH2OH	1	C14:0		Ac		Ac	S-MeFuc		CH2OH			C56H96N4O31S	1353.585200051	456.331964758	659.411337273	862.490709788
869334	PD4;C14:0;Cb;Ac;S-MeFuc;CH2OH	1	C14:0			Cb	Ac	S-MeFuc		CH2OH			C55H95N5O31S	1354.580449023	457.32721373	660.406586245	863.48595876
869336	PD4;C14:0;Cb;Cb;Ac;S-MeFuc;CH2OH	1	C14:0		Cb	Cb	Ac	S-MeFuc		CH2OH			C56H96N6O32S	1397.586262678	500.333027385	703.4123999	906.491772415
869338	PD4;C14:0;Ac;Cb;Ac;S-MeFuc;CH2OH	1	C14:0		Ac	Cb	Ac	S-MeFuc		CH2OH			C57H97N5O32S	1396.591013706	499.337778413	702.417150928	905.496523443
869340	PD4;C14:0;Ac;Ac;S-MeFuc;CH2OH	1	C14:0			Ac	Ac	S-MeFuc		CH2OH			C56H96N4O31S	1353.585200051	456.331964758	659.411337273	862.490709788
869342	PD4;C14:0;Cb;Ac;Ac;S-MeFuc;CH2OH	1	C14:0		Cb	Ac	Ac	S-MeFuc		CH2OH			C57H97N5O32S	1396.591013706	499.337778413	702.417150928	905.496523443
869344	PD4;C14:0;Ac;Ac;Ac;S-MeFuc;CH2OH	1	C14:0		Ac	Ac	Ac	S-MeFuc		CH2OH			C58H98N4O32S	1395.595764734	498.342529441	701.421901956	904.501274471
869346	PD4;C14:0;Ac-Fuc;CH2OH	1	C14:0					Ac-Fuc		CH2OH			C53H92N4O27	1217.602170273	372.310835392	575.390207907	778.469580422
869348	PD4;C14:0;Cb;Ac-Fuc;CH2OH	1	C14:0		Cb			Ac-Fuc		CH2OH			C54H93N5O28	1260.607983928	415.316649047	618.396021562	821.475394077
869350	PD4;C14:0;Ac;Ac-Fuc;CH2OH	1	C14:0		Ac			Ac-Fuc		CH2OH			C55H94N4O28	1259.612734956	414.321400075	617.40077259	820.480145105
869352	PD4;C14:0;Cb;Ac-Fuc;CH2OH	1	C14:0			Cb		Ac-Fuc		CH2OH			C54H93N5O28	1260.607983928	415.316649047	618.396021562	821.475394077
869354	PD4;C14:0;Cb;Cb;Ac-Fuc;CH2OH	1	C14:0		Cb	Cb		Ac-Fuc		CH2OH			C55H94N6O29	1303.613797583	458.322462702	661.401835217	864.481207732
869356	PD4;C14:0;Ac;Cb;Ac-Fuc;CH2OH	1	C14:0		Ac	Cb		Ac-Fuc		CH2OH			C56H95N5O29	1302.618548611	457.32721373	660.406586245	863.48595876
869358	PD4;C14:0;Ac;Ac-Fuc;CH2OH	1	C14:0			Ac		Ac-Fuc		CH2OH			C55H94N4O28	1259.612734956	414.321400075	617.40077259	820.480145105
869360	PD4;C14:0;Cb;Ac;Ac-Fuc;CH2OH	1	C14:0		Cb	Ac		Ac-Fuc		CH2OH			C56H95N5O29	1302.618548611	457.32721373	660.406586245	863.48595876
869362	PD4;C14:0;Ac;Ac;Ac-Fuc;CH2OH	1	C14:0		Ac	Ac		Ac-Fuc		CH2OH			C57H96N4O29	1301.623299639	456.331964758	659.411337273	862.490709788
869364	PD4;C14:0;Cb;Ac-Fuc;CH2OH	1	C14:0				Cb	Ac-Fuc		CH2OH			C54H93N5O28	1260.607983928	415.316649047	618.396021562	821.475394077
869366	PD4;C14:0;Cb;Cb;Ac-Fuc;CH2OH	1	C14:0		Cb		Cb	Ac-Fuc		CH2OH			C55H94N6O29	1303.613797583	458.322462702	661.401835217	864.481207732
869368	PD4;C14:0;Ac;Cb;Ac-Fuc;CH2OH	1	C14:0		Ac		Cb	Ac-Fuc		CH2OH			C56H95N5O29	1302.618548611	457.32721373	660.406586245	863.48595876
869370	PD4;C14:0;Cb;Cb;Ac-Fuc;CH2OH	1	C14:0			Cb	Cb	Ac-Fuc		CH2OH			C55H94N6O29	1303.613797583	458.322462702	661.401835217	864.481207732
869372	PD4;C14:0;Cb;Cb;Cb;Ac-Fuc;CH2OH	1	C14:0		Cb	Cb	Cb	Ac-Fuc		CH2OH			C56H95N7O30	1346.619611238	501.328276357	704.407648872	907.487021387
869374	PD4;C14:0;Ac;Cb;Cb;Ac-Fuc;CH2OH	1	C14:0		Ac	Cb	Cb	Ac-Fuc		CH2OH			C57H96N6O30	1345.624362266	500.333027385	703.4123999	906.491772415
869376	PD4;C14:0;Ac;Cb;Ac-Fuc;CH2OH	1	C14:0			Ac	Cb	Ac-Fuc		CH2OH			C56H95N5O29	1302.618548611	457.32721373	660.406586245	863.48595876
869378	PD4;C14:0;Cb;Ac;Cb;Ac-Fuc;CH2OH	1	C14:0		Cb	Ac	Cb	Ac-Fuc		CH2OH			C57H96N6O30	1345.624362266	500.333027385	703.4123999	906.491772415
869380	PD4;C14:0;Ac;Ac;Cb;Ac-Fuc;CH2OH	1	C14:0		Ac	Ac	Cb	Ac-Fuc		CH2OH			C58H97N5O30	1344.629113294	499.337778413	702.417150928	905.496523443
869382	PD4;C14:0;Ac;Ac-Fuc;CH2OH	1	C14:0				Ac	Ac-Fuc		CH2OH			C55H94N4O28	1259.612734956	414.321400075	617.40077259	820.480145105
869384	PD4;C14:0;Cb;Ac;Ac-Fuc;CH2OH	1	C14:0		Cb		Ac	Ac-Fuc		CH2OH			C56H95N5O29	1302.618548611	457.32721373	660.406586245	863.48595876
869386	PD4;C14:0;Ac;Ac;Ac-Fuc;CH2OH	1	C14:0		Ac		Ac	Ac-Fuc		CH2OH			C57H96N4O29	1301.623299639	456.331964758	659.411337273	862.490709788
869388	PD4;C14:0;Cb;Ac;Ac-Fuc;CH2OH	1	C14:0			Cb	Ac	Ac-Fuc		CH2OH			C56H95N5O29	1302.618548611	457.32721373	660.406586245	863.48595876
869390	PD4;C14:0;Cb;Cb;Ac;Ac-Fuc;CH2OH	1	C14:0		Cb	Cb	Ac	Ac-Fuc		CH2OH			C57H96N6O30	1345.624362266	500.333027385	703.4123999	906.491772415
869392	PD4;C14:0;Ac;Cb;Ac;Ac-Fuc;CH2OH	1	C14:0		Ac	Cb	Ac	Ac-Fuc		CH2OH			C58H97N5O30	1344.629113294	499.337778413	702.417150928	905.496523443
869394	PD4;C14:0;Ac;Ac;Ac-Fuc;CH2OH	1	C14:0			Ac	Ac	Ac-Fuc		CH2OH			C57H96N4O29	1301.623299639	456.331964758	659.411337273	862.490709788
869396	PD4;C14:0;Cb;Ac;Ac;Ac-Fuc;CH2OH	1	C14:0		Cb	Ac	Ac	Ac-Fuc		CH2OH			C58H97N5O30	1344.629113294	499.337778413	702.417150928	905.496523443
869398	PD4;C14:0;Ac;Ac;Ac;Ac-Fuc;CH2OH	1	C14:0		Ac	Ac	Ac	Ac-Fuc		CH2OH			C59H98N4O30	1343.633864322	498.342529441	701.421901956	904.501274471
869400	PD4;C14:0;Ac-MeFuc;CH2OH	1	C14:0					Ac-MeFuc		CH2OH			C54H94N4O27	1231.617820337	372.310835392	575.390207907	778.469580422
869402	PD4;C14:0;Cb;Ac-MeFuc;CH2OH	1	C14:0		Cb			Ac-MeFuc		CH2OH			C55H95N5O28	1274.623633992	415.316649047	618.396021562	821.475394077
869404	PD4;C14:0;Ac;Ac-MeFuc;CH2OH	1	C14:0		Ac			Ac-MeFuc		CH2OH			C56H96N4O28	1273.62838502	414.321400075	617.40077259	820.480145105
869406	PD4;C14:0;Cb;Ac-MeFuc;CH2OH	1	C14:0			Cb		Ac-MeFuc		CH2OH			C55H95N5O28	1274.623633992	415.316649047	618.396021562	821.475394077
869408	PD4;C14:0;Cb;Cb;Ac-MeFuc;CH2OH	1	C14:0		Cb	Cb		Ac-MeFuc		CH2OH			C56H96N6O29	1317.629447647	458.322462702	661.401835217	864.481207732
869410	PD4;C14:0;Ac;Cb;Ac-MeFuc;CH2OH	1	C14:0		Ac	Cb		Ac-MeFuc		CH2OH			C57H97N5O29	1316.634198675	457.32721373	660.406586245	863.48595876
869412	PD4;C14:0;Ac;Ac-MeFuc;CH2OH	1	C14:0			Ac		Ac-MeFuc		CH2OH			C56H96N4O28	1273.62838502	414.321400075	617.40077259	820.480145105
869414	PD4;C14:0;Cb;Ac;Ac-MeFuc;CH2OH	1	C14:0		Cb	Ac		Ac-MeFuc		CH2OH			C57H97N5O29	1316.634198675	457.32721373	660.406586245	863.48595876
869416	PD4;C14:0;Ac;Ac;Ac-MeFuc;CH2OH	1	C14:0		Ac	Ac		Ac-MeFuc		CH2OH			C58H98N4O29	1315.638949703	456.331964758	659.411337273	862.490709788
869418	PD4;C14:0;Cb;Ac-MeFuc;CH2OH	1	C14:0				Cb	Ac-MeFuc		CH2OH			C55H95N5O28	1274.623633992	415.316649047	618.396021562	821.475394077
869420	PD4;C14:0;Cb;Cb;Ac-MeFuc;CH2OH	1	C14:0		Cb		Cb	Ac-MeFuc		CH2OH			C56H96N6O29	1317.629447647	458.322462702	661.401835217	864.481207732
869422	PD4;C14:0;Ac;Cb;Ac-MeFuc;CH2OH	1	C14:0		Ac		Cb	Ac-MeFuc		CH2OH			C57H97N5O29	1316.634198675	457.32721373	660.406586245	863.48595876
869424	PD4;C14:0;Cb;Cb;Ac-MeFuc;CH2OH	1	C14:0			Cb	Cb	Ac-MeFuc		CH2OH			C56H96N6O29	1317.629447647	458.322462702	661.401835217	864.481207732
869426	PD4;C14:0;Cb;Cb;Cb;Ac-MeFuc;CH2OH	1	C14:0		Cb	Cb	Cb	Ac-MeFuc		CH2OH			C57H97N7O30	1360.635261302	501.328276357	704.407648872	907.487021387
869428	PD4;C14:0;Ac;Cb;Cb;Ac-MeFuc;CH2OH	1	C14:0		Ac	Cb	Cb	Ac-MeFuc		CH2OH			C58H98N6O30	1359.64001233	500.333027385	703.4123999	906.491772415
869430	PD4;C14:0;Ac;Cb;Ac-MeFuc;CH2OH	1	C14:0			Ac	Cb	Ac-MeFuc		CH2OH			C57H97N5O29	1316.634198675	457.32721373	660.406586245	863.48595876
869432	PD4;C14:0;Cb;Ac;Cb;Ac-MeFuc;CH2OH	1	C14:0		Cb	Ac	Cb	Ac-MeFuc		CH2OH			C58H98N6O30	1359.64001233	500.333027385	703.4123999	906.491772415
869434	PD4;C14:0;Ac;Ac;Cb;Ac-MeFuc;CH2OH	1	C14:0		Ac	Ac	Cb	Ac-MeFuc		CH2OH			C59H99N5O30	1358.644763358	499.337778413	702.417150928	905.496523443
869436	PD4;C14:0;Ac;Ac-MeFuc;CH2OH	1	C14:0				Ac	Ac-MeFuc		CH2OH			C56H96N4O28	1273.62838502	414.321400075	617.40077259	820.480145105
869438	PD4;C14:0;Cb;Ac;Ac-MeFuc;CH2OH	1	C14:0		Cb		Ac	Ac-MeFuc		CH2OH			C57H97N5O29	1316.634198675	457.32721373	660.406586245	863.48595876
869440	PD4;C14:0;Ac;Ac;Ac-MeFuc;CH2OH	1	C14:0		Ac		Ac	Ac-MeFuc		CH2OH			C58H98N4O29	1315.638949703	456.331964758	659.411337273	862.490709788
869442	PD4;C14:0;Cb;Ac;Ac-MeFuc;CH2OH	1	C14:0			Cb	Ac	Ac-MeFuc		CH2OH			C57H97N5O29	1316.634198675	457.32721373	660.406586245	863.48595876
869444	PD4;C14:0;Cb;Cb;Ac;Ac-MeFuc;CH2OH	1	C14:0		Cb	Cb	Ac	Ac-MeFuc		CH2OH			C58H98N6O30	1359.64001233	500.333027385	703.4123999	906.491772415
869446	PD4;C14:0;Ac;Cb;Ac;Ac-MeFuc;CH2OH	1	C14:0		Ac	Cb	Ac	Ac-MeFuc		CH2OH			C59H99N5O30	1358.644763358	499.337778413	702.417150928	905.496523443
869448	PD4;C14:0;Ac;Ac;Ac-MeFuc;CH2OH	1	C14:0			Ac	Ac	Ac-MeFuc		CH2OH			C58H98N4O29	1315.638949703	456.331964758	659.411337273	862.490709788
869450	PD4;C14:0;Cb;Ac;Ac;Ac-MeFuc;CH2OH	1	C14:0		Cb	Ac	Ac	Ac-MeFuc		CH2OH			C59H99N5O30	1358.644763358	499.337778413	702.417150928	905.496523443
869452	PD4;C14:0;Ac;Ac;Ac;Ac-MeFuc;CH2OH	1	C14:0		Ac	Ac	Ac	Ac-MeFuc		CH2OH			C60H100N4O30	1357.649514386	498.342529441	701.421901956	904.501274471
869454	PD4;C14:0;Gro;CH2OH	1	C14:0						Gro	CH2OH			C48H87N4O25	1120.573215875	372.310835392	575.390207907	778.469580422
869456	PD4;C14:0;Cb;Gro;CH2OH	1	C14:0		Cb				Gro	CH2OH			C49H88N5O26	1163.57902953	415.316649047	618.396021562	821.475394077
869458	PD4;C14:0;Ac;Gro;CH2OH	1	C14:0		Ac				Gro	CH2OH			C50H89N4O26	1162.583780558	414.321400075	617.40077259	820.480145105
869460	PD4;C14:0;Cb;Gro;CH2OH	1	C14:0			Cb			Gro	CH2OH			C49H88N5O26	1163.57902953	415.316649047	618.396021562	821.475394077
869462	PD4;C14:0;Cb;Cb;Gro;CH2OH	1	C14:0		Cb	Cb			Gro	CH2OH			C50H89N6O27	1206.584843185	458.322462702	661.401835217	864.481207732
869464	PD4;C14:0;Ac;Cb;Gro;CH2OH	1	C14:0		Ac	Cb			Gro	CH2OH			C51H90N5O27	1205.589594213	457.32721373	660.406586245	863.48595876
869466	PD4;C14:0;Ac;Gro;CH2OH	1	C14:0			Ac			Gro	CH2OH			C50H89N4O26	1162.583780558	414.321400075	617.40077259	820.480145105
869468	PD4;C14:0;Cb;Ac;Gro;CH2OH	1	C14:0		Cb	Ac			Gro	CH2OH			C51H90N5O27	1205.589594213	457.32721373	660.406586245	863.48595876
869470	PD4;C14:0;Ac;Ac;Gro;CH2OH	1	C14:0		Ac	Ac			Gro	CH2OH			C52H91N4O27	1204.594345241	456.331964758	659.411337273	862.490709788
869472	PD4;C14:0;Cb;Gro;CH2OH	1	C14:0				Cb		Gro	CH2OH			C49H88N5O26	1163.57902953	415.316649047	618.396021562	821.475394077
869474	PD4;C14:0;Cb;Cb;Gro;CH2OH	1	C14:0		Cb		Cb		Gro	CH2OH			C50H89N6O27	1206.584843185	458.322462702	661.401835217	864.481207732
869476	PD4;C14:0;Ac;Cb;Gro;CH2OH	1	C14:0		Ac		Cb		Gro	CH2OH			C51H90N5O27	1205.589594213	457.32721373	660.406586245	863.48595876
869478	PD4;C14:0;Cb;Cb;Gro;CH2OH	1	C14:0			Cb	Cb		Gro	CH2OH			C50H89N6O27	1206.584843185	458.322462702	661.401835217	864.481207732
869480	PD4;C14:0;Cb;Cb;Cb;Gro;CH2OH	1	C14:0		Cb	Cb	Cb		Gro	CH2OH			C51H90N7O28	1249.59065684	501.328276357	704.407648872	907.487021387
869482	PD4;C14:0;Ac;Cb;Cb;Gro;CH2OH	1	C14:0		Ac	Cb	Cb		Gro	CH2OH			C52H91N6O28	1248.595407868	500.333027385	703.4123999	906.491772415
869484	PD4;C14:0;Ac;Cb;Gro;CH2OH	1	C14:0			Ac	Cb		Gro	CH2OH			C51H90N5O27	1205.589594213	457.32721373	660.406586245	863.48595876
869486	PD4;C14:0;Cb;Ac;Cb;Gro;CH2OH	1	C14:0		Cb	Ac	Cb		Gro	CH2OH			C52H91N6O28	1248.595407868	500.333027385	703.4123999	906.491772415
869488	PD4;C14:0;Ac;Ac;Cb;Gro;CH2OH	1	C14:0		Ac	Ac	Cb		Gro	CH2OH			C53H92N5O28	1247.600158896	499.337778413	702.417150928	905.496523443
869490	PD4;C14:0;Ac;Gro;CH2OH	1	C14:0				Ac		Gro	CH2OH			C50H89N4O26	1162.583780558	414.321400075	617.40077259	820.480145105
869492	PD4;C14:0;Cb;Ac;Gro;CH2OH	1	C14:0		Cb		Ac		Gro	CH2OH			C51H90N5O27	1205.589594213	457.32721373	660.406586245	863.48595876
869494	PD4;C14:0;Ac;Ac;Gro;CH2OH	1	C14:0		Ac		Ac		Gro	CH2OH			C52H91N4O27	1204.594345241	456.331964758	659.411337273	862.490709788
869496	PD4;C14:0;Cb;Ac;Gro;CH2OH	1	C14:0			Cb	Ac		Gro	CH2OH			C51H90N5O27	1205.589594213	457.32721373	660.406586245	863.48595876
869498	PD4;C14:0;Cb;Cb;Ac;Gro;CH2OH	1	C14:0		Cb	Cb	Ac		Gro	CH2OH			C52H91N6O28	1248.595407868	500.333027385	703.4123999	906.491772415
869500	PD4;C14:0;Ac;Cb;Ac;Gro;CH2OH	1	C14:0		Ac	Cb	Ac		Gro	CH2OH			C53H92N5O28	1247.600158896	499.337778413	702.417150928	905.496523443
869502	PD4;C14:0;Ac;Ac;Gro;CH2OH	1	C14:0			Ac	Ac		Gro	CH2OH			C52H91N4O27	1204.594345241	456.331964758	659.411337273	862.490709788
869504	PD4;C14:0;Cb;Ac;Ac;Gro;CH2OH	1	C14:0		Cb	Ac	Ac		Gro	CH2OH			C53H92N5O28	1247.600158896	499.337778413	702.417150928	905.496523443
869506	PD4;C14:0;Ac;Ac;Ac;Gro;CH2OH	1	C14:0		Ac	Ac	Ac		Gro	CH2OH			C54H93N4O28	1246.604909924	498.342529441	701.421901956	904.501274471
869508	PD4;C14:0;Ac;Gro;CH2OH	1	C14:0					Ac	Gro	CH2OH			C50H89N4O26	1162.583780558	372.310835392	575.390207907	778.469580422
869510	PD4;C14:0;Cb;Ac;Gro;CH2OH	1	C14:0		Cb			Ac	Gro	CH2OH			C51H90N5O27	1205.589594213	415.316649047	618.396021562	821.475394077
869512	PD4;C14:0;Ac;Ac;Gro;CH2OH	1	C14:0		Ac			Ac	Gro	CH2OH			C52H91N4O27	1204.594345241	414.321400075	617.40077259	820.480145105
869514	PD4;C14:0;Cb;Ac;Gro;CH2OH	1	C14:0			Cb		Ac	Gro	CH2OH			C51H90N5O27	1205.589594213	415.316649047	618.396021562	821.475394077
869516	PD4;C14:0;Cb;Cb;Ac;Gro;CH2OH	1	C14:0		Cb	Cb		Ac	Gro	CH2OH			C52H91N6O28	1248.595407868	458.322462702	661.401835217	864.481207732
869518	PD4;C14:0;Ac;Cb;Ac;Gro;CH2OH	1	C14:0		Ac	Cb		Ac	Gro	CH2OH			C53H92N5O28	1247.600158896	457.32721373	660.406586245	863.48595876
869520	PD4;C14:0;Ac;Ac;Gro;CH2OH	1	C14:0			Ac		Ac	Gro	CH2OH			C52H91N4O27	1204.594345241	414.321400075	617.40077259	820.480145105
869522	PD4;C14:0;Cb;Ac;Ac;Gro;CH2OH	1	C14:0		Cb	Ac		Ac	Gro	CH2OH			C53H92N5O28	1247.600158896	457.32721373	660.406586245	863.48595876
869524	PD4;C14:0;Ac;Ac;Ac;Gro;CH2OH	1	C14:0		Ac	Ac		Ac	Gro	CH2OH			C54H93N4O28	1246.604909924	456.331964758	659.411337273	862.490709788
869526	PD4;C14:0;Cb;Ac;Gro;CH2OH	1	C14:0				Cb	Ac	Gro	CH2OH			C51H90N5O27	1205.589594213	415.316649047	618.396021562	821.475394077
869528	PD4;C14:0;Cb;Cb;Ac;Gro;CH2OH	1	C14:0		Cb		Cb	Ac	Gro	CH2OH			C52H91N6O28	1248.595407868	458.322462702	661.401835217	864.481207732
869530	PD4;C14:0;Ac;Cb;Ac;Gro;CH2OH	1	C14:0		Ac		Cb	Ac	Gro	CH2OH			C53H92N5O28	1247.600158896	457.32721373	660.406586245	863.48595876
869532	PD4;C14:0;Cb;Cb;Ac;Gro;CH2OH	1	C14:0			Cb	Cb	Ac	Gro	CH2OH			C52H91N6O28	1248.595407868	458.322462702	661.401835217	864.481207732
869534	PD4;C14:0;Cb;Cb;Cb;Ac;Gro;CH2OH	1	C14:0		Cb	Cb	Cb	Ac	Gro	CH2OH			C53H92N7O29	1291.601221523	501.328276357	704.407648872	907.487021387
869536	PD4;C14:0;Ac;Cb;Cb;Ac;Gro;CH2OH	1	C14:0		Ac	Cb	Cb	Ac	Gro	CH2OH			C54H93N6O29	1290.605972551	500.333027385	703.4123999	906.491772415
869538	PD4;C14:0;Ac;Cb;Ac;Gro;CH2OH	1	C14:0			Ac	Cb	Ac	Gro	CH2OH			C53H92N5O28	1247.600158896	457.32721373	660.406586245	863.48595876
869540	PD4;C14:0;Cb;Ac;Cb;Ac;Gro;CH2OH	1	C14:0		Cb	Ac	Cb	Ac	Gro	CH2OH			C54H93N6O29	1290.605972551	500.333027385	703.4123999	906.491772415
869542	PD4;C14:0;Ac;Ac;Cb;Ac;Gro;CH2OH	1	C14:0		Ac	Ac	Cb	Ac	Gro	CH2OH			C55H94N5O29	1289.610723579	499.337778413	702.417150928	905.496523443
869544	PD4;C14:0;Ac;Ac;Gro;CH2OH	1	C14:0				Ac	Ac	Gro	CH2OH			C52H91N4O27	1204.594345241	414.321400075	617.40077259	820.480145105
869546	PD4;C14:0;Cb;Ac;Ac;Gro;CH2OH	1	C14:0		Cb		Ac	Ac	Gro	CH2OH			C53H92N5O28	1247.600158896	457.32721373	660.406586245	863.48595876
869548	PD4;C14:0;Ac;Ac;Ac;Gro;CH2OH	1	C14:0		Ac		Ac	Ac	Gro	CH2OH			C54H93N4O28	1246.604909924	456.331964758	659.411337273	862.490709788
869550	PD4;C14:0;Cb;Ac;Ac;Gro;CH2OH	1	C14:0			Cb	Ac	Ac	Gro	CH2OH			C53H92N5O28	1247.600158896	457.32721373	660.406586245	863.48595876
869552	PD4;C14:0;Cb;Cb;Ac;Ac;Gro;CH2OH	1	C14:0		Cb	Cb	Ac	Ac	Gro	CH2OH			C54H93N6O29	1290.605972551	500.333027385	703.4123999	906.491772415
869554	PD4;C14:0;Ac;Cb;Ac;Ac;Gro;CH2OH	1	C14:0		Ac	Cb	Ac	Ac	Gro	CH2OH			C55H94N5O29	1289.610723579	499.337778413	702.417150928	905.496523443
869556	PD4;C14:0;Ac;Ac;Ac;Gro;CH2OH	1	C14:0			Ac	Ac	Ac	Gro	CH2OH			C54H93N4O28	1246.604909924	456.331964758	659.411337273	862.490709788
869558	PD4;C14:0;Cb;Ac;Ac;Ac;Gro;CH2OH	1	C14:0		Cb	Ac	Ac	Ac	Gro	CH2OH			C55H94N5O29	1289.610723579	499.337778413	702.417150928	905.496523443
869560	PD4;C14:0;Ac;Ac;Ac;Ac;Gro;CH2OH	1	C14:0		Ac	Ac	Ac	Ac	Gro	CH2OH			C56H95N4O29	1288.615474607	498.342529441	701.421901956	904.501274471
869562	PD4;C14:0;S;Gro;CH2OH	1	C14:0					S	Gro	CH2OH			C48H87N4O28S	1200.530030906	372.310835392	575.390207907	778.469580422
869564	PD4;C14:0;Cb;S;Gro;CH2OH	1	C14:0		Cb			S	Gro	CH2OH			C49H88N5O29S	1243.535844561	415.316649047	618.396021562	821.475394077
869566	PD4;C14:0;Ac;S;Gro;CH2OH	1	C14:0		Ac			S	Gro	CH2OH			C50H89N4O29S	1242.540595589	414.321400075	617.40077259	820.480145105
869568	PD4;C14:0;Cb;S;Gro;CH2OH	1	C14:0			Cb		S	Gro	CH2OH			C49H88N5O29S	1243.535844561	415.316649047	618.396021562	821.475394077
869570	PD4;C14:0;Cb;Cb;S;Gro;CH2OH	1	C14:0		Cb	Cb		S	Gro	CH2OH			C50H89N6O30S	1286.541658216	458.322462702	661.401835217	864.481207732
869572	PD4;C14:0;Ac;Cb;S;Gro;CH2OH	1	C14:0		Ac	Cb		S	Gro	CH2OH			C51H90N5O30S	1285.546409244	457.32721373	660.406586245	863.48595876
869574	PD4;C14:0;Ac;S;Gro;CH2OH	1	C14:0			Ac		S	Gro	CH2OH			C50H89N4O29S	1242.540595589	414.321400075	617.40077259	820.480145105
869576	PD4;C14:0;Cb;Ac;S;Gro;CH2OH	1	C14:0		Cb	Ac		S	Gro	CH2OH			C51H90N5O30S	1285.546409244	457.32721373	660.406586245	863.48595876
869578	PD4;C14:0;Ac;Ac;S;Gro;CH2OH	1	C14:0		Ac	Ac		S	Gro	CH2OH			C52H91N4O30S	1284.551160272	456.331964758	659.411337273	862.490709788
869580	PD4;C14:0;Cb;S;Gro;CH2OH	1	C14:0				Cb	S	Gro	CH2OH			C49H88N5O29S	1243.535844561	415.316649047	618.396021562	821.475394077
869582	PD4;C14:0;Cb;Cb;S;Gro;CH2OH	1	C14:0		Cb		Cb	S	Gro	CH2OH			C50H89N6O30S	1286.541658216	458.322462702	661.401835217	864.481207732
869584	PD4;C14:0;Ac;Cb;S;Gro;CH2OH	1	C14:0		Ac		Cb	S	Gro	CH2OH			C51H90N5O30S	1285.546409244	457.32721373	660.406586245	863.48595876
869586	PD4;C14:0;Cb;Cb;S;Gro;CH2OH	1	C14:0			Cb	Cb	S	Gro	CH2OH			C50H89N6O30S	1286.541658216	458.322462702	661.401835217	864.481207732
869588	PD4;C14:0;Cb;Cb;Cb;S;Gro;CH2OH	1	C14:0		Cb	Cb	Cb	S	Gro	CH2OH			C51H90N7O31S	1329.547471871	501.328276357	704.407648872	907.487021387
869590	PD4;C14:0;Ac;Cb;Cb;S;Gro;CH2OH	1	C14:0		Ac	Cb	Cb	S	Gro	CH2OH			C52H91N6O31S	1328.552222899	500.333027385	703.4123999	906.491772415
869592	PD4;C14:0;Ac;Cb;S;Gro;CH2OH	1	C14:0			Ac	Cb	S	Gro	CH2OH			C51H90N5O30S	1285.546409244	457.32721373	660.406586245	863.48595876
869594	PD4;C14:0;Cb;Ac;Cb;S;Gro;CH2OH	1	C14:0		Cb	Ac	Cb	S	Gro	CH2OH			C52H91N6O31S	1328.552222899	500.333027385	703.4123999	906.491772415
869596	PD4;C14:0;Ac;Ac;Cb;S;Gro;CH2OH	1	C14:0		Ac	Ac	Cb	S	Gro	CH2OH			C53H92N5O31S	1327.556973927	499.337778413	702.417150928	905.496523443
869598	PD4;C14:0;Ac;S;Gro;CH2OH	1	C14:0				Ac	S	Gro	CH2OH			C50H89N4O29S	1242.540595589	414.321400075	617.40077259	820.480145105
869600	PD4;C14:0;Cb;Ac;S;Gro;CH2OH	1	C14:0		Cb		Ac	S	Gro	CH2OH			C51H90N5O30S	1285.546409244	457.32721373	660.406586245	863.48595876
869602	PD4;C14:0;Ac;Ac;S;Gro;CH2OH	1	C14:0		Ac		Ac	S	Gro	CH2OH			C52H91N4O30S	1284.551160272	456.331964758	659.411337273	862.490709788
869604	PD4;C14:0;Cb;Ac;S;Gro;CH2OH	1	C14:0			Cb	Ac	S	Gro	CH2OH			C51H90N5O30S	1285.546409244	457.32721373	660.406586245	863.48595876
869606	PD4;C14:0;Cb;Cb;Ac;S;Gro;CH2OH	1	C14:0		Cb	Cb	Ac	S	Gro	CH2OH			C52H91N6O31S	1328.552222899	500.333027385	703.4123999	906.491772415
869608	PD4;C14:0;Ac;Cb;Ac;S;Gro;CH2OH	1	C14:0		Ac	Cb	Ac	S	Gro	CH2OH			C53H92N5O31S	1327.556973927	499.337778413	702.417150928	905.496523443
869610	PD4;C14:0;Ac;Ac;S;Gro;CH2OH	1	C14:0			Ac	Ac	S	Gro	CH2OH			C52H91N4O30S	1284.551160272	456.331964758	659.411337273	862.490709788
869612	PD4;C14:0;Cb;Ac;Ac;S;Gro;CH2OH	1	C14:0		Cb	Ac	Ac	S	Gro	CH2OH			C53H92N5O31S	1327.556973927	499.337778413	702.417150928	905.496523443
869614	PD4;C14:0;Ac;Ac;Ac;S;Gro;CH2OH	1	C14:0		Ac	Ac	Ac	S	Gro	CH2OH			C54H93N4O31S	1326.561724955	498.342529441	701.421901956	904.501274471
869616	PD4;C14:0;Fuc;Gro;CH2OH	1	C14:0					Fuc	Gro	CH2OH			C54H97N4O29	1266.631124671	372.310835392	575.390207907	778.469580422
869618	PD4;C14:0;Cb;Fuc;Gro;CH2OH	1	C14:0		Cb			Fuc	Gro	CH2OH			C55H98N5O30	1309.636938326	415.316649047	618.396021562	821.475394077
869620	PD4;C14:0;Ac;Fuc;Gro;CH2OH	1	C14:0		Ac			Fuc	Gro	CH2OH			C56H99N4O30	1308.641689354	414.321400075	617.40077259	820.480145105
869622	PD4;C14:0;Cb;Fuc;Gro;CH2OH	1	C14:0			Cb		Fuc	Gro	CH2OH			C55H98N5O30	1309.636938326	415.316649047	618.396021562	821.475394077
869624	PD4;C14:0;Cb;Cb;Fuc;Gro;CH2OH	1	C14:0		Cb	Cb		Fuc	Gro	CH2OH			C56H99N6O31	1352.642751981	458.322462702	661.401835217	864.481207732
869626	PD4;C14:0;Ac;Cb;Fuc;Gro;CH2OH	1	C14:0		Ac	Cb		Fuc	Gro	CH2OH			C57H100N5O31	1351.647503009	457.32721373	660.406586245	863.48595876
869628	PD4;C14:0;Ac;Fuc;Gro;CH2OH	1	C14:0			Ac		Fuc	Gro	CH2OH			C56H99N4O30	1308.641689354	414.321400075	617.40077259	820.480145105
869630	PD4;C14:0;Cb;Ac;Fuc;Gro;CH2OH	1	C14:0		Cb	Ac		Fuc	Gro	CH2OH			C57H100N5O31	1351.647503009	457.32721373	660.406586245	863.48595876
869632	PD4;C14:0;Ac;Ac;Fuc;Gro;CH2OH	1	C14:0		Ac	Ac		Fuc	Gro	CH2OH			C58H101N4O31	1350.652254037	456.331964758	659.411337273	862.490709788
869634	PD4;C14:0;Cb;Fuc;Gro;CH2OH	1	C14:0				Cb	Fuc	Gro	CH2OH			C55H98N5O30	1309.636938326	415.316649047	618.396021562	821.475394077
869636	PD4;C14:0;Cb;Cb;Fuc;Gro;CH2OH	1	C14:0		Cb		Cb	Fuc	Gro	CH2OH			C56H99N6O31	1352.642751981	458.322462702	661.401835217	864.481207732
869638	PD4;C14:0;Ac;Cb;Fuc;Gro;CH2OH	1	C14:0		Ac		Cb	Fuc	Gro	CH2OH			C57H100N5O31	1351.647503009	457.32721373	660.406586245	863.48595876
869640	PD4;C14:0;Cb;Cb;Fuc;Gro;CH2OH	1	C14:0			Cb	Cb	Fuc	Gro	CH2OH			C56H99N6O31	1352.642751981	458.322462702	661.401835217	864.481207732
869642	PD4;C14:0;Cb;Cb;Cb;Fuc;Gro;CH2OH	1	C14:0		Cb	Cb	Cb	Fuc	Gro	CH2OH			C57H100N7O32	1395.648565636	501.328276357	704.407648872	907.487021387
869644	PD4;C14:0;Ac;Cb;Cb;Fuc;Gro;CH2OH	1	C14:0		Ac	Cb	Cb	Fuc	Gro	CH2OH			C58H101N6O32	1394.653316664	500.333027385	703.4123999	906.491772415
869646	PD4;C14:0;Ac;Cb;Fuc;Gro;CH2OH	1	C14:0			Ac	Cb	Fuc	Gro	CH2OH			C57H100N5O31	1351.647503009	457.32721373	660.406586245	863.48595876
869648	PD4;C14:0;Cb;Ac;Cb;Fuc;Gro;CH2OH	1	C14:0		Cb	Ac	Cb	Fuc	Gro	CH2OH			C58H101N6O32	1394.653316664	500.333027385	703.4123999	906.491772415
869650	PD4;C14:0;Ac;Ac;Cb;Fuc;Gro;CH2OH	1	C14:0		Ac	Ac	Cb	Fuc	Gro	CH2OH			C59H102N5O32	1393.658067692	499.337778413	702.417150928	905.496523443
869652	PD4;C14:0;Ac;Fuc;Gro;CH2OH	1	C14:0				Ac	Fuc	Gro	CH2OH			C56H99N4O30	1308.641689354	414.321400075	617.40077259	820.480145105
869654	PD4;C14:0;Cb;Ac;Fuc;Gro;CH2OH	1	C14:0		Cb		Ac	Fuc	Gro	CH2OH			C57H100N5O31	1351.647503009	457.32721373	660.406586245	863.48595876
869656	PD4;C14:0;Ac;Ac;Fuc;Gro;CH2OH	1	C14:0		Ac		Ac	Fuc	Gro	CH2OH			C58H101N4O31	1350.652254037	456.331964758	659.411337273	862.490709788
869658	PD4;C14:0;Cb;Ac;Fuc;Gro;CH2OH	1	C14:0			Cb	Ac	Fuc	Gro	CH2OH			C57H100N5O31	1351.647503009	457.32721373	660.406586245	863.48595876
869660	PD4;C14:0;Cb;Cb;Ac;Fuc;Gro;CH2OH	1	C14:0		Cb	Cb	Ac	Fuc	Gro	CH2OH			C58H101N6O32	1394.653316664	500.333027385	703.4123999	906.491772415
869662	PD4;C14:0;Ac;Cb;Ac;Fuc;Gro;CH2OH	1	C14:0		Ac	Cb	Ac	Fuc	Gro	CH2OH			C59H102N5O32	1393.658067692	499.337778413	702.417150928	905.496523443
869664	PD4;C14:0;Ac;Ac;Fuc;Gro;CH2OH	1	C14:0			Ac	Ac	Fuc	Gro	CH2OH			C58H101N4O31	1350.652254037	456.331964758	659.411337273	862.490709788
869666	PD4;C14:0;Cb;Ac;Ac;Fuc;Gro;CH2OH	1	C14:0		Cb	Ac	Ac	Fuc	Gro	CH2OH			C59H102N5O32	1393.658067692	499.337778413	702.417150928	905.496523443
869668	PD4;C14:0;Ac;Ac;Ac;Fuc;Gro;CH2OH	1	C14:0		Ac	Ac	Ac	Fuc	Gro	CH2OH			C60H103N4O32	1392.66281872	498.342529441	701.421901956	904.501274471
869670	PD4;C14:0;MeFuc;Gro;CH2OH	1	C14:0					MeFuc	Gro	CH2OH			C55H99N4O29	1280.646774735	372.310835392	575.390207907	778.469580422
869672	PD4;C14:0;Cb;MeFuc;Gro;CH2OH	1	C14:0		Cb			MeFuc	Gro	CH2OH			C56H100N5O30	1323.65258839	415.316649047	618.396021562	821.475394077
869674	PD4;C14:0;Ac;MeFuc;Gro;CH2OH	1	C14:0		Ac			MeFuc	Gro	CH2OH			C57H101N4O30	1322.657339418	414.321400075	617.40077259	820.480145105
869676	PD4;C14:0;Cb;MeFuc;Gro;CH2OH	1	C14:0			Cb		MeFuc	Gro	CH2OH			C56H100N5O30	1323.65258839	415.316649047	618.396021562	821.475394077
869678	PD4;C14:0;Cb;Cb;MeFuc;Gro;CH2OH	1	C14:0		Cb	Cb		MeFuc	Gro	CH2OH			C57H101N6O31	1366.658402045	458.322462702	661.401835217	864.481207732
869680	PD4;C14:0;Ac;Cb;MeFuc;Gro;CH2OH	1	C14:0		Ac	Cb		MeFuc	Gro	CH2OH			C58H102N5O31	1365.663153073	457.32721373	660.406586245	863.48595876
869682	PD4;C14:0;Ac;MeFuc;Gro;CH2OH	1	C14:0			Ac		MeFuc	Gro	CH2OH			C57H101N4O30	1322.657339418	414.321400075	617.40077259	820.480145105
869684	PD4;C14:0;Cb;Ac;MeFuc;Gro;CH2OH	1	C14:0		Cb	Ac		MeFuc	Gro	CH2OH			C58H102N5O31	1365.663153073	457.32721373	660.406586245	863.48595876
869686	PD4;C14:0;Ac;Ac;MeFuc;Gro;CH2OH	1	C14:0		Ac	Ac		MeFuc	Gro	CH2OH			C59H103N4O31	1364.667904101	456.331964758	659.411337273	862.490709788
869688	PD4;C14:0;Cb;MeFuc;Gro;CH2OH	1	C14:0				Cb	MeFuc	Gro	CH2OH			C56H100N5O30	1323.65258839	415.316649047	618.396021562	821.475394077
869690	PD4;C14:0;Cb;Cb;MeFuc;Gro;CH2OH	1	C14:0		Cb		Cb	MeFuc	Gro	CH2OH			C57H101N6O31	1366.658402045	458.322462702	661.401835217	864.481207732
869692	PD4;C14:0;Ac;Cb;MeFuc;Gro;CH2OH	1	C14:0		Ac		Cb	MeFuc	Gro	CH2OH			C58H102N5O31	1365.663153073	457.32721373	660.406586245	863.48595876
869694	PD4;C14:0;Cb;Cb;MeFuc;Gro;CH2OH	1	C14:0			Cb	Cb	MeFuc	Gro	CH2OH			C57H101N6O31	1366.658402045	458.322462702	661.401835217	864.481207732
869696	PD4;C14:0;Cb;Cb;Cb;MeFuc;Gro;CH2OH	1	C14:0		Cb	Cb	Cb	MeFuc	Gro	CH2OH			C58H102N7O32	1409.6642157	501.328276357	704.407648872	907.487021387
869698	PD4;C14:0;Ac;Cb;Cb;MeFuc;Gro;CH2OH	1	C14:0		Ac	Cb	Cb	MeFuc	Gro	CH2OH			C59H103N6O32	1408.668966728	500.333027385	703.4123999	906.491772415
869700	PD4;C14:0;Ac;Cb;MeFuc;Gro;CH2OH	1	C14:0			Ac	Cb	MeFuc	Gro	CH2OH			C58H102N5O31	1365.663153073	457.32721373	660.406586245	863.48595876
869702	PD4;C14:0;Cb;Ac;Cb;MeFuc;Gro;CH2OH	1	C14:0		Cb	Ac	Cb	MeFuc	Gro	CH2OH			C59H103N6O32	1408.668966728	500.333027385	703.4123999	906.491772415
869704	PD4;C14:0;Ac;Ac;Cb;MeFuc;Gro;CH2OH	1	C14:0		Ac	Ac	Cb	MeFuc	Gro	CH2OH			C60H104N5O32	1407.673717756	499.337778413	702.417150928	905.496523443
869706	PD4;C14:0;Ac;MeFuc;Gro;CH2OH	1	C14:0				Ac	MeFuc	Gro	CH2OH			C57H101N4O30	1322.657339418	414.321400075	617.40077259	820.480145105
869708	PD4;C14:0;Cb;Ac;MeFuc;Gro;CH2OH	1	C14:0		Cb		Ac	MeFuc	Gro	CH2OH			C58H102N5O31	1365.663153073	457.32721373	660.406586245	863.48595876
869710	PD4;C14:0;Ac;Ac;MeFuc;Gro;CH2OH	1	C14:0		Ac		Ac	MeFuc	Gro	CH2OH			C59H103N4O31	1364.667904101	456.331964758	659.411337273	862.490709788
869712	PD4;C14:0;Cb;Ac;MeFuc;Gro;CH2OH	1	C14:0			Cb	Ac	MeFuc	Gro	CH2OH			C58H102N5O31	1365.663153073	457.32721373	660.406586245	863.48595876
869714	PD4;C14:0;Cb;Cb;Ac;MeFuc;Gro;CH2OH	1	C14:0		Cb	Cb	Ac	MeFuc	Gro	CH2OH			C59H103N6O32	1408.668966728	500.333027385	703.4123999	906.491772415
869716	PD4;C14:0;Ac;Cb;Ac;MeFuc;Gro;CH2OH	1	C14:0		Ac	Cb	Ac	MeFuc	Gro	CH2OH			C60H104N5O32	1407.673717756	499.337778413	702.417150928	905.496523443
869718	PD4;C14:0;Ac;Ac;MeFuc;Gro;CH2OH	1	C14:0			Ac	Ac	MeFuc	Gro	CH2OH			C59H103N4O31	1364.667904101	456.331964758	659.411337273	862.490709788
869720	PD4;C14:0;Cb;Ac;Ac;MeFuc;Gro;CH2OH	1	C14:0		Cb	Ac	Ac	MeFuc	Gro	CH2OH			C60H104N5O32	1407.673717756	499.337778413	702.417150928	905.496523443
869722	PD4;C14:0;Ac;Ac;Ac;MeFuc;Gro;CH2OH	1	C14:0		Ac	Ac	Ac	MeFuc	Gro	CH2OH			C61H105N4O32	1406.678468784	498.342529441	701.421901956	904.501274471
869724	PD4;C14:0;Ara;Gro;CH2OH	1	C14:0					Ara	Gro	CH2OH			C53H95N4O29	1252.615474607	372.310835392	575.390207907	778.469580422
869726	PD4;C14:0;Cb;Ara;Gro;CH2OH	1	C14:0		Cb			Ara	Gro	CH2OH			C54H96N5O30	1295.621288262	415.316649047	618.396021562	821.475394077
869728	PD4;C14:0;Ac;Ara;Gro;CH2OH	1	C14:0		Ac			Ara	Gro	CH2OH			C55H97N4O30	1294.62603929	414.321400075	617.40077259	820.480145105
869730	PD4;C14:0;Cb;Ara;Gro;CH2OH	1	C14:0			Cb		Ara	Gro	CH2OH			C54H96N5O30	1295.621288262	415.316649047	618.396021562	821.475394077
869732	PD4;C14:0;Cb;Cb;Ara;Gro;CH2OH	1	C14:0		Cb	Cb		Ara	Gro	CH2OH			C55H97N6O31	1338.627101917	458.322462702	661.401835217	864.481207732
869734	PD4;C14:0;Ac;Cb;Ara;Gro;CH2OH	1	C14:0		Ac	Cb		Ara	Gro	CH2OH			C56H98N5O31	1337.631852945	457.32721373	660.406586245	863.48595876
869736	PD4;C14:0;Ac;Ara;Gro;CH2OH	1	C14:0			Ac		Ara	Gro	CH2OH			C55H97N4O30	1294.62603929	414.321400075	617.40077259	820.480145105
869738	PD4;C14:0;Cb;Ac;Ara;Gro;CH2OH	1	C14:0		Cb	Ac		Ara	Gro	CH2OH			C56H98N5O31	1337.631852945	457.32721373	660.406586245	863.48595876
869740	PD4;C14:0;Ac;Ac;Ara;Gro;CH2OH	1	C14:0		Ac	Ac		Ara	Gro	CH2OH			C57H99N4O31	1336.636603973	456.331964758	659.411337273	862.490709788
869742	PD4;C14:0;Cb;Ara;Gro;CH2OH	1	C14:0				Cb	Ara	Gro	CH2OH			C54H96N5O30	1295.621288262	415.316649047	618.396021562	821.475394077
869744	PD4;C14:0;Cb;Cb;Ara;Gro;CH2OH	1	C14:0		Cb		Cb	Ara	Gro	CH2OH			C55H97N6O31	1338.627101917	458.322462702	661.401835217	864.481207732
869746	PD4;C14:0;Ac;Cb;Ara;Gro;CH2OH	1	C14:0		Ac		Cb	Ara	Gro	CH2OH			C56H98N5O31	1337.631852945	457.32721373	660.406586245	863.48595876
869748	PD4;C14:0;Cb;Cb;Ara;Gro;CH2OH	1	C14:0			Cb	Cb	Ara	Gro	CH2OH			C55H97N6O31	1338.627101917	458.322462702	661.401835217	864.481207732
869750	PD4;C14:0;Cb;Cb;Cb;Ara;Gro;CH2OH	1	C14:0		Cb	Cb	Cb	Ara	Gro	CH2OH			C56H98N7O32	1381.632915572	501.328276357	704.407648872	907.487021387
869752	PD4;C14:0;Ac;Cb;Cb;Ara;Gro;CH2OH	1	C14:0		Ac	Cb	Cb	Ara	Gro	CH2OH			C57H99N6O32	1380.6376666	500.333027385	703.4123999	906.491772415
869754	PD4;C14:0;Ac;Cb;Ara;Gro;CH2OH	1	C14:0			Ac	Cb	Ara	Gro	CH2OH			C56H98N5O31	1337.631852945	457.32721373	660.406586245	863.48595876
869756	PD4;C14:0;Cb;Ac;Cb;Ara;Gro;CH2OH	1	C14:0		Cb	Ac	Cb	Ara	Gro	CH2OH			C57H99N6O32	1380.6376666	500.333027385	703.4123999	906.491772415
869758	PD4;C14:0;Ac;Ac;Cb;Ara;Gro;CH2OH	1	C14:0		Ac	Ac	Cb	Ara	Gro	CH2OH			C58H100N5O32	1379.642417628	499.337778413	702.417150928	905.496523443
869760	PD4;C14:0;Ac;Ara;Gro;CH2OH	1	C14:0				Ac	Ara	Gro	CH2OH			C55H97N4O30	1294.62603929	414.321400075	617.40077259	820.480145105
869762	PD4;C14:0;Cb;Ac;Ara;Gro;CH2OH	1	C14:0		Cb		Ac	Ara	Gro	CH2OH			C56H98N5O31	1337.631852945	457.32721373	660.406586245	863.48595876
869764	PD4;C14:0;Ac;Ac;Ara;Gro;CH2OH	1	C14:0		Ac		Ac	Ara	Gro	CH2OH			C57H99N4O31	1336.636603973	456.331964758	659.411337273	862.490709788
869766	PD4;C14:0;Cb;Ac;Ara;Gro;CH2OH	1	C14:0			Cb	Ac	Ara	Gro	CH2OH			C56H98N5O31	1337.631852945	457.32721373	660.406586245	863.48595876
869768	PD4;C14:0;Cb;Cb;Ac;Ara;Gro;CH2OH	1	C14:0		Cb	Cb	Ac	Ara	Gro	CH2OH			C57H99N6O32	1380.6376666	500.333027385	703.4123999	906.491772415
869770	PD4;C14:0;Ac;Cb;Ac;Ara;Gro;CH2OH	1	C14:0		Ac	Cb	Ac	Ara	Gro	CH2OH			C58H100N5O32	1379.642417628	499.337778413	702.417150928	905.496523443
869772	PD4;C14:0;Ac;Ac;Ara;Gro;CH2OH	1	C14:0			Ac	Ac	Ara	Gro	CH2OH			C57H99N4O31	1336.636603973	456.331964758	659.411337273	862.490709788
869774	PD4;C14:0;Cb;Ac;Ac;Ara;Gro;CH2OH	1	C14:0		Cb	Ac	Ac	Ara	Gro	CH2OH			C58H100N5O32	1379.642417628	499.337778413	702.417150928	905.496523443
869776	PD4;C14:0;Ac;Ac;Ac;Ara;Gro;CH2OH	1	C14:0		Ac	Ac	Ac	Ara	Gro	CH2OH			C59H101N4O32	1378.647168656	498.342529441	701.421901956	904.501274471
869778	PD4;C14:0;S-MeFuc;Gro;CH2OH	1	C14:0					S-MeFuc	Gro	CH2OH			C55H99N4O32S	1360.603589766	372.310835392	575.390207907	778.469580422
869780	PD4;C14:0;Cb;S-MeFuc;Gro;CH2OH	1	C14:0		Cb			S-MeFuc	Gro	CH2OH			C56H100N5O33S	1403.609403421	415.316649047	618.396021562	821.475394077
869782	PD4;C14:0;Ac;S-MeFuc;Gro;CH2OH	1	C14:0		Ac			S-MeFuc	Gro	CH2OH			C57H101N4O33S	1402.614154449	414.321400075	617.40077259	820.480145105
869784	PD4;C14:0;Cb;S-MeFuc;Gro;CH2OH	1	C14:0			Cb		S-MeFuc	Gro	CH2OH			C56H100N5O33S	1403.609403421	415.316649047	618.396021562	821.475394077
869786	PD4;C14:0;Cb;Cb;S-MeFuc;Gro;CH2OH	1	C14:0		Cb	Cb		S-MeFuc	Gro	CH2OH			C57H101N6O34S	1446.615217076	458.322462702	661.401835217	864.481207732
869788	PD4;C14:0;Ac;Cb;S-MeFuc;Gro;CH2OH	1	C14:0		Ac	Cb		S-MeFuc	Gro	CH2OH			C58H102N5O34S	1445.619968104	457.32721373	660.406586245	863.48595876
869790	PD4;C14:0;Ac;S-MeFuc;Gro;CH2OH	1	C14:0			Ac		S-MeFuc	Gro	CH2OH			C57H101N4O33S	1402.614154449	414.321400075	617.40077259	820.480145105
869792	PD4;C14:0;Cb;Ac;S-MeFuc;Gro;CH2OH	1	C14:0		Cb	Ac		S-MeFuc	Gro	CH2OH			C58H102N5O34S	1445.619968104	457.32721373	660.406586245	863.48595876
869794	PD4;C14:0;Ac;Ac;S-MeFuc;Gro;CH2OH	1	C14:0		Ac	Ac		S-MeFuc	Gro	CH2OH			C59H103N4O34S	1444.624719132	456.331964758	659.411337273	862.490709788
869796	PD4;C14:0;Cb;S-MeFuc;Gro;CH2OH	1	C14:0				Cb	S-MeFuc	Gro	CH2OH			C56H100N5O33S	1403.609403421	415.316649047	618.396021562	821.475394077
869798	PD4;C14:0;Cb;Cb;S-MeFuc;Gro;CH2OH	1	C14:0		Cb		Cb	S-MeFuc	Gro	CH2OH			C57H101N6O34S	1446.615217076	458.322462702	661.401835217	864.481207732
869800	PD4;C14:0;Ac;Cb;S-MeFuc;Gro;CH2OH	1	C14:0		Ac		Cb	S-MeFuc	Gro	CH2OH			C58H102N5O34S	1445.619968104	457.32721373	660.406586245	863.48595876
869802	PD4;C14:0;Cb;Cb;S-MeFuc;Gro;CH2OH	1	C14:0			Cb	Cb	S-MeFuc	Gro	CH2OH			C57H101N6O34S	1446.615217076	458.322462702	661.401835217	864.481207732
869804	PD4;C14:0;Cb;Cb;Cb;S-MeFuc;Gro;CH2OH	1	C14:0		Cb	Cb	Cb	S-MeFuc	Gro	CH2OH			C58H102N7O35S	1489.621030731	501.328276357	704.407648872	907.487021387
869806	PD4;C14:0;Ac;Cb;Cb;S-MeFuc;Gro;CH2OH	1	C14:0		Ac	Cb	Cb	S-MeFuc	Gro	CH2OH			C59H103N6O35S	1488.625781759	500.333027385	703.4123999	906.491772415
869808	PD4;C14:0;Ac;Cb;S-MeFuc;Gro;CH2OH	1	C14:0			Ac	Cb	S-MeFuc	Gro	CH2OH			C58H102N5O34S	1445.619968104	457.32721373	660.406586245	863.48595876
869810	PD4;C14:0;Cb;Ac;Cb;S-MeFuc;Gro;CH2OH	1	C14:0		Cb	Ac	Cb	S-MeFuc	Gro	CH2OH			C59H103N6O35S	1488.625781759	500.333027385	703.4123999	906.491772415
869812	PD4;C14:0;Ac;Ac;Cb;S-MeFuc;Gro;CH2OH	1	C14:0		Ac	Ac	Cb	S-MeFuc	Gro	CH2OH			C60H104N5O35S	1487.630532787	499.337778413	702.417150928	905.496523443
869814	PD4;C14:0;Ac;S-MeFuc;Gro;CH2OH	1	C14:0				Ac	S-MeFuc	Gro	CH2OH			C57H101N4O33S	1402.614154449	414.321400075	617.40077259	820.480145105
869816	PD4;C14:0;Cb;Ac;S-MeFuc;Gro;CH2OH	1	C14:0		Cb		Ac	S-MeFuc	Gro	CH2OH			C58H102N5O34S	1445.619968104	457.32721373	660.406586245	863.48595876
869818	PD4;C14:0;Ac;Ac;S-MeFuc;Gro;CH2OH	1	C14:0		Ac		Ac	S-MeFuc	Gro	CH2OH			C59H103N4O34S	1444.624719132	456.331964758	659.411337273	862.490709788
869820	PD4;C14:0;Cb;Ac;S-MeFuc;Gro;CH2OH	1	C14:0			Cb	Ac	S-MeFuc	Gro	CH2OH			C58H102N5O34S	1445.619968104	457.32721373	660.406586245	863.48595876
869822	PD4;C14:0;Cb;Cb;Ac;S-MeFuc;Gro;CH2OH	1	C14:0		Cb	Cb	Ac	S-MeFuc	Gro	CH2OH			C59H103N6O35S	1488.625781759	500.333027385	703.4123999	906.491772415
869824	PD4;C14:0;Ac;Cb;Ac;S-MeFuc;Gro;CH2OH	1	C14:0		Ac	Cb	Ac	S-MeFuc	Gro	CH2OH			C60H104N5O35S	1487.630532787	499.337778413	702.417150928	905.496523443
869826	PD4;C14:0;Ac;Ac;S-MeFuc;Gro;CH2OH	1	C14:0			Ac	Ac	S-MeFuc	Gro	CH2OH			C59H103N4O34S	1444.624719132	456.331964758	659.411337273	862.490709788
869828	PD4;C14:0;Cb;Ac;Ac;S-MeFuc;Gro;CH2OH	1	C14:0		Cb	Ac	Ac	S-MeFuc	Gro	CH2OH			C60H104N5O35S	1487.630532787	499.337778413	702.417150928	905.496523443
869830	PD4;C14:0;Ac;Ac;Ac;S-MeFuc;Gro;CH2OH	1	C14:0		Ac	Ac	Ac	S-MeFuc	Gro	CH2OH			C61H105N4O35S	1486.635283815	498.342529441	701.421901956	904.501274471
869832	PD4;C14:0;Ac-Fuc;Gro;CH2OH	1	C14:0					Ac-Fuc	Gro	CH2OH			C56H99N4O30	1308.641689354	372.310835392	575.390207907	778.469580422
869834	PD4;C14:0;Cb;Ac-Fuc;Gro;CH2OH	1	C14:0		Cb			Ac-Fuc	Gro	CH2OH			C57H100N5O31	1351.647503009	415.316649047	618.396021562	821.475394077
869836	PD4;C14:0;Ac;Ac-Fuc;Gro;CH2OH	1	C14:0		Ac			Ac-Fuc	Gro	CH2OH			C58H101N4O31	1350.652254037	414.321400075	617.40077259	820.480145105
869838	PD4;C14:0;Cb;Ac-Fuc;Gro;CH2OH	1	C14:0			Cb		Ac-Fuc	Gro	CH2OH			C57H100N5O31	1351.647503009	415.316649047	618.396021562	821.475394077
869840	PD4;C14:0;Cb;Cb;Ac-Fuc;Gro;CH2OH	1	C14:0		Cb	Cb		Ac-Fuc	Gro	CH2OH			C58H101N6O32	1394.653316664	458.322462702	661.401835217	864.481207732
869842	PD4;C14:0;Ac;Cb;Ac-Fuc;Gro;CH2OH	1	C14:0		Ac	Cb		Ac-Fuc	Gro	CH2OH			C59H102N5O32	1393.658067692	457.32721373	660.406586245	863.48595876
869844	PD4;C14:0;Ac;Ac-Fuc;Gro;CH2OH	1	C14:0			Ac		Ac-Fuc	Gro	CH2OH			C58H101N4O31	1350.652254037	414.321400075	617.40077259	820.480145105
869846	PD4;C14:0;Cb;Ac;Ac-Fuc;Gro;CH2OH	1	C14:0		Cb	Ac		Ac-Fuc	Gro	CH2OH			C59H102N5O32	1393.658067692	457.32721373	660.406586245	863.48595876
869848	PD4;C14:0;Ac;Ac;Ac-Fuc;Gro;CH2OH	1	C14:0		Ac	Ac		Ac-Fuc	Gro	CH2OH			C60H103N4O32	1392.66281872	456.331964758	659.411337273	862.490709788
869850	PD4;C14:0;Cb;Ac-Fuc;Gro;CH2OH	1	C14:0				Cb	Ac-Fuc	Gro	CH2OH			C57H100N5O31	1351.647503009	415.316649047	618.396021562	821.475394077
869852	PD4;C14:0;Cb;Cb;Ac-Fuc;Gro;CH2OH	1	C14:0		Cb		Cb	Ac-Fuc	Gro	CH2OH			C58H101N6O32	1394.653316664	458.322462702	661.401835217	864.481207732
869854	PD4;C14:0;Ac;Cb;Ac-Fuc;Gro;CH2OH	1	C14:0		Ac		Cb	Ac-Fuc	Gro	CH2OH			C59H102N5O32	1393.658067692	457.32721373	660.406586245	863.48595876
869856	PD4;C14:0;Cb;Cb;Ac-Fuc;Gro;CH2OH	1	C14:0			Cb	Cb	Ac-Fuc	Gro	CH2OH			C58H101N6O32	1394.653316664	458.322462702	661.401835217	864.481207732
869858	PD4;C14:0;Cb;Cb;Cb;Ac-Fuc;Gro;CH2OH	1	C14:0		Cb	Cb	Cb	Ac-Fuc	Gro	CH2OH			C59H102N7O33	1437.659130319	501.328276357	704.407648872	907.487021387
869860	PD4;C14:0;Ac;Cb;Cb;Ac-Fuc;Gro;CH2OH	1	C14:0		Ac	Cb	Cb	Ac-Fuc	Gro	CH2OH			C60H103N6O33	1436.663881347	500.333027385	703.4123999	906.491772415
869862	PD4;C14:0;Ac;Cb;Ac-Fuc;Gro;CH2OH	1	C14:0			Ac	Cb	Ac-Fuc	Gro	CH2OH			C59H102N5O32	1393.658067692	457.32721373	660.406586245	863.48595876
869864	PD4;C14:0;Cb;Ac;Cb;Ac-Fuc;Gro;CH2OH	1	C14:0		Cb	Ac	Cb	Ac-Fuc	Gro	CH2OH			C60H103N6O33	1436.663881347	500.333027385	703.4123999	906.491772415
869866	PD4;C14:0;Ac;Ac;Cb;Ac-Fuc;Gro;CH2OH	1	C14:0		Ac	Ac	Cb	Ac-Fuc	Gro	CH2OH			C61H104N5O33	1435.668632375	499.337778413	702.417150928	905.496523443
869868	PD4;C14:0;Ac;Ac-Fuc;Gro;CH2OH	1	C14:0				Ac	Ac-Fuc	Gro	CH2OH			C58H101N4O31	1350.652254037	414.321400075	617.40077259	820.480145105
869870	PD4;C14:0;Cb;Ac;Ac-Fuc;Gro;CH2OH	1	C14:0		Cb		Ac	Ac-Fuc	Gro	CH2OH			C59H102N5O32	1393.658067692	457.32721373	660.406586245	863.48595876
869872	PD4;C14:0;Ac;Ac;Ac-Fuc;Gro;CH2OH	1	C14:0		Ac		Ac	Ac-Fuc	Gro	CH2OH			C60H103N4O32	1392.66281872	456.331964758	659.411337273	862.490709788
869874	PD4;C14:0;Cb;Ac;Ac-Fuc;Gro;CH2OH	1	C14:0			Cb	Ac	Ac-Fuc	Gro	CH2OH			C59H102N5O32	1393.658067692	457.32721373	660.406586245	863.48595876
869876	PD4;C14:0;Cb;Cb;Ac;Ac-Fuc;Gro;CH2OH	1	C14:0		Cb	Cb	Ac	Ac-Fuc	Gro	CH2OH			C60H103N6O33	1436.663881347	500.333027385	703.4123999	906.491772415
869878	PD4;C14:0;Ac;Cb;Ac;Ac-Fuc;Gro;CH2OH	1	C14:0		Ac	Cb	Ac	Ac-Fuc	Gro	CH2OH			C61H104N5O33	1435.668632375	499.337778413	702.417150928	905.496523443
869880	PD4;C14:0;Ac;Ac;Ac-Fuc;Gro;CH2OH	1	C14:0			Ac	Ac	Ac-Fuc	Gro	CH2OH			C60H103N4O32	1392.66281872	456.331964758	659.411337273	862.490709788
869882	PD4;C14:0;Cb;Ac;Ac;Ac-Fuc;Gro;CH2OH	1	C14:0		Cb	Ac	Ac	Ac-Fuc	Gro	CH2OH			C61H104N5O33	1435.668632375	499.337778413	702.417150928	905.496523443
869884	PD4;C14:0;Ac;Ac;Ac;Ac-Fuc;Gro;CH2OH	1	C14:0		Ac	Ac	Ac	Ac-Fuc	Gro	CH2OH			C62H105N4O33	1434.673383403	498.342529441	701.421901956	904.501274471
869886	PD4;C14:0;Ac-MeFuc;Gro;CH2OH	1	C14:0					Ac-MeFuc	Gro	CH2OH			C57H101N4O30	1322.657339418	372.310835392	575.390207907	778.469580422
869888	PD4;C14:0;Cb;Ac-MeFuc;Gro;CH2OH	1	C14:0		Cb			Ac-MeFuc	Gro	CH2OH			C58H102N5O31	1365.663153073	415.316649047	618.396021562	821.475394077
869890	PD4;C14:0;Ac;Ac-MeFuc;Gro;CH2OH	1	C14:0		Ac			Ac-MeFuc	Gro	CH2OH			C59H103N4O31	1364.667904101	414.321400075	617.40077259	820.480145105
869892	PD4;C14:0;Cb;Ac-MeFuc;Gro;CH2OH	1	C14:0			Cb		Ac-MeFuc	Gro	CH2OH			C58H102N5O31	1365.663153073	415.316649047	618.396021562	821.475394077
869894	PD4;C14:0;Cb;Cb;Ac-MeFuc;Gro;CH2OH	1	C14:0		Cb	Cb		Ac-MeFuc	Gro	CH2OH			C59H103N6O32	1408.668966728	458.322462702	661.401835217	864.481207732
869896	PD4;C14:0;Ac;Cb;Ac-MeFuc;Gro;CH2OH	1	C14:0		Ac	Cb		Ac-MeFuc	Gro	CH2OH			C60H104N5O32	1407.673717756	457.32721373	660.406586245	863.48595876
869898	PD4;C14:0;Ac;Ac-MeFuc;Gro;CH2OH	1	C14:0			Ac		Ac-MeFuc	Gro	CH2OH			C59H103N4O31	1364.667904101	414.321400075	617.40077259	820.480145105
869900	PD4;C14:0;Cb;Ac;Ac-MeFuc;Gro;CH2OH	1	C14:0		Cb	Ac		Ac-MeFuc	Gro	CH2OH			C60H104N5O32	1407.673717756	457.32721373	660.406586245	863.48595876
869902	PD4;C14:0;Ac;Ac;Ac-MeFuc;Gro;CH2OH	1	C14:0		Ac	Ac		Ac-MeFuc	Gro	CH2OH			C61H105N4O32	1406.678468784	456.331964758	659.411337273	862.490709788
869904	PD4;C14:0;Cb;Ac-MeFuc;Gro;CH2OH	1	C14:0				Cb	Ac-MeFuc	Gro	CH2OH			C58H102N5O31	1365.663153073	415.316649047	618.396021562	821.475394077
869906	PD4;C14:0;Cb;Cb;Ac-MeFuc;Gro;CH2OH	1	C14:0		Cb		Cb	Ac-MeFuc	Gro	CH2OH			C59H103N6O32	1408.668966728	458.322462702	661.401835217	864.481207732
869908	PD4;C14:0;Ac;Cb;Ac-MeFuc;Gro;CH2OH	1	C14:0		Ac		Cb	Ac-MeFuc	Gro	CH2OH			C60H104N5O32	1407.673717756	457.32721373	660.406586245	863.48595876
869910	PD4;C14:0;Cb;Cb;Ac-MeFuc;Gro;CH2OH	1	C14:0			Cb	Cb	Ac-MeFuc	Gro	CH2OH			C59H103N6O32	1408.668966728	458.322462702	661.401835217	864.481207732
869912	PD4;C14:0;Cb;Cb;Cb;Ac-MeFuc;Gro;CH2OH	1	C14:0		Cb	Cb	Cb	Ac-MeFuc	Gro	CH2OH			C60H104N7O33	1451.674780383	501.328276357	704.407648872	907.487021387
869914	PD4;C14:0;Ac;Cb;Cb;Ac-MeFuc;Gro;CH2OH	1	C14:0		Ac	Cb	Cb	Ac-MeFuc	Gro	CH2OH			C61H105N6O33	1450.679531411	500.333027385	703.4123999	906.491772415
869916	PD4;C14:0;Ac;Cb;Ac-MeFuc;Gro;CH2OH	1	C14:0			Ac	Cb	Ac-MeFuc	Gro	CH2OH			C60H104N5O32	1407.673717756	457.32721373	660.406586245	863.48595876
869918	PD4;C14:0;Cb;Ac;Cb;Ac-MeFuc;Gro;CH2OH	1	C14:0		Cb	Ac	Cb	Ac-MeFuc	Gro	CH2OH			C61H105N6O33	1450.679531411	500.333027385	703.4123999	906.491772415
869920	PD4;C14:0;Ac;Ac;Cb;Ac-MeFuc;Gro;CH2OH	1	C14:0		Ac	Ac	Cb	Ac-MeFuc	Gro	CH2OH			C62H106N5O33	1449.684282439	499.337778413	702.417150928	905.496523443
869922	PD4;C14:0;Ac;Ac-MeFuc;Gro;CH2OH	1	C14:0				Ac	Ac-MeFuc	Gro	CH2OH			C59H103N4O31	1364.667904101	414.321400075	617.40077259	820.480145105
869924	PD4;C14:0;Cb;Ac;Ac-MeFuc;Gro;CH2OH	1	C14:0		Cb		Ac	Ac-MeFuc	Gro	CH2OH			C60H104N5O32	1407.673717756	457.32721373	660.406586245	863.48595876
869926	PD4;C14:0;Ac;Ac;Ac-MeFuc;Gro;CH2OH	1	C14:0		Ac		Ac	Ac-MeFuc	Gro	CH2OH			C61H105N4O32	1406.678468784	456.331964758	659.411337273	862.490709788
869928	PD4;C14:0;Cb;Ac;Ac-MeFuc;Gro;CH2OH	1	C14:0			Cb	Ac	Ac-MeFuc	Gro	CH2OH			C60H104N5O32	1407.673717756	457.32721373	660.406586245	863.48595876
869930	PD4;C14:0;Cb;Cb;Ac;Ac-MeFuc;Gro;CH2OH	1	C14:0		Cb	Cb	Ac	Ac-MeFuc	Gro	CH2OH			C61H105N6O33	1450.679531411	500.333027385	703.4123999	906.491772415
869932	PD4;C14:0;Ac;Cb;Ac;Ac-MeFuc;Gro;CH2OH	1	C14:0		Ac	Cb	Ac	Ac-MeFuc	Gro	CH2OH			C62H106N5O33	1449.684282439	499.337778413	702.417150928	905.496523443
869934	PD4;C14:0;Ac;Ac;Ac-MeFuc;Gro;CH2OH	1	C14:0			Ac	Ac	Ac-MeFuc	Gro	CH2OH			C61H105N4O32	1406.678468784	456.331964758	659.411337273	862.490709788
869936	PD4;C14:0;Cb;Ac;Ac;Ac-MeFuc;Gro;CH2OH	1	C14:0		Cb	Ac	Ac	Ac-MeFuc	Gro	CH2OH			C62H106N5O33	1449.684282439	499.337778413	702.417150928	905.496523443
869938	PD4;C14:0;Ac;Ac;Ac;Ac-MeFuc;Gro;CH2OH	1	C14:0		Ac	Ac	Ac	Ac-MeFuc	Gro	CH2OH			C63H107N4O33	1448.689033467	498.342529441	701.421901956	904.501274471
869940	PD4;C14:0;Man;CH2OH	1	C14:0						Man	CH2OH			C51H90N4O27	1191.586520209	372.310835392	575.390207907	778.469580422
869942	PD4;C14:0;Cb;Man;CH2OH	1	C14:0		Cb				Man	CH2OH			C52H91N5O28	1234.592333864	415.316649047	618.396021562	821.475394077
869944	PD4;C14:0;Ac;Man;CH2OH	1	C14:0		Ac				Man	CH2OH			C53H92N4O28	1233.597084892	414.321400075	617.40077259	820.480145105
869946	PD4;C14:0;Cb;Man;CH2OH	1	C14:0			Cb			Man	CH2OH			C52H91N5O28	1234.592333864	415.316649047	618.396021562	821.475394077
869948	PD4;C14:0;Cb;Cb;Man;CH2OH	1	C14:0		Cb	Cb			Man	CH2OH			C53H92N6O29	1277.598147519	458.322462702	661.401835217	864.481207732
869950	PD4;C14:0;Ac;Cb;Man;CH2OH	1	C14:0		Ac	Cb			Man	CH2OH			C54H93N5O29	1276.602898547	457.32721373	660.406586245	863.48595876
869952	PD4;C14:0;Ac;Man;CH2OH	1	C14:0			Ac			Man	CH2OH			C53H92N4O28	1233.597084892	414.321400075	617.40077259	820.480145105
869954	PD4;C14:0;Cb;Ac;Man;CH2OH	1	C14:0		Cb	Ac			Man	CH2OH			C54H93N5O29	1276.602898547	457.32721373	660.406586245	863.48595876
869956	PD4;C14:0;Ac;Ac;Man;CH2OH	1	C14:0		Ac	Ac			Man	CH2OH			C55H94N4O29	1275.607649575	456.331964758	659.411337273	862.490709788
869958	PD4;C14:0;Cb;Man;CH2OH	1	C14:0				Cb		Man	CH2OH			C52H91N5O28	1234.592333864	415.316649047	618.396021562	821.475394077
869960	PD4;C14:0;Cb;Cb;Man;CH2OH	1	C14:0		Cb		Cb		Man	CH2OH			C53H92N6O29	1277.598147519	458.322462702	661.401835217	864.481207732
869962	PD4;C14:0;Ac;Cb;Man;CH2OH	1	C14:0		Ac		Cb		Man	CH2OH			C54H93N5O29	1276.602898547	457.32721373	660.406586245	863.48595876
869964	PD4;C14:0;Cb;Cb;Man;CH2OH	1	C14:0			Cb	Cb		Man	CH2OH			C53H92N6O29	1277.598147519	458.322462702	661.401835217	864.481207732
869966	PD4;C14:0;Cb;Cb;Cb;Man;CH2OH	1	C14:0		Cb	Cb	Cb		Man	CH2OH			C54H93N7O30	1320.603961174	501.328276357	704.407648872	907.487021387
869968	PD4;C14:0;Ac;Cb;Cb;Man;CH2OH	1	C14:0		Ac	Cb	Cb		Man	CH2OH			C55H94N6O30	1319.608712202	500.333027385	703.4123999	906.491772415
869970	PD4;C14:0;Ac;Cb;Man;CH2OH	1	C14:0			Ac	Cb		Man	CH2OH			C54H93N5O29	1276.602898547	457.32721373	660.406586245	863.48595876
869972	PD4;C14:0;Cb;Ac;Cb;Man;CH2OH	1	C14:0		Cb	Ac	Cb		Man	CH2OH			C55H94N6O30	1319.608712202	500.333027385	703.4123999	906.491772415
869974	PD4;C14:0;Ac;Ac;Cb;Man;CH2OH	1	C14:0		Ac	Ac	Cb		Man	CH2OH			C56H95N5O30	1318.61346323	499.337778413	702.417150928	905.496523443
869976	PD4;C14:0;Ac;Man;CH2OH	1	C14:0				Ac		Man	CH2OH			C53H92N4O28	1233.597084892	414.321400075	617.40077259	820.480145105
869978	PD4;C14:0;Cb;Ac;Man;CH2OH	1	C14:0		Cb		Ac		Man	CH2OH			C54H93N5O29	1276.602898547	457.32721373	660.406586245	863.48595876
869980	PD4;C14:0;Ac;Ac;Man;CH2OH	1	C14:0		Ac		Ac		Man	CH2OH			C55H94N4O29	1275.607649575	456.331964758	659.411337273	862.490709788
869982	PD4;C14:0;Cb;Ac;Man;CH2OH	1	C14:0			Cb	Ac		Man	CH2OH			C54H93N5O29	1276.602898547	457.32721373	660.406586245	863.48595876
869984	PD4;C14:0;Cb;Cb;Ac;Man;CH2OH	1	C14:0		Cb	Cb	Ac		Man	CH2OH			C55H94N6O30	1319.608712202	500.333027385	703.4123999	906.491772415
869986	PD4;C14:0;Ac;Cb;Ac;Man;CH2OH	1	C14:0		Ac	Cb	Ac		Man	CH2OH			C56H95N5O30	1318.61346323	499.337778413	702.417150928	905.496523443
869988	PD4;C14:0;Ac;Ac;Man;CH2OH	1	C14:0			Ac	Ac		Man	CH2OH			C55H94N4O29	1275.607649575	456.331964758	659.411337273	862.490709788
869990	PD4;C14:0;Cb;Ac;Ac;Man;CH2OH	1	C14:0		Cb	Ac	Ac		Man	CH2OH			C56H95N5O30	1318.61346323	499.337778413	702.417150928	905.496523443
869992	PD4;C14:0;Ac;Ac;Ac;Man;CH2OH	1	C14:0		Ac	Ac	Ac		Man	CH2OH			C57H96N4O30	1317.618214258	498.342529441	701.421901956	904.501274471
869994	PD4;C14:0;Ac;Man;CH2OH	1	C14:0					Ac	Man	CH2OH			C53H92N4O28	1233.597084892	372.310835392	575.390207907	778.469580422
869996	PD4;C14:0;Cb;Ac;Man;CH2OH	1	C14:0		Cb			Ac	Man	CH2OH			C54H93N5O29	1276.602898547	415.316649047	618.396021562	821.475394077
869998	PD4;C14:0;Ac;Ac;Man;CH2OH	1	C14:0		Ac			Ac	Man	CH2OH			C55H94N4O29	1275.607649575	414.321400075	617.40077259	820.480145105
870000	PD4;C14:0;Cb;Ac;Man;CH2OH	1	C14:0			Cb		Ac	Man	CH2OH			C54H93N5O29	1276.602898547	415.316649047	618.396021562	821.475394077
870002	PD4;C14:0;Cb;Cb;Ac;Man;CH2OH	1	C14:0		Cb	Cb		Ac	Man	CH2OH			C55H94N6O30	1319.608712202	458.322462702	661.401835217	864.481207732
870004	PD4;C14:0;Ac;Cb;Ac;Man;CH2OH	1	C14:0		Ac	Cb		Ac	Man	CH2OH			C56H95N5O30	1318.61346323	457.32721373	660.406586245	863.48595876
870006	PD4;C14:0;Ac;Ac;Man;CH2OH	1	C14:0			Ac		Ac	Man	CH2OH			C55H94N4O29	1275.607649575	414.321400075	617.40077259	820.480145105
870008	PD4;C14:0;Cb;Ac;Ac;Man;CH2OH	1	C14:0		Cb	Ac		Ac	Man	CH2OH			C56H95N5O30	1318.61346323	457.32721373	660.406586245	863.48595876
870010	PD4;C14:0;Ac;Ac;Ac;Man;CH2OH	1	C14:0		Ac	Ac		Ac	Man	CH2OH			C57H96N4O30	1317.618214258	456.331964758	659.411337273	862.490709788
870012	PD4;C14:0;Cb;Ac;Man;CH2OH	1	C14:0				Cb	Ac	Man	CH2OH			C54H93N5O29	1276.602898547	415.316649047	618.396021562	821.475394077
870014	PD4;C14:0;Cb;Cb;Ac;Man;CH2OH	1	C14:0		Cb		Cb	Ac	Man	CH2OH			C55H94N6O30	1319.608712202	458.322462702	661.401835217	864.481207732
870016	PD4;C14:0;Ac;Cb;Ac;Man;CH2OH	1	C14:0		Ac		Cb	Ac	Man	CH2OH			C56H95N5O30	1318.61346323	457.32721373	660.406586245	863.48595876
870018	PD4;C14:0;Cb;Cb;Ac;Man;CH2OH	1	C14:0			Cb	Cb	Ac	Man	CH2OH			C55H94N6O30	1319.608712202	458.322462702	661.401835217	864.481207732
870020	PD4;C14:0;Cb;Cb;Cb;Ac;Man;CH2OH	1	C14:0		Cb	Cb	Cb	Ac	Man	CH2OH			C56H95N7O31	1362.614525857	501.328276357	704.407648872	907.487021387
870022	PD4;C14:0;Ac;Cb;Cb;Ac;Man;CH2OH	1	C14:0		Ac	Cb	Cb	Ac	Man	CH2OH			C57H96N6O31	1361.619276885	500.333027385	703.4123999	906.491772415
870024	PD4;C14:0;Ac;Cb;Ac;Man;CH2OH	1	C14:0			Ac	Cb	Ac	Man	CH2OH			C56H95N5O30	1318.61346323	457.32721373	660.406586245	863.48595876
870026	PD4;C14:0;Cb;Ac;Cb;Ac;Man;CH2OH	1	C14:0		Cb	Ac	Cb	Ac	Man	CH2OH			C57H96N6O31	1361.619276885	500.333027385	703.4123999	906.491772415
870028	PD4;C14:0;Ac;Ac;Cb;Ac;Man;CH2OH	1	C14:0		Ac	Ac	Cb	Ac	Man	CH2OH			C58H97N5O31	1360.624027913	499.337778413	702.417150928	905.496523443
870030	PD4;C14:0;Ac;Ac;Man;CH2OH	1	C14:0				Ac	Ac	Man	CH2OH			C55H94N4O29	1275.607649575	414.321400075	617.40077259	820.480145105
870032	PD4;C14:0;Cb;Ac;Ac;Man;CH2OH	1	C14:0		Cb		Ac	Ac	Man	CH2OH			C56H95N5O30	1318.61346323	457.32721373	660.406586245	863.48595876
870034	PD4;C14:0;Ac;Ac;Ac;Man;CH2OH	1	C14:0		Ac		Ac	Ac	Man	CH2OH			C57H96N4O30	1317.618214258	456.331964758	659.411337273	862.490709788
870036	PD4;C14:0;Cb;Ac;Ac;Man;CH2OH	1	C14:0			Cb	Ac	Ac	Man	CH2OH			C56H95N5O30	1318.61346323	457.32721373	660.406586245	863.48595876
870038	PD4;C14:0;Cb;Cb;Ac;Ac;Man;CH2OH	1	C14:0		Cb	Cb	Ac	Ac	Man	CH2OH			C57H96N6O31	1361.619276885	500.333027385	703.4123999	906.491772415
870040	PD4;C14:0;Ac;Cb;Ac;Ac;Man;CH2OH	1	C14:0		Ac	Cb	Ac	Ac	Man	CH2OH			C58H97N5O31	1360.624027913	499.337778413	702.417150928	905.496523443
870042	PD4;C14:0;Ac;Ac;Ac;Man;CH2OH	1	C14:0			Ac	Ac	Ac	Man	CH2OH			C57H96N4O30	1317.618214258	456.331964758	659.411337273	862.490709788
870044	PD4;C14:0;Cb;Ac;Ac;Ac;Man;CH2OH	1	C14:0		Cb	Ac	Ac	Ac	Man	CH2OH			C58H97N5O31	1360.624027913	499.337778413	702.417150928	905.496523443
870046	PD4;C14:0;Ac;Ac;Ac;Ac;Man;CH2OH	1	C14:0		Ac	Ac	Ac	Ac	Man	CH2OH			C59H98N4O31	1359.628778941	498.342529441	701.421901956	904.501274471
870048	PD4;C14:0;S;Man;CH2OH	1	C14:0					S	Man	CH2OH			C51H90N4O30S	1271.54333524	372.310835392	575.390207907	778.469580422
[truncated: 864,053+ more rows]
