# Supplementary material for: Lipo-chitooligosaccharides as regulatory signals of fungal growth and development
Source: Nat Commun. 2020 Aug 4;11:3897. doi: 10.1038/s41467-020-17615-5 (PMC7403392; doi:10.1038/s41467-020-17615-5)
Supplement: Supplementary file 7 — Supplementary Data 5 [file 41467_2020_17615_MOESM7_ESM.zip › Multiple Reaction Monitoring mass spectrometry database for polymerization degree of 5/LCOdb_V3.1_PD5HR.xlsx]

## Sheet: Feuil1
#	LCO trivial name	n	R1	R2	R3	R4	R5	R6	R7	R8	R9	R10	Elemental Composition	Precursor mass	B1 Product mass	B2 Product mass	B3 Product mass
1732103	PD5;C14:0;Me	2	C14:0	Me									C53H93N5O26	1216.61815469	386.326485456	589.405857971	792.485230486
1732105	PD5;C14:0;Me;Cb	2	C14:0	Me	Cb								C54H94N6O27	1259.623968345	429.332299111	632.411671626	835.491044141
1732107	PD5;C14:0;Me;Ac	2	C14:0	Me	Ac								C55H95N5O27	1258.628719373	428.337050139	631.416422654	834.495795169
1732109	PD5;C14:0;Me;Cb	2	C14:0	Me		Cb							C54H94N6O27	1259.623968345	429.332299111	632.411671626	835.491044141
1732111	PD5;C14:0;Me;Cb;Cb	2	C14:0	Me	Cb	Cb							C55H95N7O28	1302.629782	472.338112766	675.417485281	878.496857796
1732113	PD5;C14:0;Me;Ac;Cb	2	C14:0	Me	Ac	Cb							C56H96N6O28	1301.634533028	471.342863794	674.422236309	877.501608824
1732115	PD5;C14:0;Me;Ac	2	C14:0	Me		Ac							C55H95N5O27	1258.628719373	428.337050139	631.416422654	834.495795169
1732117	PD5;C14:0;Me;Cb;Ac	2	C14:0	Me	Cb	Ac							C56H96N6O28	1301.634533028	471.342863794	674.422236309	877.501608824
1732119	PD5;C14:0;Me;Ac;Ac	2	C14:0	Me	Ac	Ac							C57H97N5O28	1300.639284056	470.347614822	673.426987337	876.506359852
1732121	PD5;C14:0;Me;Cb	2	C14:0	Me			Cb						C54H94N6O27	1259.623968345	429.332299111	632.411671626	835.491044141
1732123	PD5;C14:0;Me;Cb;Cb	2	C14:0	Me	Cb		Cb						C55H95N7O28	1302.629782	472.338112766	675.417485281	878.496857796
1732125	PD5;C14:0;Me;Ac;Cb	2	C14:0	Me	Ac		Cb						C56H96N6O28	1301.634533028	471.342863794	674.422236309	877.501608824
1732127	PD5;C14:0;Me;Cb;Cb	2	C14:0	Me		Cb	Cb						C55H95N7O28	1302.629782	472.338112766	675.417485281	878.496857796
1732129	PD5;C14:0;Me;Cb;Cb;Cb	2	C14:0	Me	Cb	Cb	Cb						C56H96N8O29	1345.635595655	515.343926421	718.423298936	921.502671451
1732131	PD5;C14:0;Me;Ac;Cb;Cb	2	C14:0	Me	Ac	Cb	Cb						C57H97N7O29	1344.640346683	514.348677449	717.428049964	920.507422479
1732133	PD5;C14:0;Me;Ac;Cb	2	C14:0	Me		Ac	Cb						C56H96N6O28	1301.634533028	471.342863794	674.422236309	877.501608824
1732135	PD5;C14:0;Me;Cb;Ac;Cb	2	C14:0	Me	Cb	Ac	Cb						C57H97N7O29	1344.640346683	514.348677449	717.428049964	920.507422479
1732137	PD5;C14:0;Me;Ac;Ac;Cb	2	C14:0	Me	Ac	Ac	Cb						C58H98N6O29	1343.645097711	513.353428477	716.432800992	919.512173507
1732139	PD5;C14:0;Me;Ac	2	C14:0	Me			Ac						C55H95N5O27	1258.628719373	428.337050139	631.416422654	834.495795169
1732141	PD5;C14:0;Me;Cb;Ac	2	C14:0	Me	Cb		Ac						C56H96N6O28	1301.634533028	471.342863794	674.422236309	877.501608824
1732143	PD5;C14:0;Me;Ac;Ac	2	C14:0	Me	Ac		Ac						C57H97N5O28	1300.639284056	470.347614822	673.426987337	876.506359852
1732145	PD5;C14:0;Me;Cb;Ac	2	C14:0	Me		Cb	Ac						C56H96N6O28	1301.634533028	471.342863794	674.422236309	877.501608824
1732147	PD5;C14:0;Me;Cb;Cb;Ac	2	C14:0	Me	Cb	Cb	Ac						C57H97N7O29	1344.640346683	514.348677449	717.428049964	920.507422479
1732149	PD5;C14:0;Me;Ac;Cb;Ac	2	C14:0	Me	Ac	Cb	Ac						C58H98N6O29	1343.645097711	513.353428477	716.432800992	919.512173507
1732151	PD5;C14:0;Me;Ac;Ac	2	C14:0	Me		Ac	Ac						C57H97N5O28	1300.639284056	470.347614822	673.426987337	876.506359852
1732153	PD5;C14:0;Me;Cb;Ac;Ac	2	C14:0	Me	Cb	Ac	Ac						C58H98N6O29	1343.645097711	513.353428477	716.432800992	919.512173507
1732155	PD5;C14:0;Me;Ac;Ac;Ac	2	C14:0	Me	Ac	Ac	Ac						C59H99N5O29	1342.649848739	512.358179505	715.43755202	918.516924535
1732157	PD5;C14:0;Me;Ac	2	C14:0	Me				Ac					C55H95N5O27	1258.628719373	386.326485456	589.405857971	792.485230486
1732159	PD5;C14:0;Me;Cb;Ac	2	C14:0	Me	Cb			Ac					C56H96N6O28	1301.634533028	429.332299111	632.411671626	835.491044141
1732161	PD5;C14:0;Me;Ac;Ac	2	C14:0	Me	Ac			Ac					C57H97N5O28	1300.639284056	428.337050139	631.416422654	834.495795169
1732163	PD5;C14:0;Me;Cb;Ac	2	C14:0	Me		Cb		Ac					C56H96N6O28	1301.634533028	429.332299111	632.411671626	835.491044141
1732165	PD5;C14:0;Me;Cb;Cb;Ac	2	C14:0	Me	Cb	Cb		Ac					C57H97N7O29	1344.640346683	472.338112766	675.417485281	878.496857796
1732167	PD5;C14:0;Me;Ac;Cb;Ac	2	C14:0	Me	Ac	Cb		Ac					C58H98N6O29	1343.645097711	471.342863794	674.422236309	877.501608824
1732169	PD5;C14:0;Me;Ac;Ac	2	C14:0	Me		Ac		Ac					C57H97N5O28	1300.639284056	428.337050139	631.416422654	834.495795169
1732171	PD5;C14:0;Me;Cb;Ac;Ac	2	C14:0	Me	Cb	Ac		Ac					C58H98N6O29	1343.645097711	471.342863794	674.422236309	877.501608824
1732173	PD5;C14:0;Me;Ac;Ac;Ac	2	C14:0	Me	Ac	Ac		Ac					C59H99N5O29	1342.649848739	470.347614822	673.426987337	876.506359852
1732175	PD5;C14:0;Me;Cb;Ac	2	C14:0	Me			Cb	Ac					C56H96N6O28	1301.634533028	429.332299111	632.411671626	835.491044141
1732177	PD5;C14:0;Me;Cb;Cb;Ac	2	C14:0	Me	Cb		Cb	Ac					C57H97N7O29	1344.640346683	472.338112766	675.417485281	878.496857796
1732179	PD5;C14:0;Me;Ac;Cb;Ac	2	C14:0	Me	Ac		Cb	Ac					C58H98N6O29	1343.645097711	471.342863794	674.422236309	877.501608824
1732181	PD5;C14:0;Me;Cb;Cb;Ac	2	C14:0	Me		Cb	Cb	Ac					C57H97N7O29	1344.640346683	472.338112766	675.417485281	878.496857796
1732183	PD5;C14:0;Me;Cb;Cb;Cb;Ac	2	C14:0	Me	Cb	Cb	Cb	Ac					C58H98N8O30	1387.646160338	515.343926421	718.423298936	921.502671451
1732185	PD5;C14:0;Me;Ac;Cb;Cb;Ac	2	C14:0	Me	Ac	Cb	Cb	Ac					C59H99N7O30	1386.650911366	514.348677449	717.428049964	920.507422479
1732187	PD5;C14:0;Me;Ac;Cb;Ac	2	C14:0	Me		Ac	Cb	Ac					C58H98N6O29	1343.645097711	471.342863794	674.422236309	877.501608824
1732189	PD5;C14:0;Me;Cb;Ac;Cb;Ac	2	C14:0	Me	Cb	Ac	Cb	Ac					C59H99N7O30	1386.650911366	514.348677449	717.428049964	920.507422479
1732191	PD5;C14:0;Me;Ac;Ac;Cb;Ac	2	C14:0	Me	Ac	Ac	Cb	Ac					C60H100N6O30	1385.655662394	513.353428477	716.432800992	919.512173507
1732193	PD5;C14:0;Me;Ac;Ac	2	C14:0	Me			Ac	Ac					C57H97N5O28	1300.639284056	428.337050139	631.416422654	834.495795169
1732195	PD5;C14:0;Me;Cb;Ac;Ac	2	C14:0	Me	Cb		Ac	Ac					C58H98N6O29	1343.645097711	471.342863794	674.422236309	877.501608824
1732197	PD5;C14:0;Me;Ac;Ac;Ac	2	C14:0	Me	Ac		Ac	Ac					C59H99N5O29	1342.649848739	470.347614822	673.426987337	876.506359852
1732199	PD5;C14:0;Me;Cb;Ac;Ac	2	C14:0	Me		Cb	Ac	Ac					C58H98N6O29	1343.645097711	471.342863794	674.422236309	877.501608824
1732201	PD5;C14:0;Me;Cb;Cb;Ac;Ac	2	C14:0	Me	Cb	Cb	Ac	Ac					C59H99N7O30	1386.650911366	514.348677449	717.428049964	920.507422479
1732203	PD5;C14:0;Me;Ac;Cb;Ac;Ac	2	C14:0	Me	Ac	Cb	Ac	Ac					C60H100N6O30	1385.655662394	513.353428477	716.432800992	919.512173507
1732205	PD5;C14:0;Me;Ac;Ac;Ac	2	C14:0	Me		Ac	Ac	Ac					C59H99N5O29	1342.649848739	470.347614822	673.426987337	876.506359852
1732207	PD5;C14:0;Me;Cb;Ac;Ac;Ac	2	C14:0	Me	Cb	Ac	Ac	Ac					C60H100N6O30	1385.655662394	513.353428477	716.432800992	919.512173507
1732209	PD5;C14:0;Me;Ac;Ac;Ac;Ac	2	C14:0	Me	Ac	Ac	Ac	Ac					C61H101N5O30	1384.660413422	512.358179505	715.43755202	918.516924535
1732211	PD5;C14:0;Me;S	2	C14:0	Me				S					C53H93N5O29S	1296.574969721	386.326485456	589.405857971	792.485230486
1732213	PD5;C14:0;Me;Cb;S	2	C14:0	Me	Cb			S					C54H94N6O30S	1339.580783376	429.332299111	632.411671626	835.491044141
1732215	PD5;C14:0;Me;Ac;S	2	C14:0	Me	Ac			S					C55H95N5O30S	1338.585534404	428.337050139	631.416422654	834.495795169
1732217	PD5;C14:0;Me;Cb;S	2	C14:0	Me		Cb		S					C54H94N6O30S	1339.580783376	429.332299111	632.411671626	835.491044141
1732219	PD5;C14:0;Me;Cb;Cb;S	2	C14:0	Me	Cb	Cb		S					C55H95N7O31S	1382.586597031	472.338112766	675.417485281	878.496857796
1732221	PD5;C14:0;Me;Ac;Cb;S	2	C14:0	Me	Ac	Cb		S					C56H96N6O31S	1381.591348059	471.342863794	674.422236309	877.501608824
1732223	PD5;C14:0;Me;Ac;S	2	C14:0	Me		Ac		S					C55H95N5O30S	1338.585534404	428.337050139	631.416422654	834.495795169
1732225	PD5;C14:0;Me;Cb;Ac;S	2	C14:0	Me	Cb	Ac		S					C56H96N6O31S	1381.591348059	471.342863794	674.422236309	877.501608824
1732227	PD5;C14:0;Me;Ac;Ac;S	2	C14:0	Me	Ac	Ac		S					C57H97N5O31S	1380.596099087	470.347614822	673.426987337	876.506359852
1732229	PD5;C14:0;Me;Cb;S	2	C14:0	Me			Cb	S					C54H94N6O30S	1339.580783376	429.332299111	632.411671626	835.491044141
1732231	PD5;C14:0;Me;Cb;Cb;S	2	C14:0	Me	Cb		Cb	S					C55H95N7O31S	1382.586597031	472.338112766	675.417485281	878.496857796
1732233	PD5;C14:0;Me;Ac;Cb;S	2	C14:0	Me	Ac		Cb	S					C56H96N6O31S	1381.591348059	471.342863794	674.422236309	877.501608824
1732235	PD5;C14:0;Me;Cb;Cb;S	2	C14:0	Me		Cb	Cb	S					C55H95N7O31S	1382.586597031	472.338112766	675.417485281	878.496857796
1732237	PD5;C14:0;Me;Cb;Cb;Cb;S	2	C14:0	Me	Cb	Cb	Cb	S					C56H96N8O32S	1425.592410686	515.343926421	718.423298936	921.502671451
1732239	PD5;C14:0;Me;Ac;Cb;Cb;S	2	C14:0	Me	Ac	Cb	Cb	S					C57H97N7O32S	1424.597161714	514.348677449	717.428049964	920.507422479
1732241	PD5;C14:0;Me;Ac;Cb;S	2	C14:0	Me		Ac	Cb	S					C56H96N6O31S	1381.591348059	471.342863794	674.422236309	877.501608824
1732243	PD5;C14:0;Me;Cb;Ac;Cb;S	2	C14:0	Me	Cb	Ac	Cb	S					C57H97N7O32S	1424.597161714	514.348677449	717.428049964	920.507422479
1732245	PD5;C14:0;Me;Ac;Ac;Cb;S	2	C14:0	Me	Ac	Ac	Cb	S					C58H98N6O32S	1423.601912742	513.353428477	716.432800992	919.512173507
1732247	PD5;C14:0;Me;Ac;S	2	C14:0	Me			Ac	S					C55H95N5O30S	1338.585534404	428.337050139	631.416422654	834.495795169
1732249	PD5;C14:0;Me;Cb;Ac;S	2	C14:0	Me	Cb		Ac	S					C56H96N6O31S	1381.591348059	471.342863794	674.422236309	877.501608824
1732251	PD5;C14:0;Me;Ac;Ac;S	2	C14:0	Me	Ac		Ac	S					C57H97N5O31S	1380.596099087	470.347614822	673.426987337	876.506359852
1732253	PD5;C14:0;Me;Cb;Ac;S	2	C14:0	Me		Cb	Ac	S					C56H96N6O31S	1381.591348059	471.342863794	674.422236309	877.501608824
1732255	PD5;C14:0;Me;Cb;Cb;Ac;S	2	C14:0	Me	Cb	Cb	Ac	S					C57H97N7O32S	1424.597161714	514.348677449	717.428049964	920.507422479
1732257	PD5;C14:0;Me;Ac;Cb;Ac;S	2	C14:0	Me	Ac	Cb	Ac	S					C58H98N6O32S	1423.601912742	513.353428477	716.432800992	919.512173507
1732259	PD5;C14:0;Me;Ac;Ac;S	2	C14:0	Me		Ac	Ac	S					C57H97N5O31S	1380.596099087	470.347614822	673.426987337	876.506359852
1732261	PD5;C14:0;Me;Cb;Ac;Ac;S	2	C14:0	Me	Cb	Ac	Ac	S					C58H98N6O32S	1423.601912742	513.353428477	716.432800992	919.512173507
1732263	PD5;C14:0;Me;Ac;Ac;Ac;S	2	C14:0	Me	Ac	Ac	Ac	S					C59H99N5O32S	1422.60666377	512.358179505	715.43755202	918.516924535
1732265	PD5;C14:0;Me;Fuc	2	C14:0	Me				Fuc					C59H103N5O30	1362.676063486	386.326485456	589.405857971	792.485230486
1732267	PD5;C14:0;Me;Cb;Fuc	2	C14:0	Me	Cb			Fuc					C60H104N6O31	1405.681877141	429.332299111	632.411671626	835.491044141
1732269	PD5;C14:0;Me;Ac;Fuc	2	C14:0	Me	Ac			Fuc					C61H105N5O31	1404.686628169	428.337050139	631.416422654	834.495795169
1732271	PD5;C14:0;Me;Cb;Fuc	2	C14:0	Me		Cb		Fuc					C60H104N6O31	1405.681877141	429.332299111	632.411671626	835.491044141
1732273	PD5;C14:0;Me;Cb;Cb;Fuc	2	C14:0	Me	Cb	Cb		Fuc					C61H105N7O32	1448.687690796	472.338112766	675.417485281	878.496857796
1732275	PD5;C14:0;Me;Ac;Cb;Fuc	2	C14:0	Me	Ac	Cb		Fuc					C62H106N6O32	1447.692441824	471.342863794	674.422236309	877.501608824
1732277	PD5;C14:0;Me;Ac;Fuc	2	C14:0	Me		Ac		Fuc					C61H105N5O31	1404.686628169	428.337050139	631.416422654	834.495795169
1732279	PD5;C14:0;Me;Cb;Ac;Fuc	2	C14:0	Me	Cb	Ac		Fuc					C62H106N6O32	1447.692441824	471.342863794	674.422236309	877.501608824
1732281	PD5;C14:0;Me;Ac;Ac;Fuc	2	C14:0	Me	Ac	Ac		Fuc					C63H107N5O32	1446.697192852	470.347614822	673.426987337	876.506359852
1732283	PD5;C14:0;Me;Cb;Fuc	2	C14:0	Me			Cb	Fuc					C60H104N6O31	1405.681877141	429.332299111	632.411671626	835.491044141
1732285	PD5;C14:0;Me;Cb;Cb;Fuc	2	C14:0	Me	Cb		Cb	Fuc					C61H105N7O32	1448.687690796	472.338112766	675.417485281	878.496857796
1732287	PD5;C14:0;Me;Ac;Cb;Fuc	2	C14:0	Me	Ac		Cb	Fuc					C62H106N6O32	1447.692441824	471.342863794	674.422236309	877.501608824
1732289	PD5;C14:0;Me;Cb;Cb;Fuc	2	C14:0	Me		Cb	Cb	Fuc					C61H105N7O32	1448.687690796	472.338112766	675.417485281	878.496857796
1732291	PD5;C14:0;Me;Cb;Cb;Cb;Fuc	2	C14:0	Me	Cb	Cb	Cb	Fuc					C62H106N8O33	1491.693504451	515.343926421	718.423298936	921.502671451
1732293	PD5;C14:0;Me;Ac;Cb;Cb;Fuc	2	C14:0	Me	Ac	Cb	Cb	Fuc					C63H107N7O33	1490.698255479	514.348677449	717.428049964	920.507422479
1732295	PD5;C14:0;Me;Ac;Cb;Fuc	2	C14:0	Me		Ac	Cb	Fuc					C62H106N6O32	1447.692441824	471.342863794	674.422236309	877.501608824
1732297	PD5;C14:0;Me;Cb;Ac;Cb;Fuc	2	C14:0	Me	Cb	Ac	Cb	Fuc					C63H107N7O33	1490.698255479	514.348677449	717.428049964	920.507422479
1732299	PD5;C14:0;Me;Ac;Ac;Cb;Fuc	2	C14:0	Me	Ac	Ac	Cb	Fuc					C64H108N6O33	1489.703006507	513.353428477	716.432800992	919.512173507
1732301	PD5;C14:0;Me;Ac;Fuc	2	C14:0	Me			Ac	Fuc					C61H105N5O31	1404.686628169	428.337050139	631.416422654	834.495795169
1732303	PD5;C14:0;Me;Cb;Ac;Fuc	2	C14:0	Me	Cb		Ac	Fuc					C62H106N6O32	1447.692441824	471.342863794	674.422236309	877.501608824
1732305	PD5;C14:0;Me;Ac;Ac;Fuc	2	C14:0	Me	Ac		Ac	Fuc					C63H107N5O32	1446.697192852	470.347614822	673.426987337	876.506359852
1732307	PD5;C14:0;Me;Cb;Ac;Fuc	2	C14:0	Me		Cb	Ac	Fuc					C62H106N6O32	1447.692441824	471.342863794	674.422236309	877.501608824
1732309	PD5;C14:0;Me;Cb;Cb;Ac;Fuc	2	C14:0	Me	Cb	Cb	Ac	Fuc					C63H107N7O33	1490.698255479	514.348677449	717.428049964	920.507422479
1732311	PD5;C14:0;Me;Ac;Cb;Ac;Fuc	2	C14:0	Me	Ac	Cb	Ac	Fuc					C64H108N6O33	1489.703006507	513.353428477	716.432800992	919.512173507
1732313	PD5;C14:0;Me;Ac;Ac;Fuc	2	C14:0	Me		Ac	Ac	Fuc					C63H107N5O32	1446.697192852	470.347614822	673.426987337	876.506359852
1732315	PD5;C14:0;Me;Cb;Ac;Ac;Fuc	2	C14:0	Me	Cb	Ac	Ac	Fuc					C64H108N6O33	1489.703006507	513.353428477	716.432800992	919.512173507
1732317	PD5;C14:0;Me;Ac;Ac;Ac;Fuc	2	C14:0	Me	Ac	Ac	Ac	Fuc					C65H109N5O33	1488.707757535	512.358179505	715.43755202	918.516924535
1732319	PD5;C14:0;Me;MeFuc	2	C14:0	Me				MeFuc					C60H105N5O30	1376.69171355	386.326485456	589.405857971	792.485230486
1732321	PD5;C14:0;Me;Cb;MeFuc	2	C14:0	Me	Cb			MeFuc					C61H106N6O31	1419.697527205	429.332299111	632.411671626	835.491044141
1732323	PD5;C14:0;Me;Ac;MeFuc	2	C14:0	Me	Ac			MeFuc					C62H107N5O31	1418.702278233	428.337050139	631.416422654	834.495795169
1732325	PD5;C14:0;Me;Cb;MeFuc	2	C14:0	Me		Cb		MeFuc					C61H106N6O31	1419.697527205	429.332299111	632.411671626	835.491044141
1732327	PD5;C14:0;Me;Cb;Cb;MeFuc	2	C14:0	Me	Cb	Cb		MeFuc					C62H107N7O32	1462.70334086	472.338112766	675.417485281	878.496857796
1732329	PD5;C14:0;Me;Ac;Cb;MeFuc	2	C14:0	Me	Ac	Cb		MeFuc					C63H108N6O32	1461.708091888	471.342863794	674.422236309	877.501608824
1732331	PD5;C14:0;Me;Ac;MeFuc	2	C14:0	Me		Ac		MeFuc					C62H107N5O31	1418.702278233	428.337050139	631.416422654	834.495795169
1732333	PD5;C14:0;Me;Cb;Ac;MeFuc	2	C14:0	Me	Cb	Ac		MeFuc					C63H108N6O32	1461.708091888	471.342863794	674.422236309	877.501608824
1732335	PD5;C14:0;Me;Ac;Ac;MeFuc	2	C14:0	Me	Ac	Ac		MeFuc					C64H109N5O32	1460.712842916	470.347614822	673.426987337	876.506359852
1732337	PD5;C14:0;Me;Cb;MeFuc	2	C14:0	Me			Cb	MeFuc					C61H106N6O31	1419.697527205	429.332299111	632.411671626	835.491044141
1732339	PD5;C14:0;Me;Cb;Cb;MeFuc	2	C14:0	Me	Cb		Cb	MeFuc					C62H107N7O32	1462.70334086	472.338112766	675.417485281	878.496857796
1732341	PD5;C14:0;Me;Ac;Cb;MeFuc	2	C14:0	Me	Ac		Cb	MeFuc					C63H108N6O32	1461.708091888	471.342863794	674.422236309	877.501608824
1732343	PD5;C14:0;Me;Cb;Cb;MeFuc	2	C14:0	Me		Cb	Cb	MeFuc					C62H107N7O32	1462.70334086	472.338112766	675.417485281	878.496857796
1732345	PD5;C14:0;Me;Cb;Cb;Cb;MeFuc	2	C14:0	Me	Cb	Cb	Cb	MeFuc					C63H108N8O33	1505.709154515	515.343926421	718.423298936	921.502671451
1732347	PD5;C14:0;Me;Ac;Cb;Cb;MeFuc	2	C14:0	Me	Ac	Cb	Cb	MeFuc					C64H109N7O33	1504.713905543	514.348677449	717.428049964	920.507422479
1732349	PD5;C14:0;Me;Ac;Cb;MeFuc	2	C14:0	Me		Ac	Cb	MeFuc					C63H108N6O32	1461.708091888	471.342863794	674.422236309	877.501608824
1732351	PD5;C14:0;Me;Cb;Ac;Cb;MeFuc	2	C14:0	Me	Cb	Ac	Cb	MeFuc					C64H109N7O33	1504.713905543	514.348677449	717.428049964	920.507422479
1732353	PD5;C14:0;Me;Ac;Ac;Cb;MeFuc	2	C14:0	Me	Ac	Ac	Cb	MeFuc					C65H110N6O33	1503.718656571	513.353428477	716.432800992	919.512173507
1732355	PD5;C14:0;Me;Ac;MeFuc	2	C14:0	Me			Ac	MeFuc					C62H107N5O31	1418.702278233	428.337050139	631.416422654	834.495795169
1732357	PD5;C14:0;Me;Cb;Ac;MeFuc	2	C14:0	Me	Cb		Ac	MeFuc					C63H108N6O32	1461.708091888	471.342863794	674.422236309	877.501608824
1732359	PD5;C14:0;Me;Ac;Ac;MeFuc	2	C14:0	Me	Ac		Ac	MeFuc					C64H109N5O32	1460.712842916	470.347614822	673.426987337	876.506359852
1732361	PD5;C14:0;Me;Cb;Ac;MeFuc	2	C14:0	Me		Cb	Ac	MeFuc					C63H108N6O32	1461.708091888	471.342863794	674.422236309	877.501608824
1732363	PD5;C14:0;Me;Cb;Cb;Ac;MeFuc	2	C14:0	Me	Cb	Cb	Ac	MeFuc					C64H109N7O33	1504.713905543	514.348677449	717.428049964	920.507422479
1732365	PD5;C14:0;Me;Ac;Cb;Ac;MeFuc	2	C14:0	Me	Ac	Cb	Ac	MeFuc					C65H110N6O33	1503.718656571	513.353428477	716.432800992	919.512173507
1732367	PD5;C14:0;Me;Ac;Ac;MeFuc	2	C14:0	Me		Ac	Ac	MeFuc					C64H109N5O32	1460.712842916	470.347614822	673.426987337	876.506359852
1732369	PD5;C14:0;Me;Cb;Ac;Ac;MeFuc	2	C14:0	Me	Cb	Ac	Ac	MeFuc					C65H110N6O33	1503.718656571	513.353428477	716.432800992	919.512173507
1732371	PD5;C14:0;Me;Ac;Ac;Ac;MeFuc	2	C14:0	Me	Ac	Ac	Ac	MeFuc					C66H111N5O33	1502.723407599	512.358179505	715.43755202	918.516924535
1732373	PD5;C14:0;Me;Ara	2	C14:0	Me				Ara					C58H101N5O30	1348.660413422	386.326485456	589.405857971	792.485230486
1732375	PD5;C14:0;Me;Cb;Ara	2	C14:0	Me	Cb			Ara					C59H102N6O31	1391.666227077	429.332299111	632.411671626	835.491044141
1732377	PD5;C14:0;Me;Ac;Ara	2	C14:0	Me	Ac			Ara					C60H103N5O31	1390.670978105	428.337050139	631.416422654	834.495795169
1732379	PD5;C14:0;Me;Cb;Ara	2	C14:0	Me		Cb		Ara					C59H102N6O31	1391.666227077	429.332299111	632.411671626	835.491044141
1732381	PD5;C14:0;Me;Cb;Cb;Ara	2	C14:0	Me	Cb	Cb		Ara					C60H103N7O32	1434.672040732	472.338112766	675.417485281	878.496857796
1732383	PD5;C14:0;Me;Ac;Cb;Ara	2	C14:0	Me	Ac	Cb		Ara					C61H104N6O32	1433.67679176	471.342863794	674.422236309	877.501608824
1732385	PD5;C14:0;Me;Ac;Ara	2	C14:0	Me		Ac		Ara					C60H103N5O31	1390.670978105	428.337050139	631.416422654	834.495795169
1732387	PD5;C14:0;Me;Cb;Ac;Ara	2	C14:0	Me	Cb	Ac		Ara					C61H104N6O32	1433.67679176	471.342863794	674.422236309	877.501608824
1732389	PD5;C14:0;Me;Ac;Ac;Ara	2	C14:0	Me	Ac	Ac		Ara					C62H105N5O32	1432.681542788	470.347614822	673.426987337	876.506359852
1732391	PD5;C14:0;Me;Cb;Ara	2	C14:0	Me			Cb	Ara					C59H102N6O31	1391.666227077	429.332299111	632.411671626	835.491044141
1732393	PD5;C14:0;Me;Cb;Cb;Ara	2	C14:0	Me	Cb		Cb	Ara					C60H103N7O32	1434.672040732	472.338112766	675.417485281	878.496857796
1732395	PD5;C14:0;Me;Ac;Cb;Ara	2	C14:0	Me	Ac		Cb	Ara					C61H104N6O32	1433.67679176	471.342863794	674.422236309	877.501608824
1732397	PD5;C14:0;Me;Cb;Cb;Ara	2	C14:0	Me		Cb	Cb	Ara					C60H103N7O32	1434.672040732	472.338112766	675.417485281	878.496857796
1732399	PD5;C14:0;Me;Cb;Cb;Cb;Ara	2	C14:0	Me	Cb	Cb	Cb	Ara					C61H104N8O33	1477.677854387	515.343926421	718.423298936	921.502671451
1732401	PD5;C14:0;Me;Ac;Cb;Cb;Ara	2	C14:0	Me	Ac	Cb	Cb	Ara					C62H105N7O33	1476.682605415	514.348677449	717.428049964	920.507422479
1732403	PD5;C14:0;Me;Ac;Cb;Ara	2	C14:0	Me		Ac	Cb	Ara					C61H104N6O32	1433.67679176	471.342863794	674.422236309	877.501608824
1732405	PD5;C14:0;Me;Cb;Ac;Cb;Ara	2	C14:0	Me	Cb	Ac	Cb	Ara					C62H105N7O33	1476.682605415	514.348677449	717.428049964	920.507422479
1732407	PD5;C14:0;Me;Ac;Ac;Cb;Ara	2	C14:0	Me	Ac	Ac	Cb	Ara					C63H106N6O33	1475.687356443	513.353428477	716.432800992	919.512173507
1732409	PD5;C14:0;Me;Ac;Ara	2	C14:0	Me			Ac	Ara					C60H103N5O31	1390.670978105	428.337050139	631.416422654	834.495795169
1732411	PD5;C14:0;Me;Cb;Ac;Ara	2	C14:0	Me	Cb		Ac	Ara					C61H104N6O32	1433.67679176	471.342863794	674.422236309	877.501608824
1732413	PD5;C14:0;Me;Ac;Ac;Ara	2	C14:0	Me	Ac		Ac	Ara					C62H105N5O32	1432.681542788	470.347614822	673.426987337	876.506359852
1732415	PD5;C14:0;Me;Cb;Ac;Ara	2	C14:0	Me		Cb	Ac	Ara					C61H104N6O32	1433.67679176	471.342863794	674.422236309	877.501608824
1732417	PD5;C14:0;Me;Cb;Cb;Ac;Ara	2	C14:0	Me	Cb	Cb	Ac	Ara					C62H105N7O33	1476.682605415	514.348677449	717.428049964	920.507422479
1732419	PD5;C14:0;Me;Ac;Cb;Ac;Ara	2	C14:0	Me	Ac	Cb	Ac	Ara					C63H106N6O33	1475.687356443	513.353428477	716.432800992	919.512173507
1732421	PD5;C14:0;Me;Ac;Ac;Ara	2	C14:0	Me		Ac	Ac	Ara					C62H105N5O32	1432.681542788	470.347614822	673.426987337	876.506359852
1732423	PD5;C14:0;Me;Cb;Ac;Ac;Ara	2	C14:0	Me	Cb	Ac	Ac	Ara					C63H106N6O33	1475.687356443	513.353428477	716.432800992	919.512173507
1732425	PD5;C14:0;Me;Ac;Ac;Ac;Ara	2	C14:0	Me	Ac	Ac	Ac	Ara					C64H107N5O33	1474.692107471	512.358179505	715.43755202	918.516924535
1732427	PD5;C14:0;Me;S-MeFuc	2	C14:0	Me				S-MeFuc					C60H105N5O33S	1456.648528581	386.326485456	589.405857971	792.485230486
1732429	PD5;C14:0;Me;Cb;S-MeFuc	2	C14:0	Me	Cb			S-MeFuc					C61H106N6O34S	1499.654342236	429.332299111	632.411671626	835.491044141
1732431	PD5;C14:0;Me;Ac;S-MeFuc	2	C14:0	Me	Ac			S-MeFuc					C62H107N5O34S	1498.659093264	428.337050139	631.416422654	834.495795169
1732433	PD5;C14:0;Me;Cb;S-MeFuc	2	C14:0	Me		Cb		S-MeFuc					C61H106N6O34S	1499.654342236	429.332299111	632.411671626	835.491044141
1732435	PD5;C14:0;Me;Cb;Cb;S-MeFuc	2	C14:0	Me	Cb	Cb		S-MeFuc					C62H107N7O35S	1542.660155891	472.338112766	675.417485281	878.496857796
1732437	PD5;C14:0;Me;Ac;Cb;S-MeFuc	2	C14:0	Me	Ac	Cb		S-MeFuc					C63H108N6O35S	1541.664906919	471.342863794	674.422236309	877.501608824
1732439	PD5;C14:0;Me;Ac;S-MeFuc	2	C14:0	Me		Ac		S-MeFuc					C62H107N5O34S	1498.659093264	428.337050139	631.416422654	834.495795169
1732441	PD5;C14:0;Me;Cb;Ac;S-MeFuc	2	C14:0	Me	Cb	Ac		S-MeFuc					C63H108N6O35S	1541.664906919	471.342863794	674.422236309	877.501608824
1732443	PD5;C14:0;Me;Ac;Ac;S-MeFuc	2	C14:0	Me	Ac	Ac		S-MeFuc					C64H109N5O35S	1540.669657947	470.347614822	673.426987337	876.506359852
1732445	PD5;C14:0;Me;Cb;S-MeFuc	2	C14:0	Me			Cb	S-MeFuc					C61H106N6O34S	1499.654342236	429.332299111	632.411671626	835.491044141
1732447	PD5;C14:0;Me;Cb;Cb;S-MeFuc	2	C14:0	Me	Cb		Cb	S-MeFuc					C62H107N7O35S	1542.660155891	472.338112766	675.417485281	878.496857796
1732449	PD5;C14:0;Me;Ac;Cb;S-MeFuc	2	C14:0	Me	Ac		Cb	S-MeFuc					C63H108N6O35S	1541.664906919	471.342863794	674.422236309	877.501608824
1732451	PD5;C14:0;Me;Cb;Cb;S-MeFuc	2	C14:0	Me		Cb	Cb	S-MeFuc					C62H107N7O35S	1542.660155891	472.338112766	675.417485281	878.496857796
1732453	PD5;C14:0;Me;Cb;Cb;Cb;S-MeFuc	2	C14:0	Me	Cb	Cb	Cb	S-MeFuc					C63H108N8O36S	1585.665969546	515.343926421	718.423298936	921.502671451
1732455	PD5;C14:0;Me;Ac;Cb;Cb;S-MeFuc	2	C14:0	Me	Ac	Cb	Cb	S-MeFuc					C64H109N7O36S	1584.670720574	514.348677449	717.428049964	920.507422479
1732457	PD5;C14:0;Me;Ac;Cb;S-MeFuc	2	C14:0	Me		Ac	Cb	S-MeFuc					C63H108N6O35S	1541.664906919	471.342863794	674.422236309	877.501608824
1732459	PD5;C14:0;Me;Cb;Ac;Cb;S-MeFuc	2	C14:0	Me	Cb	Ac	Cb	S-MeFuc					C64H109N7O36S	1584.670720574	514.348677449	717.428049964	920.507422479
1732461	PD5;C14:0;Me;Ac;Ac;Cb;S-MeFuc	2	C14:0	Me	Ac	Ac	Cb	S-MeFuc					C65H110N6O36S	1583.675471602	513.353428477	716.432800992	919.512173507
1732463	PD5;C14:0;Me;Ac;S-MeFuc	2	C14:0	Me			Ac	S-MeFuc					C62H107N5O34S	1498.659093264	428.337050139	631.416422654	834.495795169
1732465	PD5;C14:0;Me;Cb;Ac;S-MeFuc	2	C14:0	Me	Cb		Ac	S-MeFuc					C63H108N6O35S	1541.664906919	471.342863794	674.422236309	877.501608824
1732467	PD5;C14:0;Me;Ac;Ac;S-MeFuc	2	C14:0	Me	Ac		Ac	S-MeFuc					C64H109N5O35S	1540.669657947	470.347614822	673.426987337	876.506359852
1732469	PD5;C14:0;Me;Cb;Ac;S-MeFuc	2	C14:0	Me		Cb	Ac	S-MeFuc					C63H108N6O35S	1541.664906919	471.342863794	674.422236309	877.501608824
1732471	PD5;C14:0;Me;Cb;Cb;Ac;S-MeFuc	2	C14:0	Me	Cb	Cb	Ac	S-MeFuc					C64H109N7O36S	1584.670720574	514.348677449	717.428049964	920.507422479
1732473	PD5;C14:0;Me;Ac;Cb;Ac;S-MeFuc	2	C14:0	Me	Ac	Cb	Ac	S-MeFuc					C65H110N6O36S	1583.675471602	513.353428477	716.432800992	919.512173507
1732475	PD5;C14:0;Me;Ac;Ac;S-MeFuc	2	C14:0	Me		Ac	Ac	S-MeFuc					C64H109N5O35S	1540.669657947	470.347614822	673.426987337	876.506359852
1732477	PD5;C14:0;Me;Cb;Ac;Ac;S-MeFuc	2	C14:0	Me	Cb	Ac	Ac	S-MeFuc					C65H110N6O36S	1583.675471602	513.353428477	716.432800992	919.512173507
1732479	PD5;C14:0;Me;Ac;Ac;Ac;S-MeFuc	2	C14:0	Me	Ac	Ac	Ac	S-MeFuc					C66H111N5O36S	1582.68022263	512.358179505	715.43755202	918.516924535
1732481	PD5;C14:0;Me;Ac-Fuc	2	C14:0	Me				Ac-Fuc					C61H105N5O31	1404.686628169	386.326485456	589.405857971	792.485230486
1732483	PD5;C14:0;Me;Cb;Ac-Fuc	2	C14:0	Me	Cb			Ac-Fuc					C62H106N6O32	1447.692441824	429.332299111	632.411671626	835.491044141
1732485	PD5;C14:0;Me;Ac;Ac-Fuc	2	C14:0	Me	Ac			Ac-Fuc					C63H107N5O32	1446.697192852	428.337050139	631.416422654	834.495795169
1732487	PD5;C14:0;Me;Cb;Ac-Fuc	2	C14:0	Me		Cb		Ac-Fuc					C62H106N6O32	1447.692441824	429.332299111	632.411671626	835.491044141
1732489	PD5;C14:0;Me;Cb;Cb;Ac-Fuc	2	C14:0	Me	Cb	Cb		Ac-Fuc					C63H107N7O33	1490.698255479	472.338112766	675.417485281	878.496857796
1732491	PD5;C14:0;Me;Ac;Cb;Ac-Fuc	2	C14:0	Me	Ac	Cb		Ac-Fuc					C64H108N6O33	1489.703006507	471.342863794	674.422236309	877.501608824
1732493	PD5;C14:0;Me;Ac;Ac-Fuc	2	C14:0	Me		Ac		Ac-Fuc					C63H107N5O32	1446.697192852	428.337050139	631.416422654	834.495795169
1732495	PD5;C14:0;Me;Cb;Ac;Ac-Fuc	2	C14:0	Me	Cb	Ac		Ac-Fuc					C64H108N6O33	1489.703006507	471.342863794	674.422236309	877.501608824
1732497	PD5;C14:0;Me;Ac;Ac;Ac-Fuc	2	C14:0	Me	Ac	Ac		Ac-Fuc					C65H109N5O33	1488.707757535	470.347614822	673.426987337	876.506359852
1732499	PD5;C14:0;Me;Cb;Ac-Fuc	2	C14:0	Me			Cb	Ac-Fuc					C62H106N6O32	1447.692441824	429.332299111	632.411671626	835.491044141
1732501	PD5;C14:0;Me;Cb;Cb;Ac-Fuc	2	C14:0	Me	Cb		Cb	Ac-Fuc					C63H107N7O33	1490.698255479	472.338112766	675.417485281	878.496857796
1732503	PD5;C14:0;Me;Ac;Cb;Ac-Fuc	2	C14:0	Me	Ac		Cb	Ac-Fuc					C64H108N6O33	1489.703006507	471.342863794	674.422236309	877.501608824
1732505	PD5;C14:0;Me;Cb;Cb;Ac-Fuc	2	C14:0	Me		Cb	Cb	Ac-Fuc					C63H107N7O33	1490.698255479	472.338112766	675.417485281	878.496857796
1732507	PD5;C14:0;Me;Cb;Cb;Cb;Ac-Fuc	2	C14:0	Me	Cb	Cb	Cb	Ac-Fuc					C64H108N8O34	1533.704069134	515.343926421	718.423298936	921.502671451
1732509	PD5;C14:0;Me;Ac;Cb;Cb;Ac-Fuc	2	C14:0	Me	Ac	Cb	Cb	Ac-Fuc					C65H109N7O34	1532.708820162	514.348677449	717.428049964	920.507422479
1732511	PD5;C14:0;Me;Ac;Cb;Ac-Fuc	2	C14:0	Me		Ac	Cb	Ac-Fuc					C64H108N6O33	1489.703006507	471.342863794	674.422236309	877.501608824
1732513	PD5;C14:0;Me;Cb;Ac;Cb;Ac-Fuc	2	C14:0	Me	Cb	Ac	Cb	Ac-Fuc					C65H109N7O34	1532.708820162	514.348677449	717.428049964	920.507422479
1732515	PD5;C14:0;Me;Ac;Ac;Cb;Ac-Fuc	2	C14:0	Me	Ac	Ac	Cb	Ac-Fuc					C66H110N6O34	1531.71357119	513.353428477	716.432800992	919.512173507
1732517	PD5;C14:0;Me;Ac;Ac-Fuc	2	C14:0	Me			Ac	Ac-Fuc					C63H107N5O32	1446.697192852	428.337050139	631.416422654	834.495795169
1732519	PD5;C14:0;Me;Cb;Ac;Ac-Fuc	2	C14:0	Me	Cb		Ac	Ac-Fuc					C64H108N6O33	1489.703006507	471.342863794	674.422236309	877.501608824
1732521	PD5;C14:0;Me;Ac;Ac;Ac-Fuc	2	C14:0	Me	Ac		Ac	Ac-Fuc					C65H109N5O33	1488.707757535	470.347614822	673.426987337	876.506359852
1732523	PD5;C14:0;Me;Cb;Ac;Ac-Fuc	2	C14:0	Me		Cb	Ac	Ac-Fuc					C64H108N6O33	1489.703006507	471.342863794	674.422236309	877.501608824
1732525	PD5;C14:0;Me;Cb;Cb;Ac;Ac-Fuc	2	C14:0	Me	Cb	Cb	Ac	Ac-Fuc					C65H109N7O34	1532.708820162	514.348677449	717.428049964	920.507422479
1732527	PD5;C14:0;Me;Ac;Cb;Ac;Ac-Fuc	2	C14:0	Me	Ac	Cb	Ac	Ac-Fuc					C66H110N6O34	1531.71357119	513.353428477	716.432800992	919.512173507
1732529	PD5;C14:0;Me;Ac;Ac;Ac-Fuc	2	C14:0	Me		Ac	Ac	Ac-Fuc					C65H109N5O33	1488.707757535	470.347614822	673.426987337	876.506359852
1732531	PD5;C14:0;Me;Cb;Ac;Ac;Ac-Fuc	2	C14:0	Me	Cb	Ac	Ac	Ac-Fuc					C66H110N6O34	1531.71357119	513.353428477	716.432800992	919.512173507
1732533	PD5;C14:0;Me;Ac;Ac;Ac;Ac-Fuc	2	C14:0	Me	Ac	Ac	Ac	Ac-Fuc					C67H111N5O34	1530.718322218	512.358179505	715.43755202	918.516924535
1732535	PD5;C14:0;Me;Ac-MeFuc	2	C14:0	Me				Ac-MeFuc					C62H107N5O31	1418.702278233	386.326485456	589.405857971	792.485230486
1732537	PD5;C14:0;Me;Cb;Ac-MeFuc	2	C14:0	Me	Cb			Ac-MeFuc					C63H108N6O32	1461.708091888	429.332299111	632.411671626	835.491044141
1732539	PD5;C14:0;Me;Ac;Ac-MeFuc	2	C14:0	Me	Ac			Ac-MeFuc					C64H109N5O32	1460.712842916	428.337050139	631.416422654	834.495795169
1732541	PD5;C14:0;Me;Cb;Ac-MeFuc	2	C14:0	Me		Cb		Ac-MeFuc					C63H108N6O32	1461.708091888	429.332299111	632.411671626	835.491044141
1732543	PD5;C14:0;Me;Cb;Cb;Ac-MeFuc	2	C14:0	Me	Cb	Cb		Ac-MeFuc					C64H109N7O33	1504.713905543	472.338112766	675.417485281	878.496857796
1732545	PD5;C14:0;Me;Ac;Cb;Ac-MeFuc	2	C14:0	Me	Ac	Cb		Ac-MeFuc					C65H110N6O33	1503.718656571	471.342863794	674.422236309	877.501608824
1732547	PD5;C14:0;Me;Ac;Ac-MeFuc	2	C14:0	Me		Ac		Ac-MeFuc					C64H109N5O32	1460.712842916	428.337050139	631.416422654	834.495795169
1732549	PD5;C14:0;Me;Cb;Ac;Ac-MeFuc	2	C14:0	Me	Cb	Ac		Ac-MeFuc					C65H110N6O33	1503.718656571	471.342863794	674.422236309	877.501608824
1732551	PD5;C14:0;Me;Ac;Ac;Ac-MeFuc	2	C14:0	Me	Ac	Ac		Ac-MeFuc					C66H111N5O33	1502.723407599	470.347614822	673.426987337	876.506359852
1732553	PD5;C14:0;Me;Cb;Ac-MeFuc	2	C14:0	Me			Cb	Ac-MeFuc					C63H108N6O32	1461.708091888	429.332299111	632.411671626	835.491044141
1732555	PD5;C14:0;Me;Cb;Cb;Ac-MeFuc	2	C14:0	Me	Cb		Cb	Ac-MeFuc					C64H109N7O33	1504.713905543	472.338112766	675.417485281	878.496857796
1732557	PD5;C14:0;Me;Ac;Cb;Ac-MeFuc	2	C14:0	Me	Ac		Cb	Ac-MeFuc					C65H110N6O33	1503.718656571	471.342863794	674.422236309	877.501608824
1732559	PD5;C14:0;Me;Cb;Cb;Ac-MeFuc	2	C14:0	Me		Cb	Cb	Ac-MeFuc					C64H109N7O33	1504.713905543	472.338112766	675.417485281	878.496857796
1732561	PD5;C14:0;Me;Cb;Cb;Cb;Ac-MeFuc	2	C14:0	Me	Cb	Cb	Cb	Ac-MeFuc					C65H110N8O34	1547.719719198	515.343926421	718.423298936	921.502671451
1732563	PD5;C14:0;Me;Ac;Cb;Cb;Ac-MeFuc	2	C14:0	Me	Ac	Cb	Cb	Ac-MeFuc					C66H111N7O34	1546.724470226	514.348677449	717.428049964	920.507422479
1732565	PD5;C14:0;Me;Ac;Cb;Ac-MeFuc	2	C14:0	Me		Ac	Cb	Ac-MeFuc					C65H110N6O33	1503.718656571	471.342863794	674.422236309	877.501608824
1732567	PD5;C14:0;Me;Cb;Ac;Cb;Ac-MeFuc	2	C14:0	Me	Cb	Ac	Cb	Ac-MeFuc					C66H111N7O34	1546.724470226	514.348677449	717.428049964	920.507422479
1732569	PD5;C14:0;Me;Ac;Ac;Cb;Ac-MeFuc	2	C14:0	Me	Ac	Ac	Cb	Ac-MeFuc					C67H112N6O34	1545.729221254	513.353428477	716.432800992	919.512173507
1732571	PD5;C14:0;Me;Ac;Ac-MeFuc	2	C14:0	Me			Ac	Ac-MeFuc					C64H109N5O32	1460.712842916	428.337050139	631.416422654	834.495795169
1732573	PD5;C14:0;Me;Cb;Ac;Ac-MeFuc	2	C14:0	Me	Cb		Ac	Ac-MeFuc					C65H110N6O33	1503.718656571	471.342863794	674.422236309	877.501608824
1732575	PD5;C14:0;Me;Ac;Ac;Ac-MeFuc	2	C14:0	Me	Ac		Ac	Ac-MeFuc					C66H111N5O33	1502.723407599	470.347614822	673.426987337	876.506359852
1732577	PD5;C14:0;Me;Cb;Ac;Ac-MeFuc	2	C14:0	Me		Cb	Ac	Ac-MeFuc					C65H110N6O33	1503.718656571	471.342863794	674.422236309	877.501608824
1732579	PD5;C14:0;Me;Cb;Cb;Ac;Ac-MeFuc	2	C14:0	Me	Cb	Cb	Ac	Ac-MeFuc					C66H111N7O34	1546.724470226	514.348677449	717.428049964	920.507422479
1732581	PD5;C14:0;Me;Ac;Cb;Ac;Ac-MeFuc	2	C14:0	Me	Ac	Cb	Ac	Ac-MeFuc					C67H112N6O34	1545.729221254	513.353428477	716.432800992	919.512173507
1732583	PD5;C14:0;Me;Ac;Ac;Ac-MeFuc	2	C14:0	Me		Ac	Ac	Ac-MeFuc					C66H111N5O33	1502.723407599	470.347614822	673.426987337	876.506359852
1732585	PD5;C14:0;Me;Cb;Ac;Ac;Ac-MeFuc	2	C14:0	Me	Cb	Ac	Ac	Ac-MeFuc					C67H112N6O34	1545.729221254	513.353428477	716.432800992	919.512173507
1732587	PD5;C14:0;Me;Ac;Ac;Ac;Ac-MeFuc	2	C14:0	Me	Ac	Ac	Ac	Ac-MeFuc					C68H113N5O34	1544.733972282	512.358179505	715.43755202	918.516924535
1732589	PD5;C14:0;Me;Gro	2	C14:0	Me					Gro				C56H100N5O29	1307.657673771	386.326485456	589.405857971	792.485230486
1732591	PD5;C14:0;Me;Cb;Gro	2	C14:0	Me	Cb				Gro				C57H101N6O30	1350.663487426	429.332299111	632.411671626	835.491044141
1732593	PD5;C14:0;Me;Ac;Gro	2	C14:0	Me	Ac				Gro				C58H102N5O30	1349.668238454	428.337050139	631.416422654	834.495795169
1732595	PD5;C14:0;Me;Cb;Gro	2	C14:0	Me		Cb			Gro				C57H101N6O30	1350.663487426	429.332299111	632.411671626	835.491044141
1732597	PD5;C14:0;Me;Cb;Cb;Gro	2	C14:0	Me	Cb	Cb			Gro				C58H102N7O31	1393.669301081	472.338112766	675.417485281	878.496857796
1732599	PD5;C14:0;Me;Ac;Cb;Gro	2	C14:0	Me	Ac	Cb			Gro				C59H103N6O31	1392.674052109	471.342863794	674.422236309	877.501608824
1732601	PD5;C14:0;Me;Ac;Gro	2	C14:0	Me		Ac			Gro				C58H102N5O30	1349.668238454	428.337050139	631.416422654	834.495795169
1732603	PD5;C14:0;Me;Cb;Ac;Gro	2	C14:0	Me	Cb	Ac			Gro				C59H103N6O31	1392.674052109	471.342863794	674.422236309	877.501608824
1732605	PD5;C14:0;Me;Ac;Ac;Gro	2	C14:0	Me	Ac	Ac			Gro				C60H104N5O31	1391.678803137	470.347614822	673.426987337	876.506359852
1732607	PD5;C14:0;Me;Cb;Gro	2	C14:0	Me			Cb		Gro				C57H101N6O30	1350.663487426	429.332299111	632.411671626	835.491044141
1732609	PD5;C14:0;Me;Cb;Cb;Gro	2	C14:0	Me	Cb		Cb		Gro				C58H102N7O31	1393.669301081	472.338112766	675.417485281	878.496857796
1732611	PD5;C14:0;Me;Ac;Cb;Gro	2	C14:0	Me	Ac		Cb		Gro				C59H103N6O31	1392.674052109	471.342863794	674.422236309	877.501608824
1732613	PD5;C14:0;Me;Cb;Cb;Gro	2	C14:0	Me		Cb	Cb		Gro				C58H102N7O31	1393.669301081	472.338112766	675.417485281	878.496857796
1732615	PD5;C14:0;Me;Cb;Cb;Cb;Gro	2	C14:0	Me	Cb	Cb	Cb		Gro				C59H103N8O32	1436.675114736	515.343926421	718.423298936	921.502671451
1732617	PD5;C14:0;Me;Ac;Cb;Cb;Gro	2	C14:0	Me	Ac	Cb	Cb		Gro				C60H104N7O32	1435.679865764	514.348677449	717.428049964	920.507422479
1732619	PD5;C14:0;Me;Ac;Cb;Gro	2	C14:0	Me		Ac	Cb		Gro				C59H103N6O31	1392.674052109	471.342863794	674.422236309	877.501608824
1732621	PD5;C14:0;Me;Cb;Ac;Cb;Gro	2	C14:0	Me	Cb	Ac	Cb		Gro				C60H104N7O32	1435.679865764	514.348677449	717.428049964	920.507422479
1732623	PD5;C14:0;Me;Ac;Ac;Cb;Gro	2	C14:0	Me	Ac	Ac	Cb		Gro				C61H105N6O32	1434.684616792	513.353428477	716.432800992	919.512173507
1732625	PD5;C14:0;Me;Ac;Gro	2	C14:0	Me			Ac		Gro				C58H102N5O30	1349.668238454	428.337050139	631.416422654	834.495795169
1732627	PD5;C14:0;Me;Cb;Ac;Gro	2	C14:0	Me	Cb		Ac		Gro				C59H103N6O31	1392.674052109	471.342863794	674.422236309	877.501608824
1732629	PD5;C14:0;Me;Ac;Ac;Gro	2	C14:0	Me	Ac		Ac		Gro				C60H104N5O31	1391.678803137	470.347614822	673.426987337	876.506359852
1732631	PD5;C14:0;Me;Cb;Ac;Gro	2	C14:0	Me		Cb	Ac		Gro				C59H103N6O31	1392.674052109	471.342863794	674.422236309	877.501608824
1732633	PD5;C14:0;Me;Cb;Cb;Ac;Gro	2	C14:0	Me	Cb	Cb	Ac		Gro				C60H104N7O32	1435.679865764	514.348677449	717.428049964	920.507422479
1732635	PD5;C14:0;Me;Ac;Cb;Ac;Gro	2	C14:0	Me	Ac	Cb	Ac		Gro				C61H105N6O32	1434.684616792	513.353428477	716.432800992	919.512173507
1732637	PD5;C14:0;Me;Ac;Ac;Gro	2	C14:0	Me		Ac	Ac		Gro				C60H104N5O31	1391.678803137	470.347614822	673.426987337	876.506359852
1732639	PD5;C14:0;Me;Cb;Ac;Ac;Gro	2	C14:0	Me	Cb	Ac	Ac		Gro				C61H105N6O32	1434.684616792	513.353428477	716.432800992	919.512173507
1732641	PD5;C14:0;Me;Ac;Ac;Ac;Gro	2	C14:0	Me	Ac	Ac	Ac		Gro				C62H106N5O32	1433.68936782	512.358179505	715.43755202	918.516924535
1732643	PD5;C14:0;Me;Ac;Gro	2	C14:0	Me				Ac	Gro				C58H102N5O30	1349.668238454	386.326485456	589.405857971	792.485230486
1732645	PD5;C14:0;Me;Cb;Ac;Gro	2	C14:0	Me	Cb			Ac	Gro				C59H103N6O31	1392.674052109	429.332299111	632.411671626	835.491044141
1732647	PD5;C14:0;Me;Ac;Ac;Gro	2	C14:0	Me	Ac			Ac	Gro				C60H104N5O31	1391.678803137	428.337050139	631.416422654	834.495795169
1732649	PD5;C14:0;Me;Cb;Ac;Gro	2	C14:0	Me		Cb		Ac	Gro				C59H103N6O31	1392.674052109	429.332299111	632.411671626	835.491044141
1732651	PD5;C14:0;Me;Cb;Cb;Ac;Gro	2	C14:0	Me	Cb	Cb		Ac	Gro				C60H104N7O32	1435.679865764	472.338112766	675.417485281	878.496857796
1732653	PD5;C14:0;Me;Ac;Cb;Ac;Gro	2	C14:0	Me	Ac	Cb		Ac	Gro				C61H105N6O32	1434.684616792	471.342863794	674.422236309	877.501608824
1732655	PD5;C14:0;Me;Ac;Ac;Gro	2	C14:0	Me		Ac		Ac	Gro				C60H104N5O31	1391.678803137	428.337050139	631.416422654	834.495795169
1732657	PD5;C14:0;Me;Cb;Ac;Ac;Gro	2	C14:0	Me	Cb	Ac		Ac	Gro				C61H105N6O32	1434.684616792	471.342863794	674.422236309	877.501608824
1732659	PD5;C14:0;Me;Ac;Ac;Ac;Gro	2	C14:0	Me	Ac	Ac		Ac	Gro				C62H106N5O32	1433.68936782	470.347614822	673.426987337	876.506359852
1732661	PD5;C14:0;Me;Cb;Ac;Gro	2	C14:0	Me			Cb	Ac	Gro				C59H103N6O31	1392.674052109	429.332299111	632.411671626	835.491044141
1732663	PD5;C14:0;Me;Cb;Cb;Ac;Gro	2	C14:0	Me	Cb		Cb	Ac	Gro				C60H104N7O32	1435.679865764	472.338112766	675.417485281	878.496857796
1732665	PD5;C14:0;Me;Ac;Cb;Ac;Gro	2	C14:0	Me	Ac		Cb	Ac	Gro				C61H105N6O32	1434.684616792	471.342863794	674.422236309	877.501608824
1732667	PD5;C14:0;Me;Cb;Cb;Ac;Gro	2	C14:0	Me		Cb	Cb	Ac	Gro				C60H104N7O32	1435.679865764	472.338112766	675.417485281	878.496857796
1732669	PD5;C14:0;Me;Cb;Cb;Cb;Ac;Gro	2	C14:0	Me	Cb	Cb	Cb	Ac	Gro				C61H105N8O33	1478.685679419	515.343926421	718.423298936	921.502671451
1732671	PD5;C14:0;Me;Ac;Cb;Cb;Ac;Gro	2	C14:0	Me	Ac	Cb	Cb	Ac	Gro				C62H106N7O33	1477.690430447	514.348677449	717.428049964	920.507422479
1732673	PD5;C14:0;Me;Ac;Cb;Ac;Gro	2	C14:0	Me		Ac	Cb	Ac	Gro				C61H105N6O32	1434.684616792	471.342863794	674.422236309	877.501608824
1732675	PD5;C14:0;Me;Cb;Ac;Cb;Ac;Gro	2	C14:0	Me	Cb	Ac	Cb	Ac	Gro				C62H106N7O33	1477.690430447	514.348677449	717.428049964	920.507422479
1732677	PD5;C14:0;Me;Ac;Ac;Cb;Ac;Gro	2	C14:0	Me	Ac	Ac	Cb	Ac	Gro				C63H107N6O33	1476.695181475	513.353428477	716.432800992	919.512173507
1732679	PD5;C14:0;Me;Ac;Ac;Gro	2	C14:0	Me			Ac	Ac	Gro				C60H104N5O31	1391.678803137	428.337050139	631.416422654	834.495795169
1732681	PD5;C14:0;Me;Cb;Ac;Ac;Gro	2	C14:0	Me	Cb		Ac	Ac	Gro				C61H105N6O32	1434.684616792	471.342863794	674.422236309	877.501608824
1732683	PD5;C14:0;Me;Ac;Ac;Ac;Gro	2	C14:0	Me	Ac		Ac	Ac	Gro				C62H106N5O32	1433.68936782	470.347614822	673.426987337	876.506359852
1732685	PD5;C14:0;Me;Cb;Ac;Ac;Gro	2	C14:0	Me		Cb	Ac	Ac	Gro				C61H105N6O32	1434.684616792	471.342863794	674.422236309	877.501608824
1732687	PD5;C14:0;Me;Cb;Cb;Ac;Ac;Gro	2	C14:0	Me	Cb	Cb	Ac	Ac	Gro				C62H106N7O33	1477.690430447	514.348677449	717.428049964	920.507422479
1732689	PD5;C14:0;Me;Ac;Cb;Ac;Ac;Gro	2	C14:0	Me	Ac	Cb	Ac	Ac	Gro				C63H107N6O33	1476.695181475	513.353428477	716.432800992	919.512173507
1732691	PD5;C14:0;Me;Ac;Ac;Ac;Gro	2	C14:0	Me		Ac	Ac	Ac	Gro				C62H106N5O32	1433.68936782	470.347614822	673.426987337	876.506359852
1732693	PD5;C14:0;Me;Cb;Ac;Ac;Ac;Gro	2	C14:0	Me	Cb	Ac	Ac	Ac	Gro				C63H107N6O33	1476.695181475	513.353428477	716.432800992	919.512173507
1732695	PD5;C14:0;Me;Ac;Ac;Ac;Ac;Gro	2	C14:0	Me	Ac	Ac	Ac	Ac	Gro				C64H108N5O33	1475.699932503	512.358179505	715.43755202	918.516924535
1732697	PD5;C14:0;Me;S;Gro	2	C14:0	Me				S	Gro				C56H100N5O32S	1387.614488802	386.326485456	589.405857971	792.485230486
1732699	PD5;C14:0;Me;Cb;S;Gro	2	C14:0	Me	Cb			S	Gro				C57H101N6O33S	1430.620302457	429.332299111	632.411671626	835.491044141
1732701	PD5;C14:0;Me;Ac;S;Gro	2	C14:0	Me	Ac			S	Gro				C58H102N5O33S	1429.625053485	428.337050139	631.416422654	834.495795169
1732703	PD5;C14:0;Me;Cb;S;Gro	2	C14:0	Me		Cb		S	Gro				C57H101N6O33S	1430.620302457	429.332299111	632.411671626	835.491044141
1732705	PD5;C14:0;Me;Cb;Cb;S;Gro	2	C14:0	Me	Cb	Cb		S	Gro				C58H102N7O34S	1473.626116112	472.338112766	675.417485281	878.496857796
1732707	PD5;C14:0;Me;Ac;Cb;S;Gro	2	C14:0	Me	Ac	Cb		S	Gro				C59H103N6O34S	1472.63086714	471.342863794	674.422236309	877.501608824
1732709	PD5;C14:0;Me;Ac;S;Gro	2	C14:0	Me		Ac		S	Gro				C58H102N5O33S	1429.625053485	428.337050139	631.416422654	834.495795169
1732711	PD5;C14:0;Me;Cb;Ac;S;Gro	2	C14:0	Me	Cb	Ac		S	Gro				C59H103N6O34S	1472.63086714	471.342863794	674.422236309	877.501608824
1732713	PD5;C14:0;Me;Ac;Ac;S;Gro	2	C14:0	Me	Ac	Ac		S	Gro				C60H104N5O34S	1471.635618168	470.347614822	673.426987337	876.506359852
1732715	PD5;C14:0;Me;Cb;S;Gro	2	C14:0	Me			Cb	S	Gro				C57H101N6O33S	1430.620302457	429.332299111	632.411671626	835.491044141
1732717	PD5;C14:0;Me;Cb;Cb;S;Gro	2	C14:0	Me	Cb		Cb	S	Gro				C58H102N7O34S	1473.626116112	472.338112766	675.417485281	878.496857796
1732719	PD5;C14:0;Me;Ac;Cb;S;Gro	2	C14:0	Me	Ac		Cb	S	Gro				C59H103N6O34S	1472.63086714	471.342863794	674.422236309	877.501608824
1732721	PD5;C14:0;Me;Cb;Cb;S;Gro	2	C14:0	Me		Cb	Cb	S	Gro				C58H102N7O34S	1473.626116112	472.338112766	675.417485281	878.496857796
1732723	PD5;C14:0;Me;Cb;Cb;Cb;S;Gro	2	C14:0	Me	Cb	Cb	Cb	S	Gro				C59H103N8O35S	1516.631929767	515.343926421	718.423298936	921.502671451
1732725	PD5;C14:0;Me;Ac;Cb;Cb;S;Gro	2	C14:0	Me	Ac	Cb	Cb	S	Gro				C60H104N7O35S	1515.636680795	514.348677449	717.428049964	920.507422479
1732727	PD5;C14:0;Me;Ac;Cb;S;Gro	2	C14:0	Me		Ac	Cb	S	Gro				C59H103N6O34S	1472.63086714	471.342863794	674.422236309	877.501608824
1732729	PD5;C14:0;Me;Cb;Ac;Cb;S;Gro	2	C14:0	Me	Cb	Ac	Cb	S	Gro				C60H104N7O35S	1515.636680795	514.348677449	717.428049964	920.507422479
1732731	PD5;C14:0;Me;Ac;Ac;Cb;S;Gro	2	C14:0	Me	Ac	Ac	Cb	S	Gro				C61H105N6O35S	1514.641431823	513.353428477	716.432800992	919.512173507
1732733	PD5;C14:0;Me;Ac;S;Gro	2	C14:0	Me			Ac	S	Gro				C58H102N5O33S	1429.625053485	428.337050139	631.416422654	834.495795169
1732735	PD5;C14:0;Me;Cb;Ac;S;Gro	2	C14:0	Me	Cb		Ac	S	Gro				C59H103N6O34S	1472.63086714	471.342863794	674.422236309	877.501608824
1732737	PD5;C14:0;Me;Ac;Ac;S;Gro	2	C14:0	Me	Ac		Ac	S	Gro				C60H104N5O34S	1471.635618168	470.347614822	673.426987337	876.506359852
1732739	PD5;C14:0;Me;Cb;Ac;S;Gro	2	C14:0	Me		Cb	Ac	S	Gro				C59H103N6O34S	1472.63086714	471.342863794	674.422236309	877.501608824
1732741	PD5;C14:0;Me;Cb;Cb;Ac;S;Gro	2	C14:0	Me	Cb	Cb	Ac	S	Gro				C60H104N7O35S	1515.636680795	514.348677449	717.428049964	920.507422479
1732743	PD5;C14:0;Me;Ac;Cb;Ac;S;Gro	2	C14:0	Me	Ac	Cb	Ac	S	Gro				C61H105N6O35S	1514.641431823	513.353428477	716.432800992	919.512173507
1732745	PD5;C14:0;Me;Ac;Ac;S;Gro	2	C14:0	Me		Ac	Ac	S	Gro				C60H104N5O34S	1471.635618168	470.347614822	673.426987337	876.506359852
1732747	PD5;C14:0;Me;Cb;Ac;Ac;S;Gro	2	C14:0	Me	Cb	Ac	Ac	S	Gro				C61H105N6O35S	1514.641431823	513.353428477	716.432800992	919.512173507
1732749	PD5;C14:0;Me;Ac;Ac;Ac;S;Gro	2	C14:0	Me	Ac	Ac	Ac	S	Gro				C62H106N5O35S	1513.646182851	512.358179505	715.43755202	918.516924535
1732751	PD5;C14:0;Me;Fuc;Gro	2	C14:0	Me				Fuc	Gro				C62H110N5O33	1453.715582567	386.326485456	589.405857971	792.485230486
1732753	PD5;C14:0;Me;Cb;Fuc;Gro	2	C14:0	Me	Cb			Fuc	Gro				C63H111N6O34	1496.721396222	429.332299111	632.411671626	835.491044141
1732755	PD5;C14:0;Me;Ac;Fuc;Gro	2	C14:0	Me	Ac			Fuc	Gro				C64H112N5O34	1495.72614725	428.337050139	631.416422654	834.495795169
1732757	PD5;C14:0;Me;Cb;Fuc;Gro	2	C14:0	Me		Cb		Fuc	Gro				C63H111N6O34	1496.721396222	429.332299111	632.411671626	835.491044141
1732759	PD5;C14:0;Me;Cb;Cb;Fuc;Gro	2	C14:0	Me	Cb	Cb		Fuc	Gro				C64H112N7O35	1539.727209877	472.338112766	675.417485281	878.496857796
1732761	PD5;C14:0;Me;Ac;Cb;Fuc;Gro	2	C14:0	Me	Ac	Cb		Fuc	Gro				C65H113N6O35	1538.731960905	471.342863794	674.422236309	877.501608824
1732763	PD5;C14:0;Me;Ac;Fuc;Gro	2	C14:0	Me		Ac		Fuc	Gro				C64H112N5O34	1495.72614725	428.337050139	631.416422654	834.495795169
1732765	PD5;C14:0;Me;Cb;Ac;Fuc;Gro	2	C14:0	Me	Cb	Ac		Fuc	Gro				C65H113N6O35	1538.731960905	471.342863794	674.422236309	877.501608824
1732767	PD5;C14:0;Me;Ac;Ac;Fuc;Gro	2	C14:0	Me	Ac	Ac		Fuc	Gro				C66H114N5O35	1537.736711933	470.347614822	673.426987337	876.506359852
1732769	PD5;C14:0;Me;Cb;Fuc;Gro	2	C14:0	Me			Cb	Fuc	Gro				C63H111N6O34	1496.721396222	429.332299111	632.411671626	835.491044141
1732771	PD5;C14:0;Me;Cb;Cb;Fuc;Gro	2	C14:0	Me	Cb		Cb	Fuc	Gro				C64H112N7O35	1539.727209877	472.338112766	675.417485281	878.496857796
1732773	PD5;C14:0;Me;Ac;Cb;Fuc;Gro	2	C14:0	Me	Ac		Cb	Fuc	Gro				C65H113N6O35	1538.731960905	471.342863794	674.422236309	877.501608824
1732775	PD5;C14:0;Me;Cb;Cb;Fuc;Gro	2	C14:0	Me		Cb	Cb	Fuc	Gro				C64H112N7O35	1539.727209877	472.338112766	675.417485281	878.496857796
1732777	PD5;C14:0;Me;Cb;Cb;Cb;Fuc;Gro	2	C14:0	Me	Cb	Cb	Cb	Fuc	Gro				C65H113N8O36	1582.733023532	515.343926421	718.423298936	921.502671451
1732779	PD5;C14:0;Me;Ac;Cb;Cb;Fuc;Gro	2	C14:0	Me	Ac	Cb	Cb	Fuc	Gro				C66H114N7O36	1581.73777456	514.348677449	717.428049964	920.507422479
1732781	PD5;C14:0;Me;Ac;Cb;Fuc;Gro	2	C14:0	Me		Ac	Cb	Fuc	Gro				C65H113N6O35	1538.731960905	471.342863794	674.422236309	877.501608824
1732783	PD5;C14:0;Me;Cb;Ac;Cb;Fuc;Gro	2	C14:0	Me	Cb	Ac	Cb	Fuc	Gro				C66H114N7O36	1581.73777456	514.348677449	717.428049964	920.507422479
1732785	PD5;C14:0;Me;Ac;Ac;Cb;Fuc;Gro	2	C14:0	Me	Ac	Ac	Cb	Fuc	Gro				C67H115N6O36	1580.742525588	513.353428477	716.432800992	919.512173507
1732787	PD5;C14:0;Me;Ac;Fuc;Gro	2	C14:0	Me			Ac	Fuc	Gro				C64H112N5O34	1495.72614725	428.337050139	631.416422654	834.495795169
1732789	PD5;C14:0;Me;Cb;Ac;Fuc;Gro	2	C14:0	Me	Cb		Ac	Fuc	Gro				C65H113N6O35	1538.731960905	471.342863794	674.422236309	877.501608824
1732791	PD5;C14:0;Me;Ac;Ac;Fuc;Gro	2	C14:0	Me	Ac		Ac	Fuc	Gro				C66H114N5O35	1537.736711933	470.347614822	673.426987337	876.506359852
1732793	PD5;C14:0;Me;Cb;Ac;Fuc;Gro	2	C14:0	Me		Cb	Ac	Fuc	Gro				C65H113N6O35	1538.731960905	471.342863794	674.422236309	877.501608824
1732795	PD5;C14:0;Me;Cb;Cb;Ac;Fuc;Gro	2	C14:0	Me	Cb	Cb	Ac	Fuc	Gro				C66H114N7O36	1581.73777456	514.348677449	717.428049964	920.507422479
1732797	PD5;C14:0;Me;Ac;Cb;Ac;Fuc;Gro	2	C14:0	Me	Ac	Cb	Ac	Fuc	Gro				C67H115N6O36	1580.742525588	513.353428477	716.432800992	919.512173507
1732799	PD5;C14:0;Me;Ac;Ac;Fuc;Gro	2	C14:0	Me		Ac	Ac	Fuc	Gro				C66H114N5O35	1537.736711933	470.347614822	673.426987337	876.506359852
1732801	PD5;C14:0;Me;Cb;Ac;Ac;Fuc;Gro	2	C14:0	Me	Cb	Ac	Ac	Fuc	Gro				C67H115N6O36	1580.742525588	513.353428477	716.432800992	919.512173507
1732803	PD5;C14:0;Me;Ac;Ac;Ac;Fuc;Gro	2	C14:0	Me	Ac	Ac	Ac	Fuc	Gro				C68H116N5O36	1579.747276616	512.358179505	715.43755202	918.516924535
1732805	PD5;C14:0;Me;MeFuc;Gro	2	C14:0	Me				MeFuc	Gro				C63H112N5O33	1467.731232631	386.326485456	589.405857971	792.485230486
1732807	PD5;C14:0;Me;Cb;MeFuc;Gro	2	C14:0	Me	Cb			MeFuc	Gro				C64H113N6O34	1510.737046286	429.332299111	632.411671626	835.491044141
1732809	PD5;C14:0;Me;Ac;MeFuc;Gro	2	C14:0	Me	Ac			MeFuc	Gro				C65H114N5O34	1509.741797314	428.337050139	631.416422654	834.495795169
1732811	PD5;C14:0;Me;Cb;MeFuc;Gro	2	C14:0	Me		Cb		MeFuc	Gro				C64H113N6O34	1510.737046286	429.332299111	632.411671626	835.491044141
1732813	PD5;C14:0;Me;Cb;Cb;MeFuc;Gro	2	C14:0	Me	Cb	Cb		MeFuc	Gro				C65H114N7O35	1553.742859941	472.338112766	675.417485281	878.496857796
1732815	PD5;C14:0;Me;Ac;Cb;MeFuc;Gro	2	C14:0	Me	Ac	Cb		MeFuc	Gro				C66H115N6O35	1552.747610969	471.342863794	674.422236309	877.501608824
1732817	PD5;C14:0;Me;Ac;MeFuc;Gro	2	C14:0	Me		Ac		MeFuc	Gro				C65H114N5O34	1509.741797314	428.337050139	631.416422654	834.495795169
1732819	PD5;C14:0;Me;Cb;Ac;MeFuc;Gro	2	C14:0	Me	Cb	Ac		MeFuc	Gro				C66H115N6O35	1552.747610969	471.342863794	674.422236309	877.501608824
1732821	PD5;C14:0;Me;Ac;Ac;MeFuc;Gro	2	C14:0	Me	Ac	Ac		MeFuc	Gro				C67H116N5O35	1551.752361997	470.347614822	673.426987337	876.506359852
1732823	PD5;C14:0;Me;Cb;MeFuc;Gro	2	C14:0	Me			Cb	MeFuc	Gro				C64H113N6O34	1510.737046286	429.332299111	632.411671626	835.491044141
1732825	PD5;C14:0;Me;Cb;Cb;MeFuc;Gro	2	C14:0	Me	Cb		Cb	MeFuc	Gro				C65H114N7O35	1553.742859941	472.338112766	675.417485281	878.496857796
1732827	PD5;C14:0;Me;Ac;Cb;MeFuc;Gro	2	C14:0	Me	Ac		Cb	MeFuc	Gro				C66H115N6O35	1552.747610969	471.342863794	674.422236309	877.501608824
1732829	PD5;C14:0;Me;Cb;Cb;MeFuc;Gro	2	C14:0	Me		Cb	Cb	MeFuc	Gro				C65H114N7O35	1553.742859941	472.338112766	675.417485281	878.496857796
1732831	PD5;C14:0;Me;Cb;Cb;Cb;MeFuc;Gro	2	C14:0	Me	Cb	Cb	Cb	MeFuc	Gro				C66H115N8O36	1596.748673596	515.343926421	718.423298936	921.502671451
1732833	PD5;C14:0;Me;Ac;Cb;Cb;MeFuc;Gro	2	C14:0	Me	Ac	Cb	Cb	MeFuc	Gro				C67H116N7O36	1595.753424624	514.348677449	717.428049964	920.507422479
1732835	PD5;C14:0;Me;Ac;Cb;MeFuc;Gro	2	C14:0	Me		Ac	Cb	MeFuc	Gro				C66H115N6O35	1552.747610969	471.342863794	674.422236309	877.501608824
1732837	PD5;C14:0;Me;Cb;Ac;Cb;MeFuc;Gro	2	C14:0	Me	Cb	Ac	Cb	MeFuc	Gro				C67H116N7O36	1595.753424624	514.348677449	717.428049964	920.507422479
1732839	PD5;C14:0;Me;Ac;Ac;Cb;MeFuc;Gro	2	C14:0	Me	Ac	Ac	Cb	MeFuc	Gro				C68H117N6O36	1594.758175652	513.353428477	716.432800992	919.512173507
1732841	PD5;C14:0;Me;Ac;MeFuc;Gro	2	C14:0	Me			Ac	MeFuc	Gro				C65H114N5O34	1509.741797314	428.337050139	631.416422654	834.495795169
1732843	PD5;C14:0;Me;Cb;Ac;MeFuc;Gro	2	C14:0	Me	Cb		Ac	MeFuc	Gro				C66H115N6O35	1552.747610969	471.342863794	674.422236309	877.501608824
1732845	PD5;C14:0;Me;Ac;Ac;MeFuc;Gro	2	C14:0	Me	Ac		Ac	MeFuc	Gro				C67H116N5O35	1551.752361997	470.347614822	673.426987337	876.506359852
1732847	PD5;C14:0;Me;Cb;Ac;MeFuc;Gro	2	C14:0	Me		Cb	Ac	MeFuc	Gro				C66H115N6O35	1552.747610969	471.342863794	674.422236309	877.501608824
1732849	PD5;C14:0;Me;Cb;Cb;Ac;MeFuc;Gro	2	C14:0	Me	Cb	Cb	Ac	MeFuc	Gro				C67H116N7O36	1595.753424624	514.348677449	717.428049964	920.507422479
1732851	PD5;C14:0;Me;Ac;Cb;Ac;MeFuc;Gro	2	C14:0	Me	Ac	Cb	Ac	MeFuc	Gro				C68H117N6O36	1594.758175652	513.353428477	716.432800992	919.512173507
1732853	PD5;C14:0;Me;Ac;Ac;MeFuc;Gro	2	C14:0	Me		Ac	Ac	MeFuc	Gro				C67H116N5O35	1551.752361997	470.347614822	673.426987337	876.506359852
1732855	PD5;C14:0;Me;Cb;Ac;Ac;MeFuc;Gro	2	C14:0	Me	Cb	Ac	Ac	MeFuc	Gro				C68H117N6O36	1594.758175652	513.353428477	716.432800992	919.512173507
1732857	PD5;C14:0;Me;Ac;Ac;Ac;MeFuc;Gro	2	C14:0	Me	Ac	Ac	Ac	MeFuc	Gro				C69H118N5O36	1593.76292668	512.358179505	715.43755202	918.516924535
1732859	PD5;C14:0;Me;Ara;Gro	2	C14:0	Me				Ara	Gro				C61H108N5O33	1439.699932503	386.326485456	589.405857971	792.485230486
1732861	PD5;C14:0;Me;Cb;Ara;Gro	2	C14:0	Me	Cb			Ara	Gro				C62H109N6O34	1482.705746158	429.332299111	632.411671626	835.491044141
1732863	PD5;C14:0;Me;Ac;Ara;Gro	2	C14:0	Me	Ac			Ara	Gro				C63H110N5O34	1481.710497186	428.337050139	631.416422654	834.495795169
1732865	PD5;C14:0;Me;Cb;Ara;Gro	2	C14:0	Me		Cb		Ara	Gro				C62H109N6O34	1482.705746158	429.332299111	632.411671626	835.491044141
1732867	PD5;C14:0;Me;Cb;Cb;Ara;Gro	2	C14:0	Me	Cb	Cb		Ara	Gro				C63H110N7O35	1525.711559813	472.338112766	675.417485281	878.496857796
1732869	PD5;C14:0;Me;Ac;Cb;Ara;Gro	2	C14:0	Me	Ac	Cb		Ara	Gro				C64H111N6O35	1524.716310841	471.342863794	674.422236309	877.501608824
1732871	PD5;C14:0;Me;Ac;Ara;Gro	2	C14:0	Me		Ac		Ara	Gro				C63H110N5O34	1481.710497186	428.337050139	631.416422654	834.495795169
1732873	PD5;C14:0;Me;Cb;Ac;Ara;Gro	2	C14:0	Me	Cb	Ac		Ara	Gro				C64H111N6O35	1524.716310841	471.342863794	674.422236309	877.501608824
1732875	PD5;C14:0;Me;Ac;Ac;Ara;Gro	2	C14:0	Me	Ac	Ac		Ara	Gro				C65H112N5O35	1523.721061869	470.347614822	673.426987337	876.506359852
1732877	PD5;C14:0;Me;Cb;Ara;Gro	2	C14:0	Me			Cb	Ara	Gro				C62H109N6O34	1482.705746158	429.332299111	632.411671626	835.491044141
1732879	PD5;C14:0;Me;Cb;Cb;Ara;Gro	2	C14:0	Me	Cb		Cb	Ara	Gro				C63H110N7O35	1525.711559813	472.338112766	675.417485281	878.496857796
1732881	PD5;C14:0;Me;Ac;Cb;Ara;Gro	2	C14:0	Me	Ac		Cb	Ara	Gro				C64H111N6O35	1524.716310841	471.342863794	674.422236309	877.501608824
1732883	PD5;C14:0;Me;Cb;Cb;Ara;Gro	2	C14:0	Me		Cb	Cb	Ara	Gro				C63H110N7O35	1525.711559813	472.338112766	675.417485281	878.496857796
1732885	PD5;C14:0;Me;Cb;Cb;Cb;Ara;Gro	2	C14:0	Me	Cb	Cb	Cb	Ara	Gro				C64H111N8O36	1568.717373468	515.343926421	718.423298936	921.502671451
1732887	PD5;C14:0;Me;Ac;Cb;Cb;Ara;Gro	2	C14:0	Me	Ac	Cb	Cb	Ara	Gro				C65H112N7O36	1567.722124496	514.348677449	717.428049964	920.507422479
1732889	PD5;C14:0;Me;Ac;Cb;Ara;Gro	2	C14:0	Me		Ac	Cb	Ara	Gro				C64H111N6O35	1524.716310841	471.342863794	674.422236309	877.501608824
1732891	PD5;C14:0;Me;Cb;Ac;Cb;Ara;Gro	2	C14:0	Me	Cb	Ac	Cb	Ara	Gro				C65H112N7O36	1567.722124496	514.348677449	717.428049964	920.507422479
1732893	PD5;C14:0;Me;Ac;Ac;Cb;Ara;Gro	2	C14:0	Me	Ac	Ac	Cb	Ara	Gro				C66H113N6O36	1566.726875524	513.353428477	716.432800992	919.512173507
1732895	PD5;C14:0;Me;Ac;Ara;Gro	2	C14:0	Me			Ac	Ara	Gro				C63H110N5O34	1481.710497186	428.337050139	631.416422654	834.495795169
1732897	PD5;C14:0;Me;Cb;Ac;Ara;Gro	2	C14:0	Me	Cb		Ac	Ara	Gro				C64H111N6O35	1524.716310841	471.342863794	674.422236309	877.501608824
1732899	PD5;C14:0;Me;Ac;Ac;Ara;Gro	2	C14:0	Me	Ac		Ac	Ara	Gro				C65H112N5O35	1523.721061869	470.347614822	673.426987337	876.506359852
1732901	PD5;C14:0;Me;Cb;Ac;Ara;Gro	2	C14:0	Me		Cb	Ac	Ara	Gro				C64H111N6O35	1524.716310841	471.342863794	674.422236309	877.501608824
1732903	PD5;C14:0;Me;Cb;Cb;Ac;Ara;Gro	2	C14:0	Me	Cb	Cb	Ac	Ara	Gro				C65H112N7O36	1567.722124496	514.348677449	717.428049964	920.507422479
1732905	PD5;C14:0;Me;Ac;Cb;Ac;Ara;Gro	2	C14:0	Me	Ac	Cb	Ac	Ara	Gro				C66H113N6O36	1566.726875524	513.353428477	716.432800992	919.512173507
1732907	PD5;C14:0;Me;Ac;Ac;Ara;Gro	2	C14:0	Me		Ac	Ac	Ara	Gro				C65H112N5O35	1523.721061869	470.347614822	673.426987337	876.506359852
1732909	PD5;C14:0;Me;Cb;Ac;Ac;Ara;Gro	2	C14:0	Me	Cb	Ac	Ac	Ara	Gro				C66H113N6O36	1566.726875524	513.353428477	716.432800992	919.512173507
1732911	PD5;C14:0;Me;Ac;Ac;Ac;Ara;Gro	2	C14:0	Me	Ac	Ac	Ac	Ara	Gro				C67H114N5O36	1565.731626552	512.358179505	715.43755202	918.516924535
1732913	PD5;C14:0;Me;S-MeFuc;Gro	2	C14:0	Me				S-MeFuc	Gro				C63H112N5O36S	1547.688047662	386.326485456	589.405857971	792.485230486
1732915	PD5;C14:0;Me;Cb;S-MeFuc;Gro	2	C14:0	Me	Cb			S-MeFuc	Gro				C64H113N6O37S	1590.693861317	429.332299111	632.411671626	835.491044141
1732917	PD5;C14:0;Me;Ac;S-MeFuc;Gro	2	C14:0	Me	Ac			S-MeFuc	Gro				C65H114N5O37S	1589.698612345	428.337050139	631.416422654	834.495795169
1732919	PD5;C14:0;Me;Cb;S-MeFuc;Gro	2	C14:0	Me		Cb		S-MeFuc	Gro				C64H113N6O37S	1590.693861317	429.332299111	632.411671626	835.491044141
1732921	PD5;C14:0;Me;Cb;Cb;S-MeFuc;Gro	2	C14:0	Me	Cb	Cb		S-MeFuc	Gro				C65H114N7O38S	1633.699674972	472.338112766	675.417485281	878.496857796
1732923	PD5;C14:0;Me;Ac;Cb;S-MeFuc;Gro	2	C14:0	Me	Ac	Cb		S-MeFuc	Gro				C66H115N6O38S	1632.704426	471.342863794	674.422236309	877.501608824
1732925	PD5;C14:0;Me;Ac;S-MeFuc;Gro	2	C14:0	Me		Ac		S-MeFuc	Gro				C65H114N5O37S	1589.698612345	428.337050139	631.416422654	834.495795169
1732927	PD5;C14:0;Me;Cb;Ac;S-MeFuc;Gro	2	C14:0	Me	Cb	Ac		S-MeFuc	Gro				C66H115N6O38S	1632.704426	471.342863794	674.422236309	877.501608824
1732929	PD5;C14:0;Me;Ac;Ac;S-MeFuc;Gro	2	C14:0	Me	Ac	Ac		S-MeFuc	Gro				C67H116N5O38S	1631.709177028	470.347614822	673.426987337	876.506359852
1732931	PD5;C14:0;Me;Cb;S-MeFuc;Gro	2	C14:0	Me			Cb	S-MeFuc	Gro				C64H113N6O37S	1590.693861317	429.332299111	632.411671626	835.491044141
1732933	PD5;C14:0;Me;Cb;Cb;S-MeFuc;Gro	2	C14:0	Me	Cb		Cb	S-MeFuc	Gro				C65H114N7O38S	1633.699674972	472.338112766	675.417485281	878.496857796
1732935	PD5;C14:0;Me;Ac;Cb;S-MeFuc;Gro	2	C14:0	Me	Ac		Cb	S-MeFuc	Gro				C66H115N6O38S	1632.704426	471.342863794	674.422236309	877.501608824
1732937	PD5;C14:0;Me;Cb;Cb;S-MeFuc;Gro	2	C14:0	Me		Cb	Cb	S-MeFuc	Gro				C65H114N7O38S	1633.699674972	472.338112766	675.417485281	878.496857796
1732939	PD5;C14:0;Me;Cb;Cb;Cb;S-MeFuc;Gro	2	C14:0	Me	Cb	Cb	Cb	S-MeFuc	Gro				C66H115N8O39S	1676.705488627	515.343926421	718.423298936	921.502671451
1732941	PD5;C14:0;Me;Ac;Cb;Cb;S-MeFuc;Gro	2	C14:0	Me	Ac	Cb	Cb	S-MeFuc	Gro				C67H116N7O39S	1675.710239655	514.348677449	717.428049964	920.507422479
1732943	PD5;C14:0;Me;Ac;Cb;S-MeFuc;Gro	2	C14:0	Me		Ac	Cb	S-MeFuc	Gro				C66H115N6O38S	1632.704426	471.342863794	674.422236309	877.501608824
1732945	PD5;C14:0;Me;Cb;Ac;Cb;S-MeFuc;Gro	2	C14:0	Me	Cb	Ac	Cb	S-MeFuc	Gro				C67H116N7O39S	1675.710239655	514.348677449	717.428049964	920.507422479
1732947	PD5;C14:0;Me;Ac;Ac;Cb;S-MeFuc;Gro	2	C14:0	Me	Ac	Ac	Cb	S-MeFuc	Gro				C68H117N6O39S	1674.714990683	513.353428477	716.432800992	919.512173507
1732949	PD5;C14:0;Me;Ac;S-MeFuc;Gro	2	C14:0	Me			Ac	S-MeFuc	Gro				C65H114N5O37S	1589.698612345	428.337050139	631.416422654	834.495795169
1732951	PD5;C14:0;Me;Cb;Ac;S-MeFuc;Gro	2	C14:0	Me	Cb		Ac	S-MeFuc	Gro				C66H115N6O38S	1632.704426	471.342863794	674.422236309	877.501608824
1732953	PD5;C14:0;Me;Ac;Ac;S-MeFuc;Gro	2	C14:0	Me	Ac		Ac	S-MeFuc	Gro				C67H116N5O38S	1631.709177028	470.347614822	673.426987337	876.506359852
1732955	PD5;C14:0;Me;Cb;Ac;S-MeFuc;Gro	2	C14:0	Me		Cb	Ac	S-MeFuc	Gro				C66H115N6O38S	1632.704426	471.342863794	674.422236309	877.501608824
1732957	PD5;C14:0;Me;Cb;Cb;Ac;S-MeFuc;Gro	2	C14:0	Me	Cb	Cb	Ac	S-MeFuc	Gro				C67H116N7O39S	1675.710239655	514.348677449	717.428049964	920.507422479
1732959	PD5;C14:0;Me;Ac;Cb;Ac;S-MeFuc;Gro	2	C14:0	Me	Ac	Cb	Ac	S-MeFuc	Gro				C68H117N6O39S	1674.714990683	513.353428477	716.432800992	919.512173507
1732961	PD5;C14:0;Me;Ac;Ac;S-MeFuc;Gro	2	C14:0	Me		Ac	Ac	S-MeFuc	Gro				C67H116N5O38S	1631.709177028	470.347614822	673.426987337	876.506359852
1732963	PD5;C14:0;Me;Cb;Ac;Ac;S-MeFuc;Gro	2	C14:0	Me	Cb	Ac	Ac	S-MeFuc	Gro				C68H117N6O39S	1674.714990683	513.353428477	716.432800992	919.512173507
1732965	PD5;C14:0;Me;Ac;Ac;Ac;S-MeFuc;Gro	2	C14:0	Me	Ac	Ac	Ac	S-MeFuc	Gro				C69H118N5O39S	1673.719741711	512.358179505	715.43755202	918.516924535
1732967	PD5;C14:0;Me;Ac-Fuc;Gro	2	C14:0	Me				Ac-Fuc	Gro				C64H112N5O34	1495.72614725	386.326485456	589.405857971	792.485230486
1732969	PD5;C14:0;Me;Cb;Ac-Fuc;Gro	2	C14:0	Me	Cb			Ac-Fuc	Gro				C65H113N6O35	1538.731960905	429.332299111	632.411671626	835.491044141
1732971	PD5;C14:0;Me;Ac;Ac-Fuc;Gro	2	C14:0	Me	Ac			Ac-Fuc	Gro				C66H114N5O35	1537.736711933	428.337050139	631.416422654	834.495795169
1732973	PD5;C14:0;Me;Cb;Ac-Fuc;Gro	2	C14:0	Me		Cb		Ac-Fuc	Gro				C65H113N6O35	1538.731960905	429.332299111	632.411671626	835.491044141
1732975	PD5;C14:0;Me;Cb;Cb;Ac-Fuc;Gro	2	C14:0	Me	Cb	Cb		Ac-Fuc	Gro				C66H114N7O36	1581.73777456	472.338112766	675.417485281	878.496857796
1732977	PD5;C14:0;Me;Ac;Cb;Ac-Fuc;Gro	2	C14:0	Me	Ac	Cb		Ac-Fuc	Gro				C67H115N6O36	1580.742525588	471.342863794	674.422236309	877.501608824
1732979	PD5;C14:0;Me;Ac;Ac-Fuc;Gro	2	C14:0	Me		Ac		Ac-Fuc	Gro				C66H114N5O35	1537.736711933	428.337050139	631.416422654	834.495795169
1732981	PD5;C14:0;Me;Cb;Ac;Ac-Fuc;Gro	2	C14:0	Me	Cb	Ac		Ac-Fuc	Gro				C67H115N6O36	1580.742525588	471.342863794	674.422236309	877.501608824
1732983	PD5;C14:0;Me;Ac;Ac;Ac-Fuc;Gro	2	C14:0	Me	Ac	Ac		Ac-Fuc	Gro				C68H116N5O36	1579.747276616	470.347614822	673.426987337	876.506359852
1732985	PD5;C14:0;Me;Cb;Ac-Fuc;Gro	2	C14:0	Me			Cb	Ac-Fuc	Gro				C65H113N6O35	1538.731960905	429.332299111	632.411671626	835.491044141
1732987	PD5;C14:0;Me;Cb;Cb;Ac-Fuc;Gro	2	C14:0	Me	Cb		Cb	Ac-Fuc	Gro				C66H114N7O36	1581.73777456	472.338112766	675.417485281	878.496857796
1732989	PD5;C14:0;Me;Ac;Cb;Ac-Fuc;Gro	2	C14:0	Me	Ac		Cb	Ac-Fuc	Gro				C67H115N6O36	1580.742525588	471.342863794	674.422236309	877.501608824
1732991	PD5;C14:0;Me;Cb;Cb;Ac-Fuc;Gro	2	C14:0	Me		Cb	Cb	Ac-Fuc	Gro				C66H114N7O36	1581.73777456	472.338112766	675.417485281	878.496857796
1732993	PD5;C14:0;Me;Cb;Cb;Cb;Ac-Fuc;Gro	2	C14:0	Me	Cb	Cb	Cb	Ac-Fuc	Gro				C67H115N8O37	1624.743588215	515.343926421	718.423298936	921.502671451
1732995	PD5;C14:0;Me;Ac;Cb;Cb;Ac-Fuc;Gro	2	C14:0	Me	Ac	Cb	Cb	Ac-Fuc	Gro				C68H116N7O37	1623.748339243	514.348677449	717.428049964	920.507422479
1732997	PD5;C14:0;Me;Ac;Cb;Ac-Fuc;Gro	2	C14:0	Me		Ac	Cb	Ac-Fuc	Gro				C67H115N6O36	1580.742525588	471.342863794	674.422236309	877.501608824
1732999	PD5;C14:0;Me;Cb;Ac;Cb;Ac-Fuc;Gro	2	C14:0	Me	Cb	Ac	Cb	Ac-Fuc	Gro				C68H116N7O37	1623.748339243	514.348677449	717.428049964	920.507422479
1733001	PD5;C14:0;Me;Ac;Ac;Cb;Ac-Fuc;Gro	2	C14:0	Me	Ac	Ac	Cb	Ac-Fuc	Gro				C69H117N6O37	1622.753090271	513.353428477	716.432800992	919.512173507
1733003	PD5;C14:0;Me;Ac;Ac-Fuc;Gro	2	C14:0	Me			Ac	Ac-Fuc	Gro				C66H114N5O35	1537.736711933	428.337050139	631.416422654	834.495795169
1733005	PD5;C14:0;Me;Cb;Ac;Ac-Fuc;Gro	2	C14:0	Me	Cb		Ac	Ac-Fuc	Gro				C67H115N6O36	1580.742525588	471.342863794	674.422236309	877.501608824
1733007	PD5;C14:0;Me;Ac;Ac;Ac-Fuc;Gro	2	C14:0	Me	Ac		Ac	Ac-Fuc	Gro				C68H116N5O36	1579.747276616	470.347614822	673.426987337	876.506359852
1733009	PD5;C14:0;Me;Cb;Ac;Ac-Fuc;Gro	2	C14:0	Me		Cb	Ac	Ac-Fuc	Gro				C67H115N6O36	1580.742525588	471.342863794	674.422236309	877.501608824
1733011	PD5;C14:0;Me;Cb;Cb;Ac;Ac-Fuc;Gro	2	C14:0	Me	Cb	Cb	Ac	Ac-Fuc	Gro				C68H116N7O37	1623.748339243	514.348677449	717.428049964	920.507422479
1733013	PD5;C14:0;Me;Ac;Cb;Ac;Ac-Fuc;Gro	2	C14:0	Me	Ac	Cb	Ac	Ac-Fuc	Gro				C69H117N6O37	1622.753090271	513.353428477	716.432800992	919.512173507
1733015	PD5;C14:0;Me;Ac;Ac;Ac-Fuc;Gro	2	C14:0	Me		Ac	Ac	Ac-Fuc	Gro				C68H116N5O36	1579.747276616	470.347614822	673.426987337	876.506359852
1733017	PD5;C14:0;Me;Cb;Ac;Ac;Ac-Fuc;Gro	2	C14:0	Me	Cb	Ac	Ac	Ac-Fuc	Gro				C69H117N6O37	1622.753090271	513.353428477	716.432800992	919.512173507
1733019	PD5;C14:0;Me;Ac;Ac;Ac;Ac-Fuc;Gro	2	C14:0	Me	Ac	Ac	Ac	Ac-Fuc	Gro				C70H118N5O37	1621.757841299	512.358179505	715.43755202	918.516924535
1733021	PD5;C14:0;Me;Ac-MeFuc;Gro	2	C14:0	Me				Ac-MeFuc	Gro				C65H114N5O34	1509.741797314	386.326485456	589.405857971	792.485230486
1733023	PD5;C14:0;Me;Cb;Ac-MeFuc;Gro	2	C14:0	Me	Cb			Ac-MeFuc	Gro				C66H115N6O35	1552.747610969	429.332299111	632.411671626	835.491044141
1733025	PD5;C14:0;Me;Ac;Ac-MeFuc;Gro	2	C14:0	Me	Ac			Ac-MeFuc	Gro				C67H116N5O35	1551.752361997	428.337050139	631.416422654	834.495795169
1733027	PD5;C14:0;Me;Cb;Ac-MeFuc;Gro	2	C14:0	Me		Cb		Ac-MeFuc	Gro				C66H115N6O35	1552.747610969	429.332299111	632.411671626	835.491044141
1733029	PD5;C14:0;Me;Cb;Cb;Ac-MeFuc;Gro	2	C14:0	Me	Cb	Cb		Ac-MeFuc	Gro				C67H116N7O36	1595.753424624	472.338112766	675.417485281	878.496857796
1733031	PD5;C14:0;Me;Ac;Cb;Ac-MeFuc;Gro	2	C14:0	Me	Ac	Cb		Ac-MeFuc	Gro				C68H117N6O36	1594.758175652	471.342863794	674.422236309	877.501608824
1733033	PD5;C14:0;Me;Ac;Ac-MeFuc;Gro	2	C14:0	Me		Ac		Ac-MeFuc	Gro				C67H116N5O35	1551.752361997	428.337050139	631.416422654	834.495795169
1733035	PD5;C14:0;Me;Cb;Ac;Ac-MeFuc;Gro	2	C14:0	Me	Cb	Ac		Ac-MeFuc	Gro				C68H117N6O36	1594.758175652	471.342863794	674.422236309	877.501608824
1733037	PD5;C14:0;Me;Ac;Ac;Ac-MeFuc;Gro	2	C14:0	Me	Ac	Ac		Ac-MeFuc	Gro				C69H118N5O36	1593.76292668	470.347614822	673.426987337	876.506359852
1733039	PD5;C14:0;Me;Cb;Ac-MeFuc;Gro	2	C14:0	Me			Cb	Ac-MeFuc	Gro				C66H115N6O35	1552.747610969	429.332299111	632.411671626	835.491044141
1733041	PD5;C14:0;Me;Cb;Cb;Ac-MeFuc;Gro	2	C14:0	Me	Cb		Cb	Ac-MeFuc	Gro				C67H116N7O36	1595.753424624	472.338112766	675.417485281	878.496857796
1733043	PD5;C14:0;Me;Ac;Cb;Ac-MeFuc;Gro	2	C14:0	Me	Ac		Cb	Ac-MeFuc	Gro				C68H117N6O36	1594.758175652	471.342863794	674.422236309	877.501608824
1733045	PD5;C14:0;Me;Cb;Cb;Ac-MeFuc;Gro	2	C14:0	Me		Cb	Cb	Ac-MeFuc	Gro				C67H116N7O36	1595.753424624	472.338112766	675.417485281	878.496857796
1733047	PD5;C14:0;Me;Cb;Cb;Cb;Ac-MeFuc;Gro	2	C14:0	Me	Cb	Cb	Cb	Ac-MeFuc	Gro				C68H117N8O37	1638.759238279	515.343926421	718.423298936	921.502671451
1733049	PD5;C14:0;Me;Ac;Cb;Cb;Ac-MeFuc;Gro	2	C14:0	Me	Ac	Cb	Cb	Ac-MeFuc	Gro				C69H118N7O37	1637.763989307	514.348677449	717.428049964	920.507422479
1733051	PD5;C14:0;Me;Ac;Cb;Ac-MeFuc;Gro	2	C14:0	Me		Ac	Cb	Ac-MeFuc	Gro				C68H117N6O36	1594.758175652	471.342863794	674.422236309	877.501608824
1733053	PD5;C14:0;Me;Cb;Ac;Cb;Ac-MeFuc;Gro	2	C14:0	Me	Cb	Ac	Cb	Ac-MeFuc	Gro				C69H118N7O37	1637.763989307	514.348677449	717.428049964	920.507422479
1733055	PD5;C14:0;Me;Ac;Ac;Cb;Ac-MeFuc;Gro	2	C14:0	Me	Ac	Ac	Cb	Ac-MeFuc	Gro				C70H119N6O37	1636.768740335	513.353428477	716.432800992	919.512173507
1733057	PD5;C14:0;Me;Ac;Ac-MeFuc;Gro	2	C14:0	Me			Ac	Ac-MeFuc	Gro				C67H116N5O35	1551.752361997	428.337050139	631.416422654	834.495795169
1733059	PD5;C14:0;Me;Cb;Ac;Ac-MeFuc;Gro	2	C14:0	Me	Cb		Ac	Ac-MeFuc	Gro				C68H117N6O36	1594.758175652	471.342863794	674.422236309	877.501608824
1733061	PD5;C14:0;Me;Ac;Ac;Ac-MeFuc;Gro	2	C14:0	Me	Ac		Ac	Ac-MeFuc	Gro				C69H118N5O36	1593.76292668	470.347614822	673.426987337	876.506359852
1733063	PD5;C14:0;Me;Cb;Ac;Ac-MeFuc;Gro	2	C14:0	Me		Cb	Ac	Ac-MeFuc	Gro				C68H117N6O36	1594.758175652	471.342863794	674.422236309	877.501608824
1733065	PD5;C14:0;Me;Cb;Cb;Ac;Ac-MeFuc;Gro	2	C14:0	Me	Cb	Cb	Ac	Ac-MeFuc	Gro				C69H118N7O37	1637.763989307	514.348677449	717.428049964	920.507422479
1733067	PD5;C14:0;Me;Ac;Cb;Ac;Ac-MeFuc;Gro	2	C14:0	Me	Ac	Cb	Ac	Ac-MeFuc	Gro				C70H119N6O37	1636.768740335	513.353428477	716.432800992	919.512173507
1733069	PD5;C14:0;Me;Ac;Ac;Ac-MeFuc;Gro	2	C14:0	Me		Ac	Ac	Ac-MeFuc	Gro				C69H118N5O36	1593.76292668	470.347614822	673.426987337	876.506359852
1733071	PD5;C14:0;Me;Cb;Ac;Ac;Ac-MeFuc;Gro	2	C14:0	Me	Cb	Ac	Ac	Ac-MeFuc	Gro				C70H119N6O37	1636.768740335	513.353428477	716.432800992	919.512173507
1733073	PD5;C14:0;Me;Ac;Ac;Ac;Ac-MeFuc;Gro	2	C14:0	Me	Ac	Ac	Ac	Ac-MeFuc	Gro				C71H120N5O37	1635.773491363	512.358179505	715.43755202	918.516924535
1733075	PD5;C14:0;Me;Man	2	C14:0	Me					Man				C59H103N5O31	1378.670978105	386.326485456	589.405857971	792.485230486
1733077	PD5;C14:0;Me;Cb;Man	2	C14:0	Me	Cb				Man				C60H104N6O32	1421.67679176	429.332299111	632.411671626	835.491044141
1733079	PD5;C14:0;Me;Ac;Man	2	C14:0	Me	Ac				Man				C61H105N5O32	1420.681542788	428.337050139	631.416422654	834.495795169
1733081	PD5;C14:0;Me;Cb;Man	2	C14:0	Me		Cb			Man				C60H104N6O32	1421.67679176	429.332299111	632.411671626	835.491044141
1733083	PD5;C14:0;Me;Cb;Cb;Man	2	C14:0	Me	Cb	Cb			Man				C61H105N7O33	1464.682605415	472.338112766	675.417485281	878.496857796
1733085	PD5;C14:0;Me;Ac;Cb;Man	2	C14:0	Me	Ac	Cb			Man				C62H106N6O33	1463.687356443	471.342863794	674.422236309	877.501608824
1733087	PD5;C14:0;Me;Ac;Man	2	C14:0	Me		Ac			Man				C61H105N5O32	1420.681542788	428.337050139	631.416422654	834.495795169
1733089	PD5;C14:0;Me;Cb;Ac;Man	2	C14:0	Me	Cb	Ac			Man				C62H106N6O33	1463.687356443	471.342863794	674.422236309	877.501608824
1733091	PD5;C14:0;Me;Ac;Ac;Man	2	C14:0	Me	Ac	Ac			Man				C63H107N5O33	1462.692107471	470.347614822	673.426987337	876.506359852
1733093	PD5;C14:0;Me;Cb;Man	2	C14:0	Me			Cb		Man				C60H104N6O32	1421.67679176	429.332299111	632.411671626	835.491044141
1733095	PD5;C14:0;Me;Cb;Cb;Man	2	C14:0	Me	Cb		Cb		Man				C61H105N7O33	1464.682605415	472.338112766	675.417485281	878.496857796
1733097	PD5;C14:0;Me;Ac;Cb;Man	2	C14:0	Me	Ac		Cb		Man				C62H106N6O33	1463.687356443	471.342863794	674.422236309	877.501608824
1733099	PD5;C14:0;Me;Cb;Cb;Man	2	C14:0	Me		Cb	Cb		Man				C61H105N7O33	1464.682605415	472.338112766	675.417485281	878.496857796
1733101	PD5;C14:0;Me;Cb;Cb;Cb;Man	2	C14:0	Me	Cb	Cb	Cb		Man				C62H106N8O34	1507.68841907	515.343926421	718.423298936	921.502671451
1733103	PD5;C14:0;Me;Ac;Cb;Cb;Man	2	C14:0	Me	Ac	Cb	Cb		Man				C63H107N7O34	1506.693170098	514.348677449	717.428049964	920.507422479
1733105	PD5;C14:0;Me;Ac;Cb;Man	2	C14:0	Me		Ac	Cb		Man				C62H106N6O33	1463.687356443	471.342863794	674.422236309	877.501608824
1733107	PD5;C14:0;Me;Cb;Ac;Cb;Man	2	C14:0	Me	Cb	Ac	Cb		Man				C63H107N7O34	1506.693170098	514.348677449	717.428049964	920.507422479
1733109	PD5;C14:0;Me;Ac;Ac;Cb;Man	2	C14:0	Me	Ac	Ac	Cb		Man				C64H108N6O34	1505.697921126	513.353428477	716.432800992	919.512173507
1733111	PD5;C14:0;Me;Ac;Man	2	C14:0	Me			Ac		Man				C61H105N5O32	1420.681542788	428.337050139	631.416422654	834.495795169
1733113	PD5;C14:0;Me;Cb;Ac;Man	2	C14:0	Me	Cb		Ac		Man				C62H106N6O33	1463.687356443	471.342863794	674.422236309	877.501608824
1733115	PD5;C14:0;Me;Ac;Ac;Man	2	C14:0	Me	Ac		Ac		Man				C63H107N5O33	1462.692107471	470.347614822	673.426987337	876.506359852
1733117	PD5;C14:0;Me;Cb;Ac;Man	2	C14:0	Me		Cb	Ac		Man				C62H106N6O33	1463.687356443	471.342863794	674.422236309	877.501608824
1733119	PD5;C14:0;Me;Cb;Cb;Ac;Man	2	C14:0	Me	Cb	Cb	Ac		Man				C63H107N7O34	1506.693170098	514.348677449	717.428049964	920.507422479
1733121	PD5;C14:0;Me;Ac;Cb;Ac;Man	2	C14:0	Me	Ac	Cb	Ac		Man				C64H108N6O34	1505.697921126	513.353428477	716.432800992	919.512173507
1733123	PD5;C14:0;Me;Ac;Ac;Man	2	C14:0	Me		Ac	Ac		Man				C63H107N5O33	1462.692107471	470.347614822	673.426987337	876.506359852
1733125	PD5;C14:0;Me;Cb;Ac;Ac;Man	2	C14:0	Me	Cb	Ac	Ac		Man				C64H108N6O34	1505.697921126	513.353428477	716.432800992	919.512173507
1733127	PD5;C14:0;Me;Ac;Ac;Ac;Man	2	C14:0	Me	Ac	Ac	Ac		Man				C65H109N5O34	1504.702672154	512.358179505	715.43755202	918.516924535
1733129	PD5;C14:0;Me;Ac;Man	2	C14:0	Me				Ac	Man				C61H105N5O32	1420.681542788	386.326485456	589.405857971	792.485230486
1733131	PD5;C14:0;Me;Cb;Ac;Man	2	C14:0	Me	Cb			Ac	Man				C62H106N6O33	1463.687356443	429.332299111	632.411671626	835.491044141
1733133	PD5;C14:0;Me;Ac;Ac;Man	2	C14:0	Me	Ac			Ac	Man				C63H107N5O33	1462.692107471	428.337050139	631.416422654	834.495795169
1733135	PD5;C14:0;Me;Cb;Ac;Man	2	C14:0	Me		Cb		Ac	Man				C62H106N6O33	1463.687356443	429.332299111	632.411671626	835.491044141
1733137	PD5;C14:0;Me;Cb;Cb;Ac;Man	2	C14:0	Me	Cb	Cb		Ac	Man				C63H107N7O34	1506.693170098	472.338112766	675.417485281	878.496857796
1733139	PD5;C14:0;Me;Ac;Cb;Ac;Man	2	C14:0	Me	Ac	Cb		Ac	Man				C64H108N6O34	1505.697921126	471.342863794	674.422236309	877.501608824
1733141	PD5;C14:0;Me;Ac;Ac;Man	2	C14:0	Me		Ac		Ac	Man				C63H107N5O33	1462.692107471	428.337050139	631.416422654	834.495795169
1733143	PD5;C14:0;Me;Cb;Ac;Ac;Man	2	C14:0	Me	Cb	Ac		Ac	Man				C64H108N6O34	1505.697921126	471.342863794	674.422236309	877.501608824
1733145	PD5;C14:0;Me;Ac;Ac;Ac;Man	2	C14:0	Me	Ac	Ac		Ac	Man				C65H109N5O34	1504.702672154	470.347614822	673.426987337	876.506359852
1733147	PD5;C14:0;Me;Cb;Ac;Man	2	C14:0	Me			Cb	Ac	Man				C62H106N6O33	1463.687356443	429.332299111	632.411671626	835.491044141
1733149	PD5;C14:0;Me;Cb;Cb;Ac;Man	2	C14:0	Me	Cb		Cb	Ac	Man				C63H107N7O34	1506.693170098	472.338112766	675.417485281	878.496857796
1733151	PD5;C14:0;Me;Ac;Cb;Ac;Man	2	C14:0	Me	Ac		Cb	Ac	Man				C64H108N6O34	1505.697921126	471.342863794	674.422236309	877.501608824
1733153	PD5;C14:0;Me;Cb;Cb;Ac;Man	2	C14:0	Me		Cb	Cb	Ac	Man				C63H107N7O34	1506.693170098	472.338112766	675.417485281	878.496857796
1733155	PD5;C14:0;Me;Cb;Cb;Cb;Ac;Man	2	C14:0	Me	Cb	Cb	Cb	Ac	Man				C64H108N8O35	1549.698983753	515.343926421	718.423298936	921.502671451
1733157	PD5;C14:0;Me;Ac;Cb;Cb;Ac;Man	2	C14:0	Me	Ac	Cb	Cb	Ac	Man				C65H109N7O35	1548.703734781	514.348677449	717.428049964	920.507422479
1733159	PD5;C14:0;Me;Ac;Cb;Ac;Man	2	C14:0	Me		Ac	Cb	Ac	Man				C64H108N6O34	1505.697921126	471.342863794	674.422236309	877.501608824
1733161	PD5;C14:0;Me;Cb;Ac;Cb;Ac;Man	2	C14:0	Me	Cb	Ac	Cb	Ac	Man				C65H109N7O35	1548.703734781	514.348677449	717.428049964	920.507422479
1733163	PD5;C14:0;Me;Ac;Ac;Cb;Ac;Man	2	C14:0	Me	Ac	Ac	Cb	Ac	Man				C66H110N6O35	1547.708485809	513.353428477	716.432800992	919.512173507
1733165	PD5;C14:0;Me;Ac;Ac;Man	2	C14:0	Me			Ac	Ac	Man				C63H107N5O33	1462.692107471	428.337050139	631.416422654	834.495795169
1733167	PD5;C14:0;Me;Cb;Ac;Ac;Man	2	C14:0	Me	Cb		Ac	Ac	Man				C64H108N6O34	1505.697921126	471.342863794	674.422236309	877.501608824
1733169	PD5;C14:0;Me;Ac;Ac;Ac;Man	2	C14:0	Me	Ac		Ac	Ac	Man				C65H109N5O34	1504.702672154	470.347614822	673.426987337	876.506359852
1733171	PD5;C14:0;Me;Cb;Ac;Ac;Man	2	C14:0	Me		Cb	Ac	Ac	Man				C64H108N6O34	1505.697921126	471.342863794	674.422236309	877.501608824
1733173	PD5;C14:0;Me;Cb;Cb;Ac;Ac;Man	2	C14:0	Me	Cb	Cb	Ac	Ac	Man				C65H109N7O35	1548.703734781	514.348677449	717.428049964	920.507422479
1733175	PD5;C14:0;Me;Ac;Cb;Ac;Ac;Man	2	C14:0	Me	Ac	Cb	Ac	Ac	Man				C66H110N6O35	1547.708485809	513.353428477	716.432800992	919.512173507
1733177	PD5;C14:0;Me;Ac;Ac;Ac;Man	2	C14:0	Me		Ac	Ac	Ac	Man				C65H109N5O34	1504.702672154	470.347614822	673.426987337	876.506359852
1733179	PD5;C14:0;Me;Cb;Ac;Ac;Ac;Man	2	C14:0	Me	Cb	Ac	Ac	Ac	Man				C66H110N6O35	1547.708485809	513.353428477	716.432800992	919.512173507
1733181	PD5;C14:0;Me;Ac;Ac;Ac;Ac;Man	2	C14:0	Me	Ac	Ac	Ac	Ac	Man				C67H111N5O35	1546.713236837	512.358179505	715.43755202	918.516924535
1733183	PD5;C14:0;Me;S;Man	2	C14:0	Me				S	Man				C59H103N5O34S	1458.627793136	386.326485456	589.405857971	792.485230486
1733185	PD5;C14:0;Me;Cb;S;Man	2	C14:0	Me	Cb			S	Man				C60H104N6O35S	1501.633606791	429.332299111	632.411671626	835.491044141
1733187	PD5;C14:0;Me;Ac;S;Man	2	C14:0	Me	Ac			S	Man				C61H105N5O35S	1500.638357819	428.337050139	631.416422654	834.495795169
1733189	PD5;C14:0;Me;Cb;S;Man	2	C14:0	Me		Cb		S	Man				C60H104N6O35S	1501.633606791	429.332299111	632.411671626	835.491044141
1733191	PD5;C14:0;Me;Cb;Cb;S;Man	2	C14:0	Me	Cb	Cb		S	Man				C61H105N7O36S	1544.639420446	472.338112766	675.417485281	878.496857796
1733193	PD5;C14:0;Me;Ac;Cb;S;Man	2	C14:0	Me	Ac	Cb		S	Man				C62H106N6O36S	1543.644171474	471.342863794	674.422236309	877.501608824
1733195	PD5;C14:0;Me;Ac;S;Man	2	C14:0	Me		Ac		S	Man				C61H105N5O35S	1500.638357819	428.337050139	631.416422654	834.495795169
1733197	PD5;C14:0;Me;Cb;Ac;S;Man	2	C14:0	Me	Cb	Ac		S	Man				C62H106N6O36S	1543.644171474	471.342863794	674.422236309	877.501608824
1733199	PD5;C14:0;Me;Ac;Ac;S;Man	2	C14:0	Me	Ac	Ac		S	Man				C63H107N5O36S	1542.648922502	470.347614822	673.426987337	876.506359852
1733201	PD5;C14:0;Me;Cb;S;Man	2	C14:0	Me			Cb	S	Man				C60H104N6O35S	1501.633606791	429.332299111	632.411671626	835.491044141
1733203	PD5;C14:0;Me;Cb;Cb;S;Man	2	C14:0	Me	Cb		Cb	S	Man				C61H105N7O36S	1544.639420446	472.338112766	675.417485281	878.496857796
1733205	PD5;C14:0;Me;Ac;Cb;S;Man	2	C14:0	Me	Ac		Cb	S	Man				C62H106N6O36S	1543.644171474	471.342863794	674.422236309	877.501608824
1733207	PD5;C14:0;Me;Cb;Cb;S;Man	2	C14:0	Me		Cb	Cb	S	Man				C61H105N7O36S	1544.639420446	472.338112766	675.417485281	878.496857796
1733209	PD5;C14:0;Me;Cb;Cb;Cb;S;Man	2	C14:0	Me	Cb	Cb	Cb	S	Man				C62H106N8O37S	1587.645234101	515.343926421	718.423298936	921.502671451
1733211	PD5;C14:0;Me;Ac;Cb;Cb;S;Man	2	C14:0	Me	Ac	Cb	Cb	S	Man				C63H107N7O37S	1586.649985129	514.348677449	717.428049964	920.507422479
1733213	PD5;C14:0;Me;Ac;Cb;S;Man	2	C14:0	Me		Ac	Cb	S	Man				C62H106N6O36S	1543.644171474	471.342863794	674.422236309	877.501608824
1733215	PD5;C14:0;Me;Cb;Ac;Cb;S;Man	2	C14:0	Me	Cb	Ac	Cb	S	Man				C63H107N7O37S	1586.649985129	514.348677449	717.428049964	920.507422479
1733217	PD5;C14:0;Me;Ac;Ac;Cb;S;Man	2	C14:0	Me	Ac	Ac	Cb	S	Man				C64H108N6O37S	1585.654736157	513.353428477	716.432800992	919.512173507
1733219	PD5;C14:0;Me;Ac;S;Man	2	C14:0	Me			Ac	S	Man				C61H105N5O35S	1500.638357819	428.337050139	631.416422654	834.495795169
1733221	PD5;C14:0;Me;Cb;Ac;S;Man	2	C14:0	Me	Cb		Ac	S	Man				C62H106N6O36S	1543.644171474	471.342863794	674.422236309	877.501608824
1733223	PD5;C14:0;Me;Ac;Ac;S;Man	2	C14:0	Me	Ac		Ac	S	Man				C63H107N5O36S	1542.648922502	470.347614822	673.426987337	876.506359852
1733225	PD5;C14:0;Me;Cb;Ac;S;Man	2	C14:0	Me		Cb	Ac	S	Man				C62H106N6O36S	1543.644171474	471.342863794	674.422236309	877.501608824
1733227	PD5;C14:0;Me;Cb;Cb;Ac;S;Man	2	C14:0	Me	Cb	Cb	Ac	S	Man				C63H107N7O37S	1586.649985129	514.348677449	717.428049964	920.507422479
1733229	PD5;C14:0;Me;Ac;Cb;Ac;S;Man	2	C14:0	Me	Ac	Cb	Ac	S	Man				C64H108N6O37S	1585.654736157	513.353428477	716.432800992	919.512173507
1733231	PD5;C14:0;Me;Ac;Ac;S;Man	2	C14:0	Me		Ac	Ac	S	Man				C63H107N5O36S	1542.648922502	470.347614822	673.426987337	876.506359852
1733233	PD5;C14:0;Me;Cb;Ac;Ac;S;Man	2	C14:0	Me	Cb	Ac	Ac	S	Man				C64H108N6O37S	1585.654736157	513.353428477	716.432800992	919.512173507
1733235	PD5;C14:0;Me;Ac;Ac;Ac;S;Man	2	C14:0	Me	Ac	Ac	Ac	S	Man				C65H109N5O37S	1584.659487185	512.358179505	715.43755202	918.516924535
1733237	PD5;C14:0;Me;Fuc;Man	2	C14:0	Me				Fuc	Man				C65H113N5O35	1524.728886901	386.326485456	589.405857971	792.485230486
1733239	PD5;C14:0;Me;Cb;Fuc;Man	2	C14:0	Me	Cb			Fuc	Man				C66H114N6O36	1567.734700556	429.332299111	632.411671626	835.491044141
1733241	PD5;C14:0;Me;Ac;Fuc;Man	2	C14:0	Me	Ac			Fuc	Man				C67H115N5O36	1566.739451584	428.337050139	631.416422654	834.495795169
1733243	PD5;C14:0;Me;Cb;Fuc;Man	2	C14:0	Me		Cb		Fuc	Man				C66H114N6O36	1567.734700556	429.332299111	632.411671626	835.491044141
1733245	PD5;C14:0;Me;Cb;Cb;Fuc;Man	2	C14:0	Me	Cb	Cb		Fuc	Man				C67H115N7O37	1610.740514211	472.338112766	675.417485281	878.496857796
1733247	PD5;C14:0;Me;Ac;Cb;Fuc;Man	2	C14:0	Me	Ac	Cb		Fuc	Man				C68H116N6O37	1609.745265239	471.342863794	674.422236309	877.501608824
1733249	PD5;C14:0;Me;Ac;Fuc;Man	2	C14:0	Me		Ac		Fuc	Man				C67H115N5O36	1566.739451584	428.337050139	631.416422654	834.495795169
1733251	PD5;C14:0;Me;Cb;Ac;Fuc;Man	2	C14:0	Me	Cb	Ac		Fuc	Man				C68H116N6O37	1609.745265239	471.342863794	674.422236309	877.501608824
1733253	PD5;C14:0;Me;Ac;Ac;Fuc;Man	2	C14:0	Me	Ac	Ac		Fuc	Man				C69H117N5O37	1608.750016267	470.347614822	673.426987337	876.506359852
1733255	PD5;C14:0;Me;Cb;Fuc;Man	2	C14:0	Me			Cb	Fuc	Man				C66H114N6O36	1567.734700556	429.332299111	632.411671626	835.491044141
1733257	PD5;C14:0;Me;Cb;Cb;Fuc;Man	2	C14:0	Me	Cb		Cb	Fuc	Man				C67H115N7O37	1610.740514211	472.338112766	675.417485281	878.496857796
1733259	PD5;C14:0;Me;Ac;Cb;Fuc;Man	2	C14:0	Me	Ac		Cb	Fuc	Man				C68H116N6O37	1609.745265239	471.342863794	674.422236309	877.501608824
1733261	PD5;C14:0;Me;Cb;Cb;Fuc;Man	2	C14:0	Me		Cb	Cb	Fuc	Man				C67H115N7O37	1610.740514211	472.338112766	675.417485281	878.496857796
1733263	PD5;C14:0;Me;Cb;Cb;Cb;Fuc;Man	2	C14:0	Me	Cb	Cb	Cb	Fuc	Man				C68H116N8O38	1653.746327866	515.343926421	718.423298936	921.502671451
1733265	PD5;C14:0;Me;Ac;Cb;Cb;Fuc;Man	2	C14:0	Me	Ac	Cb	Cb	Fuc	Man				C69H117N7O38	1652.751078894	514.348677449	717.428049964	920.507422479
1733267	PD5;C14:0;Me;Ac;Cb;Fuc;Man	2	C14:0	Me		Ac	Cb	Fuc	Man				C68H116N6O37	1609.745265239	471.342863794	674.422236309	877.501608824
1733269	PD5;C14:0;Me;Cb;Ac;Cb;Fuc;Man	2	C14:0	Me	Cb	Ac	Cb	Fuc	Man				C69H117N7O38	1652.751078894	514.348677449	717.428049964	920.507422479
1733271	PD5;C14:0;Me;Ac;Ac;Cb;Fuc;Man	2	C14:0	Me	Ac	Ac	Cb	Fuc	Man				C70H118N6O38	1651.755829922	513.353428477	716.432800992	919.512173507
1733273	PD5;C14:0;Me;Ac;Fuc;Man	2	C14:0	Me			Ac	Fuc	Man				C67H115N5O36	1566.739451584	428.337050139	631.416422654	834.495795169
1733275	PD5;C14:0;Me;Cb;Ac;Fuc;Man	2	C14:0	Me	Cb		Ac	Fuc	Man				C68H116N6O37	1609.745265239	471.342863794	674.422236309	877.501608824
1733277	PD5;C14:0;Me;Ac;Ac;Fuc;Man	2	C14:0	Me	Ac		Ac	Fuc	Man				C69H117N5O37	1608.750016267	470.347614822	673.426987337	876.506359852
1733279	PD5;C14:0;Me;Cb;Ac;Fuc;Man	2	C14:0	Me		Cb	Ac	Fuc	Man				C68H116N6O37	1609.745265239	471.342863794	674.422236309	877.501608824
1733281	PD5;C14:0;Me;Cb;Cb;Ac;Fuc;Man	2	C14:0	Me	Cb	Cb	Ac	Fuc	Man				C69H117N7O38	1652.751078894	514.348677449	717.428049964	920.507422479
1733283	PD5;C14:0;Me;Ac;Cb;Ac;Fuc;Man	2	C14:0	Me	Ac	Cb	Ac	Fuc	Man				C70H118N6O38	1651.755829922	513.353428477	716.432800992	919.512173507
1733285	PD5;C14:0;Me;Ac;Ac;Fuc;Man	2	C14:0	Me		Ac	Ac	Fuc	Man				C69H117N5O37	1608.750016267	470.347614822	673.426987337	876.506359852
1733287	PD5;C14:0;Me;Cb;Ac;Ac;Fuc;Man	2	C14:0	Me	Cb	Ac	Ac	Fuc	Man				C70H118N6O38	1651.755829922	513.353428477	716.432800992	919.512173507
1733289	PD5;C14:0;Me;Ac;Ac;Ac;Fuc;Man	2	C14:0	Me	Ac	Ac	Ac	Fuc	Man				C71H119N5O38	1650.76058095	512.358179505	715.43755202	918.516924535
1733291	PD5;C14:0;Me;MeFuc;Man	2	C14:0	Me				MeFuc	Man				C66H115N5O35	1538.744536965	386.326485456	589.405857971	792.485230486
1733293	PD5;C14:0;Me;Cb;MeFuc;Man	2	C14:0	Me	Cb			MeFuc	Man				C67H116N6O36	1581.75035062	429.332299111	632.411671626	835.491044141
1733295	PD5;C14:0;Me;Ac;MeFuc;Man	2	C14:0	Me	Ac			MeFuc	Man				C68H117N5O36	1580.755101648	428.337050139	631.416422654	834.495795169
1733297	PD5;C14:0;Me;Cb;MeFuc;Man	2	C14:0	Me		Cb		MeFuc	Man				C67H116N6O36	1581.75035062	429.332299111	632.411671626	835.491044141
1733299	PD5;C14:0;Me;Cb;Cb;MeFuc;Man	2	C14:0	Me	Cb	Cb		MeFuc	Man				C68H117N7O37	1624.756164275	472.338112766	675.417485281	878.496857796
1733301	PD5;C14:0;Me;Ac;Cb;MeFuc;Man	2	C14:0	Me	Ac	Cb		MeFuc	Man				C69H118N6O37	1623.760915303	471.342863794	674.422236309	877.501608824
1733303	PD5;C14:0;Me;Ac;MeFuc;Man	2	C14:0	Me		Ac		MeFuc	Man				C68H117N5O36	1580.755101648	428.337050139	631.416422654	834.495795169
1733305	PD5;C14:0;Me;Cb;Ac;MeFuc;Man	2	C14:0	Me	Cb	Ac		MeFuc	Man				C69H118N6O37	1623.760915303	471.342863794	674.422236309	877.501608824
1733307	PD5;C14:0;Me;Ac;Ac;MeFuc;Man	2	C14:0	Me	Ac	Ac		MeFuc	Man				C70H119N5O37	1622.765666331	470.347614822	673.426987337	876.506359852
1733309	PD5;C14:0;Me;Cb;MeFuc;Man	2	C14:0	Me			Cb	MeFuc	Man				C67H116N6O36	1581.75035062	429.332299111	632.411671626	835.491044141
1733311	PD5;C14:0;Me;Cb;Cb;MeFuc;Man	2	C14:0	Me	Cb		Cb	MeFuc	Man				C68H117N7O37	1624.756164275	472.338112766	675.417485281	878.496857796
1733313	PD5;C14:0;Me;Ac;Cb;MeFuc;Man	2	C14:0	Me	Ac		Cb	MeFuc	Man				C69H118N6O37	1623.760915303	471.342863794	674.422236309	877.501608824
1733315	PD5;C14:0;Me;Cb;Cb;MeFuc;Man	2	C14:0	Me		Cb	Cb	MeFuc	Man				C68H117N7O37	1624.756164275	472.338112766	675.417485281	878.496857796
1733317	PD5;C14:0;Me;Cb;Cb;Cb;MeFuc;Man	2	C14:0	Me	Cb	Cb	Cb	MeFuc	Man				C69H118N8O38	1667.76197793	515.343926421	718.423298936	921.502671451
1733319	PD5;C14:0;Me;Ac;Cb;Cb;MeFuc;Man	2	C14:0	Me	Ac	Cb	Cb	MeFuc	Man				C70H119N7O38	1666.766728958	514.348677449	717.428049964	920.507422479
1733321	PD5;C14:0;Me;Ac;Cb;MeFuc;Man	2	C14:0	Me		Ac	Cb	MeFuc	Man				C69H118N6O37	1623.760915303	471.342863794	674.422236309	877.501608824
1733323	PD5;C14:0;Me;Cb;Ac;Cb;MeFuc;Man	2	C14:0	Me	Cb	Ac	Cb	MeFuc	Man				C70H119N7O38	1666.766728958	514.348677449	717.428049964	920.507422479
1733325	PD5;C14:0;Me;Ac;Ac;Cb;MeFuc;Man	2	C14:0	Me	Ac	Ac	Cb	MeFuc	Man				C71H120N6O38	1665.771479986	513.353428477	716.432800992	919.512173507
1733327	PD5;C14:0;Me;Ac;MeFuc;Man	2	C14:0	Me			Ac	MeFuc	Man				C68H117N5O36	1580.755101648	428.337050139	631.416422654	834.495795169
1733329	PD5;C14:0;Me;Cb;Ac;MeFuc;Man	2	C14:0	Me	Cb		Ac	MeFuc	Man				C69H118N6O37	1623.760915303	471.342863794	674.422236309	877.501608824
1733331	PD5;C14:0;Me;Ac;Ac;MeFuc;Man	2	C14:0	Me	Ac		Ac	MeFuc	Man				C70H119N5O37	1622.765666331	470.347614822	673.426987337	876.506359852
1733333	PD5;C14:0;Me;Cb;Ac;MeFuc;Man	2	C14:0	Me		Cb	Ac	MeFuc	Man				C69H118N6O37	1623.760915303	471.342863794	674.422236309	877.501608824
1733335	PD5;C14:0;Me;Cb;Cb;Ac;MeFuc;Man	2	C14:0	Me	Cb	Cb	Ac	MeFuc	Man				C70H119N7O38	1666.766728958	514.348677449	717.428049964	920.507422479
1733337	PD5;C14:0;Me;Ac;Cb;Ac;MeFuc;Man	2	C14:0	Me	Ac	Cb	Ac	MeFuc	Man				C71H120N6O38	1665.771479986	513.353428477	716.432800992	919.512173507
1733339	PD5;C14:0;Me;Ac;Ac;MeFuc;Man	2	C14:0	Me		Ac	Ac	MeFuc	Man				C70H119N5O37	1622.765666331	470.347614822	673.426987337	876.506359852
1733341	PD5;C14:0;Me;Cb;Ac;Ac;MeFuc;Man	2	C14:0	Me	Cb	Ac	Ac	MeFuc	Man				C71H120N6O38	1665.771479986	513.353428477	716.432800992	919.512173507
1733343	PD5;C14:0;Me;Ac;Ac;Ac;MeFuc;Man	2	C14:0	Me	Ac	Ac	Ac	MeFuc	Man				C72H121N5O38	1664.776231014	512.358179505	715.43755202	918.516924535
1733345	PD5;C14:0;Me;Ara;Man	2	C14:0	Me				Ara	Man				C64H111N5O35	1510.713236837	386.326485456	589.405857971	792.485230486
1733347	PD5;C14:0;Me;Cb;Ara;Man	2	C14:0	Me	Cb			Ara	Man				C65H112N6O36	1553.719050492	429.332299111	632.411671626	835.491044141
1733349	PD5;C14:0;Me;Ac;Ara;Man	2	C14:0	Me	Ac			Ara	Man				C66H113N5O36	1552.72380152	428.337050139	631.416422654	834.495795169
1733351	PD5;C14:0;Me;Cb;Ara;Man	2	C14:0	Me		Cb		Ara	Man				C65H112N6O36	1553.719050492	429.332299111	632.411671626	835.491044141
1733353	PD5;C14:0;Me;Cb;Cb;Ara;Man	2	C14:0	Me	Cb	Cb		Ara	Man				C66H113N7O37	1596.724864147	472.338112766	675.417485281	878.496857796
1733355	PD5;C14:0;Me;Ac;Cb;Ara;Man	2	C14:0	Me	Ac	Cb		Ara	Man				C67H114N6O37	1595.729615175	471.342863794	674.422236309	877.501608824
1733357	PD5;C14:0;Me;Ac;Ara;Man	2	C14:0	Me		Ac		Ara	Man				C66H113N5O36	1552.72380152	428.337050139	631.416422654	834.495795169
1733359	PD5;C14:0;Me;Cb;Ac;Ara;Man	2	C14:0	Me	Cb	Ac		Ara	Man				C67H114N6O37	1595.729615175	471.342863794	674.422236309	877.501608824
1733361	PD5;C14:0;Me;Ac;Ac;Ara;Man	2	C14:0	Me	Ac	Ac		Ara	Man				C68H115N5O37	1594.734366203	470.347614822	673.426987337	876.506359852
1733363	PD5;C14:0;Me;Cb;Ara;Man	2	C14:0	Me			Cb	Ara	Man				C65H112N6O36	1553.719050492	429.332299111	632.411671626	835.491044141
1733365	PD5;C14:0;Me;Cb;Cb;Ara;Man	2	C14:0	Me	Cb		Cb	Ara	Man				C66H113N7O37	1596.724864147	472.338112766	675.417485281	878.496857796
1733367	PD5;C14:0;Me;Ac;Cb;Ara;Man	2	C14:0	Me	Ac		Cb	Ara	Man				C67H114N6O37	1595.729615175	471.342863794	674.422236309	877.501608824
1733369	PD5;C14:0;Me;Cb;Cb;Ara;Man	2	C14:0	Me		Cb	Cb	Ara	Man				C66H113N7O37	1596.724864147	472.338112766	675.417485281	878.496857796
1733371	PD5;C14:0;Me;Cb;Cb;Cb;Ara;Man	2	C14:0	Me	Cb	Cb	Cb	Ara	Man				C67H114N8O38	1639.730677802	515.343926421	718.423298936	921.502671451
1733373	PD5;C14:0;Me;Ac;Cb;Cb;Ara;Man	2	C14:0	Me	Ac	Cb	Cb	Ara	Man				C68H115N7O38	1638.73542883	514.348677449	717.428049964	920.507422479
1733375	PD5;C14:0;Me;Ac;Cb;Ara;Man	2	C14:0	Me		Ac	Cb	Ara	Man				C67H114N6O37	1595.729615175	471.342863794	674.422236309	877.501608824
1733377	PD5;C14:0;Me;Cb;Ac;Cb;Ara;Man	2	C14:0	Me	Cb	Ac	Cb	Ara	Man				C68H115N7O38	1638.73542883	514.348677449	717.428049964	920.507422479
1733379	PD5;C14:0;Me;Ac;Ac;Cb;Ara;Man	2	C14:0	Me	Ac	Ac	Cb	Ara	Man				C69H116N6O38	1637.740179858	513.353428477	716.432800992	919.512173507
1733381	PD5;C14:0;Me;Ac;Ara;Man	2	C14:0	Me			Ac	Ara	Man				C66H113N5O36	1552.72380152	428.337050139	631.416422654	834.495795169
1733383	PD5;C14:0;Me;Cb;Ac;Ara;Man	2	C14:0	Me	Cb		Ac	Ara	Man				C67H114N6O37	1595.729615175	471.342863794	674.422236309	877.501608824
1733385	PD5;C14:0;Me;Ac;Ac;Ara;Man	2	C14:0	Me	Ac		Ac	Ara	Man				C68H115N5O37	1594.734366203	470.347614822	673.426987337	876.506359852
1733387	PD5;C14:0;Me;Cb;Ac;Ara;Man	2	C14:0	Me		Cb	Ac	Ara	Man				C67H114N6O37	1595.729615175	471.342863794	674.422236309	877.501608824
1733389	PD5;C14:0;Me;Cb;Cb;Ac;Ara;Man	2	C14:0	Me	Cb	Cb	Ac	Ara	Man				C68H115N7O38	1638.73542883	514.348677449	717.428049964	920.507422479
1733391	PD5;C14:0;Me;Ac;Cb;Ac;Ara;Man	2	C14:0	Me	Ac	Cb	Ac	Ara	Man				C69H116N6O38	1637.740179858	513.353428477	716.432800992	919.512173507
1733393	PD5;C14:0;Me;Ac;Ac;Ara;Man	2	C14:0	Me		Ac	Ac	Ara	Man				C68H115N5O37	1594.734366203	470.347614822	673.426987337	876.506359852
1733395	PD5;C14:0;Me;Cb;Ac;Ac;Ara;Man	2	C14:0	Me	Cb	Ac	Ac	Ara	Man				C69H116N6O38	1637.740179858	513.353428477	716.432800992	919.512173507
1733397	PD5;C14:0;Me;Ac;Ac;Ac;Ara;Man	2	C14:0	Me	Ac	Ac	Ac	Ara	Man				C70H117N5O38	1636.744930886	512.358179505	715.43755202	918.516924535
1733399	PD5;C14:0;Me;S-MeFuc;Man	2	C14:0	Me				S-MeFuc	Man				C66H115N5O38S	1618.701351996	386.326485456	589.405857971	792.485230486
1733401	PD5;C14:0;Me;Cb;S-MeFuc;Man	2	C14:0	Me	Cb			S-MeFuc	Man				C67H116N6O39S	1661.707165651	429.332299111	632.411671626	835.491044141
1733403	PD5;C14:0;Me;Ac;S-MeFuc;Man	2	C14:0	Me	Ac			S-MeFuc	Man				C68H117N5O39S	1660.711916679	428.337050139	631.416422654	834.495795169
1733405	PD5;C14:0;Me;Cb;S-MeFuc;Man	2	C14:0	Me		Cb		S-MeFuc	Man				C67H116N6O39S	1661.707165651	429.332299111	632.411671626	835.491044141
1733407	PD5;C14:0;Me;Cb;Cb;S-MeFuc;Man	2	C14:0	Me	Cb	Cb		S-MeFuc	Man				C68H117N7O40S	1704.712979306	472.338112766	675.417485281	878.496857796
1733409	PD5;C14:0;Me;Ac;Cb;S-MeFuc;Man	2	C14:0	Me	Ac	Cb		S-MeFuc	Man				C69H118N6O40S	1703.717730334	471.342863794	674.422236309	877.501608824
1733411	PD5;C14:0;Me;Ac;S-MeFuc;Man	2	C14:0	Me		Ac		S-MeFuc	Man				C68H117N5O39S	1660.711916679	428.337050139	631.416422654	834.495795169
1733413	PD5;C14:0;Me;Cb;Ac;S-MeFuc;Man	2	C14:0	Me	Cb	Ac		S-MeFuc	Man				C69H118N6O40S	1703.717730334	471.342863794	674.422236309	877.501608824
1733415	PD5;C14:0;Me;Ac;Ac;S-MeFuc;Man	2	C14:0	Me	Ac	Ac		S-MeFuc	Man				C70H119N5O40S	1702.722481362	470.347614822	673.426987337	876.506359852
1733417	PD5;C14:0;Me;Cb;S-MeFuc;Man	2	C14:0	Me			Cb	S-MeFuc	Man				C67H116N6O39S	1661.707165651	429.332299111	632.411671626	835.491044141
1733419	PD5;C14:0;Me;Cb;Cb;S-MeFuc;Man	2	C14:0	Me	Cb		Cb	S-MeFuc	Man				C68H117N7O40S	1704.712979306	472.338112766	675.417485281	878.496857796
1733421	PD5;C14:0;Me;Ac;Cb;S-MeFuc;Man	2	C14:0	Me	Ac		Cb	S-MeFuc	Man				C69H118N6O40S	1703.717730334	471.342863794	674.422236309	877.501608824
1733423	PD5;C14:0;Me;Cb;Cb;S-MeFuc;Man	2	C14:0	Me		Cb	Cb	S-MeFuc	Man				C68H117N7O40S	1704.712979306	472.338112766	675.417485281	878.496857796
1733425	PD5;C14:0;Me;Cb;Cb;Cb;S-MeFuc;Man	2	C14:0	Me	Cb	Cb	Cb	S-MeFuc	Man				C69H118N8O41S	1747.718792961	515.343926421	718.423298936	921.502671451
1733427	PD5;C14:0;Me;Ac;Cb;Cb;S-MeFuc;Man	2	C14:0	Me	Ac	Cb	Cb	S-MeFuc	Man				C70H119N7O41S	1746.723543989	514.348677449	717.428049964	920.507422479
1733429	PD5;C14:0;Me;Ac;Cb;S-MeFuc;Man	2	C14:0	Me		Ac	Cb	S-MeFuc	Man				C69H118N6O40S	1703.717730334	471.342863794	674.422236309	877.501608824
1733431	PD5;C14:0;Me;Cb;Ac;Cb;S-MeFuc;Man	2	C14:0	Me	Cb	Ac	Cb	S-MeFuc	Man				C70H119N7O41S	1746.723543989	514.348677449	717.428049964	920.507422479
1733433	PD5;C14:0;Me;Ac;Ac;Cb;S-MeFuc;Man	2	C14:0	Me	Ac	Ac	Cb	S-MeFuc	Man				C71H120N6O41S	1745.728295017	513.353428477	716.432800992	919.512173507
1733435	PD5;C14:0;Me;Ac;S-MeFuc;Man	2	C14:0	Me			Ac	S-MeFuc	Man				C68H117N5O39S	1660.711916679	428.337050139	631.416422654	834.495795169
1733437	PD5;C14:0;Me;Cb;Ac;S-MeFuc;Man	2	C14:0	Me	Cb		Ac	S-MeFuc	Man				C69H118N6O40S	1703.717730334	471.342863794	674.422236309	877.501608824
1733439	PD5;C14:0;Me;Ac;Ac;S-MeFuc;Man	2	C14:0	Me	Ac		Ac	S-MeFuc	Man				C70H119N5O40S	1702.722481362	470.347614822	673.426987337	876.506359852
1733441	PD5;C14:0;Me;Cb;Ac;S-MeFuc;Man	2	C14:0	Me		Cb	Ac	S-MeFuc	Man				C69H118N6O40S	1703.717730334	471.342863794	674.422236309	877.501608824
1733443	PD5;C14:0;Me;Cb;Cb;Ac;S-MeFuc;Man	2	C14:0	Me	Cb	Cb	Ac	S-MeFuc	Man				C70H119N7O41S	1746.723543989	514.348677449	717.428049964	920.507422479
1733445	PD5;C14:0;Me;Ac;Cb;Ac;S-MeFuc;Man	2	C14:0	Me	Ac	Cb	Ac	S-MeFuc	Man				C71H120N6O41S	1745.728295017	513.353428477	716.432800992	919.512173507
1733447	PD5;C14:0;Me;Ac;Ac;S-MeFuc;Man	2	C14:0	Me		Ac	Ac	S-MeFuc	Man				C70H119N5O40S	1702.722481362	470.347614822	673.426987337	876.506359852
1733449	PD5;C14:0;Me;Cb;Ac;Ac;S-MeFuc;Man	2	C14:0	Me	Cb	Ac	Ac	S-MeFuc	Man				C71H120N6O41S	1745.728295017	513.353428477	716.432800992	919.512173507
1733451	PD5;C14:0;Me;Ac;Ac;Ac;S-MeFuc;Man	2	C14:0	Me	Ac	Ac	Ac	S-MeFuc	Man				C72H121N5O41S	1744.733046045	512.358179505	715.43755202	918.516924535
1733453	PD5;C14:0;Me;Ac-Fuc;Man	2	C14:0	Me				Ac-Fuc	Man				C67H115N5O36	1566.739451584	386.326485456	589.405857971	792.485230486
1733455	PD5;C14:0;Me;Cb;Ac-Fuc;Man	2	C14:0	Me	Cb			Ac-Fuc	Man				C68H116N6O37	1609.745265239	429.332299111	632.411671626	835.491044141
1733457	PD5;C14:0;Me;Ac;Ac-Fuc;Man	2	C14:0	Me	Ac			Ac-Fuc	Man				C69H117N5O37	1608.750016267	428.337050139	631.416422654	834.495795169
1733459	PD5;C14:0;Me;Cb;Ac-Fuc;Man	2	C14:0	Me		Cb		Ac-Fuc	Man				C68H116N6O37	1609.745265239	429.332299111	632.411671626	835.491044141
1733461	PD5;C14:0;Me;Cb;Cb;Ac-Fuc;Man	2	C14:0	Me	Cb	Cb		Ac-Fuc	Man				C69H117N7O38	1652.751078894	472.338112766	675.417485281	878.496857796
1733463	PD5;C14:0;Me;Ac;Cb;Ac-Fuc;Man	2	C14:0	Me	Ac	Cb		Ac-Fuc	Man				C70H118N6O38	1651.755829922	471.342863794	674.422236309	877.501608824
1733465	PD5;C14:0;Me;Ac;Ac-Fuc;Man	2	C14:0	Me		Ac		Ac-Fuc	Man				C69H117N5O37	1608.750016267	428.337050139	631.416422654	834.495795169
1733467	PD5;C14:0;Me;Cb;Ac;Ac-Fuc;Man	2	C14:0	Me	Cb	Ac		Ac-Fuc	Man				C70H118N6O38	1651.755829922	471.342863794	674.422236309	877.501608824
1733469	PD5;C14:0;Me;Ac;Ac;Ac-Fuc;Man	2	C14:0	Me	Ac	Ac		Ac-Fuc	Man				C71H119N5O38	1650.76058095	470.347614822	673.426987337	876.506359852
1733471	PD5;C14:0;Me;Cb;Ac-Fuc;Man	2	C14:0	Me			Cb	Ac-Fuc	Man				C68H116N6O37	1609.745265239	429.332299111	632.411671626	835.491044141
1733473	PD5;C14:0;Me;Cb;Cb;Ac-Fuc;Man	2	C14:0	Me	Cb		Cb	Ac-Fuc	Man				C69H117N7O38	1652.751078894	472.338112766	675.417485281	878.496857796
1733475	PD5;C14:0;Me;Ac;Cb;Ac-Fuc;Man	2	C14:0	Me	Ac		Cb	Ac-Fuc	Man				C70H118N6O38	1651.755829922	471.342863794	674.422236309	877.501608824
1733477	PD5;C14:0;Me;Cb;Cb;Ac-Fuc;Man	2	C14:0	Me		Cb	Cb	Ac-Fuc	Man				C69H117N7O38	1652.751078894	472.338112766	675.417485281	878.496857796
1733479	PD5;C14:0;Me;Cb;Cb;Cb;Ac-Fuc;Man	2	C14:0	Me	Cb	Cb	Cb	Ac-Fuc	Man				C70H118N8O39	1695.756892549	515.343926421	718.423298936	921.502671451
1733481	PD5;C14:0;Me;Ac;Cb;Cb;Ac-Fuc;Man	2	C14:0	Me	Ac	Cb	Cb	Ac-Fuc	Man				C71H119N7O39	1694.761643577	514.348677449	717.428049964	920.507422479
1733483	PD5;C14:0;Me;Ac;Cb;Ac-Fuc;Man	2	C14:0	Me		Ac	Cb	Ac-Fuc	Man				C70H118N6O38	1651.755829922	471.342863794	674.422236309	877.501608824
1733485	PD5;C14:0;Me;Cb;Ac;Cb;Ac-Fuc;Man	2	C14:0	Me	Cb	Ac	Cb	Ac-Fuc	Man				C71H119N7O39	1694.761643577	514.348677449	717.428049964	920.507422479
1733487	PD5;C14:0;Me;Ac;Ac;Cb;Ac-Fuc;Man	2	C14:0	Me	Ac	Ac	Cb	Ac-Fuc	Man				C72H120N6O39	1693.766394605	513.353428477	716.432800992	919.512173507
1733489	PD5;C14:0;Me;Ac;Ac-Fuc;Man	2	C14:0	Me			Ac	Ac-Fuc	Man				C69H117N5O37	1608.750016267	428.337050139	631.416422654	834.495795169
1733491	PD5;C14:0;Me;Cb;Ac;Ac-Fuc;Man	2	C14:0	Me	Cb		Ac	Ac-Fuc	Man				C70H118N6O38	1651.755829922	471.342863794	674.422236309	877.501608824
1733493	PD5;C14:0;Me;Ac;Ac;Ac-Fuc;Man	2	C14:0	Me	Ac		Ac	Ac-Fuc	Man				C71H119N5O38	1650.76058095	470.347614822	673.426987337	876.506359852
1733495	PD5;C14:0;Me;Cb;Ac;Ac-Fuc;Man	2	C14:0	Me		Cb	Ac	Ac-Fuc	Man				C70H118N6O38	1651.755829922	471.342863794	674.422236309	877.501608824
1733497	PD5;C14:0;Me;Cb;Cb;Ac;Ac-Fuc;Man	2	C14:0	Me	Cb	Cb	Ac	Ac-Fuc	Man				C71H119N7O39	1694.761643577	514.348677449	717.428049964	920.507422479
1733499	PD5;C14:0;Me;Ac;Cb;Ac;Ac-Fuc;Man	2	C14:0	Me	Ac	Cb	Ac	Ac-Fuc	Man				C72H120N6O39	1693.766394605	513.353428477	716.432800992	919.512173507
1733501	PD5;C14:0;Me;Ac;Ac;Ac-Fuc;Man	2	C14:0	Me		Ac	Ac	Ac-Fuc	Man				C71H119N5O38	1650.76058095	470.347614822	673.426987337	876.506359852
1733503	PD5;C14:0;Me;Cb;Ac;Ac;Ac-Fuc;Man	2	C14:0	Me	Cb	Ac	Ac	Ac-Fuc	Man				C72H120N6O39	1693.766394605	513.353428477	716.432800992	919.512173507
1733505	PD5;C14:0;Me;Ac;Ac;Ac;Ac-Fuc;Man	2	C14:0	Me	Ac	Ac	Ac	Ac-Fuc	Man				C73H121N5O39	1692.771145633	512.358179505	715.43755202	918.516924535
1733507	PD5;C14:0;Me;Ac-MeFuc;Man	2	C14:0	Me				Ac-MeFuc	Man				C68H117N5O36	1580.755101648	386.326485456	589.405857971	792.485230486
1733509	PD5;C14:0;Me;Cb;Ac-MeFuc;Man	2	C14:0	Me	Cb			Ac-MeFuc	Man				C69H118N6O37	1623.760915303	429.332299111	632.411671626	835.491044141
1733511	PD5;C14:0;Me;Ac;Ac-MeFuc;Man	2	C14:0	Me	Ac			Ac-MeFuc	Man				C70H119N5O37	1622.765666331	428.337050139	631.416422654	834.495795169
1733513	PD5;C14:0;Me;Cb;Ac-MeFuc;Man	2	C14:0	Me		Cb		Ac-MeFuc	Man				C69H118N6O37	1623.760915303	429.332299111	632.411671626	835.491044141
1733515	PD5;C14:0;Me;Cb;Cb;Ac-MeFuc;Man	2	C14:0	Me	Cb	Cb		Ac-MeFuc	Man				C70H119N7O38	1666.766728958	472.338112766	675.417485281	878.496857796
1733517	PD5;C14:0;Me;Ac;Cb;Ac-MeFuc;Man	2	C14:0	Me	Ac	Cb		Ac-MeFuc	Man				C71H120N6O38	1665.771479986	471.342863794	674.422236309	877.501608824
1733519	PD5;C14:0;Me;Ac;Ac-MeFuc;Man	2	C14:0	Me		Ac		Ac-MeFuc	Man				C70H119N5O37	1622.765666331	428.337050139	631.416422654	834.495795169
1733521	PD5;C14:0;Me;Cb;Ac;Ac-MeFuc;Man	2	C14:0	Me	Cb	Ac		Ac-MeFuc	Man				C71H120N6O38	1665.771479986	471.342863794	674.422236309	877.501608824
1733523	PD5;C14:0;Me;Ac;Ac;Ac-MeFuc;Man	2	C14:0	Me	Ac	Ac		Ac-MeFuc	Man				C72H121N5O38	1664.776231014	470.347614822	673.426987337	876.506359852
1733525	PD5;C14:0;Me;Cb;Ac-MeFuc;Man	2	C14:0	Me			Cb	Ac-MeFuc	Man				C69H118N6O37	1623.760915303	429.332299111	632.411671626	835.491044141
1733527	PD5;C14:0;Me;Cb;Cb;Ac-MeFuc;Man	2	C14:0	Me	Cb		Cb	Ac-MeFuc	Man				C70H119N7O38	1666.766728958	472.338112766	675.417485281	878.496857796
1733529	PD5;C14:0;Me;Ac;Cb;Ac-MeFuc;Man	2	C14:0	Me	Ac		Cb	Ac-MeFuc	Man				C71H120N6O38	1665.771479986	471.342863794	674.422236309	877.501608824
1733531	PD5;C14:0;Me;Cb;Cb;Ac-MeFuc;Man	2	C14:0	Me		Cb	Cb	Ac-MeFuc	Man				C70H119N7O38	1666.766728958	472.338112766	675.417485281	878.496857796
1733533	PD5;C14:0;Me;Cb;Cb;Cb;Ac-MeFuc;Man	2	C14:0	Me	Cb	Cb	Cb	Ac-MeFuc	Man				C71H120N8O39	1709.772542613	515.343926421	718.423298936	921.502671451
1733535	PD5;C14:0;Me;Ac;Cb;Cb;Ac-MeFuc;Man	2	C14:0	Me	Ac	Cb	Cb	Ac-MeFuc	Man				C72H121N7O39	1708.777293641	514.348677449	717.428049964	920.507422479
1733537	PD5;C14:0;Me;Ac;Cb;Ac-MeFuc;Man	2	C14:0	Me		Ac	Cb	Ac-MeFuc	Man				C71H120N6O38	1665.771479986	471.342863794	674.422236309	877.501608824
1733539	PD5;C14:0;Me;Cb;Ac;Cb;Ac-MeFuc;Man	2	C14:0	Me	Cb	Ac	Cb	Ac-MeFuc	Man				C72H121N7O39	1708.777293641	514.348677449	717.428049964	920.507422479
1733541	PD5;C14:0;Me;Ac;Ac;Cb;Ac-MeFuc;Man	2	C14:0	Me	Ac	Ac	Cb	Ac-MeFuc	Man				C73H122N6O39	1707.782044669	513.353428477	716.432800992	919.512173507
1733543	PD5;C14:0;Me;Ac;Ac-MeFuc;Man	2	C14:0	Me			Ac	Ac-MeFuc	Man				C70H119N5O37	1622.765666331	428.337050139	631.416422654	834.495795169
1733545	PD5;C14:0;Me;Cb;Ac;Ac-MeFuc;Man	2	C14:0	Me	Cb		Ac	Ac-MeFuc	Man				C71H120N6O38	1665.771479986	471.342863794	674.422236309	877.501608824
1733547	PD5;C14:0;Me;Ac;Ac;Ac-MeFuc;Man	2	C14:0	Me	Ac		Ac	Ac-MeFuc	Man				C72H121N5O38	1664.776231014	470.347614822	673.426987337	876.506359852
1733549	PD5;C14:0;Me;Cb;Ac;Ac-MeFuc;Man	2	C14:0	Me		Cb	Ac	Ac-MeFuc	Man				C71H120N6O38	1665.771479986	471.342863794	674.422236309	877.501608824
1733551	PD5;C14:0;Me;Cb;Cb;Ac;Ac-MeFuc;Man	2	C14:0	Me	Cb	Cb	Ac	Ac-MeFuc	Man				C72H121N7O39	1708.777293641	514.348677449	717.428049964	920.507422479
1733553	PD5;C14:0;Me;Ac;Cb;Ac;Ac-MeFuc;Man	2	C14:0	Me	Ac	Cb	Ac	Ac-MeFuc	Man				C73H122N6O39	1707.782044669	513.353428477	716.432800992	919.512173507
1733555	PD5;C14:0;Me;Ac;Ac;Ac-MeFuc;Man	2	C14:0	Me		Ac	Ac	Ac-MeFuc	Man				C72H121N5O38	1664.776231014	470.347614822	673.426987337	876.506359852
1733557	PD5;C14:0;Me;Cb;Ac;Ac;Ac-MeFuc;Man	2	C14:0	Me	Cb	Ac	Ac	Ac-MeFuc	Man				C73H122N6O39	1707.782044669	513.353428477	716.432800992	919.512173507
1733559	PD5;C14:0;Me;Ac;Ac;Ac;Ac-MeFuc;Man	2	C14:0	Me	Ac	Ac	Ac	Ac-MeFuc	Man				C74H123N5O39	1706.786795697	512.358179505	715.43755202	918.516924535
1733561	PD5;C14:0;Me;Me	2	C14:0	Me						Me			C54H95N5O26	1230.633804754	386.326485456	589.405857971	792.485230486
1733563	PD5;C14:0;Me;Cb;Me	2	C14:0	Me	Cb					Me			C55H96N6O27	1273.639618409	429.332299111	632.411671626	835.491044141
1733565	PD5;C14:0;Me;Ac;Me	2	C14:0	Me	Ac					Me			C56H97N5O27	1272.644369437	428.337050139	631.416422654	834.495795169
1733567	PD5;C14:0;Me;Cb;Me	2	C14:0	Me		Cb				Me			C55H96N6O27	1273.639618409	429.332299111	632.411671626	835.491044141
1733569	PD5;C14:0;Me;Cb;Cb;Me	2	C14:0	Me	Cb	Cb				Me			C56H97N7O28	1316.645432064	472.338112766	675.417485281	878.496857796
1733571	PD5;C14:0;Me;Ac;Cb;Me	2	C14:0	Me	Ac	Cb				Me			C57H98N6O28	1315.650183092	471.342863794	674.422236309	877.501608824
1733573	PD5;C14:0;Me;Ac;Me	2	C14:0	Me		Ac				Me			C56H97N5O27	1272.644369437	428.337050139	631.416422654	834.495795169
1733575	PD5;C14:0;Me;Cb;Ac;Me	2	C14:0	Me	Cb	Ac				Me			C57H98N6O28	1315.650183092	471.342863794	674.422236309	877.501608824
1733577	PD5;C14:0;Me;Ac;Ac;Me	2	C14:0	Me	Ac	Ac				Me			C58H99N5O28	1314.65493412	470.347614822	673.426987337	876.506359852
1733579	PD5;C14:0;Me;Cb;Me	2	C14:0	Me			Cb			Me			C55H96N6O27	1273.639618409	429.332299111	632.411671626	835.491044141
1733581	PD5;C14:0;Me;Cb;Cb;Me	2	C14:0	Me	Cb		Cb			Me			C56H97N7O28	1316.645432064	472.338112766	675.417485281	878.496857796
1733583	PD5;C14:0;Me;Ac;Cb;Me	2	C14:0	Me	Ac		Cb			Me			C57H98N6O28	1315.650183092	471.342863794	674.422236309	877.501608824
1733585	PD5;C14:0;Me;Cb;Cb;Me	2	C14:0	Me		Cb	Cb			Me			C56H97N7O28	1316.645432064	472.338112766	675.417485281	878.496857796
1733587	PD5;C14:0;Me;Cb;Cb;Cb;Me	2	C14:0	Me	Cb	Cb	Cb			Me			C57H98N8O29	1359.651245719	515.343926421	718.423298936	921.502671451
1733589	PD5;C14:0;Me;Ac;Cb;Cb;Me	2	C14:0	Me	Ac	Cb	Cb			Me			C58H99N7O29	1358.655996747	514.348677449	717.428049964	920.507422479
1733591	PD5;C14:0;Me;Ac;Cb;Me	2	C14:0	Me		Ac	Cb			Me			C57H98N6O28	1315.650183092	471.342863794	674.422236309	877.501608824
1733593	PD5;C14:0;Me;Cb;Ac;Cb;Me	2	C14:0	Me	Cb	Ac	Cb			Me			C58H99N7O29	1358.655996747	514.348677449	717.428049964	920.507422479
1733595	PD5;C14:0;Me;Ac;Ac;Cb;Me	2	C14:0	Me	Ac	Ac	Cb			Me			C59H100N6O29	1357.660747775	513.353428477	716.432800992	919.512173507
1733597	PD5;C14:0;Me;Ac;Me	2	C14:0	Me			Ac			Me			C56H97N5O27	1272.644369437	428.337050139	631.416422654	834.495795169
1733599	PD5;C14:0;Me;Cb;Ac;Me	2	C14:0	Me	Cb		Ac			Me			C57H98N6O28	1315.650183092	471.342863794	674.422236309	877.501608824
1733601	PD5;C14:0;Me;Ac;Ac;Me	2	C14:0	Me	Ac		Ac			Me			C58H99N5O28	1314.65493412	470.347614822	673.426987337	876.506359852
1733603	PD5;C14:0;Me;Cb;Ac;Me	2	C14:0	Me		Cb	Ac			Me			C57H98N6O28	1315.650183092	471.342863794	674.422236309	877.501608824
1733605	PD5;C14:0;Me;Cb;Cb;Ac;Me	2	C14:0	Me	Cb	Cb	Ac			Me			C58H99N7O29	1358.655996747	514.348677449	717.428049964	920.507422479
1733607	PD5;C14:0;Me;Ac;Cb;Ac;Me	2	C14:0	Me	Ac	Cb	Ac			Me			C59H100N6O29	1357.660747775	513.353428477	716.432800992	919.512173507
1733609	PD5;C14:0;Me;Ac;Ac;Me	2	C14:0	Me		Ac	Ac			Me			C58H99N5O28	1314.65493412	470.347614822	673.426987337	876.506359852
1733611	PD5;C14:0;Me;Cb;Ac;Ac;Me	2	C14:0	Me	Cb	Ac	Ac			Me			C59H100N6O29	1357.660747775	513.353428477	716.432800992	919.512173507
1733613	PD5;C14:0;Me;Ac;Ac;Ac;Me	2	C14:0	Me	Ac	Ac	Ac			Me			C60H101N5O29	1356.665498803	512.358179505	715.43755202	918.516924535
1733615	PD5;C14:0;Me;Ac;Me	2	C14:0	Me				Ac		Me			C56H97N5O27	1272.644369437	386.326485456	589.405857971	792.485230486
1733617	PD5;C14:0;Me;Cb;Ac;Me	2	C14:0	Me	Cb			Ac		Me			C57H98N6O28	1315.650183092	429.332299111	632.411671626	835.491044141
1733619	PD5;C14:0;Me;Ac;Ac;Me	2	C14:0	Me	Ac			Ac		Me			C58H99N5O28	1314.65493412	428.337050139	631.416422654	834.495795169
1733621	PD5;C14:0;Me;Cb;Ac;Me	2	C14:0	Me		Cb		Ac		Me			C57H98N6O28	1315.650183092	429.332299111	632.411671626	835.491044141
1733623	PD5;C14:0;Me;Cb;Cb;Ac;Me	2	C14:0	Me	Cb	Cb		Ac		Me			C58H99N7O29	1358.655996747	472.338112766	675.417485281	878.496857796
1733625	PD5;C14:0;Me;Ac;Cb;Ac;Me	2	C14:0	Me	Ac	Cb		Ac		Me			C59H100N6O29	1357.660747775	471.342863794	674.422236309	877.501608824
1733627	PD5;C14:0;Me;Ac;Ac;Me	2	C14:0	Me		Ac		Ac		Me			C58H99N5O28	1314.65493412	428.337050139	631.416422654	834.495795169
1733629	PD5;C14:0;Me;Cb;Ac;Ac;Me	2	C14:0	Me	Cb	Ac		Ac		Me			C59H100N6O29	1357.660747775	471.342863794	674.422236309	877.501608824
1733631	PD5;C14:0;Me;Ac;Ac;Ac;Me	2	C14:0	Me	Ac	Ac		Ac		Me			C60H101N5O29	1356.665498803	470.347614822	673.426987337	876.506359852
1733633	PD5;C14:0;Me;Cb;Ac;Me	2	C14:0	Me			Cb	Ac		Me			C57H98N6O28	1315.650183092	429.332299111	632.411671626	835.491044141
1733635	PD5;C14:0;Me;Cb;Cb;Ac;Me	2	C14:0	Me	Cb		Cb	Ac		Me			C58H99N7O29	1358.655996747	472.338112766	675.417485281	878.496857796
1733637	PD5;C14:0;Me;Ac;Cb;Ac;Me	2	C14:0	Me	Ac		Cb	Ac		Me			C59H100N6O29	1357.660747775	471.342863794	674.422236309	877.501608824
1733639	PD5;C14:0;Me;Cb;Cb;Ac;Me	2	C14:0	Me		Cb	Cb	Ac		Me			C58H99N7O29	1358.655996747	472.338112766	675.417485281	878.496857796
1733641	PD5;C14:0;Me;Cb;Cb;Cb;Ac;Me	2	C14:0	Me	Cb	Cb	Cb	Ac		Me			C59H100N8O30	1401.661810402	515.343926421	718.423298936	921.502671451
1733643	PD5;C14:0;Me;Ac;Cb;Cb;Ac;Me	2	C14:0	Me	Ac	Cb	Cb	Ac		Me			C60H101N7O30	1400.66656143	514.348677449	717.428049964	920.507422479
1733645	PD5;C14:0;Me;Ac;Cb;Ac;Me	2	C14:0	Me		Ac	Cb	Ac		Me			C59H100N6O29	1357.660747775	471.342863794	674.422236309	877.501608824
1733647	PD5;C14:0;Me;Cb;Ac;Cb;Ac;Me	2	C14:0	Me	Cb	Ac	Cb	Ac		Me			C60H101N7O30	1400.66656143	514.348677449	717.428049964	920.507422479
1733649	PD5;C14:0;Me;Ac;Ac;Cb;Ac;Me	2	C14:0	Me	Ac	Ac	Cb	Ac		Me			C61H102N6O30	1399.671312458	513.353428477	716.432800992	919.512173507
1733651	PD5;C14:0;Me;Ac;Ac;Me	2	C14:0	Me			Ac	Ac		Me			C58H99N5O28	1314.65493412	428.337050139	631.416422654	834.495795169
1733653	PD5;C14:0;Me;Cb;Ac;Ac;Me	2	C14:0	Me	Cb		Ac	Ac		Me			C59H100N6O29	1357.660747775	471.342863794	674.422236309	877.501608824
1733655	PD5;C14:0;Me;Ac;Ac;Ac;Me	2	C14:0	Me	Ac		Ac	Ac		Me			C60H101N5O29	1356.665498803	470.347614822	673.426987337	876.506359852
1733657	PD5;C14:0;Me;Cb;Ac;Ac;Me	2	C14:0	Me		Cb	Ac	Ac		Me			C59H100N6O29	1357.660747775	471.342863794	674.422236309	877.501608824
1733659	PD5;C14:0;Me;Cb;Cb;Ac;Ac;Me	2	C14:0	Me	Cb	Cb	Ac	Ac		Me			C60H101N7O30	1400.66656143	514.348677449	717.428049964	920.507422479
1733661	PD5;C14:0;Me;Ac;Cb;Ac;Ac;Me	2	C14:0	Me	Ac	Cb	Ac	Ac		Me			C61H102N6O30	1399.671312458	513.353428477	716.432800992	919.512173507
1733663	PD5;C14:0;Me;Ac;Ac;Ac;Me	2	C14:0	Me		Ac	Ac	Ac		Me			C60H101N5O29	1356.665498803	470.347614822	673.426987337	876.506359852
1733665	PD5;C14:0;Me;Cb;Ac;Ac;Ac;Me	2	C14:0	Me	Cb	Ac	Ac	Ac		Me			C61H102N6O30	1399.671312458	513.353428477	716.432800992	919.512173507
1733667	PD5;C14:0;Me;Ac;Ac;Ac;Ac;Me	2	C14:0	Me	Ac	Ac	Ac	Ac		Me			C62H103N5O30	1398.676063486	512.358179505	715.43755202	918.516924535
1733669	PD5;C14:0;Me;S;Me	2	C14:0	Me				S		Me			C54H95N5O29S	1310.590619785	386.326485456	589.405857971	792.485230486
1733671	PD5;C14:0;Me;Cb;S;Me	2	C14:0	Me	Cb			S		Me			C55H96N6O30S	1353.59643344	429.332299111	632.411671626	835.491044141
1733673	PD5;C14:0;Me;Ac;S;Me	2	C14:0	Me	Ac			S		Me			C56H97N5O30S	1352.601184468	428.337050139	631.416422654	834.495795169
1733675	PD5;C14:0;Me;Cb;S;Me	2	C14:0	Me		Cb		S		Me			C55H96N6O30S	1353.59643344	429.332299111	632.411671626	835.491044141
1733677	PD5;C14:0;Me;Cb;Cb;S;Me	2	C14:0	Me	Cb	Cb		S		Me			C56H97N7O31S	1396.602247095	472.338112766	675.417485281	878.496857796
1733679	PD5;C14:0;Me;Ac;Cb;S;Me	2	C14:0	Me	Ac	Cb		S		Me			C57H98N6O31S	1395.606998123	471.342863794	674.422236309	877.501608824
1733681	PD5;C14:0;Me;Ac;S;Me	2	C14:0	Me		Ac		S		Me			C56H97N5O30S	1352.601184468	428.337050139	631.416422654	834.495795169
1733683	PD5;C14:0;Me;Cb;Ac;S;Me	2	C14:0	Me	Cb	Ac		S		Me			C57H98N6O31S	1395.606998123	471.342863794	674.422236309	877.501608824
1733685	PD5;C14:0;Me;Ac;Ac;S;Me	2	C14:0	Me	Ac	Ac		S		Me			C58H99N5O31S	1394.611749151	470.347614822	673.426987337	876.506359852
1733687	PD5;C14:0;Me;Cb;S;Me	2	C14:0	Me			Cb	S		Me			C55H96N6O30S	1353.59643344	429.332299111	632.411671626	835.491044141
1733689	PD5;C14:0;Me;Cb;Cb;S;Me	2	C14:0	Me	Cb		Cb	S		Me			C56H97N7O31S	1396.602247095	472.338112766	675.417485281	878.496857796
1733691	PD5;C14:0;Me;Ac;Cb;S;Me	2	C14:0	Me	Ac		Cb	S		Me			C57H98N6O31S	1395.606998123	471.342863794	674.422236309	877.501608824
1733693	PD5;C14:0;Me;Cb;Cb;S;Me	2	C14:0	Me		Cb	Cb	S		Me			C56H97N7O31S	1396.602247095	472.338112766	675.417485281	878.496857796
1733695	PD5;C14:0;Me;Cb;Cb;Cb;S;Me	2	C14:0	Me	Cb	Cb	Cb	S		Me			C57H98N8O32S	1439.60806075	515.343926421	718.423298936	921.502671451
1733697	PD5;C14:0;Me;Ac;Cb;Cb;S;Me	2	C14:0	Me	Ac	Cb	Cb	S		Me			C58H99N7O32S	1438.612811778	514.348677449	717.428049964	920.507422479
1733699	PD5;C14:0;Me;Ac;Cb;S;Me	2	C14:0	Me		Ac	Cb	S		Me			C57H98N6O31S	1395.606998123	471.342863794	674.422236309	877.501608824
1733701	PD5;C14:0;Me;Cb;Ac;Cb;S;Me	2	C14:0	Me	Cb	Ac	Cb	S		Me			C58H99N7O32S	1438.612811778	514.348677449	717.428049964	920.507422479
1733703	PD5;C14:0;Me;Ac;Ac;Cb;S;Me	2	C14:0	Me	Ac	Ac	Cb	S		Me			C59H100N6O32S	1437.617562806	513.353428477	716.432800992	919.512173507
1733705	PD5;C14:0;Me;Ac;S;Me	2	C14:0	Me			Ac	S		Me			C56H97N5O30S	1352.601184468	428.337050139	631.416422654	834.495795169
1733707	PD5;C14:0;Me;Cb;Ac;S;Me	2	C14:0	Me	Cb		Ac	S		Me			C57H98N6O31S	1395.606998123	471.342863794	674.422236309	877.501608824
1733709	PD5;C14:0;Me;Ac;Ac;S;Me	2	C14:0	Me	Ac		Ac	S		Me			C58H99N5O31S	1394.611749151	470.347614822	673.426987337	876.506359852
1733711	PD5;C14:0;Me;Cb;Ac;S;Me	2	C14:0	Me		Cb	Ac	S		Me			C57H98N6O31S	1395.606998123	471.342863794	674.422236309	877.501608824
1733713	PD5;C14:0;Me;Cb;Cb;Ac;S;Me	2	C14:0	Me	Cb	Cb	Ac	S		Me			C58H99N7O32S	1438.612811778	514.348677449	717.428049964	920.507422479
1733715	PD5;C14:0;Me;Ac;Cb;Ac;S;Me	2	C14:0	Me	Ac	Cb	Ac	S		Me			C59H100N6O32S	1437.617562806	513.353428477	716.432800992	919.512173507
1733717	PD5;C14:0;Me;Ac;Ac;S;Me	2	C14:0	Me		Ac	Ac	S		Me			C58H99N5O31S	1394.611749151	470.347614822	673.426987337	876.506359852
1733719	PD5;C14:0;Me;Cb;Ac;Ac;S;Me	2	C14:0	Me	Cb	Ac	Ac	S		Me			C59H100N6O32S	1437.617562806	513.353428477	716.432800992	919.512173507
1733721	PD5;C14:0;Me;Ac;Ac;Ac;S;Me	2	C14:0	Me	Ac	Ac	Ac	S		Me			C60H101N5O32S	1436.622313834	512.358179505	715.43755202	918.516924535
1733723	PD5;C14:0;Me;Fuc;Me	2	C14:0	Me				Fuc		Me			C60H105N5O30	1376.69171355	386.326485456	589.405857971	792.485230486
1733725	PD5;C14:0;Me;Cb;Fuc;Me	2	C14:0	Me	Cb			Fuc		Me			C61H106N6O31	1419.697527205	429.332299111	632.411671626	835.491044141
1733727	PD5;C14:0;Me;Ac;Fuc;Me	2	C14:0	Me	Ac			Fuc		Me			C62H107N5O31	1418.702278233	428.337050139	631.416422654	834.495795169
1733729	PD5;C14:0;Me;Cb;Fuc;Me	2	C14:0	Me		Cb		Fuc		Me			C61H106N6O31	1419.697527205	429.332299111	632.411671626	835.491044141
1733731	PD5;C14:0;Me;Cb;Cb;Fuc;Me	2	C14:0	Me	Cb	Cb		Fuc		Me			C62H107N7O32	1462.70334086	472.338112766	675.417485281	878.496857796
1733733	PD5;C14:0;Me;Ac;Cb;Fuc;Me	2	C14:0	Me	Ac	Cb		Fuc		Me			C63H108N6O32	1461.708091888	471.342863794	674.422236309	877.501608824
1733735	PD5;C14:0;Me;Ac;Fuc;Me	2	C14:0	Me		Ac		Fuc		Me			C62H107N5O31	1418.702278233	428.337050139	631.416422654	834.495795169
1733737	PD5;C14:0;Me;Cb;Ac;Fuc;Me	2	C14:0	Me	Cb	Ac		Fuc		Me			C63H108N6O32	1461.708091888	471.342863794	674.422236309	877.501608824
1733739	PD5;C14:0;Me;Ac;Ac;Fuc;Me	2	C14:0	Me	Ac	Ac		Fuc		Me			C64H109N5O32	1460.712842916	470.347614822	673.426987337	876.506359852
1733741	PD5;C14:0;Me;Cb;Fuc;Me	2	C14:0	Me			Cb	Fuc		Me			C61H106N6O31	1419.697527205	429.332299111	632.411671626	835.491044141
1733743	PD5;C14:0;Me;Cb;Cb;Fuc;Me	2	C14:0	Me	Cb		Cb	Fuc		Me			C62H107N7O32	1462.70334086	472.338112766	675.417485281	878.496857796
1733745	PD5;C14:0;Me;Ac;Cb;Fuc;Me	2	C14:0	Me	Ac		Cb	Fuc		Me			C63H108N6O32	1461.708091888	471.342863794	674.422236309	877.501608824
1733747	PD5;C14:0;Me;Cb;Cb;Fuc;Me	2	C14:0	Me		Cb	Cb	Fuc		Me			C62H107N7O32	1462.70334086	472.338112766	675.417485281	878.496857796
1733749	PD5;C14:0;Me;Cb;Cb;Cb;Fuc;Me	2	C14:0	Me	Cb	Cb	Cb	Fuc		Me			C63H108N8O33	1505.709154515	515.343926421	718.423298936	921.502671451
1733751	PD5;C14:0;Me;Ac;Cb;Cb;Fuc;Me	2	C14:0	Me	Ac	Cb	Cb	Fuc		Me			C64H109N7O33	1504.713905543	514.348677449	717.428049964	920.507422479
1733753	PD5;C14:0;Me;Ac;Cb;Fuc;Me	2	C14:0	Me		Ac	Cb	Fuc		Me			C63H108N6O32	1461.708091888	471.342863794	674.422236309	877.501608824
1733755	PD5;C14:0;Me;Cb;Ac;Cb;Fuc;Me	2	C14:0	Me	Cb	Ac	Cb	Fuc		Me			C64H109N7O33	1504.713905543	514.348677449	717.428049964	920.507422479
1733757	PD5;C14:0;Me;Ac;Ac;Cb;Fuc;Me	2	C14:0	Me	Ac	Ac	Cb	Fuc		Me			C65H110N6O33	1503.718656571	513.353428477	716.432800992	919.512173507
1733759	PD5;C14:0;Me;Ac;Fuc;Me	2	C14:0	Me			Ac	Fuc		Me			C62H107N5O31	1418.702278233	428.337050139	631.416422654	834.495795169
1733761	PD5;C14:0;Me;Cb;Ac;Fuc;Me	2	C14:0	Me	Cb		Ac	Fuc		Me			C63H108N6O32	1461.708091888	471.342863794	674.422236309	877.501608824
1733763	PD5;C14:0;Me;Ac;Ac;Fuc;Me	2	C14:0	Me	Ac		Ac	Fuc		Me			C64H109N5O32	1460.712842916	470.347614822	673.426987337	876.506359852
1733765	PD5;C14:0;Me;Cb;Ac;Fuc;Me	2	C14:0	Me		Cb	Ac	Fuc		Me			C63H108N6O32	1461.708091888	471.342863794	674.422236309	877.501608824
1733767	PD5;C14:0;Me;Cb;Cb;Ac;Fuc;Me	2	C14:0	Me	Cb	Cb	Ac	Fuc		Me			C64H109N7O33	1504.713905543	514.348677449	717.428049964	920.507422479
1733769	PD5;C14:0;Me;Ac;Cb;Ac;Fuc;Me	2	C14:0	Me	Ac	Cb	Ac	Fuc		Me			C65H110N6O33	1503.718656571	513.353428477	716.432800992	919.512173507
1733771	PD5;C14:0;Me;Ac;Ac;Fuc;Me	2	C14:0	Me		Ac	Ac	Fuc		Me			C64H109N5O32	1460.712842916	470.347614822	673.426987337	876.506359852
1733773	PD5;C14:0;Me;Cb;Ac;Ac;Fuc;Me	2	C14:0	Me	Cb	Ac	Ac	Fuc		Me			C65H110N6O33	1503.718656571	513.353428477	716.432800992	919.512173507
1733775	PD5;C14:0;Me;Ac;Ac;Ac;Fuc;Me	2	C14:0	Me	Ac	Ac	Ac	Fuc		Me			C66H111N5O33	1502.723407599	512.358179505	715.43755202	918.516924535
1733777	PD5;C14:0;Me;MeFuc;Me	2	C14:0	Me				MeFuc		Me			C61H107N5O30	1390.707363614	386.326485456	589.405857971	792.485230486
1733779	PD5;C14:0;Me;Cb;MeFuc;Me	2	C14:0	Me	Cb			MeFuc		Me			C62H108N6O31	1433.713177269	429.332299111	632.411671626	835.491044141
1733781	PD5;C14:0;Me;Ac;MeFuc;Me	2	C14:0	Me	Ac			MeFuc		Me			C63H109N5O31	1432.717928297	428.337050139	631.416422654	834.495795169
1733783	PD5;C14:0;Me;Cb;MeFuc;Me	2	C14:0	Me		Cb		MeFuc		Me			C62H108N6O31	1433.713177269	429.332299111	632.411671626	835.491044141
1733785	PD5;C14:0;Me;Cb;Cb;MeFuc;Me	2	C14:0	Me	Cb	Cb		MeFuc		Me			C63H109N7O32	1476.718990924	472.338112766	675.417485281	878.496857796
1733787	PD5;C14:0;Me;Ac;Cb;MeFuc;Me	2	C14:0	Me	Ac	Cb		MeFuc		Me			C64H110N6O32	1475.723741952	471.342863794	674.422236309	877.501608824
1733789	PD5;C14:0;Me;Ac;MeFuc;Me	2	C14:0	Me		Ac		MeFuc		Me			C63H109N5O31	1432.717928297	428.337050139	631.416422654	834.495795169
1733791	PD5;C14:0;Me;Cb;Ac;MeFuc;Me	2	C14:0	Me	Cb	Ac		MeFuc		Me			C64H110N6O32	1475.723741952	471.342863794	674.422236309	877.501608824
1733793	PD5;C14:0;Me;Ac;Ac;MeFuc;Me	2	C14:0	Me	Ac	Ac		MeFuc		Me			C65H111N5O32	1474.72849298	470.347614822	673.426987337	876.506359852
1733795	PD5;C14:0;Me;Cb;MeFuc;Me	2	C14:0	Me			Cb	MeFuc		Me			C62H108N6O31	1433.713177269	429.332299111	632.411671626	835.491044141
1733797	PD5;C14:0;Me;Cb;Cb;MeFuc;Me	2	C14:0	Me	Cb		Cb	MeFuc		Me			C63H109N7O32	1476.718990924	472.338112766	675.417485281	878.496857796
1733799	PD5;C14:0;Me;Ac;Cb;MeFuc;Me	2	C14:0	Me	Ac		Cb	MeFuc		Me			C64H110N6O32	1475.723741952	471.342863794	674.422236309	877.501608824
1733801	PD5;C14:0;Me;Cb;Cb;MeFuc;Me	2	C14:0	Me		Cb	Cb	MeFuc		Me			C63H109N7O32	1476.718990924	472.338112766	675.417485281	878.496857796
1733803	PD5;C14:0;Me;Cb;Cb;Cb;MeFuc;Me	2	C14:0	Me	Cb	Cb	Cb	MeFuc		Me			C64H110N8O33	1519.724804579	515.343926421	718.423298936	921.502671451
1733805	PD5;C14:0;Me;Ac;Cb;Cb;MeFuc;Me	2	C14:0	Me	Ac	Cb	Cb	MeFuc		Me			C65H111N7O33	1518.729555607	514.348677449	717.428049964	920.507422479
1733807	PD5;C14:0;Me;Ac;Cb;MeFuc;Me	2	C14:0	Me		Ac	Cb	MeFuc		Me			C64H110N6O32	1475.723741952	471.342863794	674.422236309	877.501608824
1733809	PD5;C14:0;Me;Cb;Ac;Cb;MeFuc;Me	2	C14:0	Me	Cb	Ac	Cb	MeFuc		Me			C65H111N7O33	1518.729555607	514.348677449	717.428049964	920.507422479
1733811	PD5;C14:0;Me;Ac;Ac;Cb;MeFuc;Me	2	C14:0	Me	Ac	Ac	Cb	MeFuc		Me			C66H112N6O33	1517.734306635	513.353428477	716.432800992	919.512173507
1733813	PD5;C14:0;Me;Ac;MeFuc;Me	2	C14:0	Me			Ac	MeFuc		Me			C63H109N5O31	1432.717928297	428.337050139	631.416422654	834.495795169
1733815	PD5;C14:0;Me;Cb;Ac;MeFuc;Me	2	C14:0	Me	Cb		Ac	MeFuc		Me			C64H110N6O32	1475.723741952	471.342863794	674.422236309	877.501608824
1733817	PD5;C14:0;Me;Ac;Ac;MeFuc;Me	2	C14:0	Me	Ac		Ac	MeFuc		Me			C65H111N5O32	1474.72849298	470.347614822	673.426987337	876.506359852
1733819	PD5;C14:0;Me;Cb;Ac;MeFuc;Me	2	C14:0	Me		Cb	Ac	MeFuc		Me			C64H110N6O32	1475.723741952	471.342863794	674.422236309	877.501608824
1733821	PD5;C14:0;Me;Cb;Cb;Ac;MeFuc;Me	2	C14:0	Me	Cb	Cb	Ac	MeFuc		Me			C65H111N7O33	1518.729555607	514.348677449	717.428049964	920.507422479
1733823	PD5;C14:0;Me;Ac;Cb;Ac;MeFuc;Me	2	C14:0	Me	Ac	Cb	Ac	MeFuc		Me			C66H112N6O33	1517.734306635	513.353428477	716.432800992	919.512173507
1733825	PD5;C14:0;Me;Ac;Ac;MeFuc;Me	2	C14:0	Me		Ac	Ac	MeFuc		Me			C65H111N5O32	1474.72849298	470.347614822	673.426987337	876.506359852
1733827	PD5;C14:0;Me;Cb;Ac;Ac;MeFuc;Me	2	C14:0	Me	Cb	Ac	Ac	MeFuc		Me			C66H112N6O33	1517.734306635	513.353428477	716.432800992	919.512173507
1733829	PD5;C14:0;Me;Ac;Ac;Ac;MeFuc;Me	2	C14:0	Me	Ac	Ac	Ac	MeFuc		Me			C67H113N5O33	1516.739057663	512.358179505	715.43755202	918.516924535
1733831	PD5;C14:0;Me;Ara;Me	2	C14:0	Me				Ara		Me			C59H103N5O30	1362.676063486	386.326485456	589.405857971	792.485230486
1733833	PD5;C14:0;Me;Cb;Ara;Me	2	C14:0	Me	Cb			Ara		Me			C60H104N6O31	1405.681877141	429.332299111	632.411671626	835.491044141
1733835	PD5;C14:0;Me;Ac;Ara;Me	2	C14:0	Me	Ac			Ara		Me			C61H105N5O31	1404.686628169	428.337050139	631.416422654	834.495795169
1733837	PD5;C14:0;Me;Cb;Ara;Me	2	C14:0	Me		Cb		Ara		Me			C60H104N6O31	1405.681877141	429.332299111	632.411671626	835.491044141
1733839	PD5;C14:0;Me;Cb;Cb;Ara;Me	2	C14:0	Me	Cb	Cb		Ara		Me			C61H105N7O32	1448.687690796	472.338112766	675.417485281	878.496857796
1733841	PD5;C14:0;Me;Ac;Cb;Ara;Me	2	C14:0	Me	Ac	Cb		Ara		Me			C62H106N6O32	1447.692441824	471.342863794	674.422236309	877.501608824
1733843	PD5;C14:0;Me;Ac;Ara;Me	2	C14:0	Me		Ac		Ara		Me			C61H105N5O31	1404.686628169	428.337050139	631.416422654	834.495795169
1733845	PD5;C14:0;Me;Cb;Ac;Ara;Me	2	C14:0	Me	Cb	Ac		Ara		Me			C62H106N6O32	1447.692441824	471.342863794	674.422236309	877.501608824
1733847	PD5;C14:0;Me;Ac;Ac;Ara;Me	2	C14:0	Me	Ac	Ac		Ara		Me			C63H107N5O32	1446.697192852	470.347614822	673.426987337	876.506359852
1733849	PD5;C14:0;Me;Cb;Ara;Me	2	C14:0	Me			Cb	Ara		Me			C60H104N6O31	1405.681877141	429.332299111	632.411671626	835.491044141
1733851	PD5;C14:0;Me;Cb;Cb;Ara;Me	2	C14:0	Me	Cb		Cb	Ara		Me			C61H105N7O32	1448.687690796	472.338112766	675.417485281	878.496857796
1733853	PD5;C14:0;Me;Ac;Cb;Ara;Me	2	C14:0	Me	Ac		Cb	Ara		Me			C62H106N6O32	1447.692441824	471.342863794	674.422236309	877.501608824
1733855	PD5;C14:0;Me;Cb;Cb;Ara;Me	2	C14:0	Me		Cb	Cb	Ara		Me			C61H105N7O32	1448.687690796	472.338112766	675.417485281	878.496857796
1733857	PD5;C14:0;Me;Cb;Cb;Cb;Ara;Me	2	C14:0	Me	Cb	Cb	Cb	Ara		Me			C62H106N8O33	1491.693504451	515.343926421	718.423298936	921.502671451
1733859	PD5;C14:0;Me;Ac;Cb;Cb;Ara;Me	2	C14:0	Me	Ac	Cb	Cb	Ara		Me			C63H107N7O33	1490.698255479	514.348677449	717.428049964	920.507422479
1733861	PD5;C14:0;Me;Ac;Cb;Ara;Me	2	C14:0	Me		Ac	Cb	Ara		Me			C62H106N6O32	1447.692441824	471.342863794	674.422236309	877.501608824
1733863	PD5;C14:0;Me;Cb;Ac;Cb;Ara;Me	2	C14:0	Me	Cb	Ac	Cb	Ara		Me			C63H107N7O33	1490.698255479	514.348677449	717.428049964	920.507422479
1733865	PD5;C14:0;Me;Ac;Ac;Cb;Ara;Me	2	C14:0	Me	Ac	Ac	Cb	Ara		Me			C64H108N6O33	1489.703006507	513.353428477	716.432800992	919.512173507
1733867	PD5;C14:0;Me;Ac;Ara;Me	2	C14:0	Me			Ac	Ara		Me			C61H105N5O31	1404.686628169	428.337050139	631.416422654	834.495795169
1733869	PD5;C14:0;Me;Cb;Ac;Ara;Me	2	C14:0	Me	Cb		Ac	Ara		Me			C62H106N6O32	1447.692441824	471.342863794	674.422236309	877.501608824
1733871	PD5;C14:0;Me;Ac;Ac;Ara;Me	2	C14:0	Me	Ac		Ac	Ara		Me			C63H107N5O32	1446.697192852	470.347614822	673.426987337	876.506359852
1733873	PD5;C14:0;Me;Cb;Ac;Ara;Me	2	C14:0	Me		Cb	Ac	Ara		Me			C62H106N6O32	1447.692441824	471.342863794	674.422236309	877.501608824
1733875	PD5;C14:0;Me;Cb;Cb;Ac;Ara;Me	2	C14:0	Me	Cb	Cb	Ac	Ara		Me			C63H107N7O33	1490.698255479	514.348677449	717.428049964	920.507422479
1733877	PD5;C14:0;Me;Ac;Cb;Ac;Ara;Me	2	C14:0	Me	Ac	Cb	Ac	Ara		Me			C64H108N6O33	1489.703006507	513.353428477	716.432800992	919.512173507
1733879	PD5;C14:0;Me;Ac;Ac;Ara;Me	2	C14:0	Me		Ac	Ac	Ara		Me			C63H107N5O32	1446.697192852	470.347614822	673.426987337	876.506359852
1733881	PD5;C14:0;Me;Cb;Ac;Ac;Ara;Me	2	C14:0	Me	Cb	Ac	Ac	Ara		Me			C64H108N6O33	1489.703006507	513.353428477	716.432800992	919.512173507
1733883	PD5;C14:0;Me;Ac;Ac;Ac;Ara;Me	2	C14:0	Me	Ac	Ac	Ac	Ara		Me			C65H109N5O33	1488.707757535	512.358179505	715.43755202	918.516924535
1733885	PD5;C14:0;Me;S-MeFuc;Me	2	C14:0	Me				S-MeFuc		Me			C61H107N5O33S	1470.664178645	386.326485456	589.405857971	792.485230486
1733887	PD5;C14:0;Me;Cb;S-MeFuc;Me	2	C14:0	Me	Cb			S-MeFuc		Me			C62H108N6O34S	1513.6699923	429.332299111	632.411671626	835.491044141
1733889	PD5;C14:0;Me;Ac;S-MeFuc;Me	2	C14:0	Me	Ac			S-MeFuc		Me			C63H109N5O34S	1512.674743328	428.337050139	631.416422654	834.495795169
1733891	PD5;C14:0;Me;Cb;S-MeFuc;Me	2	C14:0	Me		Cb		S-MeFuc		Me			C62H108N6O34S	1513.6699923	429.332299111	632.411671626	835.491044141
1733893	PD5;C14:0;Me;Cb;Cb;S-MeFuc;Me	2	C14:0	Me	Cb	Cb		S-MeFuc		Me			C63H109N7O35S	1556.675805955	472.338112766	675.417485281	878.496857796
1733895	PD5;C14:0;Me;Ac;Cb;S-MeFuc;Me	2	C14:0	Me	Ac	Cb		S-MeFuc		Me			C64H110N6O35S	1555.680556983	471.342863794	674.422236309	877.501608824
1733897	PD5;C14:0;Me;Ac;S-MeFuc;Me	2	C14:0	Me		Ac		S-MeFuc		Me			C63H109N5O34S	1512.674743328	428.337050139	631.416422654	834.495795169
1733899	PD5;C14:0;Me;Cb;Ac;S-MeFuc;Me	2	C14:0	Me	Cb	Ac		S-MeFuc		Me			C64H110N6O35S	1555.680556983	471.342863794	674.422236309	877.501608824
1733901	PD5;C14:0;Me;Ac;Ac;S-MeFuc;Me	2	C14:0	Me	Ac	Ac		S-MeFuc		Me			C65H111N5O35S	1554.685308011	470.347614822	673.426987337	876.506359852
1733903	PD5;C14:0;Me;Cb;S-MeFuc;Me	2	C14:0	Me			Cb	S-MeFuc		Me			C62H108N6O34S	1513.6699923	429.332299111	632.411671626	835.491044141
1733905	PD5;C14:0;Me;Cb;Cb;S-MeFuc;Me	2	C14:0	Me	Cb		Cb	S-MeFuc		Me			C63H109N7O35S	1556.675805955	472.338112766	675.417485281	878.496857796
1733907	PD5;C14:0;Me;Ac;Cb;S-MeFuc;Me	2	C14:0	Me	Ac		Cb	S-MeFuc		Me			C64H110N6O35S	1555.680556983	471.342863794	674.422236309	877.501608824
1733909	PD5;C14:0;Me;Cb;Cb;S-MeFuc;Me	2	C14:0	Me		Cb	Cb	S-MeFuc		Me			C63H109N7O35S	1556.675805955	472.338112766	675.417485281	878.496857796
1733911	PD5;C14:0;Me;Cb;Cb;Cb;S-MeFuc;Me	2	C14:0	Me	Cb	Cb	Cb	S-MeFuc		Me			C64H110N8O36S	1599.68161961	515.343926421	718.423298936	921.502671451
1733913	PD5;C14:0;Me;Ac;Cb;Cb;S-MeFuc;Me	2	C14:0	Me	Ac	Cb	Cb	S-MeFuc		Me			C65H111N7O36S	1598.686370638	514.348677449	717.428049964	920.507422479
1733915	PD5;C14:0;Me;Ac;Cb;S-MeFuc;Me	2	C14:0	Me		Ac	Cb	S-MeFuc		Me			C64H110N6O35S	1555.680556983	471.342863794	674.422236309	877.501608824
1733917	PD5;C14:0;Me;Cb;Ac;Cb;S-MeFuc;Me	2	C14:0	Me	Cb	Ac	Cb	S-MeFuc		Me			C65H111N7O36S	1598.686370638	514.348677449	717.428049964	920.507422479
1733919	PD5;C14:0;Me;Ac;Ac;Cb;S-MeFuc;Me	2	C14:0	Me	Ac	Ac	Cb	S-MeFuc		Me			C66H112N6O36S	1597.691121666	513.353428477	716.432800992	919.512173507
1733921	PD5;C14:0;Me;Ac;S-MeFuc;Me	2	C14:0	Me			Ac	S-MeFuc		Me			C63H109N5O34S	1512.674743328	428.337050139	631.416422654	834.495795169
1733923	PD5;C14:0;Me;Cb;Ac;S-MeFuc;Me	2	C14:0	Me	Cb		Ac	S-MeFuc		Me			C64H110N6O35S	1555.680556983	471.342863794	674.422236309	877.501608824
1733925	PD5;C14:0;Me;Ac;Ac;S-MeFuc;Me	2	C14:0	Me	Ac		Ac	S-MeFuc		Me			C65H111N5O35S	1554.685308011	470.347614822	673.426987337	876.506359852
1733927	PD5;C14:0;Me;Cb;Ac;S-MeFuc;Me	2	C14:0	Me		Cb	Ac	S-MeFuc		Me			C64H110N6O35S	1555.680556983	471.342863794	674.422236309	877.501608824
1733929	PD5;C14:0;Me;Cb;Cb;Ac;S-MeFuc;Me	2	C14:0	Me	Cb	Cb	Ac	S-MeFuc		Me			C65H111N7O36S	1598.686370638	514.348677449	717.428049964	920.507422479
1733931	PD5;C14:0;Me;Ac;Cb;Ac;S-MeFuc;Me	2	C14:0	Me	Ac	Cb	Ac	S-MeFuc		Me			C66H112N6O36S	1597.691121666	513.353428477	716.432800992	919.512173507
1733933	PD5;C14:0;Me;Ac;Ac;S-MeFuc;Me	2	C14:0	Me		Ac	Ac	S-MeFuc		Me			C65H111N5O35S	1554.685308011	470.347614822	673.426987337	876.506359852
1733935	PD5;C14:0;Me;Cb;Ac;Ac;S-MeFuc;Me	2	C14:0	Me	Cb	Ac	Ac	S-MeFuc		Me			C66H112N6O36S	1597.691121666	513.353428477	716.432800992	919.512173507
1733937	PD5;C14:0;Me;Ac;Ac;Ac;S-MeFuc;Me	2	C14:0	Me	Ac	Ac	Ac	S-MeFuc		Me			C67H113N5O36S	1596.695872694	512.358179505	715.43755202	918.516924535
1733939	PD5;C14:0;Me;Ac-Fuc;Me	2	C14:0	Me				Ac-Fuc		Me			C62H107N5O31	1418.702278233	386.326485456	589.405857971	792.485230486
1733941	PD5;C14:0;Me;Cb;Ac-Fuc;Me	2	C14:0	Me	Cb			Ac-Fuc		Me			C63H108N6O32	1461.708091888	429.332299111	632.411671626	835.491044141
1733943	PD5;C14:0;Me;Ac;Ac-Fuc;Me	2	C14:0	Me	Ac			Ac-Fuc		Me			C64H109N5O32	1460.712842916	428.337050139	631.416422654	834.495795169
1733945	PD5;C14:0;Me;Cb;Ac-Fuc;Me	2	C14:0	Me		Cb		Ac-Fuc		Me			C63H108N6O32	1461.708091888	429.332299111	632.411671626	835.491044141
1733947	PD5;C14:0;Me;Cb;Cb;Ac-Fuc;Me	2	C14:0	Me	Cb	Cb		Ac-Fuc		Me			C64H109N7O33	1504.713905543	472.338112766	675.417485281	878.496857796
1733949	PD5;C14:0;Me;Ac;Cb;Ac-Fuc;Me	2	C14:0	Me	Ac	Cb		Ac-Fuc		Me			C65H110N6O33	1503.718656571	471.342863794	674.422236309	877.501608824
1733951	PD5;C14:0;Me;Ac;Ac-Fuc;Me	2	C14:0	Me		Ac		Ac-Fuc		Me			C64H109N5O32	1460.712842916	428.337050139	631.416422654	834.495795169
1733953	PD5;C14:0;Me;Cb;Ac;Ac-Fuc;Me	2	C14:0	Me	Cb	Ac		Ac-Fuc		Me			C65H110N6O33	1503.718656571	471.342863794	674.422236309	877.501608824
1733955	PD5;C14:0;Me;Ac;Ac;Ac-Fuc;Me	2	C14:0	Me	Ac	Ac		Ac-Fuc		Me			C66H111N5O33	1502.723407599	470.347614822	673.426987337	876.506359852
1733957	PD5;C14:0;Me;Cb;Ac-Fuc;Me	2	C14:0	Me			Cb	Ac-Fuc		Me			C63H108N6O32	1461.708091888	429.332299111	632.411671626	835.491044141
1733959	PD5;C14:0;Me;Cb;Cb;Ac-Fuc;Me	2	C14:0	Me	Cb		Cb	Ac-Fuc		Me			C64H109N7O33	1504.713905543	472.338112766	675.417485281	878.496857796
1733961	PD5;C14:0;Me;Ac;Cb;Ac-Fuc;Me	2	C14:0	Me	Ac		Cb	Ac-Fuc		Me			C65H110N6O33	1503.718656571	471.342863794	674.422236309	877.501608824
1733963	PD5;C14:0;Me;Cb;Cb;Ac-Fuc;Me	2	C14:0	Me		Cb	Cb	Ac-Fuc		Me			C64H109N7O33	1504.713905543	472.338112766	675.417485281	878.496857796
1733965	PD5;C14:0;Me;Cb;Cb;Cb;Ac-Fuc;Me	2	C14:0	Me	Cb	Cb	Cb	Ac-Fuc		Me			C65H110N8O34	1547.719719198	515.343926421	718.423298936	921.502671451
1733967	PD5;C14:0;Me;Ac;Cb;Cb;Ac-Fuc;Me	2	C14:0	Me	Ac	Cb	Cb	Ac-Fuc		Me			C66H111N7O34	1546.724470226	514.348677449	717.428049964	920.507422479
1733969	PD5;C14:0;Me;Ac;Cb;Ac-Fuc;Me	2	C14:0	Me		Ac	Cb	Ac-Fuc		Me			C65H110N6O33	1503.718656571	471.342863794	674.422236309	877.501608824
1733971	PD5;C14:0;Me;Cb;Ac;Cb;Ac-Fuc;Me	2	C14:0	Me	Cb	Ac	Cb	Ac-Fuc		Me			C66H111N7O34	1546.724470226	514.348677449	717.428049964	920.507422479
1733973	PD5;C14:0;Me;Ac;Ac;Cb;Ac-Fuc;Me	2	C14:0	Me	Ac	Ac	Cb	Ac-Fuc		Me			C67H112N6O34	1545.729221254	513.353428477	716.432800992	919.512173507
1733975	PD5;C14:0;Me;Ac;Ac-Fuc;Me	2	C14:0	Me			Ac	Ac-Fuc		Me			C64H109N5O32	1460.712842916	428.337050139	631.416422654	834.495795169
1733977	PD5;C14:0;Me;Cb;Ac;Ac-Fuc;Me	2	C14:0	Me	Cb		Ac	Ac-Fuc		Me			C65H110N6O33	1503.718656571	471.342863794	674.422236309	877.501608824
1733979	PD5;C14:0;Me;Ac;Ac;Ac-Fuc;Me	2	C14:0	Me	Ac		Ac	Ac-Fuc		Me			C66H111N5O33	1502.723407599	470.347614822	673.426987337	876.506359852
1733981	PD5;C14:0;Me;Cb;Ac;Ac-Fuc;Me	2	C14:0	Me		Cb	Ac	Ac-Fuc		Me			C65H110N6O33	1503.718656571	471.342863794	674.422236309	877.501608824
1733983	PD5;C14:0;Me;Cb;Cb;Ac;Ac-Fuc;Me	2	C14:0	Me	Cb	Cb	Ac	Ac-Fuc		Me			C66H111N7O34	1546.724470226	514.348677449	717.428049964	920.507422479
1733985	PD5;C14:0;Me;Ac;Cb;Ac;Ac-Fuc;Me	2	C14:0	Me	Ac	Cb	Ac	Ac-Fuc		Me			C67H112N6O34	1545.729221254	513.353428477	716.432800992	919.512173507
1733987	PD5;C14:0;Me;Ac;Ac;Ac-Fuc;Me	2	C14:0	Me		Ac	Ac	Ac-Fuc		Me			C66H111N5O33	1502.723407599	470.347614822	673.426987337	876.506359852
1733989	PD5;C14:0;Me;Cb;Ac;Ac;Ac-Fuc;Me	2	C14:0	Me	Cb	Ac	Ac	Ac-Fuc		Me			C67H112N6O34	1545.729221254	513.353428477	716.432800992	919.512173507
1733991	PD5;C14:0;Me;Ac;Ac;Ac;Ac-Fuc;Me	2	C14:0	Me	Ac	Ac	Ac	Ac-Fuc		Me			C68H113N5O34	1544.733972282	512.358179505	715.43755202	918.516924535
1733993	PD5;C14:0;Me;Ac-MeFuc;Me	2	C14:0	Me				Ac-MeFuc		Me			C63H109N5O31	1432.717928297	386.326485456	589.405857971	792.485230486
1733995	PD5;C14:0;Me;Cb;Ac-MeFuc;Me	2	C14:0	Me	Cb			Ac-MeFuc		Me			C64H110N6O32	1475.723741952	429.332299111	632.411671626	835.491044141
1733997	PD5;C14:0;Me;Ac;Ac-MeFuc;Me	2	C14:0	Me	Ac			Ac-MeFuc		Me			C65H111N5O32	1474.72849298	428.337050139	631.416422654	834.495795169
1733999	PD5;C14:0;Me;Cb;Ac-MeFuc;Me	2	C14:0	Me		Cb		Ac-MeFuc		Me			C64H110N6O32	1475.723741952	429.332299111	632.411671626	835.491044141
1734001	PD5;C14:0;Me;Cb;Cb;Ac-MeFuc;Me	2	C14:0	Me	Cb	Cb		Ac-MeFuc		Me			C65H111N7O33	1518.729555607	472.338112766	675.417485281	878.496857796
1734003	PD5;C14:0;Me;Ac;Cb;Ac-MeFuc;Me	2	C14:0	Me	Ac	Cb		Ac-MeFuc		Me			C66H112N6O33	1517.734306635	471.342863794	674.422236309	877.501608824
1734005	PD5;C14:0;Me;Ac;Ac-MeFuc;Me	2	C14:0	Me		Ac		Ac-MeFuc		Me			C65H111N5O32	1474.72849298	428.337050139	631.416422654	834.495795169
1734007	PD5;C14:0;Me;Cb;Ac;Ac-MeFuc;Me	2	C14:0	Me	Cb	Ac		Ac-MeFuc		Me			C66H112N6O33	1517.734306635	471.342863794	674.422236309	877.501608824
1734009	PD5;C14:0;Me;Ac;Ac;Ac-MeFuc;Me	2	C14:0	Me	Ac	Ac		Ac-MeFuc		Me			C67H113N5O33	1516.739057663	470.347614822	673.426987337	876.506359852
1734011	PD5;C14:0;Me;Cb;Ac-MeFuc;Me	2	C14:0	Me			Cb	Ac-MeFuc		Me			C64H110N6O32	1475.723741952	429.332299111	632.411671626	835.491044141
1734013	PD5;C14:0;Me;Cb;Cb;Ac-MeFuc;Me	2	C14:0	Me	Cb		Cb	Ac-MeFuc		Me			C65H111N7O33	1518.729555607	472.338112766	675.417485281	878.496857796
1734015	PD5;C14:0;Me;Ac;Cb;Ac-MeFuc;Me	2	C14:0	Me	Ac		Cb	Ac-MeFuc		Me			C66H112N6O33	1517.734306635	471.342863794	674.422236309	877.501608824
1734017	PD5;C14:0;Me;Cb;Cb;Ac-MeFuc;Me	2	C14:0	Me		Cb	Cb	Ac-MeFuc		Me			C65H111N7O33	1518.729555607	472.338112766	675.417485281	878.496857796
1734019	PD5;C14:0;Me;Cb;Cb;Cb;Ac-MeFuc;Me	2	C14:0	Me	Cb	Cb	Cb	Ac-MeFuc		Me			C66H112N8O34	1561.735369262	515.343926421	718.423298936	921.502671451
1734021	PD5;C14:0;Me;Ac;Cb;Cb;Ac-MeFuc;Me	2	C14:0	Me	Ac	Cb	Cb	Ac-MeFuc		Me			C67H113N7O34	1560.74012029	514.348677449	717.428049964	920.507422479
1734023	PD5;C14:0;Me;Ac;Cb;Ac-MeFuc;Me	2	C14:0	Me		Ac	Cb	Ac-MeFuc		Me			C66H112N6O33	1517.734306635	471.342863794	674.422236309	877.501608824
1734025	PD5;C14:0;Me;Cb;Ac;Cb;Ac-MeFuc;Me	2	C14:0	Me	Cb	Ac	Cb	Ac-MeFuc		Me			C67H113N7O34	1560.74012029	514.348677449	717.428049964	920.507422479
1734027	PD5;C14:0;Me;Ac;Ac;Cb;Ac-MeFuc;Me	2	C14:0	Me	Ac	Ac	Cb	Ac-MeFuc		Me			C68H114N6O34	1559.744871318	513.353428477	716.432800992	919.512173507
1734029	PD5;C14:0;Me;Ac;Ac-MeFuc;Me	2	C14:0	Me			Ac	Ac-MeFuc		Me			C65H111N5O32	1474.72849298	428.337050139	631.416422654	834.495795169
1734031	PD5;C14:0;Me;Cb;Ac;Ac-MeFuc;Me	2	C14:0	Me	Cb		Ac	Ac-MeFuc		Me			C66H112N6O33	1517.734306635	471.342863794	674.422236309	877.501608824
1734033	PD5;C14:0;Me;Ac;Ac;Ac-MeFuc;Me	2	C14:0	Me	Ac		Ac	Ac-MeFuc		Me			C67H113N5O33	1516.739057663	470.347614822	673.426987337	876.506359852
1734035	PD5;C14:0;Me;Cb;Ac;Ac-MeFuc;Me	2	C14:0	Me		Cb	Ac	Ac-MeFuc		Me			C66H112N6O33	1517.734306635	471.342863794	674.422236309	877.501608824
1734037	PD5;C14:0;Me;Cb;Cb;Ac;Ac-MeFuc;Me	2	C14:0	Me	Cb	Cb	Ac	Ac-MeFuc		Me			C67H113N7O34	1560.74012029	514.348677449	717.428049964	920.507422479
1734039	PD5;C14:0;Me;Ac;Cb;Ac;Ac-MeFuc;Me	2	C14:0	Me	Ac	Cb	Ac	Ac-MeFuc		Me			C68H114N6O34	1559.744871318	513.353428477	716.432800992	919.512173507
1734041	PD5;C14:0;Me;Ac;Ac;Ac-MeFuc;Me	2	C14:0	Me		Ac	Ac	Ac-MeFuc		Me			C67H113N5O33	1516.739057663	470.347614822	673.426987337	876.506359852
1734043	PD5;C14:0;Me;Cb;Ac;Ac;Ac-MeFuc;Me	2	C14:0	Me	Cb	Ac	Ac	Ac-MeFuc		Me			C68H114N6O34	1559.744871318	513.353428477	716.432800992	919.512173507
1734045	PD5;C14:0;Me;Ac;Ac;Ac;Ac-MeFuc;Me	2	C14:0	Me	Ac	Ac	Ac	Ac-MeFuc		Me			C69H115N5O34	1558.749622346	512.358179505	715.43755202	918.516924535
1734047	PD5;C14:0;Me;Gro;Me	2	C14:0	Me					Gro	Me			C57H102N5O29	1321.673323835	386.326485456	589.405857971	792.485230486
1734049	PD5;C14:0;Me;Cb;Gro;Me	2	C14:0	Me	Cb				Gro	Me			C58H103N6O30	1364.67913749	429.332299111	632.411671626	835.491044141
1734051	PD5;C14:0;Me;Ac;Gro;Me	2	C14:0	Me	Ac				Gro	Me			C59H104N5O30	1363.683888518	428.337050139	631.416422654	834.495795169
1734053	PD5;C14:0;Me;Cb;Gro;Me	2	C14:0	Me		Cb			Gro	Me			C58H103N6O30	1364.67913749	429.332299111	632.411671626	835.491044141
1734055	PD5;C14:0;Me;Cb;Cb;Gro;Me	2	C14:0	Me	Cb	Cb			Gro	Me			C59H104N7O31	1407.684951145	472.338112766	675.417485281	878.496857796
1734057	PD5;C14:0;Me;Ac;Cb;Gro;Me	2	C14:0	Me	Ac	Cb			Gro	Me			C60H105N6O31	1406.689702173	471.342863794	674.422236309	877.501608824
1734059	PD5;C14:0;Me;Ac;Gro;Me	2	C14:0	Me		Ac			Gro	Me			C59H104N5O30	1363.683888518	428.337050139	631.416422654	834.495795169
1734061	PD5;C14:0;Me;Cb;Ac;Gro;Me	2	C14:0	Me	Cb	Ac			Gro	Me			C60H105N6O31	1406.689702173	471.342863794	674.422236309	877.501608824
1734063	PD5;C14:0;Me;Ac;Ac;Gro;Me	2	C14:0	Me	Ac	Ac			Gro	Me			C61H106N5O31	1405.694453201	470.347614822	673.426987337	876.506359852
1734065	PD5;C14:0;Me;Cb;Gro;Me	2	C14:0	Me			Cb		Gro	Me			C58H103N6O30	1364.67913749	429.332299111	632.411671626	835.491044141
1734067	PD5;C14:0;Me;Cb;Cb;Gro;Me	2	C14:0	Me	Cb		Cb		Gro	Me			C59H104N7O31	1407.684951145	472.338112766	675.417485281	878.496857796
1734069	PD5;C14:0;Me;Ac;Cb;Gro;Me	2	C14:0	Me	Ac		Cb		Gro	Me			C60H105N6O31	1406.689702173	471.342863794	674.422236309	877.501608824
1734071	PD5;C14:0;Me;Cb;Cb;Gro;Me	2	C14:0	Me		Cb	Cb		Gro	Me			C59H104N7O31	1407.684951145	472.338112766	675.417485281	878.496857796
1734073	PD5;C14:0;Me;Cb;Cb;Cb;Gro;Me	2	C14:0	Me	Cb	Cb	Cb		Gro	Me			C60H105N8O32	1450.6907648	515.343926421	718.423298936	921.502671451
1734075	PD5;C14:0;Me;Ac;Cb;Cb;Gro;Me	2	C14:0	Me	Ac	Cb	Cb		Gro	Me			C61H106N7O32	1449.695515828	514.348677449	717.428049964	920.507422479
1734077	PD5;C14:0;Me;Ac;Cb;Gro;Me	2	C14:0	Me		Ac	Cb		Gro	Me			C60H105N6O31	1406.689702173	471.342863794	674.422236309	877.501608824
1734079	PD5;C14:0;Me;Cb;Ac;Cb;Gro;Me	2	C14:0	Me	Cb	Ac	Cb		Gro	Me			C61H106N7O32	1449.695515828	514.348677449	717.428049964	920.507422479
1734081	PD5;C14:0;Me;Ac;Ac;Cb;Gro;Me	2	C14:0	Me	Ac	Ac	Cb		Gro	Me			C62H107N6O32	1448.700266856	513.353428477	716.432800992	919.512173507
1734083	PD5;C14:0;Me;Ac;Gro;Me	2	C14:0	Me			Ac		Gro	Me			C59H104N5O30	1363.683888518	428.337050139	631.416422654	834.495795169
1734085	PD5;C14:0;Me;Cb;Ac;Gro;Me	2	C14:0	Me	Cb		Ac		Gro	Me			C60H105N6O31	1406.689702173	471.342863794	674.422236309	877.501608824
1734087	PD5;C14:0;Me;Ac;Ac;Gro;Me	2	C14:0	Me	Ac		Ac		Gro	Me			C61H106N5O31	1405.694453201	470.347614822	673.426987337	876.506359852
1734089	PD5;C14:0;Me;Cb;Ac;Gro;Me	2	C14:0	Me		Cb	Ac		Gro	Me			C60H105N6O31	1406.689702173	471.342863794	674.422236309	877.501608824
1734091	PD5;C14:0;Me;Cb;Cb;Ac;Gro;Me	2	C14:0	Me	Cb	Cb	Ac		Gro	Me			C61H106N7O32	1449.695515828	514.348677449	717.428049964	920.507422479
1734093	PD5;C14:0;Me;Ac;Cb;Ac;Gro;Me	2	C14:0	Me	Ac	Cb	Ac		Gro	Me			C62H107N6O32	1448.700266856	513.353428477	716.432800992	919.512173507
1734095	PD5;C14:0;Me;Ac;Ac;Gro;Me	2	C14:0	Me		Ac	Ac		Gro	Me			C61H106N5O31	1405.694453201	470.347614822	673.426987337	876.506359852
1734097	PD5;C14:0;Me;Cb;Ac;Ac;Gro;Me	2	C14:0	Me	Cb	Ac	Ac		Gro	Me			C62H107N6O32	1448.700266856	513.353428477	716.432800992	919.512173507
1734099	PD5;C14:0;Me;Ac;Ac;Ac;Gro;Me	2	C14:0	Me	Ac	Ac	Ac		Gro	Me			C63H108N5O32	1447.705017884	512.358179505	715.43755202	918.516924535
1734101	PD5;C14:0;Me;Ac;Gro;Me	2	C14:0	Me				Ac	Gro	Me			C59H104N5O30	1363.683888518	386.326485456	589.405857971	792.485230486
1734103	PD5;C14:0;Me;Cb;Ac;Gro;Me	2	C14:0	Me	Cb			Ac	Gro	Me			C60H105N6O31	1406.689702173	429.332299111	632.411671626	835.491044141
1734105	PD5;C14:0;Me;Ac;Ac;Gro;Me	2	C14:0	Me	Ac			Ac	Gro	Me			C61H106N5O31	1405.694453201	428.337050139	631.416422654	834.495795169
1734107	PD5;C14:0;Me;Cb;Ac;Gro;Me	2	C14:0	Me		Cb		Ac	Gro	Me			C60H105N6O31	1406.689702173	429.332299111	632.411671626	835.491044141
1734109	PD5;C14:0;Me;Cb;Cb;Ac;Gro;Me	2	C14:0	Me	Cb	Cb		Ac	Gro	Me			C61H106N7O32	1449.695515828	472.338112766	675.417485281	878.496857796
1734111	PD5;C14:0;Me;Ac;Cb;Ac;Gro;Me	2	C14:0	Me	Ac	Cb		Ac	Gro	Me			C62H107N6O32	1448.700266856	471.342863794	674.422236309	877.501608824
1734113	PD5;C14:0;Me;Ac;Ac;Gro;Me	2	C14:0	Me		Ac		Ac	Gro	Me			C61H106N5O31	1405.694453201	428.337050139	631.416422654	834.495795169
1734115	PD5;C14:0;Me;Cb;Ac;Ac;Gro;Me	2	C14:0	Me	Cb	Ac		Ac	Gro	Me			C62H107N6O32	1448.700266856	471.342863794	674.422236309	877.501608824
1734117	PD5;C14:0;Me;Ac;Ac;Ac;Gro;Me	2	C14:0	Me	Ac	Ac		Ac	Gro	Me			C63H108N5O32	1447.705017884	470.347614822	673.426987337	876.506359852
1734119	PD5;C14:0;Me;Cb;Ac;Gro;Me	2	C14:0	Me			Cb	Ac	Gro	Me			C60H105N6O31	1406.689702173	429.332299111	632.411671626	835.491044141
1734121	PD5;C14:0;Me;Cb;Cb;Ac;Gro;Me	2	C14:0	Me	Cb		Cb	Ac	Gro	Me			C61H106N7O32	1449.695515828	472.338112766	675.417485281	878.496857796
1734123	PD5;C14:0;Me;Ac;Cb;Ac;Gro;Me	2	C14:0	Me	Ac		Cb	Ac	Gro	Me			C62H107N6O32	1448.700266856	471.342863794	674.422236309	877.501608824
1734125	PD5;C14:0;Me;Cb;Cb;Ac;Gro;Me	2	C14:0	Me		Cb	Cb	Ac	Gro	Me			C61H106N7O32	1449.695515828	472.338112766	675.417485281	878.496857796
1734127	PD5;C14:0;Me;Cb;Cb;Cb;Ac;Gro;Me	2	C14:0	Me	Cb	Cb	Cb	Ac	Gro	Me			C62H107N8O33	1492.701329483	515.343926421	718.423298936	921.502671451
1734129	PD5;C14:0;Me;Ac;Cb;Cb;Ac;Gro;Me	2	C14:0	Me	Ac	Cb	Cb	Ac	Gro	Me			C63H108N7O33	1491.706080511	514.348677449	717.428049964	920.507422479
1734131	PD5;C14:0;Me;Ac;Cb;Ac;Gro;Me	2	C14:0	Me		Ac	Cb	Ac	Gro	Me			C62H107N6O32	1448.700266856	471.342863794	674.422236309	877.501608824
1734133	PD5;C14:0;Me;Cb;Ac;Cb;Ac;Gro;Me	2	C14:0	Me	Cb	Ac	Cb	Ac	Gro	Me			C63H108N7O33	1491.706080511	514.348677449	717.428049964	920.507422479
1734135	PD5;C14:0;Me;Ac;Ac;Cb;Ac;Gro;Me	2	C14:0	Me	Ac	Ac	Cb	Ac	Gro	Me			C64H109N6O33	1490.710831539	513.353428477	716.432800992	919.512173507
1734137	PD5;C14:0;Me;Ac;Ac;Gro;Me	2	C14:0	Me			Ac	Ac	Gro	Me			C61H106N5O31	1405.694453201	428.337050139	631.416422654	834.495795169
1734139	PD5;C14:0;Me;Cb;Ac;Ac;Gro;Me	2	C14:0	Me	Cb		Ac	Ac	Gro	Me			C62H107N6O32	1448.700266856	471.342863794	674.422236309	877.501608824
1734141	PD5;C14:0;Me;Ac;Ac;Ac;Gro;Me	2	C14:0	Me	Ac		Ac	Ac	Gro	Me			C63H108N5O32	1447.705017884	470.347614822	673.426987337	876.506359852
1734143	PD5;C14:0;Me;Cb;Ac;Ac;Gro;Me	2	C14:0	Me		Cb	Ac	Ac	Gro	Me			C62H107N6O32	1448.700266856	471.342863794	674.422236309	877.501608824
1734145	PD5;C14:0;Me;Cb;Cb;Ac;Ac;Gro;Me	2	C14:0	Me	Cb	Cb	Ac	Ac	Gro	Me			C63H108N7O33	1491.706080511	514.348677449	717.428049964	920.507422479
1734147	PD5;C14:0;Me;Ac;Cb;Ac;Ac;Gro;Me	2	C14:0	Me	Ac	Cb	Ac	Ac	Gro	Me			C64H109N6O33	1490.710831539	513.353428477	716.432800992	919.512173507
1734149	PD5;C14:0;Me;Ac;Ac;Ac;Gro;Me	2	C14:0	Me		Ac	Ac	Ac	Gro	Me			C63H108N5O32	1447.705017884	470.347614822	673.426987337	876.506359852
1734151	PD5;C14:0;Me;Cb;Ac;Ac;Ac;Gro;Me	2	C14:0	Me	Cb	Ac	Ac	Ac	Gro	Me			C64H109N6O33	1490.710831539	513.353428477	716.432800992	919.512173507
1734153	PD5;C14:0;Me;Ac;Ac;Ac;Ac;Gro;Me	2	C14:0	Me	Ac	Ac	Ac	Ac	Gro	Me			C65H110N5O33	1489.715582567	512.358179505	715.43755202	918.516924535
1734155	PD5;C14:0;Me;S;Gro;Me	2	C14:0	Me				S	Gro	Me			C57H102N5O32S	1401.630138866	386.326485456	589.405857971	792.485230486
1734157	PD5;C14:0;Me;Cb;S;Gro;Me	2	C14:0	Me	Cb			S	Gro	Me			C58H103N6O33S	1444.635952521	429.332299111	632.411671626	835.491044141
1734159	PD5;C14:0;Me;Ac;S;Gro;Me	2	C14:0	Me	Ac			S	Gro	Me			C59H104N5O33S	1443.640703549	428.337050139	631.416422654	834.495795169
1734161	PD5;C14:0;Me;Cb;S;Gro;Me	2	C14:0	Me		Cb		S	Gro	Me			C58H103N6O33S	1444.635952521	429.332299111	632.411671626	835.491044141
1734163	PD5;C14:0;Me;Cb;Cb;S;Gro;Me	2	C14:0	Me	Cb	Cb		S	Gro	Me			C59H104N7O34S	1487.641766176	472.338112766	675.417485281	878.496857796
1734165	PD5;C14:0;Me;Ac;Cb;S;Gro;Me	2	C14:0	Me	Ac	Cb		S	Gro	Me			C60H105N6O34S	1486.646517204	471.342863794	674.422236309	877.501608824
1734167	PD5;C14:0;Me;Ac;S;Gro;Me	2	C14:0	Me		Ac		S	Gro	Me			C59H104N5O33S	1443.640703549	428.337050139	631.416422654	834.495795169
1734169	PD5;C14:0;Me;Cb;Ac;S;Gro;Me	2	C14:0	Me	Cb	Ac		S	Gro	Me			C60H105N6O34S	1486.646517204	471.342863794	674.422236309	877.501608824
1734171	PD5;C14:0;Me;Ac;Ac;S;Gro;Me	2	C14:0	Me	Ac	Ac		S	Gro	Me			C61H106N5O34S	1485.651268232	470.347614822	673.426987337	876.506359852
1734173	PD5;C14:0;Me;Cb;S;Gro;Me	2	C14:0	Me			Cb	S	Gro	Me			C58H103N6O33S	1444.635952521	429.332299111	632.411671626	835.491044141
1734175	PD5;C14:0;Me;Cb;Cb;S;Gro;Me	2	C14:0	Me	Cb		Cb	S	Gro	Me			C59H104N7O34S	1487.641766176	472.338112766	675.417485281	878.496857796
1734177	PD5;C14:0;Me;Ac;Cb;S;Gro;Me	2	C14:0	Me	Ac		Cb	S	Gro	Me			C60H105N6O34S	1486.646517204	471.342863794	674.422236309	877.501608824
1734179	PD5;C14:0;Me;Cb;Cb;S;Gro;Me	2	C14:0	Me		Cb	Cb	S	Gro	Me			C59H104N7O34S	1487.641766176	472.338112766	675.417485281	878.496857796
1734181	PD5;C14:0;Me;Cb;Cb;Cb;S;Gro;Me	2	C14:0	Me	Cb	Cb	Cb	S	Gro	Me			C60H105N8O35S	1530.647579831	515.343926421	718.423298936	921.502671451
1734183	PD5;C14:0;Me;Ac;Cb;Cb;S;Gro;Me	2	C14:0	Me	Ac	Cb	Cb	S	Gro	Me			C61H106N7O35S	1529.652330859	514.348677449	717.428049964	920.507422479
1734185	PD5;C14:0;Me;Ac;Cb;S;Gro;Me	2	C14:0	Me		Ac	Cb	S	Gro	Me			C60H105N6O34S	1486.646517204	471.342863794	674.422236309	877.501608824
1734187	PD5;C14:0;Me;Cb;Ac;Cb;S;Gro;Me	2	C14:0	Me	Cb	Ac	Cb	S	Gro	Me			C61H106N7O35S	1529.652330859	514.348677449	717.428049964	920.507422479
1734189	PD5;C14:0;Me;Ac;Ac;Cb;S;Gro;Me	2	C14:0	Me	Ac	Ac	Cb	S	Gro	Me			C62H107N6O35S	1528.657081887	513.353428477	716.432800992	919.512173507
1734191	PD5;C14:0;Me;Ac;S;Gro;Me	2	C14:0	Me			Ac	S	Gro	Me			C59H104N5O33S	1443.640703549	428.337050139	631.416422654	834.495795169
1734193	PD5;C14:0;Me;Cb;Ac;S;Gro;Me	2	C14:0	Me	Cb		Ac	S	Gro	Me			C60H105N6O34S	1486.646517204	471.342863794	674.422236309	877.501608824
1734195	PD5;C14:0;Me;Ac;Ac;S;Gro;Me	2	C14:0	Me	Ac		Ac	S	Gro	Me			C61H106N5O34S	1485.651268232	470.347614822	673.426987337	876.506359852
1734197	PD5;C14:0;Me;Cb;Ac;S;Gro;Me	2	C14:0	Me		Cb	Ac	S	Gro	Me			C60H105N6O34S	1486.646517204	471.342863794	674.422236309	877.501608824
1734199	PD5;C14:0;Me;Cb;Cb;Ac;S;Gro;Me	2	C14:0	Me	Cb	Cb	Ac	S	Gro	Me			C61H106N7O35S	1529.652330859	514.348677449	717.428049964	920.507422479
1734201	PD5;C14:0;Me;Ac;Cb;Ac;S;Gro;Me	2	C14:0	Me	Ac	Cb	Ac	S	Gro	Me			C62H107N6O35S	1528.657081887	513.353428477	716.432800992	919.512173507
1734203	PD5;C14:0;Me;Ac;Ac;S;Gro;Me	2	C14:0	Me		Ac	Ac	S	Gro	Me			C61H106N5O34S	1485.651268232	470.347614822	673.426987337	876.506359852
1734205	PD5;C14:0;Me;Cb;Ac;Ac;S;Gro;Me	2	C14:0	Me	Cb	Ac	Ac	S	Gro	Me			C62H107N6O35S	1528.657081887	513.353428477	716.432800992	919.512173507
1734207	PD5;C14:0;Me;Ac;Ac;Ac;S;Gro;Me	2	C14:0	Me	Ac	Ac	Ac	S	Gro	Me			C63H108N5O35S	1527.661832915	512.358179505	715.43755202	918.516924535
1734209	PD5;C14:0;Me;Fuc;Gro;Me	2	C14:0	Me				Fuc	Gro	Me			C63H112N5O33	1467.731232631	386.326485456	589.405857971	792.485230486
1734211	PD5;C14:0;Me;Cb;Fuc;Gro;Me	2	C14:0	Me	Cb			Fuc	Gro	Me			C64H113N6O34	1510.737046286	429.332299111	632.411671626	835.491044141
1734213	PD5;C14:0;Me;Ac;Fuc;Gro;Me	2	C14:0	Me	Ac			Fuc	Gro	Me			C65H114N5O34	1509.741797314	428.337050139	631.416422654	834.495795169
1734215	PD5;C14:0;Me;Cb;Fuc;Gro;Me	2	C14:0	Me		Cb		Fuc	Gro	Me			C64H113N6O34	1510.737046286	429.332299111	632.411671626	835.491044141
1734217	PD5;C14:0;Me;Cb;Cb;Fuc;Gro;Me	2	C14:0	Me	Cb	Cb		Fuc	Gro	Me			C65H114N7O35	1553.742859941	472.338112766	675.417485281	878.496857796
1734219	PD5;C14:0;Me;Ac;Cb;Fuc;Gro;Me	2	C14:0	Me	Ac	Cb		Fuc	Gro	Me			C66H115N6O35	1552.747610969	471.342863794	674.422236309	877.501608824
1734221	PD5;C14:0;Me;Ac;Fuc;Gro;Me	2	C14:0	Me		Ac		Fuc	Gro	Me			C65H114N5O34	1509.741797314	428.337050139	631.416422654	834.495795169
1734223	PD5;C14:0;Me;Cb;Ac;Fuc;Gro;Me	2	C14:0	Me	Cb	Ac		Fuc	Gro	Me			C66H115N6O35	1552.747610969	471.342863794	674.422236309	877.501608824
1734225	PD5;C14:0;Me;Ac;Ac;Fuc;Gro;Me	2	C14:0	Me	Ac	Ac		Fuc	Gro	Me			C67H116N5O35	1551.752361997	470.347614822	673.426987337	876.506359852
1734227	PD5;C14:0;Me;Cb;Fuc;Gro;Me	2	C14:0	Me			Cb	Fuc	Gro	Me			C64H113N6O34	1510.737046286	429.332299111	632.411671626	835.491044141
1734229	PD5;C14:0;Me;Cb;Cb;Fuc;Gro;Me	2	C14:0	Me	Cb		Cb	Fuc	Gro	Me			C65H114N7O35	1553.742859941	472.338112766	675.417485281	878.496857796
1734231	PD5;C14:0;Me;Ac;Cb;Fuc;Gro;Me	2	C14:0	Me	Ac		Cb	Fuc	Gro	Me			C66H115N6O35	1552.747610969	471.342863794	674.422236309	877.501608824
1734233	PD5;C14:0;Me;Cb;Cb;Fuc;Gro;Me	2	C14:0	Me		Cb	Cb	Fuc	Gro	Me			C65H114N7O35	1553.742859941	472.338112766	675.417485281	878.496857796
1734235	PD5;C14:0;Me;Cb;Cb;Cb;Fuc;Gro;Me	2	C14:0	Me	Cb	Cb	Cb	Fuc	Gro	Me			C66H115N8O36	1596.748673596	515.343926421	718.423298936	921.502671451
1734237	PD5;C14:0;Me;Ac;Cb;Cb;Fuc;Gro;Me	2	C14:0	Me	Ac	Cb	Cb	Fuc	Gro	Me			C67H116N7O36	1595.753424624	514.348677449	717.428049964	920.507422479
1734239	PD5;C14:0;Me;Ac;Cb;Fuc;Gro;Me	2	C14:0	Me		Ac	Cb	Fuc	Gro	Me			C66H115N6O35	1552.747610969	471.342863794	674.422236309	877.501608824
1734241	PD5;C14:0;Me;Cb;Ac;Cb;Fuc;Gro;Me	2	C14:0	Me	Cb	Ac	Cb	Fuc	Gro	Me			C67H116N7O36	1595.753424624	514.348677449	717.428049964	920.507422479
1734243	PD5;C14:0;Me;Ac;Ac;Cb;Fuc;Gro;Me	2	C14:0	Me	Ac	Ac	Cb	Fuc	Gro	Me			C68H117N6O36	1594.758175652	513.353428477	716.432800992	919.512173507
1734245	PD5;C14:0;Me;Ac;Fuc;Gro;Me	2	C14:0	Me			Ac	Fuc	Gro	Me			C65H114N5O34	1509.741797314	428.337050139	631.416422654	834.495795169
1734247	PD5;C14:0;Me;Cb;Ac;Fuc;Gro;Me	2	C14:0	Me	Cb		Ac	Fuc	Gro	Me			C66H115N6O35	1552.747610969	471.342863794	674.422236309	877.501608824
1734249	PD5;C14:0;Me;Ac;Ac;Fuc;Gro;Me	2	C14:0	Me	Ac		Ac	Fuc	Gro	Me			C67H116N5O35	1551.752361997	470.347614822	673.426987337	876.506359852
1734251	PD5;C14:0;Me;Cb;Ac;Fuc;Gro;Me	2	C14:0	Me		Cb	Ac	Fuc	Gro	Me			C66H115N6O35	1552.747610969	471.342863794	674.422236309	877.501608824
1734253	PD5;C14:0;Me;Cb;Cb;Ac;Fuc;Gro;Me	2	C14:0	Me	Cb	Cb	Ac	Fuc	Gro	Me			C67H116N7O36	1595.753424624	514.348677449	717.428049964	920.507422479
1734255	PD5;C14:0;Me;Ac;Cb;Ac;Fuc;Gro;Me	2	C14:0	Me	Ac	Cb	Ac	Fuc	Gro	Me			C68H117N6O36	1594.758175652	513.353428477	716.432800992	919.512173507
1734257	PD5;C14:0;Me;Ac;Ac;Fuc;Gro;Me	2	C14:0	Me		Ac	Ac	Fuc	Gro	Me			C67H116N5O35	1551.752361997	470.347614822	673.426987337	876.506359852
1734259	PD5;C14:0;Me;Cb;Ac;Ac;Fuc;Gro;Me	2	C14:0	Me	Cb	Ac	Ac	Fuc	Gro	Me			C68H117N6O36	1594.758175652	513.353428477	716.432800992	919.512173507
1734261	PD5;C14:0;Me;Ac;Ac;Ac;Fuc;Gro;Me	2	C14:0	Me	Ac	Ac	Ac	Fuc	Gro	Me			C69H118N5O36	1593.76292668	512.358179505	715.43755202	918.516924535
1734263	PD5;C14:0;Me;MeFuc;Gro;Me	2	C14:0	Me				MeFuc	Gro	Me			C64H114N5O33	1481.746882695	386.326485456	589.405857971	792.485230486
1734265	PD5;C14:0;Me;Cb;MeFuc;Gro;Me	2	C14:0	Me	Cb			MeFuc	Gro	Me			C65H115N6O34	1524.75269635	429.332299111	632.411671626	835.491044141
1734267	PD5;C14:0;Me;Ac;MeFuc;Gro;Me	2	C14:0	Me	Ac			MeFuc	Gro	Me			C66H116N5O34	1523.757447378	428.337050139	631.416422654	834.495795169
1734269	PD5;C14:0;Me;Cb;MeFuc;Gro;Me	2	C14:0	Me		Cb		MeFuc	Gro	Me			C65H115N6O34	1524.75269635	429.332299111	632.411671626	835.491044141
1734271	PD5;C14:0;Me;Cb;Cb;MeFuc;Gro;Me	2	C14:0	Me	Cb	Cb		MeFuc	Gro	Me			C66H116N7O35	1567.758510005	472.338112766	675.417485281	878.496857796
1734273	PD5;C14:0;Me;Ac;Cb;MeFuc;Gro;Me	2	C14:0	Me	Ac	Cb		MeFuc	Gro	Me			C67H117N6O35	1566.763261033	471.342863794	674.422236309	877.501608824
1734275	PD5;C14:0;Me;Ac;MeFuc;Gro;Me	2	C14:0	Me		Ac		MeFuc	Gro	Me			C66H116N5O34	1523.757447378	428.337050139	631.416422654	834.495795169
1734277	PD5;C14:0;Me;Cb;Ac;MeFuc;Gro;Me	2	C14:0	Me	Cb	Ac		MeFuc	Gro	Me			C67H117N6O35	1566.763261033	471.342863794	674.422236309	877.501608824
1734279	PD5;C14:0;Me;Ac;Ac;MeFuc;Gro;Me	2	C14:0	Me	Ac	Ac		MeFuc	Gro	Me			C68H118N5O35	1565.768012061	470.347614822	673.426987337	876.506359852
1734281	PD5;C14:0;Me;Cb;MeFuc;Gro;Me	2	C14:0	Me			Cb	MeFuc	Gro	Me			C65H115N6O34	1524.75269635	429.332299111	632.411671626	835.491044141
1734283	PD5;C14:0;Me;Cb;Cb;MeFuc;Gro;Me	2	C14:0	Me	Cb		Cb	MeFuc	Gro	Me			C66H116N7O35	1567.758510005	472.338112766	675.417485281	878.496857796
1734285	PD5;C14:0;Me;Ac;Cb;MeFuc;Gro;Me	2	C14:0	Me	Ac		Cb	MeFuc	Gro	Me			C67H117N6O35	1566.763261033	471.342863794	674.422236309	877.501608824
1734287	PD5;C14:0;Me;Cb;Cb;MeFuc;Gro;Me	2	C14:0	Me		Cb	Cb	MeFuc	Gro	Me			C66H116N7O35	1567.758510005	472.338112766	675.417485281	878.496857796
1734289	PD5;C14:0;Me;Cb;Cb;Cb;MeFuc;Gro;Me	2	C14:0	Me	Cb	Cb	Cb	MeFuc	Gro	Me			C67H117N8O36	1610.76432366	515.343926421	718.423298936	921.502671451
1734291	PD5;C14:0;Me;Ac;Cb;Cb;MeFuc;Gro;Me	2	C14:0	Me	Ac	Cb	Cb	MeFuc	Gro	Me			C68H118N7O36	1609.769074688	514.348677449	717.428049964	920.507422479
1734293	PD5;C14:0;Me;Ac;Cb;MeFuc;Gro;Me	2	C14:0	Me		Ac	Cb	MeFuc	Gro	Me			C67H117N6O35	1566.763261033	471.342863794	674.422236309	877.501608824
1734295	PD5;C14:0;Me;Cb;Ac;Cb;MeFuc;Gro;Me	2	C14:0	Me	Cb	Ac	Cb	MeFuc	Gro	Me			C68H118N7O36	1609.769074688	514.348677449	717.428049964	920.507422479
1734297	PD5;C14:0;Me;Ac;Ac;Cb;MeFuc;Gro;Me	2	C14:0	Me	Ac	Ac	Cb	MeFuc	Gro	Me			C69H119N6O36	1608.773825716	513.353428477	716.432800992	919.512173507
1734299	PD5;C14:0;Me;Ac;MeFuc;Gro;Me	2	C14:0	Me			Ac	MeFuc	Gro	Me			C66H116N5O34	1523.757447378	428.337050139	631.416422654	834.495795169
1734301	PD5;C14:0;Me;Cb;Ac;MeFuc;Gro;Me	2	C14:0	Me	Cb		Ac	MeFuc	Gro	Me			C67H117N6O35	1566.763261033	471.342863794	674.422236309	877.501608824
1734303	PD5;C14:0;Me;Ac;Ac;MeFuc;Gro;Me	2	C14:0	Me	Ac		Ac	MeFuc	Gro	Me			C68H118N5O35	1565.768012061	470.347614822	673.426987337	876.506359852
1734305	PD5;C14:0;Me;Cb;Ac;MeFuc;Gro;Me	2	C14:0	Me		Cb	Ac	MeFuc	Gro	Me			C67H117N6O35	1566.763261033	471.342863794	674.422236309	877.501608824
1734307	PD5;C14:0;Me;Cb;Cb;Ac;MeFuc;Gro;Me	2	C14:0	Me	Cb	Cb	Ac	MeFuc	Gro	Me			C68H118N7O36	1609.769074688	514.348677449	717.428049964	920.507422479
1734309	PD5;C14:0;Me;Ac;Cb;Ac;MeFuc;Gro;Me	2	C14:0	Me	Ac	Cb	Ac	MeFuc	Gro	Me			C69H119N6O36	1608.773825716	513.353428477	716.432800992	919.512173507
1734311	PD5;C14:0;Me;Ac;Ac;MeFuc;Gro;Me	2	C14:0	Me		Ac	Ac	MeFuc	Gro	Me			C68H118N5O35	1565.768012061	470.347614822	673.426987337	876.506359852
1734313	PD5;C14:0;Me;Cb;Ac;Ac;MeFuc;Gro;Me	2	C14:0	Me	Cb	Ac	Ac	MeFuc	Gro	Me			C69H119N6O36	1608.773825716	513.353428477	716.432800992	919.512173507
1734315	PD5;C14:0;Me;Ac;Ac;Ac;MeFuc;Gro;Me	2	C14:0	Me	Ac	Ac	Ac	MeFuc	Gro	Me			C70H120N5O36	1607.778576744	512.358179505	715.43755202	918.516924535
1734317	PD5;C14:0;Me;Ara;Gro;Me	2	C14:0	Me				Ara	Gro	Me			C62H110N5O33	1453.715582567	386.326485456	589.405857971	792.485230486
1734319	PD5;C14:0;Me;Cb;Ara;Gro;Me	2	C14:0	Me	Cb			Ara	Gro	Me			C63H111N6O34	1496.721396222	429.332299111	632.411671626	835.491044141
1734321	PD5;C14:0;Me;Ac;Ara;Gro;Me	2	C14:0	Me	Ac			Ara	Gro	Me			C64H112N5O34	1495.72614725	428.337050139	631.416422654	834.495795169
1734323	PD5;C14:0;Me;Cb;Ara;Gro;Me	2	C14:0	Me		Cb		Ara	Gro	Me			C63H111N6O34	1496.721396222	429.332299111	632.411671626	835.491044141
1734325	PD5;C14:0;Me;Cb;Cb;Ara;Gro;Me	2	C14:0	Me	Cb	Cb		Ara	Gro	Me			C64H112N7O35	1539.727209877	472.338112766	675.417485281	878.496857796
1734327	PD5;C14:0;Me;Ac;Cb;Ara;Gro;Me	2	C14:0	Me	Ac	Cb		Ara	Gro	Me			C65H113N6O35	1538.731960905	471.342863794	674.422236309	877.501608824
1734329	PD5;C14:0;Me;Ac;Ara;Gro;Me	2	C14:0	Me		Ac		Ara	Gro	Me			C64H112N5O34	1495.72614725	428.337050139	631.416422654	834.495795169
1734331	PD5;C14:0;Me;Cb;Ac;Ara;Gro;Me	2	C14:0	Me	Cb	Ac		Ara	Gro	Me			C65H113N6O35	1538.731960905	471.342863794	674.422236309	877.501608824
1734333	PD5;C14:0;Me;Ac;Ac;Ara;Gro;Me	2	C14:0	Me	Ac	Ac		Ara	Gro	Me			C66H114N5O35	1537.736711933	470.347614822	673.426987337	876.506359852
1734335	PD5;C14:0;Me;Cb;Ara;Gro;Me	2	C14:0	Me			Cb	Ara	Gro	Me			C63H111N6O34	1496.721396222	429.332299111	632.411671626	835.491044141
1734337	PD5;C14:0;Me;Cb;Cb;Ara;Gro;Me	2	C14:0	Me	Cb		Cb	Ara	Gro	Me			C64H112N7O35	1539.727209877	472.338112766	675.417485281	878.496857796
1734339	PD5;C14:0;Me;Ac;Cb;Ara;Gro;Me	2	C14:0	Me	Ac		Cb	Ara	Gro	Me			C65H113N6O35	1538.731960905	471.342863794	674.422236309	877.501608824
1734341	PD5;C14:0;Me;Cb;Cb;Ara;Gro;Me	2	C14:0	Me		Cb	Cb	Ara	Gro	Me			C64H112N7O35	1539.727209877	472.338112766	675.417485281	878.496857796
1734343	PD5;C14:0;Me;Cb;Cb;Cb;Ara;Gro;Me	2	C14:0	Me	Cb	Cb	Cb	Ara	Gro	Me			C65H113N8O36	1582.733023532	515.343926421	718.423298936	921.502671451
1734345	PD5;C14:0;Me;Ac;Cb;Cb;Ara;Gro;Me	2	C14:0	Me	Ac	Cb	Cb	Ara	Gro	Me			C66H114N7O36	1581.73777456	514.348677449	717.428049964	920.507422479
1734347	PD5;C14:0;Me;Ac;Cb;Ara;Gro;Me	2	C14:0	Me		Ac	Cb	Ara	Gro	Me			C65H113N6O35	1538.731960905	471.342863794	674.422236309	877.501608824
1734349	PD5;C14:0;Me;Cb;Ac;Cb;Ara;Gro;Me	2	C14:0	Me	Cb	Ac	Cb	Ara	Gro	Me			C66H114N7O36	1581.73777456	514.348677449	717.428049964	920.507422479
1734351	PD5;C14:0;Me;Ac;Ac;Cb;Ara;Gro;Me	2	C14:0	Me	Ac	Ac	Cb	Ara	Gro	Me			C67H115N6O36	1580.742525588	513.353428477	716.432800992	919.512173507
1734353	PD5;C14:0;Me;Ac;Ara;Gro;Me	2	C14:0	Me			Ac	Ara	Gro	Me			C64H112N5O34	1495.72614725	428.337050139	631.416422654	834.495795169
1734355	PD5;C14:0;Me;Cb;Ac;Ara;Gro;Me	2	C14:0	Me	Cb		Ac	Ara	Gro	Me			C65H113N6O35	1538.731960905	471.342863794	674.422236309	877.501608824
1734357	PD5;C14:0;Me;Ac;Ac;Ara;Gro;Me	2	C14:0	Me	Ac		Ac	Ara	Gro	Me			C66H114N5O35	1537.736711933	470.347614822	673.426987337	876.506359852
1734359	PD5;C14:0;Me;Cb;Ac;Ara;Gro;Me	2	C14:0	Me		Cb	Ac	Ara	Gro	Me			C65H113N6O35	1538.731960905	471.342863794	674.422236309	877.501608824
1734361	PD5;C14:0;Me;Cb;Cb;Ac;Ara;Gro;Me	2	C14:0	Me	Cb	Cb	Ac	Ara	Gro	Me			C66H114N7O36	1581.73777456	514.348677449	717.428049964	920.507422479
1734363	PD5;C14:0;Me;Ac;Cb;Ac;Ara;Gro;Me	2	C14:0	Me	Ac	Cb	Ac	Ara	Gro	Me			C67H115N6O36	1580.742525588	513.353428477	716.432800992	919.512173507
1734365	PD5;C14:0;Me;Ac;Ac;Ara;Gro;Me	2	C14:0	Me		Ac	Ac	Ara	Gro	Me			C66H114N5O35	1537.736711933	470.347614822	673.426987337	876.506359852
1734367	PD5;C14:0;Me;Cb;Ac;Ac;Ara;Gro;Me	2	C14:0	Me	Cb	Ac	Ac	Ara	Gro	Me			C67H115N6O36	1580.742525588	513.353428477	716.432800992	919.512173507
1734369	PD5;C14:0;Me;Ac;Ac;Ac;Ara;Gro;Me	2	C14:0	Me	Ac	Ac	Ac	Ara	Gro	Me			C68H116N5O36	1579.747276616	512.358179505	715.43755202	918.516924535
1734371	PD5;C14:0;Me;S-MeFuc;Gro;Me	2	C14:0	Me				S-MeFuc	Gro	Me			C64H114N5O36S	1561.703697726	386.326485456	589.405857971	792.485230486
1734373	PD5;C14:0;Me;Cb;S-MeFuc;Gro;Me	2	C14:0	Me	Cb			S-MeFuc	Gro	Me			C65H115N6O37S	1604.709511381	429.332299111	632.411671626	835.491044141
1734375	PD5;C14:0;Me;Ac;S-MeFuc;Gro;Me	2	C14:0	Me	Ac			S-MeFuc	Gro	Me			C66H116N5O37S	1603.714262409	428.337050139	631.416422654	834.495795169
1734377	PD5;C14:0;Me;Cb;S-MeFuc;Gro;Me	2	C14:0	Me		Cb		S-MeFuc	Gro	Me			C65H115N6O37S	1604.709511381	429.332299111	632.411671626	835.491044141
1734379	PD5;C14:0;Me;Cb;Cb;S-MeFuc;Gro;Me	2	C14:0	Me	Cb	Cb		S-MeFuc	Gro	Me			C66H116N7O38S	1647.715325036	472.338112766	675.417485281	878.496857796
1734381	PD5;C14:0;Me;Ac;Cb;S-MeFuc;Gro;Me	2	C14:0	Me	Ac	Cb		S-MeFuc	Gro	Me			C67H117N6O38S	1646.720076064	471.342863794	674.422236309	877.501608824
1734383	PD5;C14:0;Me;Ac;S-MeFuc;Gro;Me	2	C14:0	Me		Ac		S-MeFuc	Gro	Me			C66H116N5O37S	1603.714262409	428.337050139	631.416422654	834.495795169
1734385	PD5;C14:0;Me;Cb;Ac;S-MeFuc;Gro;Me	2	C14:0	Me	Cb	Ac		S-MeFuc	Gro	Me			C67H117N6O38S	1646.720076064	471.342863794	674.422236309	877.501608824
1734387	PD5;C14:0;Me;Ac;Ac;S-MeFuc;Gro;Me	2	C14:0	Me	Ac	Ac		S-MeFuc	Gro	Me			C68H118N5O38S	1645.724827092	470.347614822	673.426987337	876.506359852
1734389	PD5;C14:0;Me;Cb;S-MeFuc;Gro;Me	2	C14:0	Me			Cb	S-MeFuc	Gro	Me			C65H115N6O37S	1604.709511381	429.332299111	632.411671626	835.491044141
1734391	PD5;C14:0;Me;Cb;Cb;S-MeFuc;Gro;Me	2	C14:0	Me	Cb		Cb	S-MeFuc	Gro	Me			C66H116N7O38S	1647.715325036	472.338112766	675.417485281	878.496857796
1734393	PD5;C14:0;Me;Ac;Cb;S-MeFuc;Gro;Me	2	C14:0	Me	Ac		Cb	S-MeFuc	Gro	Me			C67H117N6O38S	1646.720076064	471.342863794	674.422236309	877.501608824
1734395	PD5;C14:0;Me;Cb;Cb;S-MeFuc;Gro;Me	2	C14:0	Me		Cb	Cb	S-MeFuc	Gro	Me			C66H116N7O38S	1647.715325036	472.338112766	675.417485281	878.496857796
1734397	PD5;C14:0;Me;Cb;Cb;Cb;S-MeFuc;Gro;Me	2	C14:0	Me	Cb	Cb	Cb	S-MeFuc	Gro	Me			C67H117N8O39S	1690.721138691	515.343926421	718.423298936	921.502671451
1734399	PD5;C14:0;Me;Ac;Cb;Cb;S-MeFuc;Gro;Me	2	C14:0	Me	Ac	Cb	Cb	S-MeFuc	Gro	Me			C68H118N7O39S	1689.725889719	514.348677449	717.428049964	920.507422479
1734401	PD5;C14:0;Me;Ac;Cb;S-MeFuc;Gro;Me	2	C14:0	Me		Ac	Cb	S-MeFuc	Gro	Me			C67H117N6O38S	1646.720076064	471.342863794	674.422236309	877.501608824
1734403	PD5;C14:0;Me;Cb;Ac;Cb;S-MeFuc;Gro;Me	2	C14:0	Me	Cb	Ac	Cb	S-MeFuc	Gro	Me			C68H118N7O39S	1689.725889719	514.348677449	717.428049964	920.507422479
1734405	PD5;C14:0;Me;Ac;Ac;Cb;S-MeFuc;Gro;Me	2	C14:0	Me	Ac	Ac	Cb	S-MeFuc	Gro	Me			C69H119N6O39S	1688.730640747	513.353428477	716.432800992	919.512173507
1734407	PD5;C14:0;Me;Ac;S-MeFuc;Gro;Me	2	C14:0	Me			Ac	S-MeFuc	Gro	Me			C66H116N5O37S	1603.714262409	428.337050139	631.416422654	834.495795169
1734409	PD5;C14:0;Me;Cb;Ac;S-MeFuc;Gro;Me	2	C14:0	Me	Cb		Ac	S-MeFuc	Gro	Me			C67H117N6O38S	1646.720076064	471.342863794	674.422236309	877.501608824
1734411	PD5;C14:0;Me;Ac;Ac;S-MeFuc;Gro;Me	2	C14:0	Me	Ac		Ac	S-MeFuc	Gro	Me			C68H118N5O38S	1645.724827092	470.347614822	673.426987337	876.506359852
1734413	PD5;C14:0;Me;Cb;Ac;S-MeFuc;Gro;Me	2	C14:0	Me		Cb	Ac	S-MeFuc	Gro	Me			C67H117N6O38S	1646.720076064	471.342863794	674.422236309	877.501608824
1734415	PD5;C14:0;Me;Cb;Cb;Ac;S-MeFuc;Gro;Me	2	C14:0	Me	Cb	Cb	Ac	S-MeFuc	Gro	Me			C68H118N7O39S	1689.725889719	514.348677449	717.428049964	920.507422479
1734417	PD5;C14:0;Me;Ac;Cb;Ac;S-MeFuc;Gro;Me	2	C14:0	Me	Ac	Cb	Ac	S-MeFuc	Gro	Me			C69H119N6O39S	1688.730640747	513.353428477	716.432800992	919.512173507
1734419	PD5;C14:0;Me;Ac;Ac;S-MeFuc;Gro;Me	2	C14:0	Me		Ac	Ac	S-MeFuc	Gro	Me			C68H118N5O38S	1645.724827092	470.347614822	673.426987337	876.506359852
1734421	PD5;C14:0;Me;Cb;Ac;Ac;S-MeFuc;Gro;Me	2	C14:0	Me	Cb	Ac	Ac	S-MeFuc	Gro	Me			C69H119N6O39S	1688.730640747	513.353428477	716.432800992	919.512173507
1734423	PD5;C14:0;Me;Ac;Ac;Ac;S-MeFuc;Gro;Me	2	C14:0	Me	Ac	Ac	Ac	S-MeFuc	Gro	Me			C70H120N5O39S	1687.735391775	512.358179505	715.43755202	918.516924535
1734425	PD5;C14:0;Me;Ac-Fuc;Gro;Me	2	C14:0	Me				Ac-Fuc	Gro	Me			C65H114N5O34	1509.741797314	386.326485456	589.405857971	792.485230486
1734427	PD5;C14:0;Me;Cb;Ac-Fuc;Gro;Me	2	C14:0	Me	Cb			Ac-Fuc	Gro	Me			C66H115N6O35	1552.747610969	429.332299111	632.411671626	835.491044141
1734429	PD5;C14:0;Me;Ac;Ac-Fuc;Gro;Me	2	C14:0	Me	Ac			Ac-Fuc	Gro	Me			C67H116N5O35	1551.752361997	428.337050139	631.416422654	834.495795169
1734431	PD5;C14:0;Me;Cb;Ac-Fuc;Gro;Me	2	C14:0	Me		Cb		Ac-Fuc	Gro	Me			C66H115N6O35	1552.747610969	429.332299111	632.411671626	835.491044141
1734433	PD5;C14:0;Me;Cb;Cb;Ac-Fuc;Gro;Me	2	C14:0	Me	Cb	Cb		Ac-Fuc	Gro	Me			C67H116N7O36	1595.753424624	472.338112766	675.417485281	878.496857796
1734435	PD5;C14:0;Me;Ac;Cb;Ac-Fuc;Gro;Me	2	C14:0	Me	Ac	Cb		Ac-Fuc	Gro	Me			C68H117N6O36	1594.758175652	471.342863794	674.422236309	877.501608824
1734437	PD5;C14:0;Me;Ac;Ac-Fuc;Gro;Me	2	C14:0	Me		Ac		Ac-Fuc	Gro	Me			C67H116N5O35	1551.752361997	428.337050139	631.416422654	834.495795169
1734439	PD5;C14:0;Me;Cb;Ac;Ac-Fuc;Gro;Me	2	C14:0	Me	Cb	Ac		Ac-Fuc	Gro	Me			C68H117N6O36	1594.758175652	471.342863794	674.422236309	877.501608824
1734441	PD5;C14:0;Me;Ac;Ac;Ac-Fuc;Gro;Me	2	C14:0	Me	Ac	Ac		Ac-Fuc	Gro	Me			C69H118N5O36	1593.76292668	470.347614822	673.426987337	876.506359852
1734443	PD5;C14:0;Me;Cb;Ac-Fuc;Gro;Me	2	C14:0	Me			Cb	Ac-Fuc	Gro	Me			C66H115N6O35	1552.747610969	429.332299111	632.411671626	835.491044141
1734445	PD5;C14:0;Me;Cb;Cb;Ac-Fuc;Gro;Me	2	C14:0	Me	Cb		Cb	Ac-Fuc	Gro	Me			C67H116N7O36	1595.753424624	472.338112766	675.417485281	878.496857796
1734447	PD5;C14:0;Me;Ac;Cb;Ac-Fuc;Gro;Me	2	C14:0	Me	Ac		Cb	Ac-Fuc	Gro	Me			C68H117N6O36	1594.758175652	471.342863794	674.422236309	877.501608824
1734449	PD5;C14:0;Me;Cb;Cb;Ac-Fuc;Gro;Me	2	C14:0	Me		Cb	Cb	Ac-Fuc	Gro	Me			C67H116N7O36	1595.753424624	472.338112766	675.417485281	878.496857796
1734451	PD5;C14:0;Me;Cb;Cb;Cb;Ac-Fuc;Gro;Me	2	C14:0	Me	Cb	Cb	Cb	Ac-Fuc	Gro	Me			C68H117N8O37	1638.759238279	515.343926421	718.423298936	921.502671451
1734453	PD5;C14:0;Me;Ac;Cb;Cb;Ac-Fuc;Gro;Me	2	C14:0	Me	Ac	Cb	Cb	Ac-Fuc	Gro	Me			C69H118N7O37	1637.763989307	514.348677449	717.428049964	920.507422479
1734455	PD5;C14:0;Me;Ac;Cb;Ac-Fuc;Gro;Me	2	C14:0	Me		Ac	Cb	Ac-Fuc	Gro	Me			C68H117N6O36	1594.758175652	471.342863794	674.422236309	877.501608824
1734457	PD5;C14:0;Me;Cb;Ac;Cb;Ac-Fuc;Gro;Me	2	C14:0	Me	Cb	Ac	Cb	Ac-Fuc	Gro	Me			C69H118N7O37	1637.763989307	514.348677449	717.428049964	920.507422479
1734459	PD5;C14:0;Me;Ac;Ac;Cb;Ac-Fuc;Gro;Me	2	C14:0	Me	Ac	Ac	Cb	Ac-Fuc	Gro	Me			C70H119N6O37	1636.768740335	513.353428477	716.432800992	919.512173507
1734461	PD5;C14:0;Me;Ac;Ac-Fuc;Gro;Me	2	C14:0	Me			Ac	Ac-Fuc	Gro	Me			C67H116N5O35	1551.752361997	428.337050139	631.416422654	834.495795169
1734463	PD5;C14:0;Me;Cb;Ac;Ac-Fuc;Gro;Me	2	C14:0	Me	Cb		Ac	Ac-Fuc	Gro	Me			C68H117N6O36	1594.758175652	471.342863794	674.422236309	877.501608824
1734465	PD5;C14:0;Me;Ac;Ac;Ac-Fuc;Gro;Me	2	C14:0	Me	Ac		Ac	Ac-Fuc	Gro	Me			C69H118N5O36	1593.76292668	470.347614822	673.426987337	876.506359852
1734467	PD5;C14:0;Me;Cb;Ac;Ac-Fuc;Gro;Me	2	C14:0	Me		Cb	Ac	Ac-Fuc	Gro	Me			C68H117N6O36	1594.758175652	471.342863794	674.422236309	877.501608824
1734469	PD5;C14:0;Me;Cb;Cb;Ac;Ac-Fuc;Gro;Me	2	C14:0	Me	Cb	Cb	Ac	Ac-Fuc	Gro	Me			C69H118N7O37	1637.763989307	514.348677449	717.428049964	920.507422479
1734471	PD5;C14:0;Me;Ac;Cb;Ac;Ac-Fuc;Gro;Me	2	C14:0	Me	Ac	Cb	Ac	Ac-Fuc	Gro	Me			C70H119N6O37	1636.768740335	513.353428477	716.432800992	919.512173507
1734473	PD5;C14:0;Me;Ac;Ac;Ac-Fuc;Gro;Me	2	C14:0	Me		Ac	Ac	Ac-Fuc	Gro	Me			C69H118N5O36	1593.76292668	470.347614822	673.426987337	876.506359852
1734475	PD5;C14:0;Me;Cb;Ac;Ac;Ac-Fuc;Gro;Me	2	C14:0	Me	Cb	Ac	Ac	Ac-Fuc	Gro	Me			C70H119N6O37	1636.768740335	513.353428477	716.432800992	919.512173507
1734477	PD5;C14:0;Me;Ac;Ac;Ac;Ac-Fuc;Gro;Me	2	C14:0	Me	Ac	Ac	Ac	Ac-Fuc	Gro	Me			C71H120N5O37	1635.773491363	512.358179505	715.43755202	918.516924535
1734479	PD5;C14:0;Me;Ac-MeFuc;Gro;Me	2	C14:0	Me				Ac-MeFuc	Gro	Me			C66H116N5O34	1523.757447378	386.326485456	589.405857971	792.485230486
1734481	PD5;C14:0;Me;Cb;Ac-MeFuc;Gro;Me	2	C14:0	Me	Cb			Ac-MeFuc	Gro	Me			C67H117N6O35	1566.763261033	429.332299111	632.411671626	835.491044141
1734483	PD5;C14:0;Me;Ac;Ac-MeFuc;Gro;Me	2	C14:0	Me	Ac			Ac-MeFuc	Gro	Me			C68H118N5O35	1565.768012061	428.337050139	631.416422654	834.495795169
1734485	PD5;C14:0;Me;Cb;Ac-MeFuc;Gro;Me	2	C14:0	Me		Cb		Ac-MeFuc	Gro	Me			C67H117N6O35	1566.763261033	429.332299111	632.411671626	835.491044141
1734487	PD5;C14:0;Me;Cb;Cb;Ac-MeFuc;Gro;Me	2	C14:0	Me	Cb	Cb		Ac-MeFuc	Gro	Me			C68H118N7O36	1609.769074688	472.338112766	675.417485281	878.496857796
1734489	PD5;C14:0;Me;Ac;Cb;Ac-MeFuc;Gro;Me	2	C14:0	Me	Ac	Cb		Ac-MeFuc	Gro	Me			C69H119N6O36	1608.773825716	471.342863794	674.422236309	877.501608824
1734491	PD5;C14:0;Me;Ac;Ac-MeFuc;Gro;Me	2	C14:0	Me		Ac		Ac-MeFuc	Gro	Me			C68H118N5O35	1565.768012061	428.337050139	631.416422654	834.495795169
1734493	PD5;C14:0;Me;Cb;Ac;Ac-MeFuc;Gro;Me	2	C14:0	Me	Cb	Ac		Ac-MeFuc	Gro	Me			C69H119N6O36	1608.773825716	471.342863794	674.422236309	877.501608824
1734495	PD5;C14:0;Me;Ac;Ac;Ac-MeFuc;Gro;Me	2	C14:0	Me	Ac	Ac		Ac-MeFuc	Gro	Me			C70H120N5O36	1607.778576744	470.347614822	673.426987337	876.506359852
1734497	PD5;C14:0;Me;Cb;Ac-MeFuc;Gro;Me	2	C14:0	Me			Cb	Ac-MeFuc	Gro	Me			C67H117N6O35	1566.763261033	429.332299111	632.411671626	835.491044141
1734499	PD5;C14:0;Me;Cb;Cb;Ac-MeFuc;Gro;Me	2	C14:0	Me	Cb		Cb	Ac-MeFuc	Gro	Me			C68H118N7O36	1609.769074688	472.338112766	675.417485281	878.496857796
1734501	PD5;C14:0;Me;Ac;Cb;Ac-MeFuc;Gro;Me	2	C14:0	Me	Ac		Cb	Ac-MeFuc	Gro	Me			C69H119N6O36	1608.773825716	471.342863794	674.422236309	877.501608824
1734503	PD5;C14:0;Me;Cb;Cb;Ac-MeFuc;Gro;Me	2	C14:0	Me		Cb	Cb	Ac-MeFuc	Gro	Me			C68H118N7O36	1609.769074688	472.338112766	675.417485281	878.496857796
1734505	PD5;C14:0;Me;Cb;Cb;Cb;Ac-MeFuc;Gro;Me	2	C14:0	Me	Cb	Cb	Cb	Ac-MeFuc	Gro	Me			C69H119N8O37	1652.774888343	515.343926421	718.423298936	921.502671451
1734507	PD5;C14:0;Me;Ac;Cb;Cb;Ac-MeFuc;Gro;Me	2	C14:0	Me	Ac	Cb	Cb	Ac-MeFuc	Gro	Me			C70H120N7O37	1651.779639371	514.348677449	717.428049964	920.507422479
1734509	PD5;C14:0;Me;Ac;Cb;Ac-MeFuc;Gro;Me	2	C14:0	Me		Ac	Cb	Ac-MeFuc	Gro	Me			C69H119N6O36	1608.773825716	471.342863794	674.422236309	877.501608824
1734511	PD5;C14:0;Me;Cb;Ac;Cb;Ac-MeFuc;Gro;Me	2	C14:0	Me	Cb	Ac	Cb	Ac-MeFuc	Gro	Me			C70H120N7O37	1651.779639371	514.348677449	717.428049964	920.507422479
1734513	PD5;C14:0;Me;Ac;Ac;Cb;Ac-MeFuc;Gro;Me	2	C14:0	Me	Ac	Ac	Cb	Ac-MeFuc	Gro	Me			C71H121N6O37	1650.784390399	513.353428477	716.432800992	919.512173507
1734515	PD5;C14:0;Me;Ac;Ac-MeFuc;Gro;Me	2	C14:0	Me			Ac	Ac-MeFuc	Gro	Me			C68H118N5O35	1565.768012061	428.337050139	631.416422654	834.495795169
1734517	PD5;C14:0;Me;Cb;Ac;Ac-MeFuc;Gro;Me	2	C14:0	Me	Cb		Ac	Ac-MeFuc	Gro	Me			C69H119N6O36	1608.773825716	471.342863794	674.422236309	877.501608824
1734519	PD5;C14:0;Me;Ac;Ac;Ac-MeFuc;Gro;Me	2	C14:0	Me	Ac		Ac	Ac-MeFuc	Gro	Me			C70H120N5O36	1607.778576744	470.347614822	673.426987337	876.506359852
1734521	PD5;C14:0;Me;Cb;Ac;Ac-MeFuc;Gro;Me	2	C14:0	Me		Cb	Ac	Ac-MeFuc	Gro	Me			C69H119N6O36	1608.773825716	471.342863794	674.422236309	877.501608824
1734523	PD5;C14:0;Me;Cb;Cb;Ac;Ac-MeFuc;Gro;Me	2	C14:0	Me	Cb	Cb	Ac	Ac-MeFuc	Gro	Me			C70H120N7O37	1651.779639371	514.348677449	717.428049964	920.507422479
1734525	PD5;C14:0;Me;Ac;Cb;Ac;Ac-MeFuc;Gro;Me	2	C14:0	Me	Ac	Cb	Ac	Ac-MeFuc	Gro	Me			C71H121N6O37	1650.784390399	513.353428477	716.432800992	919.512173507
1734527	PD5;C14:0;Me;Ac;Ac;Ac-MeFuc;Gro;Me	2	C14:0	Me		Ac	Ac	Ac-MeFuc	Gro	Me			C70H120N5O36	1607.778576744	470.347614822	673.426987337	876.506359852
1734529	PD5;C14:0;Me;Cb;Ac;Ac;Ac-MeFuc;Gro;Me	2	C14:0	Me	Cb	Ac	Ac	Ac-MeFuc	Gro	Me			C71H121N6O37	1650.784390399	513.353428477	716.432800992	919.512173507
1734531	PD5;C14:0;Me;Ac;Ac;Ac;Ac-MeFuc;Gro;Me	2	C14:0	Me	Ac	Ac	Ac	Ac-MeFuc	Gro	Me			C72H122N5O37	1649.789141427	512.358179505	715.43755202	918.516924535
1734533	PD5;C14:0;Me;Man;Me	2	C14:0	Me					Man	Me			C60H105N5O31	1392.686628169	386.326485456	589.405857971	792.485230486
1734535	PD5;C14:0;Me;Cb;Man;Me	2	C14:0	Me	Cb				Man	Me			C61H106N6O32	1435.692441824	429.332299111	632.411671626	835.491044141
1734537	PD5;C14:0;Me;Ac;Man;Me	2	C14:0	Me	Ac				Man	Me			C62H107N5O32	1434.697192852	428.337050139	631.416422654	834.495795169
1734539	PD5;C14:0;Me;Cb;Man;Me	2	C14:0	Me		Cb			Man	Me			C61H106N6O32	1435.692441824	429.332299111	632.411671626	835.491044141
1734541	PD5;C14:0;Me;Cb;Cb;Man;Me	2	C14:0	Me	Cb	Cb			Man	Me			C62H107N7O33	1478.698255479	472.338112766	675.417485281	878.496857796
1734543	PD5;C14:0;Me;Ac;Cb;Man;Me	2	C14:0	Me	Ac	Cb			Man	Me			C63H108N6O33	1477.703006507	471.342863794	674.422236309	877.501608824
1734545	PD5;C14:0;Me;Ac;Man;Me	2	C14:0	Me		Ac			Man	Me			C62H107N5O32	1434.697192852	428.337050139	631.416422654	834.495795169
1734547	PD5;C14:0;Me;Cb;Ac;Man;Me	2	C14:0	Me	Cb	Ac			Man	Me			C63H108N6O33	1477.703006507	471.342863794	674.422236309	877.501608824
1734549	PD5;C14:0;Me;Ac;Ac;Man;Me	2	C14:0	Me	Ac	Ac			Man	Me			C64H109N5O33	1476.707757535	470.347614822	673.426987337	876.506359852
1734551	PD5;C14:0;Me;Cb;Man;Me	2	C14:0	Me			Cb		Man	Me			C61H106N6O32	1435.692441824	429.332299111	632.411671626	835.491044141
1734553	PD5;C14:0;Me;Cb;Cb;Man;Me	2	C14:0	Me	Cb		Cb		Man	Me			C62H107N7O33	1478.698255479	472.338112766	675.417485281	878.496857796
1734555	PD5;C14:0;Me;Ac;Cb;Man;Me	2	C14:0	Me	Ac		Cb		Man	Me			C63H108N6O33	1477.703006507	471.342863794	674.422236309	877.501608824
1734557	PD5;C14:0;Me;Cb;Cb;Man;Me	2	C14:0	Me		Cb	Cb		Man	Me			C62H107N7O33	1478.698255479	472.338112766	675.417485281	878.496857796
1734559	PD5;C14:0;Me;Cb;Cb;Cb;Man;Me	2	C14:0	Me	Cb	Cb	Cb		Man	Me			C63H108N8O34	1521.704069134	515.343926421	718.423298936	921.502671451
1734561	PD5;C14:0;Me;Ac;Cb;Cb;Man;Me	2	C14:0	Me	Ac	Cb	Cb		Man	Me			C64H109N7O34	1520.708820162	514.348677449	717.428049964	920.507422479
1734563	PD5;C14:0;Me;Ac;Cb;Man;Me	2	C14:0	Me		Ac	Cb		Man	Me			C63H108N6O33	1477.703006507	471.342863794	674.422236309	877.501608824
1734565	PD5;C14:0;Me;Cb;Ac;Cb;Man;Me	2	C14:0	Me	Cb	Ac	Cb		Man	Me			C64H109N7O34	1520.708820162	514.348677449	717.428049964	920.507422479
1734567	PD5;C14:0;Me;Ac;Ac;Cb;Man;Me	2	C14:0	Me	Ac	Ac	Cb		Man	Me			C65H110N6O34	1519.71357119	513.353428477	716.432800992	919.512173507
1734569	PD5;C14:0;Me;Ac;Man;Me	2	C14:0	Me			Ac		Man	Me			C62H107N5O32	1434.697192852	428.337050139	631.416422654	834.495795169
1734571	PD5;C14:0;Me;Cb;Ac;Man;Me	2	C14:0	Me	Cb		Ac		Man	Me			C63H108N6O33	1477.703006507	471.342863794	674.422236309	877.501608824
1734573	PD5;C14:0;Me;Ac;Ac;Man;Me	2	C14:0	Me	Ac		Ac		Man	Me			C64H109N5O33	1476.707757535	470.347614822	673.426987337	876.506359852
1734575	PD5;C14:0;Me;Cb;Ac;Man;Me	2	C14:0	Me		Cb	Ac		Man	Me			C63H108N6O33	1477.703006507	471.342863794	674.422236309	877.501608824
1734577	PD5;C14:0;Me;Cb;Cb;Ac;Man;Me	2	C14:0	Me	Cb	Cb	Ac		Man	Me			C64H109N7O34	1520.708820162	514.348677449	717.428049964	920.507422479
1734579	PD5;C14:0;Me;Ac;Cb;Ac;Man;Me	2	C14:0	Me	Ac	Cb	Ac		Man	Me			C65H110N6O34	1519.71357119	513.353428477	716.432800992	919.512173507
1734581	PD5;C14:0;Me;Ac;Ac;Man;Me	2	C14:0	Me		Ac	Ac		Man	Me			C64H109N5O33	1476.707757535	470.347614822	673.426987337	876.506359852
1734583	PD5;C14:0;Me;Cb;Ac;Ac;Man;Me	2	C14:0	Me	Cb	Ac	Ac		Man	Me			C65H110N6O34	1519.71357119	513.353428477	716.432800992	919.512173507
1734585	PD5;C14:0;Me;Ac;Ac;Ac;Man;Me	2	C14:0	Me	Ac	Ac	Ac		Man	Me			C66H111N5O34	1518.718322218	512.358179505	715.43755202	918.516924535
1734587	PD5;C14:0;Me;Ac;Man;Me	2	C14:0	Me				Ac	Man	Me			C62H107N5O32	1434.697192852	386.326485456	589.405857971	792.485230486
1734589	PD5;C14:0;Me;Cb;Ac;Man;Me	2	C14:0	Me	Cb			Ac	Man	Me			C63H108N6O33	1477.703006507	429.332299111	632.411671626	835.491044141
1734591	PD5;C14:0;Me;Ac;Ac;Man;Me	2	C14:0	Me	Ac			Ac	Man	Me			C64H109N5O33	1476.707757535	428.337050139	631.416422654	834.495795169
1734593	PD5;C14:0;Me;Cb;Ac;Man;Me	2	C14:0	Me		Cb		Ac	Man	Me			C63H108N6O33	1477.703006507	429.332299111	632.411671626	835.491044141
1734595	PD5;C14:0;Me;Cb;Cb;Ac;Man;Me	2	C14:0	Me	Cb	Cb		Ac	Man	Me			C64H109N7O34	1520.708820162	472.338112766	675.417485281	878.496857796
1734597	PD5;C14:0;Me;Ac;Cb;Ac;Man;Me	2	C14:0	Me	Ac	Cb		Ac	Man	Me			C65H110N6O34	1519.71357119	471.342863794	674.422236309	877.501608824
1734599	PD5;C14:0;Me;Ac;Ac;Man;Me	2	C14:0	Me		Ac		Ac	Man	Me			C64H109N5O33	1476.707757535	428.337050139	631.416422654	834.495795169
1734601	PD5;C14:0;Me;Cb;Ac;Ac;Man;Me	2	C14:0	Me	Cb	Ac		Ac	Man	Me			C65H110N6O34	1519.71357119	471.342863794	674.422236309	877.501608824
1734603	PD5;C14:0;Me;Ac;Ac;Ac;Man;Me	2	C14:0	Me	Ac	Ac		Ac	Man	Me			C66H111N5O34	1518.718322218	470.347614822	673.426987337	876.506359852
1734605	PD5;C14:0;Me;Cb;Ac;Man;Me	2	C14:0	Me			Cb	Ac	Man	Me			C63H108N6O33	1477.703006507	429.332299111	632.411671626	835.491044141
1734607	PD5;C14:0;Me;Cb;Cb;Ac;Man;Me	2	C14:0	Me	Cb		Cb	Ac	Man	Me			C64H109N7O34	1520.708820162	472.338112766	675.417485281	878.496857796
1734609	PD5;C14:0;Me;Ac;Cb;Ac;Man;Me	2	C14:0	Me	Ac		Cb	Ac	Man	Me			C65H110N6O34	1519.71357119	471.342863794	674.422236309	877.501608824
1734611	PD5;C14:0;Me;Cb;Cb;Ac;Man;Me	2	C14:0	Me		Cb	Cb	Ac	Man	Me			C64H109N7O34	1520.708820162	472.338112766	675.417485281	878.496857796
1734613	PD5;C14:0;Me;Cb;Cb;Cb;Ac;Man;Me	2	C14:0	Me	Cb	Cb	Cb	Ac	Man	Me			C65H110N8O35	1563.714633817	515.343926421	718.423298936	921.502671451
1734615	PD5;C14:0;Me;Ac;Cb;Cb;Ac;Man;Me	2	C14:0	Me	Ac	Cb	Cb	Ac	Man	Me			C66H111N7O35	1562.719384845	514.348677449	717.428049964	920.507422479
1734617	PD5;C14:0;Me;Ac;Cb;Ac;Man;Me	2	C14:0	Me		Ac	Cb	Ac	Man	Me			C65H110N6O34	1519.71357119	471.342863794	674.422236309	877.501608824
1734619	PD5;C14:0;Me;Cb;Ac;Cb;Ac;Man;Me	2	C14:0	Me	Cb	Ac	Cb	Ac	Man	Me			C66H111N7O35	1562.719384845	514.348677449	717.428049964	920.507422479
1734621	PD5;C14:0;Me;Ac;Ac;Cb;Ac;Man;Me	2	C14:0	Me	Ac	Ac	Cb	Ac	Man	Me			C67H112N6O35	1561.724135873	513.353428477	716.432800992	919.512173507
1734623	PD5;C14:0;Me;Ac;Ac;Man;Me	2	C14:0	Me			Ac	Ac	Man	Me			C64H109N5O33	1476.707757535	428.337050139	631.416422654	834.495795169
1734625	PD5;C14:0;Me;Cb;Ac;Ac;Man;Me	2	C14:0	Me	Cb		Ac	Ac	Man	Me			C65H110N6O34	1519.71357119	471.342863794	674.422236309	877.501608824
1734627	PD5;C14:0;Me;Ac;Ac;Ac;Man;Me	2	C14:0	Me	Ac		Ac	Ac	Man	Me			C66H111N5O34	1518.718322218	470.347614822	673.426987337	876.506359852
1734629	PD5;C14:0;Me;Cb;Ac;Ac;Man;Me	2	C14:0	Me		Cb	Ac	Ac	Man	Me			C65H110N6O34	1519.71357119	471.342863794	674.422236309	877.501608824
1734631	PD5;C14:0;Me;Cb;Cb;Ac;Ac;Man;Me	2	C14:0	Me	Cb	Cb	Ac	Ac	Man	Me			C66H111N7O35	1562.719384845	514.348677449	717.428049964	920.507422479
1734633	PD5;C14:0;Me;Ac;Cb;Ac;Ac;Man;Me	2	C14:0	Me	Ac	Cb	Ac	Ac	Man	Me			C67H112N6O35	1561.724135873	513.353428477	716.432800992	919.512173507
1734635	PD5;C14:0;Me;Ac;Ac;Ac;Man;Me	2	C14:0	Me		Ac	Ac	Ac	Man	Me			C66H111N5O34	1518.718322218	470.347614822	673.426987337	876.506359852
1734637	PD5;C14:0;Me;Cb;Ac;Ac;Ac;Man;Me	2	C14:0	Me	Cb	Ac	Ac	Ac	Man	Me			C67H112N6O35	1561.724135873	513.353428477	716.432800992	919.512173507
1734639	PD5;C14:0;Me;Ac;Ac;Ac;Ac;Man;Me	2	C14:0	Me	Ac	Ac	Ac	Ac	Man	Me			C68H113N5O35	1560.728886901	512.358179505	715.43755202	918.516924535
1734641	PD5;C14:0;Me;S;Man;Me	2	C14:0	Me				S	Man	Me			C60H105N5O34S	1472.6434432	386.326485456	589.405857971	792.485230486
1734643	PD5;C14:0;Me;Cb;S;Man;Me	2	C14:0	Me	Cb			S	Man	Me			C61H106N6O35S	1515.649256855	429.332299111	632.411671626	835.491044141
1734645	PD5;C14:0;Me;Ac;S;Man;Me	2	C14:0	Me	Ac			S	Man	Me			C62H107N5O35S	1514.654007883	428.337050139	631.416422654	834.495795169
1734647	PD5;C14:0;Me;Cb;S;Man;Me	2	C14:0	Me		Cb		S	Man	Me			C61H106N6O35S	1515.649256855	429.332299111	632.411671626	835.491044141
1734649	PD5;C14:0;Me;Cb;Cb;S;Man;Me	2	C14:0	Me	Cb	Cb		S	Man	Me			C62H107N7O36S	1558.65507051	472.338112766	675.417485281	878.496857796
1734651	PD5;C14:0;Me;Ac;Cb;S;Man;Me	2	C14:0	Me	Ac	Cb		S	Man	Me			C63H108N6O36S	1557.659821538	471.342863794	674.422236309	877.501608824
1734653	PD5;C14:0;Me;Ac;S;Man;Me	2	C14:0	Me		Ac		S	Man	Me			C62H107N5O35S	1514.654007883	428.337050139	631.416422654	834.495795169
1734655	PD5;C14:0;Me;Cb;Ac;S;Man;Me	2	C14:0	Me	Cb	Ac		S	Man	Me			C63H108N6O36S	1557.659821538	471.342863794	674.422236309	877.501608824
1734657	PD5;C14:0;Me;Ac;Ac;S;Man;Me	2	C14:0	Me	Ac	Ac		S	Man	Me			C64H109N5O36S	1556.664572566	470.347614822	673.426987337	876.506359852
1734659	PD5;C14:0;Me;Cb;S;Man;Me	2	C14:0	Me			Cb	S	Man	Me			C61H106N6O35S	1515.649256855	429.332299111	632.411671626	835.491044141
1734661	PD5;C14:0;Me;Cb;Cb;S;Man;Me	2	C14:0	Me	Cb		Cb	S	Man	Me			C62H107N7O36S	1558.65507051	472.338112766	675.417485281	878.496857796
1734663	PD5;C14:0;Me;Ac;Cb;S;Man;Me	2	C14:0	Me	Ac		Cb	S	Man	Me			C63H108N6O36S	1557.659821538	471.342863794	674.422236309	877.501608824
1734665	PD5;C14:0;Me;Cb;Cb;S;Man;Me	2	C14:0	Me		Cb	Cb	S	Man	Me			C62H107N7O36S	1558.65507051	472.338112766	675.417485281	878.496857796
1734667	PD5;C14:0;Me;Cb;Cb;Cb;S;Man;Me	2	C14:0	Me	Cb	Cb	Cb	S	Man	Me			C63H108N8O37S	1601.660884165	515.343926421	718.423298936	921.502671451
1734669	PD5;C14:0;Me;Ac;Cb;Cb;S;Man;Me	2	C14:0	Me	Ac	Cb	Cb	S	Man	Me			C64H109N7O37S	1600.665635193	514.348677449	717.428049964	920.507422479
1734671	PD5;C14:0;Me;Ac;Cb;S;Man;Me	2	C14:0	Me		Ac	Cb	S	Man	Me			C63H108N6O36S	1557.659821538	471.342863794	674.422236309	877.501608824
1734673	PD5;C14:0;Me;Cb;Ac;Cb;S;Man;Me	2	C14:0	Me	Cb	Ac	Cb	S	Man	Me			C64H109N7O37S	1600.665635193	514.348677449	717.428049964	920.507422479
1734675	PD5;C14:0;Me;Ac;Ac;Cb;S;Man;Me	2	C14:0	Me	Ac	Ac	Cb	S	Man	Me			C65H110N6O37S	1599.670386221	513.353428477	716.432800992	919.512173507
1734677	PD5;C14:0;Me;Ac;S;Man;Me	2	C14:0	Me			Ac	S	Man	Me			C62H107N5O35S	1514.654007883	428.337050139	631.416422654	834.495795169
1734679	PD5;C14:0;Me;Cb;Ac;S;Man;Me	2	C14:0	Me	Cb		Ac	S	Man	Me			C63H108N6O36S	1557.659821538	471.342863794	674.422236309	877.501608824
1734681	PD5;C14:0;Me;Ac;Ac;S;Man;Me	2	C14:0	Me	Ac		Ac	S	Man	Me			C64H109N5O36S	1556.664572566	470.347614822	673.426987337	876.506359852
1734683	PD5;C14:0;Me;Cb;Ac;S;Man;Me	2	C14:0	Me		Cb	Ac	S	Man	Me			C63H108N6O36S	1557.659821538	471.342863794	674.422236309	877.501608824
1734685	PD5;C14:0;Me;Cb;Cb;Ac;S;Man;Me	2	C14:0	Me	Cb	Cb	Ac	S	Man	Me			C64H109N7O37S	1600.665635193	514.348677449	717.428049964	920.507422479
1734687	PD5;C14:0;Me;Ac;Cb;Ac;S;Man;Me	2	C14:0	Me	Ac	Cb	Ac	S	Man	Me			C65H110N6O37S	1599.670386221	513.353428477	716.432800992	919.512173507
1734689	PD5;C14:0;Me;Ac;Ac;S;Man;Me	2	C14:0	Me		Ac	Ac	S	Man	Me			C64H109N5O36S	1556.664572566	470.347614822	673.426987337	876.506359852
1734691	PD5;C14:0;Me;Cb;Ac;Ac;S;Man;Me	2	C14:0	Me	Cb	Ac	Ac	S	Man	Me			C65H110N6O37S	1599.670386221	513.353428477	716.432800992	919.512173507
1734693	PD5;C14:0;Me;Ac;Ac;Ac;S;Man;Me	2	C14:0	Me	Ac	Ac	Ac	S	Man	Me			C66H111N5O37S	1598.675137249	512.358179505	715.43755202	918.516924535
1734695	PD5;C14:0;Me;Fuc;Man;Me	2	C14:0	Me				Fuc	Man	Me			C66H115N5O35	1538.744536965	386.326485456	589.405857971	792.485230486
1734697	PD5;C14:0;Me;Cb;Fuc;Man;Me	2	C14:0	Me	Cb			Fuc	Man	Me			C67H116N6O36	1581.75035062	429.332299111	632.411671626	835.491044141
1734699	PD5;C14:0;Me;Ac;Fuc;Man;Me	2	C14:0	Me	Ac			Fuc	Man	Me			C68H117N5O36	1580.755101648	428.337050139	631.416422654	834.495795169
1734701	PD5;C14:0;Me;Cb;Fuc;Man;Me	2	C14:0	Me		Cb		Fuc	Man	Me			C67H116N6O36	1581.75035062	429.332299111	632.411671626	835.491044141
1734703	PD5;C14:0;Me;Cb;Cb;Fuc;Man;Me	2	C14:0	Me	Cb	Cb		Fuc	Man	Me			C68H117N7O37	1624.756164275	472.338112766	675.417485281	878.496857796
1734705	PD5;C14:0;Me;Ac;Cb;Fuc;Man;Me	2	C14:0	Me	Ac	Cb		Fuc	Man	Me			C69H118N6O37	1623.760915303	471.342863794	674.422236309	877.501608824
1734707	PD5;C14:0;Me;Ac;Fuc;Man;Me	2	C14:0	Me		Ac		Fuc	Man	Me			C68H117N5O36	1580.755101648	428.337050139	631.416422654	834.495795169
1734709	PD5;C14:0;Me;Cb;Ac;Fuc;Man;Me	2	C14:0	Me	Cb	Ac		Fuc	Man	Me			C69H118N6O37	1623.760915303	471.342863794	674.422236309	877.501608824
1734711	PD5;C14:0;Me;Ac;Ac;Fuc;Man;Me	2	C14:0	Me	Ac	Ac		Fuc	Man	Me			C70H119N5O37	1622.765666331	470.347614822	673.426987337	876.506359852
1734713	PD5;C14:0;Me;Cb;Fuc;Man;Me	2	C14:0	Me			Cb	Fuc	Man	Me			C67H116N6O36	1581.75035062	429.332299111	632.411671626	835.491044141
1734715	PD5;C14:0;Me;Cb;Cb;Fuc;Man;Me	2	C14:0	Me	Cb		Cb	Fuc	Man	Me			C68H117N7O37	1624.756164275	472.338112766	675.417485281	878.496857796
1734717	PD5;C14:0;Me;Ac;Cb;Fuc;Man;Me	2	C14:0	Me	Ac		Cb	Fuc	Man	Me			C69H118N6O37	1623.760915303	471.342863794	674.422236309	877.501608824
1734719	PD5;C14:0;Me;Cb;Cb;Fuc;Man;Me	2	C14:0	Me		Cb	Cb	Fuc	Man	Me			C68H117N7O37	1624.756164275	472.338112766	675.417485281	878.496857796
1734721	PD5;C14:0;Me;Cb;Cb;Cb;Fuc;Man;Me	2	C14:0	Me	Cb	Cb	Cb	Fuc	Man	Me			C69H118N8O38	1667.76197793	515.343926421	718.423298936	921.502671451
1734723	PD5;C14:0;Me;Ac;Cb;Cb;Fuc;Man;Me	2	C14:0	Me	Ac	Cb	Cb	Fuc	Man	Me			C70H119N7O38	1666.766728958	514.348677449	717.428049964	920.507422479
1734725	PD5;C14:0;Me;Ac;Cb;Fuc;Man;Me	2	C14:0	Me		Ac	Cb	Fuc	Man	Me			C69H118N6O37	1623.760915303	471.342863794	674.422236309	877.501608824
1734727	PD5;C14:0;Me;Cb;Ac;Cb;Fuc;Man;Me	2	C14:0	Me	Cb	Ac	Cb	Fuc	Man	Me			C70H119N7O38	1666.766728958	514.348677449	717.428049964	920.507422479
1734729	PD5;C14:0;Me;Ac;Ac;Cb;Fuc;Man;Me	2	C14:0	Me	Ac	Ac	Cb	Fuc	Man	Me			C71H120N6O38	1665.771479986	513.353428477	716.432800992	919.512173507
1734731	PD5;C14:0;Me;Ac;Fuc;Man;Me	2	C14:0	Me			Ac	Fuc	Man	Me			C68H117N5O36	1580.755101648	428.337050139	631.416422654	834.495795169
1734733	PD5;C14:0;Me;Cb;Ac;Fuc;Man;Me	2	C14:0	Me	Cb		Ac	Fuc	Man	Me			C69H118N6O37	1623.760915303	471.342863794	674.422236309	877.501608824
1734735	PD5;C14:0;Me;Ac;Ac;Fuc;Man;Me	2	C14:0	Me	Ac		Ac	Fuc	Man	Me			C70H119N5O37	1622.765666331	470.347614822	673.426987337	876.506359852
1734737	PD5;C14:0;Me;Cb;Ac;Fuc;Man;Me	2	C14:0	Me		Cb	Ac	Fuc	Man	Me			C69H118N6O37	1623.760915303	471.342863794	674.422236309	877.501608824
1734739	PD5;C14:0;Me;Cb;Cb;Ac;Fuc;Man;Me	2	C14:0	Me	Cb	Cb	Ac	Fuc	Man	Me			C70H119N7O38	1666.766728958	514.348677449	717.428049964	920.507422479
1734741	PD5;C14:0;Me;Ac;Cb;Ac;Fuc;Man;Me	2	C14:0	Me	Ac	Cb	Ac	Fuc	Man	Me			C71H120N6O38	1665.771479986	513.353428477	716.432800992	919.512173507
1734743	PD5;C14:0;Me;Ac;Ac;Fuc;Man;Me	2	C14:0	Me		Ac	Ac	Fuc	Man	Me			C70H119N5O37	1622.765666331	470.347614822	673.426987337	876.506359852
1734745	PD5;C14:0;Me;Cb;Ac;Ac;Fuc;Man;Me	2	C14:0	Me	Cb	Ac	Ac	Fuc	Man	Me			C71H120N6O38	1665.771479986	513.353428477	716.432800992	919.512173507
1734747	PD5;C14:0;Me;Ac;Ac;Ac;Fuc;Man;Me	2	C14:0	Me	Ac	Ac	Ac	Fuc	Man	Me			C72H121N5O38	1664.776231014	512.358179505	715.43755202	918.516924535
1734749	PD5;C14:0;Me;MeFuc;Man;Me	2	C14:0	Me				MeFuc	Man	Me			C67H117N5O35	1552.760187029	386.326485456	589.405857971	792.485230486
1734751	PD5;C14:0;Me;Cb;MeFuc;Man;Me	2	C14:0	Me	Cb			MeFuc	Man	Me			C68H118N6O36	1595.766000684	429.332299111	632.411671626	835.491044141
1734753	PD5;C14:0;Me;Ac;MeFuc;Man;Me	2	C14:0	Me	Ac			MeFuc	Man	Me			C69H119N5O36	1594.770751712	428.337050139	631.416422654	834.495795169
1734755	PD5;C14:0;Me;Cb;MeFuc;Man;Me	2	C14:0	Me		Cb		MeFuc	Man	Me			C68H118N6O36	1595.766000684	429.332299111	632.411671626	835.491044141
1734757	PD5;C14:0;Me;Cb;Cb;MeFuc;Man;Me	2	C14:0	Me	Cb	Cb		MeFuc	Man	Me			C69H119N7O37	1638.771814339	472.338112766	675.417485281	878.496857796
1734759	PD5;C14:0;Me;Ac;Cb;MeFuc;Man;Me	2	C14:0	Me	Ac	Cb		MeFuc	Man	Me			C70H120N6O37	1637.776565367	471.342863794	674.422236309	877.501608824
1734761	PD5;C14:0;Me;Ac;MeFuc;Man;Me	2	C14:0	Me		Ac		MeFuc	Man	Me			C69H119N5O36	1594.770751712	428.337050139	631.416422654	834.495795169
1734763	PD5;C14:0;Me;Cb;Ac;MeFuc;Man;Me	2	C14:0	Me	Cb	Ac		MeFuc	Man	Me			C70H120N6O37	1637.776565367	471.342863794	674.422236309	877.501608824
1734765	PD5;C14:0;Me;Ac;Ac;MeFuc;Man;Me	2	C14:0	Me	Ac	Ac		MeFuc	Man	Me			C71H121N5O37	1636.781316395	470.347614822	673.426987337	876.506359852
1734767	PD5;C14:0;Me;Cb;MeFuc;Man;Me	2	C14:0	Me			Cb	MeFuc	Man	Me			C68H118N6O36	1595.766000684	429.332299111	632.411671626	835.491044141
1734769	PD5;C14:0;Me;Cb;Cb;MeFuc;Man;Me	2	C14:0	Me	Cb		Cb	MeFuc	Man	Me			C69H119N7O37	1638.771814339	472.338112766	675.417485281	878.496857796
1734771	PD5;C14:0;Me;Ac;Cb;MeFuc;Man;Me	2	C14:0	Me	Ac		Cb	MeFuc	Man	Me			C70H120N6O37	1637.776565367	471.342863794	674.422236309	877.501608824
1734773	PD5;C14:0;Me;Cb;Cb;MeFuc;Man;Me	2	C14:0	Me		Cb	Cb	MeFuc	Man	Me			C69H119N7O37	1638.771814339	472.338112766	675.417485281	878.496857796
1734775	PD5;C14:0;Me;Cb;Cb;Cb;MeFuc;Man;Me	2	C14:0	Me	Cb	Cb	Cb	MeFuc	Man	Me			C70H120N8O38	1681.777627994	515.343926421	718.423298936	921.502671451
1734777	PD5;C14:0;Me;Ac;Cb;Cb;MeFuc;Man;Me	2	C14:0	Me	Ac	Cb	Cb	MeFuc	Man	Me			C71H121N7O38	1680.782379022	514.348677449	717.428049964	920.507422479
1734779	PD5;C14:0;Me;Ac;Cb;MeFuc;Man;Me	2	C14:0	Me		Ac	Cb	MeFuc	Man	Me			C70H120N6O37	1637.776565367	471.342863794	674.422236309	877.501608824
1734781	PD5;C14:0;Me;Cb;Ac;Cb;MeFuc;Man;Me	2	C14:0	Me	Cb	Ac	Cb	MeFuc	Man	Me			C71H121N7O38	1680.782379022	514.348677449	717.428049964	920.507422479
1734783	PD5;C14:0;Me;Ac;Ac;Cb;MeFuc;Man;Me	2	C14:0	Me	Ac	Ac	Cb	MeFuc	Man	Me			C72H122N6O38	1679.78713005	513.353428477	716.432800992	919.512173507
1734785	PD5;C14:0;Me;Ac;MeFuc;Man;Me	2	C14:0	Me			Ac	MeFuc	Man	Me			C69H119N5O36	1594.770751712	428.337050139	631.416422654	834.495795169
1734787	PD5;C14:0;Me;Cb;Ac;MeFuc;Man;Me	2	C14:0	Me	Cb		Ac	MeFuc	Man	Me			C70H120N6O37	1637.776565367	471.342863794	674.422236309	877.501608824
1734789	PD5;C14:0;Me;Ac;Ac;MeFuc;Man;Me	2	C14:0	Me	Ac		Ac	MeFuc	Man	Me			C71H121N5O37	1636.781316395	470.347614822	673.426987337	876.506359852
1734791	PD5;C14:0;Me;Cb;Ac;MeFuc;Man;Me	2	C14:0	Me		Cb	Ac	MeFuc	Man	Me			C70H120N6O37	1637.776565367	471.342863794	674.422236309	877.501608824
1734793	PD5;C14:0;Me;Cb;Cb;Ac;MeFuc;Man;Me	2	C14:0	Me	Cb	Cb	Ac	MeFuc	Man	Me			C71H121N7O38	1680.782379022	514.348677449	717.428049964	920.507422479
1734795	PD5;C14:0;Me;Ac;Cb;Ac;MeFuc;Man;Me	2	C14:0	Me	Ac	Cb	Ac	MeFuc	Man	Me			C72H122N6O38	1679.78713005	513.353428477	716.432800992	919.512173507
1734797	PD5;C14:0;Me;Ac;Ac;MeFuc;Man;Me	2	C14:0	Me		Ac	Ac	MeFuc	Man	Me			C71H121N5O37	1636.781316395	470.347614822	673.426987337	876.506359852
1734799	PD5;C14:0;Me;Cb;Ac;Ac;MeFuc;Man;Me	2	C14:0	Me	Cb	Ac	Ac	MeFuc	Man	Me			C72H122N6O38	1679.78713005	513.353428477	716.432800992	919.512173507
1734801	PD5;C14:0;Me;Ac;Ac;Ac;MeFuc;Man;Me	2	C14:0	Me	Ac	Ac	Ac	MeFuc	Man	Me			C73H123N5O38	1678.791881078	512.358179505	715.43755202	918.516924535
1734803	PD5;C14:0;Me;Ara;Man;Me	2	C14:0	Me				Ara	Man	Me			C65H113N5O35	1524.728886901	386.326485456	589.405857971	792.485230486
1734805	PD5;C14:0;Me;Cb;Ara;Man;Me	2	C14:0	Me	Cb			Ara	Man	Me			C66H114N6O36	1567.734700556	429.332299111	632.411671626	835.491044141
1734807	PD5;C14:0;Me;Ac;Ara;Man;Me	2	C14:0	Me	Ac			Ara	Man	Me			C67H115N5O36	1566.739451584	428.337050139	631.416422654	834.495795169
1734809	PD5;C14:0;Me;Cb;Ara;Man;Me	2	C14:0	Me		Cb		Ara	Man	Me			C66H114N6O36	1567.734700556	429.332299111	632.411671626	835.491044141
1734811	PD5;C14:0;Me;Cb;Cb;Ara;Man;Me	2	C14:0	Me	Cb	Cb		Ara	Man	Me			C67H115N7O37	1610.740514211	472.338112766	675.417485281	878.496857796
1734813	PD5;C14:0;Me;Ac;Cb;Ara;Man;Me	2	C14:0	Me	Ac	Cb		Ara	Man	Me			C68H116N6O37	1609.745265239	471.342863794	674.422236309	877.501608824
1734815	PD5;C14:0;Me;Ac;Ara;Man;Me	2	C14:0	Me		Ac		Ara	Man	Me			C67H115N5O36	1566.739451584	428.337050139	631.416422654	834.495795169
1734817	PD5;C14:0;Me;Cb;Ac;Ara;Man;Me	2	C14:0	Me	Cb	Ac		Ara	Man	Me			C68H116N6O37	1609.745265239	471.342863794	674.422236309	877.501608824
1734819	PD5;C14:0;Me;Ac;Ac;Ara;Man;Me	2	C14:0	Me	Ac	Ac		Ara	Man	Me			C69H117N5O37	1608.750016267	470.347614822	673.426987337	876.506359852
1734821	PD5;C14:0;Me;Cb;Ara;Man;Me	2	C14:0	Me			Cb	Ara	Man	Me			C66H114N6O36	1567.734700556	429.332299111	632.411671626	835.491044141
1734823	PD5;C14:0;Me;Cb;Cb;Ara;Man;Me	2	C14:0	Me	Cb		Cb	Ara	Man	Me			C67H115N7O37	1610.740514211	472.338112766	675.417485281	878.496857796
1734825	PD5;C14:0;Me;Ac;Cb;Ara;Man;Me	2	C14:0	Me	Ac		Cb	Ara	Man	Me			C68H116N6O37	1609.745265239	471.342863794	674.422236309	877.501608824
1734827	PD5;C14:0;Me;Cb;Cb;Ara;Man;Me	2	C14:0	Me		Cb	Cb	Ara	Man	Me			C67H115N7O37	1610.740514211	472.338112766	675.417485281	878.496857796
1734829	PD5;C14:0;Me;Cb;Cb;Cb;Ara;Man;Me	2	C14:0	Me	Cb	Cb	Cb	Ara	Man	Me			C68H116N8O38	1653.746327866	515.343926421	718.423298936	921.502671451
1734831	PD5;C14:0;Me;Ac;Cb;Cb;Ara;Man;Me	2	C14:0	Me	Ac	Cb	Cb	Ara	Man	Me			C69H117N7O38	1652.751078894	514.348677449	717.428049964	920.507422479
1734833	PD5;C14:0;Me;Ac;Cb;Ara;Man;Me	2	C14:0	Me		Ac	Cb	Ara	Man	Me			C68H116N6O37	1609.745265239	471.342863794	674.422236309	877.501608824
1734835	PD5;C14:0;Me;Cb;Ac;Cb;Ara;Man;Me	2	C14:0	Me	Cb	Ac	Cb	Ara	Man	Me			C69H117N7O38	1652.751078894	514.348677449	717.428049964	920.507422479
1734837	PD5;C14:0;Me;Ac;Ac;Cb;Ara;Man;Me	2	C14:0	Me	Ac	Ac	Cb	Ara	Man	Me			C70H118N6O38	1651.755829922	513.353428477	716.432800992	919.512173507
1734839	PD5;C14:0;Me;Ac;Ara;Man;Me	2	C14:0	Me			Ac	Ara	Man	Me			C67H115N5O36	1566.739451584	428.337050139	631.416422654	834.495795169
1734841	PD5;C14:0;Me;Cb;Ac;Ara;Man;Me	2	C14:0	Me	Cb		Ac	Ara	Man	Me			C68H116N6O37	1609.745265239	471.342863794	674.422236309	877.501608824
1734843	PD5;C14:0;Me;Ac;Ac;Ara;Man;Me	2	C14:0	Me	Ac		Ac	Ara	Man	Me			C69H117N5O37	1608.750016267	470.347614822	673.426987337	876.506359852
1734845	PD5;C14:0;Me;Cb;Ac;Ara;Man;Me	2	C14:0	Me		Cb	Ac	Ara	Man	Me			C68H116N6O37	1609.745265239	471.342863794	674.422236309	877.501608824
1734847	PD5;C14:0;Me;Cb;Cb;Ac;Ara;Man;Me	2	C14:0	Me	Cb	Cb	Ac	Ara	Man	Me			C69H117N7O38	1652.751078894	514.348677449	717.428049964	920.507422479
1734849	PD5;C14:0;Me;Ac;Cb;Ac;Ara;Man;Me	2	C14:0	Me	Ac	Cb	Ac	Ara	Man	Me			C70H118N6O38	1651.755829922	513.353428477	716.432800992	919.512173507
1734851	PD5;C14:0;Me;Ac;Ac;Ara;Man;Me	2	C14:0	Me		Ac	Ac	Ara	Man	Me			C69H117N5O37	1608.750016267	470.347614822	673.426987337	876.506359852
1734853	PD5;C14:0;Me;Cb;Ac;Ac;Ara;Man;Me	2	C14:0	Me	Cb	Ac	Ac	Ara	Man	Me			C70H118N6O38	1651.755829922	513.353428477	716.432800992	919.512173507
1734855	PD5;C14:0;Me;Ac;Ac;Ac;Ara;Man;Me	2	C14:0	Me	Ac	Ac	Ac	Ara	Man	Me			C71H119N5O38	1650.76058095	512.358179505	715.43755202	918.516924535
1734857	PD5;C14:0;Me;S-MeFuc;Man;Me	2	C14:0	Me				S-MeFuc	Man	Me			C67H117N5O38S	1632.71700206	386.326485456	589.405857971	792.485230486
1734859	PD5;C14:0;Me;Cb;S-MeFuc;Man;Me	2	C14:0	Me	Cb			S-MeFuc	Man	Me			C68H118N6O39S	1675.722815715	429.332299111	632.411671626	835.491044141
1734861	PD5;C14:0;Me;Ac;S-MeFuc;Man;Me	2	C14:0	Me	Ac			S-MeFuc	Man	Me			C69H119N5O39S	1674.727566743	428.337050139	631.416422654	834.495795169
1734863	PD5;C14:0;Me;Cb;S-MeFuc;Man;Me	2	C14:0	Me		Cb		S-MeFuc	Man	Me			C68H118N6O39S	1675.722815715	429.332299111	632.411671626	835.491044141
1734865	PD5;C14:0;Me;Cb;Cb;S-MeFuc;Man;Me	2	C14:0	Me	Cb	Cb		S-MeFuc	Man	Me			C69H119N7O40S	1718.72862937	472.338112766	675.417485281	878.496857796
1734867	PD5;C14:0;Me;Ac;Cb;S-MeFuc;Man;Me	2	C14:0	Me	Ac	Cb		S-MeFuc	Man	Me			C70H120N6O40S	1717.733380398	471.342863794	674.422236309	877.501608824
1734869	PD5;C14:0;Me;Ac;S-MeFuc;Man;Me	2	C14:0	Me		Ac		S-MeFuc	Man	Me			C69H119N5O39S	1674.727566743	428.337050139	631.416422654	834.495795169
1734871	PD5;C14:0;Me;Cb;Ac;S-MeFuc;Man;Me	2	C14:0	Me	Cb	Ac		S-MeFuc	Man	Me			C70H120N6O40S	1717.733380398	471.342863794	674.422236309	877.501608824
1734873	PD5;C14:0;Me;Ac;Ac;S-MeFuc;Man;Me	2	C14:0	Me	Ac	Ac		S-MeFuc	Man	Me			C71H121N5O40S	1716.738131426	470.347614822	673.426987337	876.506359852
1734875	PD5;C14:0;Me;Cb;S-MeFuc;Man;Me	2	C14:0	Me			Cb	S-MeFuc	Man	Me			C68H118N6O39S	1675.722815715	429.332299111	632.411671626	835.491044141
1734877	PD5;C14:0;Me;Cb;Cb;S-MeFuc;Man;Me	2	C14:0	Me	Cb		Cb	S-MeFuc	Man	Me			C69H119N7O40S	1718.72862937	472.338112766	675.417485281	878.496857796
1734879	PD5;C14:0;Me;Ac;Cb;S-MeFuc;Man;Me	2	C14:0	Me	Ac		Cb	S-MeFuc	Man	Me			C70H120N6O40S	1717.733380398	471.342863794	674.422236309	877.501608824
1734881	PD5;C14:0;Me;Cb;Cb;S-MeFuc;Man;Me	2	C14:0	Me		Cb	Cb	S-MeFuc	Man	Me			C69H119N7O40S	1718.72862937	472.338112766	675.417485281	878.496857796
1734883	PD5;C14:0;Me;Cb;Cb;Cb;S-MeFuc;Man;Me	2	C14:0	Me	Cb	Cb	Cb	S-MeFuc	Man	Me			C70H120N8O41S	1761.734443025	515.343926421	718.423298936	921.502671451
1734885	PD5;C14:0;Me;Ac;Cb;Cb;S-MeFuc;Man;Me	2	C14:0	Me	Ac	Cb	Cb	S-MeFuc	Man	Me			C71H121N7O41S	1760.739194053	514.348677449	717.428049964	920.507422479
1734887	PD5;C14:0;Me;Ac;Cb;S-MeFuc;Man;Me	2	C14:0	Me		Ac	Cb	S-MeFuc	Man	Me			C70H120N6O40S	1717.733380398	471.342863794	674.422236309	877.501608824
1734889	PD5;C14:0;Me;Cb;Ac;Cb;S-MeFuc;Man;Me	2	C14:0	Me	Cb	Ac	Cb	S-MeFuc	Man	Me			C71H121N7O41S	1760.739194053	514.348677449	717.428049964	920.507422479
1734891	PD5;C14:0;Me;Ac;Ac;Cb;S-MeFuc;Man;Me	2	C14:0	Me	Ac	Ac	Cb	S-MeFuc	Man	Me			C72H122N6O41S	1759.743945081	513.353428477	716.432800992	919.512173507
1734893	PD5;C14:0;Me;Ac;S-MeFuc;Man;Me	2	C14:0	Me			Ac	S-MeFuc	Man	Me			C69H119N5O39S	1674.727566743	428.337050139	631.416422654	834.495795169
1734895	PD5;C14:0;Me;Cb;Ac;S-MeFuc;Man;Me	2	C14:0	Me	Cb		Ac	S-MeFuc	Man	Me			C70H120N6O40S	1717.733380398	471.342863794	674.422236309	877.501608824
1734897	PD5;C14:0;Me;Ac;Ac;S-MeFuc;Man;Me	2	C14:0	Me	Ac		Ac	S-MeFuc	Man	Me			C71H121N5O40S	1716.738131426	470.347614822	673.426987337	876.506359852
1734899	PD5;C14:0;Me;Cb;Ac;S-MeFuc;Man;Me	2	C14:0	Me		Cb	Ac	S-MeFuc	Man	Me			C70H120N6O40S	1717.733380398	471.342863794	674.422236309	877.501608824
1734901	PD5;C14:0;Me;Cb;Cb;Ac;S-MeFuc;Man;Me	2	C14:0	Me	Cb	Cb	Ac	S-MeFuc	Man	Me			C71H121N7O41S	1760.739194053	514.348677449	717.428049964	920.507422479
1734903	PD5;C14:0;Me;Ac;Cb;Ac;S-MeFuc;Man;Me	2	C14:0	Me	Ac	Cb	Ac	S-MeFuc	Man	Me			C72H122N6O41S	1759.743945081	513.353428477	716.432800992	919.512173507
1734905	PD5;C14:0;Me;Ac;Ac;S-MeFuc;Man;Me	2	C14:0	Me		Ac	Ac	S-MeFuc	Man	Me			C71H121N5O40S	1716.738131426	470.347614822	673.426987337	876.506359852
1734907	PD5;C14:0;Me;Cb;Ac;Ac;S-MeFuc;Man;Me	2	C14:0	Me	Cb	Ac	Ac	S-MeFuc	Man	Me			C72H122N6O41S	1759.743945081	513.353428477	716.432800992	919.512173507
1734909	PD5;C14:0;Me;Ac;Ac;Ac;S-MeFuc;Man;Me	2	C14:0	Me	Ac	Ac	Ac	S-MeFuc	Man	Me			C73H123N5O41S	1758.748696109	512.358179505	715.43755202	918.516924535
1734911	PD5;C14:0;Me;Ac-Fuc;Man;Me	2	C14:0	Me				Ac-Fuc	Man	Me			C68H117N5O36	1580.755101648	386.326485456	589.405857971	792.485230486
1734913	PD5;C14:0;Me;Cb;Ac-Fuc;Man;Me	2	C14:0	Me	Cb			Ac-Fuc	Man	Me			C69H118N6O37	1623.760915303	429.332299111	632.411671626	835.491044141
1734915	PD5;C14:0;Me;Ac;Ac-Fuc;Man;Me	2	C14:0	Me	Ac			Ac-Fuc	Man	Me			C70H119N5O37	1622.765666331	428.337050139	631.416422654	834.495795169
1734917	PD5;C14:0;Me;Cb;Ac-Fuc;Man;Me	2	C14:0	Me		Cb		Ac-Fuc	Man	Me			C69H118N6O37	1623.760915303	429.332299111	632.411671626	835.491044141
1734919	PD5;C14:0;Me;Cb;Cb;Ac-Fuc;Man;Me	2	C14:0	Me	Cb	Cb		Ac-Fuc	Man	Me			C70H119N7O38	1666.766728958	472.338112766	675.417485281	878.496857796
1734921	PD5;C14:0;Me;Ac;Cb;Ac-Fuc;Man;Me	2	C14:0	Me	Ac	Cb		Ac-Fuc	Man	Me			C71H120N6O38	1665.771479986	471.342863794	674.422236309	877.501608824
1734923	PD5;C14:0;Me;Ac;Ac-Fuc;Man;Me	2	C14:0	Me		Ac		Ac-Fuc	Man	Me			C70H119N5O37	1622.765666331	428.337050139	631.416422654	834.495795169
1734925	PD5;C14:0;Me;Cb;Ac;Ac-Fuc;Man;Me	2	C14:0	Me	Cb	Ac		Ac-Fuc	Man	Me			C71H120N6O38	1665.771479986	471.342863794	674.422236309	877.501608824
1734927	PD5;C14:0;Me;Ac;Ac;Ac-Fuc;Man;Me	2	C14:0	Me	Ac	Ac		Ac-Fuc	Man	Me			C72H121N5O38	1664.776231014	470.347614822	673.426987337	876.506359852
1734929	PD5;C14:0;Me;Cb;Ac-Fuc;Man;Me	2	C14:0	Me			Cb	Ac-Fuc	Man	Me			C69H118N6O37	1623.760915303	429.332299111	632.411671626	835.491044141
1734931	PD5;C14:0;Me;Cb;Cb;Ac-Fuc;Man;Me	2	C14:0	Me	Cb		Cb	Ac-Fuc	Man	Me			C70H119N7O38	1666.766728958	472.338112766	675.417485281	878.496857796
1734933	PD5;C14:0;Me;Ac;Cb;Ac-Fuc;Man;Me	2	C14:0	Me	Ac		Cb	Ac-Fuc	Man	Me			C71H120N6O38	1665.771479986	471.342863794	674.422236309	877.501608824
1734935	PD5;C14:0;Me;Cb;Cb;Ac-Fuc;Man;Me	2	C14:0	Me		Cb	Cb	Ac-Fuc	Man	Me			C70H119N7O38	1666.766728958	472.338112766	675.417485281	878.496857796
1734937	PD5;C14:0;Me;Cb;Cb;Cb;Ac-Fuc;Man;Me	2	C14:0	Me	Cb	Cb	Cb	Ac-Fuc	Man	Me			C71H120N8O39	1709.772542613	515.343926421	718.423298936	921.502671451
1734939	PD5;C14:0;Me;Ac;Cb;Cb;Ac-Fuc;Man;Me	2	C14:0	Me	Ac	Cb	Cb	Ac-Fuc	Man	Me			C72H121N7O39	1708.777293641	514.348677449	717.428049964	920.507422479
1734941	PD5;C14:0;Me;Ac;Cb;Ac-Fuc;Man;Me	2	C14:0	Me		Ac	Cb	Ac-Fuc	Man	Me			C71H120N6O38	1665.771479986	471.342863794	674.422236309	877.501608824
1734943	PD5;C14:0;Me;Cb;Ac;Cb;Ac-Fuc;Man;Me	2	C14:0	Me	Cb	Ac	Cb	Ac-Fuc	Man	Me			C72H121N7O39	1708.777293641	514.348677449	717.428049964	920.507422479
1734945	PD5;C14:0;Me;Ac;Ac;Cb;Ac-Fuc;Man;Me	2	C14:0	Me	Ac	Ac	Cb	Ac-Fuc	Man	Me			C73H122N6O39	1707.782044669	513.353428477	716.432800992	919.512173507
1734947	PD5;C14:0;Me;Ac;Ac-Fuc;Man;Me	2	C14:0	Me			Ac	Ac-Fuc	Man	Me			C70H119N5O37	1622.765666331	428.337050139	631.416422654	834.495795169
1734949	PD5;C14:0;Me;Cb;Ac;Ac-Fuc;Man;Me	2	C14:0	Me	Cb		Ac	Ac-Fuc	Man	Me			C71H120N6O38	1665.771479986	471.342863794	674.422236309	877.501608824
1734951	PD5;C14:0;Me;Ac;Ac;Ac-Fuc;Man;Me	2	C14:0	Me	Ac		Ac	Ac-Fuc	Man	Me			C72H121N5O38	1664.776231014	470.347614822	673.426987337	876.506359852
1734953	PD5;C14:0;Me;Cb;Ac;Ac-Fuc;Man;Me	2	C14:0	Me		Cb	Ac	Ac-Fuc	Man	Me			C71H120N6O38	1665.771479986	471.342863794	674.422236309	877.501608824
1734955	PD5;C14:0;Me;Cb;Cb;Ac;Ac-Fuc;Man;Me	2	C14:0	Me	Cb	Cb	Ac	Ac-Fuc	Man	Me			C72H121N7O39	1708.777293641	514.348677449	717.428049964	920.507422479
1734957	PD5;C14:0;Me;Ac;Cb;Ac;Ac-Fuc;Man;Me	2	C14:0	Me	Ac	Cb	Ac	Ac-Fuc	Man	Me			C73H122N6O39	1707.782044669	513.353428477	716.432800992	919.512173507
1734959	PD5;C14:0;Me;Ac;Ac;Ac-Fuc;Man;Me	2	C14:0	Me		Ac	Ac	Ac-Fuc	Man	Me			C72H121N5O38	1664.776231014	470.347614822	673.426987337	876.506359852
1734961	PD5;C14:0;Me;Cb;Ac;Ac;Ac-Fuc;Man;Me	2	C14:0	Me	Cb	Ac	Ac	Ac-Fuc	Man	Me			C73H122N6O39	1707.782044669	513.353428477	716.432800992	919.512173507
1734963	PD5;C14:0;Me;Ac;Ac;Ac;Ac-Fuc;Man;Me	2	C14:0	Me	Ac	Ac	Ac	Ac-Fuc	Man	Me			C74H123N5O39	1706.786795697	512.358179505	715.43755202	918.516924535
1734965	PD5;C14:0;Me;Ac-MeFuc;Man;Me	2	C14:0	Me				Ac-MeFuc	Man	Me			C69H119N5O36	1594.770751712	386.326485456	589.405857971	792.485230486
1734967	PD5;C14:0;Me;Cb;Ac-MeFuc;Man;Me	2	C14:0	Me	Cb			Ac-MeFuc	Man	Me			C70H120N6O37	1637.776565367	429.332299111	632.411671626	835.491044141
1734969	PD5;C14:0;Me;Ac;Ac-MeFuc;Man;Me	2	C14:0	Me	Ac			Ac-MeFuc	Man	Me			C71H121N5O37	1636.781316395	428.337050139	631.416422654	834.495795169
1734971	PD5;C14:0;Me;Cb;Ac-MeFuc;Man;Me	2	C14:0	Me		Cb		Ac-MeFuc	Man	Me			C70H120N6O37	1637.776565367	429.332299111	632.411671626	835.491044141
1734973	PD5;C14:0;Me;Cb;Cb;Ac-MeFuc;Man;Me	2	C14:0	Me	Cb	Cb		Ac-MeFuc	Man	Me			C71H121N7O38	1680.782379022	472.338112766	675.417485281	878.496857796
1734975	PD5;C14:0;Me;Ac;Cb;Ac-MeFuc;Man;Me	2	C14:0	Me	Ac	Cb		Ac-MeFuc	Man	Me			C72H122N6O38	1679.78713005	471.342863794	674.422236309	877.501608824
1734977	PD5;C14:0;Me;Ac;Ac-MeFuc;Man;Me	2	C14:0	Me		Ac		Ac-MeFuc	Man	Me			C71H121N5O37	1636.781316395	428.337050139	631.416422654	834.495795169
1734979	PD5;C14:0;Me;Cb;Ac;Ac-MeFuc;Man;Me	2	C14:0	Me	Cb	Ac		Ac-MeFuc	Man	Me			C72H122N6O38	1679.78713005	471.342863794	674.422236309	877.501608824
1734981	PD5;C14:0;Me;Ac;Ac;Ac-MeFuc;Man;Me	2	C14:0	Me	Ac	Ac		Ac-MeFuc	Man	Me			C73H123N5O38	1678.791881078	470.347614822	673.426987337	876.506359852
1734983	PD5;C14:0;Me;Cb;Ac-MeFuc;Man;Me	2	C14:0	Me			Cb	Ac-MeFuc	Man	Me			C70H120N6O37	1637.776565367	429.332299111	632.411671626	835.491044141
1734985	PD5;C14:0;Me;Cb;Cb;Ac-MeFuc;Man;Me	2	C14:0	Me	Cb		Cb	Ac-MeFuc	Man	Me			C71H121N7O38	1680.782379022	472.338112766	675.417485281	878.496857796
1734987	PD5;C14:0;Me;Ac;Cb;Ac-MeFuc;Man;Me	2	C14:0	Me	Ac		Cb	Ac-MeFuc	Man	Me			C72H122N6O38	1679.78713005	471.342863794	674.422236309	877.501608824
1734989	PD5;C14:0;Me;Cb;Cb;Ac-MeFuc;Man;Me	2	C14:0	Me		Cb	Cb	Ac-MeFuc	Man	Me			C71H121N7O38	1680.782379022	472.338112766	675.417485281	878.496857796
1734991	PD5;C14:0;Me;Cb;Cb;Cb;Ac-MeFuc;Man;Me	2	C14:0	Me	Cb	Cb	Cb	Ac-MeFuc	Man	Me			C72H122N8O39	1723.788192677	515.343926421	718.423298936	921.502671451
1734993	PD5;C14:0;Me;Ac;Cb;Cb;Ac-MeFuc;Man;Me	2	C14:0	Me	Ac	Cb	Cb	Ac-MeFuc	Man	Me			C73H123N7O39	1722.792943705	514.348677449	717.428049964	920.507422479
1734995	PD5;C14:0;Me;Ac;Cb;Ac-MeFuc;Man;Me	2	C14:0	Me		Ac	Cb	Ac-MeFuc	Man	Me			C72H122N6O38	1679.78713005	471.342863794	674.422236309	877.501608824
1734997	PD5;C14:0;Me;Cb;Ac;Cb;Ac-MeFuc;Man;Me	2	C14:0	Me	Cb	Ac	Cb	Ac-MeFuc	Man	Me			C73H123N7O39	1722.792943705	514.348677449	717.428049964	920.507422479
1734999	PD5;C14:0;Me;Ac;Ac;Cb;Ac-MeFuc;Man;Me	2	C14:0	Me	Ac	Ac	Cb	Ac-MeFuc	Man	Me			C74H124N6O39	1721.797694733	513.353428477	716.432800992	919.512173507
1735001	PD5;C14:0;Me;Ac;Ac-MeFuc;Man;Me	2	C14:0	Me			Ac	Ac-MeFuc	Man	Me			C71H121N5O37	1636.781316395	428.337050139	631.416422654	834.495795169
1735003	PD5;C14:0;Me;Cb;Ac;Ac-MeFuc;Man;Me	2	C14:0	Me	Cb		Ac	Ac-MeFuc	Man	Me			C72H122N6O38	1679.78713005	471.342863794	674.422236309	877.501608824
1735005	PD5;C14:0;Me;Ac;Ac;Ac-MeFuc;Man;Me	2	C14:0	Me	Ac		Ac	Ac-MeFuc	Man	Me			C73H123N5O38	1678.791881078	470.347614822	673.426987337	876.506359852
1735007	PD5;C14:0;Me;Cb;Ac;Ac-MeFuc;Man;Me	2	C14:0	Me		Cb	Ac	Ac-MeFuc	Man	Me			C72H122N6O38	1679.78713005	471.342863794	674.422236309	877.501608824
1735009	PD5;C14:0;Me;Cb;Cb;Ac;Ac-MeFuc;Man;Me	2	C14:0	Me	Cb	Cb	Ac	Ac-MeFuc	Man	Me			C73H123N7O39	1722.792943705	514.348677449	717.428049964	920.507422479
1735011	PD5;C14:0;Me;Ac;Cb;Ac;Ac-MeFuc;Man;Me	2	C14:0	Me	Ac	Cb	Ac	Ac-MeFuc	Man	Me			C74H124N6O39	1721.797694733	513.353428477	716.432800992	919.512173507
1735013	PD5;C14:0;Me;Ac;Ac;Ac-MeFuc;Man;Me	2	C14:0	Me		Ac	Ac	Ac-MeFuc	Man	Me			C73H123N5O38	1678.791881078	470.347614822	673.426987337	876.506359852
1735015	PD5;C14:0;Me;Cb;Ac;Ac;Ac-MeFuc;Man;Me	2	C14:0	Me	Cb	Ac	Ac	Ac-MeFuc	Man	Me			C74H124N6O39	1721.797694733	513.353428477	716.432800992	919.512173507
1735017	PD5;C14:0;Me;Ac;Ac;Ac;Ac-MeFuc;Man;Me	2	C14:0	Me	Ac	Ac	Ac	Ac-MeFuc	Man	Me			C75H125N5O39	1720.802445761	512.358179505	715.43755202	918.516924535
1735019	PD5;C14:0;Me;CH2OH	2	C14:0	Me						CH2OH			C54H95N5O27	1246.628719373	386.326485456	589.405857971	792.485230486
1735021	PD5;C14:0;Me;Cb;CH2OH	2	C14:0	Me	Cb					CH2OH			C55H96N6O28	1289.634533028	429.332299111	632.411671626	835.491044141
1735023	PD5;C14:0;Me;Ac;CH2OH	2	C14:0	Me	Ac					CH2OH			C56H97N5O28	1288.639284056	428.337050139	631.416422654	834.495795169
1735025	PD5;C14:0;Me;Cb;CH2OH	2	C14:0	Me		Cb				CH2OH			C55H96N6O28	1289.634533028	429.332299111	632.411671626	835.491044141
1735027	PD5;C14:0;Me;Cb;Cb;CH2OH	2	C14:0	Me	Cb	Cb				CH2OH			C56H97N7O29	1332.640346683	472.338112766	675.417485281	878.496857796
1735029	PD5;C14:0;Me;Ac;Cb;CH2OH	2	C14:0	Me	Ac	Cb				CH2OH			C57H98N6O29	1331.645097711	471.342863794	674.422236309	877.501608824
1735031	PD5;C14:0;Me;Ac;CH2OH	2	C14:0	Me		Ac				CH2OH			C56H97N5O28	1288.639284056	428.337050139	631.416422654	834.495795169
1735033	PD5;C14:0;Me;Cb;Ac;CH2OH	2	C14:0	Me	Cb	Ac				CH2OH			C57H98N6O29	1331.645097711	471.342863794	674.422236309	877.501608824
1735035	PD5;C14:0;Me;Ac;Ac;CH2OH	2	C14:0	Me	Ac	Ac				CH2OH			C58H99N5O29	1330.649848739	470.347614822	673.426987337	876.506359852
1735037	PD5;C14:0;Me;Cb;CH2OH	2	C14:0	Me			Cb			CH2OH			C55H96N6O28	1289.634533028	429.332299111	632.411671626	835.491044141
1735039	PD5;C14:0;Me;Cb;Cb;CH2OH	2	C14:0	Me	Cb		Cb			CH2OH			C56H97N7O29	1332.640346683	472.338112766	675.417485281	878.496857796
1735041	PD5;C14:0;Me;Ac;Cb;CH2OH	2	C14:0	Me	Ac		Cb			CH2OH			C57H98N6O29	1331.645097711	471.342863794	674.422236309	877.501608824
1735043	PD5;C14:0;Me;Cb;Cb;CH2OH	2	C14:0	Me		Cb	Cb			CH2OH			C56H97N7O29	1332.640346683	472.338112766	675.417485281	878.496857796
1735045	PD5;C14:0;Me;Cb;Cb;Cb;CH2OH	2	C14:0	Me	Cb	Cb	Cb			CH2OH			C57H98N8O30	1375.646160338	515.343926421	718.423298936	921.502671451
1735047	PD5;C14:0;Me;Ac;Cb;Cb;CH2OH	2	C14:0	Me	Ac	Cb	Cb			CH2OH			C58H99N7O30	1374.650911366	514.348677449	717.428049964	920.507422479
1735049	PD5;C14:0;Me;Ac;Cb;CH2OH	2	C14:0	Me		Ac	Cb			CH2OH			C57H98N6O29	1331.645097711	471.342863794	674.422236309	877.501608824
1735051	PD5;C14:0;Me;Cb;Ac;Cb;CH2OH	2	C14:0	Me	Cb	Ac	Cb			CH2OH			C58H99N7O30	1374.650911366	514.348677449	717.428049964	920.507422479
1735053	PD5;C14:0;Me;Ac;Ac;Cb;CH2OH	2	C14:0	Me	Ac	Ac	Cb			CH2OH			C59H100N6O30	1373.655662394	513.353428477	716.432800992	919.512173507
1735055	PD5;C14:0;Me;Ac;CH2OH	2	C14:0	Me			Ac			CH2OH			C56H97N5O28	1288.639284056	428.337050139	631.416422654	834.495795169
1735057	PD5;C14:0;Me;Cb;Ac;CH2OH	2	C14:0	Me	Cb		Ac			CH2OH			C57H98N6O29	1331.645097711	471.342863794	674.422236309	877.501608824
1735059	PD5;C14:0;Me;Ac;Ac;CH2OH	2	C14:0	Me	Ac		Ac			CH2OH			C58H99N5O29	1330.649848739	470.347614822	673.426987337	876.506359852
1735061	PD5;C14:0;Me;Cb;Ac;CH2OH	2	C14:0	Me		Cb	Ac			CH2OH			C57H98N6O29	1331.645097711	471.342863794	674.422236309	877.501608824
1735063	PD5;C14:0;Me;Cb;Cb;Ac;CH2OH	2	C14:0	Me	Cb	Cb	Ac			CH2OH			C58H99N7O30	1374.650911366	514.348677449	717.428049964	920.507422479
1735065	PD5;C14:0;Me;Ac;Cb;Ac;CH2OH	2	C14:0	Me	Ac	Cb	Ac			CH2OH			C59H100N6O30	1373.655662394	513.353428477	716.432800992	919.512173507
1735067	PD5;C14:0;Me;Ac;Ac;CH2OH	2	C14:0	Me		Ac	Ac			CH2OH			C58H99N5O29	1330.649848739	470.347614822	673.426987337	876.506359852
1735069	PD5;C14:0;Me;Cb;Ac;Ac;CH2OH	2	C14:0	Me	Cb	Ac	Ac			CH2OH			C59H100N6O30	1373.655662394	513.353428477	716.432800992	919.512173507
1735071	PD5;C14:0;Me;Ac;Ac;Ac;CH2OH	2	C14:0	Me	Ac	Ac	Ac			CH2OH			C60H101N5O30	1372.660413422	512.358179505	715.43755202	918.516924535
1735073	PD5;C14:0;Me;Ac;CH2OH	2	C14:0	Me				Ac		CH2OH			C56H97N5O28	1288.639284056	386.326485456	589.405857971	792.485230486
1735075	PD5;C14:0;Me;Cb;Ac;CH2OH	2	C14:0	Me	Cb			Ac		CH2OH			C57H98N6O29	1331.645097711	429.332299111	632.411671626	835.491044141
1735077	PD5;C14:0;Me;Ac;Ac;CH2OH	2	C14:0	Me	Ac			Ac		CH2OH			C58H99N5O29	1330.649848739	428.337050139	631.416422654	834.495795169
1735079	PD5;C14:0;Me;Cb;Ac;CH2OH	2	C14:0	Me		Cb		Ac		CH2OH			C57H98N6O29	1331.645097711	429.332299111	632.411671626	835.491044141
1735081	PD5;C14:0;Me;Cb;Cb;Ac;CH2OH	2	C14:0	Me	Cb	Cb		Ac		CH2OH			C58H99N7O30	1374.650911366	472.338112766	675.417485281	878.496857796
1735083	PD5;C14:0;Me;Ac;Cb;Ac;CH2OH	2	C14:0	Me	Ac	Cb		Ac		CH2OH			C59H100N6O30	1373.655662394	471.342863794	674.422236309	877.501608824
1735085	PD5;C14:0;Me;Ac;Ac;CH2OH	2	C14:0	Me		Ac		Ac		CH2OH			C58H99N5O29	1330.649848739	428.337050139	631.416422654	834.495795169
1735087	PD5;C14:0;Me;Cb;Ac;Ac;CH2OH	2	C14:0	Me	Cb	Ac		Ac		CH2OH			C59H100N6O30	1373.655662394	471.342863794	674.422236309	877.501608824
1735089	PD5;C14:0;Me;Ac;Ac;Ac;CH2OH	2	C14:0	Me	Ac	Ac		Ac		CH2OH			C60H101N5O30	1372.660413422	470.347614822	673.426987337	876.506359852
1735091	PD5;C14:0;Me;Cb;Ac;CH2OH	2	C14:0	Me			Cb	Ac		CH2OH			C57H98N6O29	1331.645097711	429.332299111	632.411671626	835.491044141
1735093	PD5;C14:0;Me;Cb;Cb;Ac;CH2OH	2	C14:0	Me	Cb		Cb	Ac		CH2OH			C58H99N7O30	1374.650911366	472.338112766	675.417485281	878.496857796
1735095	PD5;C14:0;Me;Ac;Cb;Ac;CH2OH	2	C14:0	Me	Ac		Cb	Ac		CH2OH			C59H100N6O30	1373.655662394	471.342863794	674.422236309	877.501608824
1735097	PD5;C14:0;Me;Cb;Cb;Ac;CH2OH	2	C14:0	Me		Cb	Cb	Ac		CH2OH			C58H99N7O30	1374.650911366	472.338112766	675.417485281	878.496857796
1735099	PD5;C14:0;Me;Cb;Cb;Cb;Ac;CH2OH	2	C14:0	Me	Cb	Cb	Cb	Ac		CH2OH			C59H100N8O31	1417.656725021	515.343926421	718.423298936	921.502671451
1735101	PD5;C14:0;Me;Ac;Cb;Cb;Ac;CH2OH	2	C14:0	Me	Ac	Cb	Cb	Ac		CH2OH			C60H101N7O31	1416.661476049	514.348677449	717.428049964	920.507422479
1735103	PD5;C14:0;Me;Ac;Cb;Ac;CH2OH	2	C14:0	Me		Ac	Cb	Ac		CH2OH			C59H100N6O30	1373.655662394	471.342863794	674.422236309	877.501608824
1735105	PD5;C14:0;Me;Cb;Ac;Cb;Ac;CH2OH	2	C14:0	Me	Cb	Ac	Cb	Ac		CH2OH			C60H101N7O31	1416.661476049	514.348677449	717.428049964	920.507422479
1735107	PD5;C14:0;Me;Ac;Ac;Cb;Ac;CH2OH	2	C14:0	Me	Ac	Ac	Cb	Ac		CH2OH			C61H102N6O31	1415.666227077	513.353428477	716.432800992	919.512173507
1735109	PD5;C14:0;Me;Ac;Ac;CH2OH	2	C14:0	Me			Ac	Ac		CH2OH			C58H99N5O29	1330.649848739	428.337050139	631.416422654	834.495795169
1735111	PD5;C14:0;Me;Cb;Ac;Ac;CH2OH	2	C14:0	Me	Cb		Ac	Ac		CH2OH			C59H100N6O30	1373.655662394	471.342863794	674.422236309	877.501608824
1735113	PD5;C14:0;Me;Ac;Ac;Ac;CH2OH	2	C14:0	Me	Ac		Ac	Ac		CH2OH			C60H101N5O30	1372.660413422	470.347614822	673.426987337	876.506359852
1735115	PD5;C14:0;Me;Cb;Ac;Ac;CH2OH	2	C14:0	Me		Cb	Ac	Ac		CH2OH			C59H100N6O30	1373.655662394	471.342863794	674.422236309	877.501608824
1735117	PD5;C14:0;Me;Cb;Cb;Ac;Ac;CH2OH	2	C14:0	Me	Cb	Cb	Ac	Ac		CH2OH			C60H101N7O31	1416.661476049	514.348677449	717.428049964	920.507422479
1735119	PD5;C14:0;Me;Ac;Cb;Ac;Ac;CH2OH	2	C14:0	Me	Ac	Cb	Ac	Ac		CH2OH			C61H102N6O31	1415.666227077	513.353428477	716.432800992	919.512173507
1735121	PD5;C14:0;Me;Ac;Ac;Ac;CH2OH	2	C14:0	Me		Ac	Ac	Ac		CH2OH			C60H101N5O30	1372.660413422	470.347614822	673.426987337	876.506359852
1735123	PD5;C14:0;Me;Cb;Ac;Ac;Ac;CH2OH	2	C14:0	Me	Cb	Ac	Ac	Ac		CH2OH			C61H102N6O31	1415.666227077	513.353428477	716.432800992	919.512173507
1735125	PD5;C14:0;Me;Ac;Ac;Ac;Ac;CH2OH	2	C14:0	Me	Ac	Ac	Ac	Ac		CH2OH			C62H103N5O31	1414.670978105	512.358179505	715.43755202	918.516924535
1735127	PD5;C14:0;Me;S;CH2OH	2	C14:0	Me				S		CH2OH			C54H95N5O30S	1326.585534404	386.326485456	589.405857971	792.485230486
1735129	PD5;C14:0;Me;Cb;S;CH2OH	2	C14:0	Me	Cb			S		CH2OH			C55H96N6O31S	1369.591348059	429.332299111	632.411671626	835.491044141
1735131	PD5;C14:0;Me;Ac;S;CH2OH	2	C14:0	Me	Ac			S		CH2OH			C56H97N5O31S	1368.596099087	428.337050139	631.416422654	834.495795169
1735133	PD5;C14:0;Me;Cb;S;CH2OH	2	C14:0	Me		Cb		S		CH2OH			C55H96N6O31S	1369.591348059	429.332299111	632.411671626	835.491044141
1735135	PD5;C14:0;Me;Cb;Cb;S;CH2OH	2	C14:0	Me	Cb	Cb		S		CH2OH			C56H97N7O32S	1412.597161714	472.338112766	675.417485281	878.496857796
1735137	PD5;C14:0;Me;Ac;Cb;S;CH2OH	2	C14:0	Me	Ac	Cb		S		CH2OH			C57H98N6O32S	1411.601912742	471.342863794	674.422236309	877.501608824
1735139	PD5;C14:0;Me;Ac;S;CH2OH	2	C14:0	Me		Ac		S		CH2OH			C56H97N5O31S	1368.596099087	428.337050139	631.416422654	834.495795169
1735141	PD5;C14:0;Me;Cb;Ac;S;CH2OH	2	C14:0	Me	Cb	Ac		S		CH2OH			C57H98N6O32S	1411.601912742	471.342863794	674.422236309	877.501608824
1735143	PD5;C14:0;Me;Ac;Ac;S;CH2OH	2	C14:0	Me	Ac	Ac		S		CH2OH			C58H99N5O32S	1410.60666377	470.347614822	673.426987337	876.506359852
1735145	PD5;C14:0;Me;Cb;S;CH2OH	2	C14:0	Me			Cb	S		CH2OH			C55H96N6O31S	1369.591348059	429.332299111	632.411671626	835.491044141
1735147	PD5;C14:0;Me;Cb;Cb;S;CH2OH	2	C14:0	Me	Cb		Cb	S		CH2OH			C56H97N7O32S	1412.597161714	472.338112766	675.417485281	878.496857796
1735149	PD5;C14:0;Me;Ac;Cb;S;CH2OH	2	C14:0	Me	Ac		Cb	S		CH2OH			C57H98N6O32S	1411.601912742	471.342863794	674.422236309	877.501608824
1735151	PD5;C14:0;Me;Cb;Cb;S;CH2OH	2	C14:0	Me		Cb	Cb	S		CH2OH			C56H97N7O32S	1412.597161714	472.338112766	675.417485281	878.496857796
1735153	PD5;C14:0;Me;Cb;Cb;Cb;S;CH2OH	2	C14:0	Me	Cb	Cb	Cb	S		CH2OH			C57H98N8O33S	1455.602975369	515.343926421	718.423298936	921.502671451
1735155	PD5;C14:0;Me;Ac;Cb;Cb;S;CH2OH	2	C14:0	Me	Ac	Cb	Cb	S		CH2OH			C58H99N7O33S	1454.607726397	514.348677449	717.428049964	920.507422479
1735157	PD5;C14:0;Me;Ac;Cb;S;CH2OH	2	C14:0	Me		Ac	Cb	S		CH2OH			C57H98N6O32S	1411.601912742	471.342863794	674.422236309	877.501608824
1735159	PD5;C14:0;Me;Cb;Ac;Cb;S;CH2OH	2	C14:0	Me	Cb	Ac	Cb	S		CH2OH			C58H99N7O33S	1454.607726397	514.348677449	717.428049964	920.507422479
1735161	PD5;C14:0;Me;Ac;Ac;Cb;S;CH2OH	2	C14:0	Me	Ac	Ac	Cb	S		CH2OH			C59H100N6O33S	1453.612477425	513.353428477	716.432800992	919.512173507
1735163	PD5;C14:0;Me;Ac;S;CH2OH	2	C14:0	Me			Ac	S		CH2OH			C56H97N5O31S	1368.596099087	428.337050139	631.416422654	834.495795169
1735165	PD5;C14:0;Me;Cb;Ac;S;CH2OH	2	C14:0	Me	Cb		Ac	S		CH2OH			C57H98N6O32S	1411.601912742	471.342863794	674.422236309	877.501608824
1735167	PD5;C14:0;Me;Ac;Ac;S;CH2OH	2	C14:0	Me	Ac		Ac	S		CH2OH			C58H99N5O32S	1410.60666377	470.347614822	673.426987337	876.506359852
1735169	PD5;C14:0;Me;Cb;Ac;S;CH2OH	2	C14:0	Me		Cb	Ac	S		CH2OH			C57H98N6O32S	1411.601912742	471.342863794	674.422236309	877.501608824
1735171	PD5;C14:0;Me;Cb;Cb;Ac;S;CH2OH	2	C14:0	Me	Cb	Cb	Ac	S		CH2OH			C58H99N7O33S	1454.607726397	514.348677449	717.428049964	920.507422479
1735173	PD5;C14:0;Me;Ac;Cb;Ac;S;CH2OH	2	C14:0	Me	Ac	Cb	Ac	S		CH2OH			C59H100N6O33S	1453.612477425	513.353428477	716.432800992	919.512173507
1735175	PD5;C14:0;Me;Ac;Ac;S;CH2OH	2	C14:0	Me		Ac	Ac	S		CH2OH			C58H99N5O32S	1410.60666377	470.347614822	673.426987337	876.506359852
1735177	PD5;C14:0;Me;Cb;Ac;Ac;S;CH2OH	2	C14:0	Me	Cb	Ac	Ac	S		CH2OH			C59H100N6O33S	1453.612477425	513.353428477	716.432800992	919.512173507
1735179	PD5;C14:0;Me;Ac;Ac;Ac;S;CH2OH	2	C14:0	Me	Ac	Ac	Ac	S		CH2OH			C60H101N5O33S	1452.617228453	512.358179505	715.43755202	918.516924535
1735181	PD5;C14:0;Me;Fuc;CH2OH	2	C14:0	Me				Fuc		CH2OH			C60H105N5O31	1392.686628169	386.326485456	589.405857971	792.485230486
1735183	PD5;C14:0;Me;Cb;Fuc;CH2OH	2	C14:0	Me	Cb			Fuc		CH2OH			C61H106N6O32	1435.692441824	429.332299111	632.411671626	835.491044141
1735185	PD5;C14:0;Me;Ac;Fuc;CH2OH	2	C14:0	Me	Ac			Fuc		CH2OH			C62H107N5O32	1434.697192852	428.337050139	631.416422654	834.495795169
1735187	PD5;C14:0;Me;Cb;Fuc;CH2OH	2	C14:0	Me		Cb		Fuc		CH2OH			C61H106N6O32	1435.692441824	429.332299111	632.411671626	835.491044141
1735189	PD5;C14:0;Me;Cb;Cb;Fuc;CH2OH	2	C14:0	Me	Cb	Cb		Fuc		CH2OH			C62H107N7O33	1478.698255479	472.338112766	675.417485281	878.496857796
1735191	PD5;C14:0;Me;Ac;Cb;Fuc;CH2OH	2	C14:0	Me	Ac	Cb		Fuc		CH2OH			C63H108N6O33	1477.703006507	471.342863794	674.422236309	877.501608824
1735193	PD5;C14:0;Me;Ac;Fuc;CH2OH	2	C14:0	Me		Ac		Fuc		CH2OH			C62H107N5O32	1434.697192852	428.337050139	631.416422654	834.495795169
1735195	PD5;C14:0;Me;Cb;Ac;Fuc;CH2OH	2	C14:0	Me	Cb	Ac		Fuc		CH2OH			C63H108N6O33	1477.703006507	471.342863794	674.422236309	877.501608824
1735197	PD5;C14:0;Me;Ac;Ac;Fuc;CH2OH	2	C14:0	Me	Ac	Ac		Fuc		CH2OH			C64H109N5O33	1476.707757535	470.347614822	673.426987337	876.506359852
1735199	PD5;C14:0;Me;Cb;Fuc;CH2OH	2	C14:0	Me			Cb	Fuc		CH2OH			C61H106N6O32	1435.692441824	429.332299111	632.411671626	835.491044141
1735201	PD5;C14:0;Me;Cb;Cb;Fuc;CH2OH	2	C14:0	Me	Cb		Cb	Fuc		CH2OH			C62H107N7O33	1478.698255479	472.338112766	675.417485281	878.496857796
1735203	PD5;C14:0;Me;Ac;Cb;Fuc;CH2OH	2	C14:0	Me	Ac		Cb	Fuc		CH2OH			C63H108N6O33	1477.703006507	471.342863794	674.422236309	877.501608824
1735205	PD5;C14:0;Me;Cb;Cb;Fuc;CH2OH	2	C14:0	Me		Cb	Cb	Fuc		CH2OH			C62H107N7O33	1478.698255479	472.338112766	675.417485281	878.496857796
1735207	PD5;C14:0;Me;Cb;Cb;Cb;Fuc;CH2OH	2	C14:0	Me	Cb	Cb	Cb	Fuc		CH2OH			C63H108N8O34	1521.704069134	515.343926421	718.423298936	921.502671451
1735209	PD5;C14:0;Me;Ac;Cb;Cb;Fuc;CH2OH	2	C14:0	Me	Ac	Cb	Cb	Fuc		CH2OH			C64H109N7O34	1520.708820162	514.348677449	717.428049964	920.507422479
1735211	PD5;C14:0;Me;Ac;Cb;Fuc;CH2OH	2	C14:0	Me		Ac	Cb	Fuc		CH2OH			C63H108N6O33	1477.703006507	471.342863794	674.422236309	877.501608824
1735213	PD5;C14:0;Me;Cb;Ac;Cb;Fuc;CH2OH	2	C14:0	Me	Cb	Ac	Cb	Fuc		CH2OH			C64H109N7O34	1520.708820162	514.348677449	717.428049964	920.507422479
1735215	PD5;C14:0;Me;Ac;Ac;Cb;Fuc;CH2OH	2	C14:0	Me	Ac	Ac	Cb	Fuc		CH2OH			C65H110N6O34	1519.71357119	513.353428477	716.432800992	919.512173507
1735217	PD5;C14:0;Me;Ac;Fuc;CH2OH	2	C14:0	Me			Ac	Fuc		CH2OH			C62H107N5O32	1434.697192852	428.337050139	631.416422654	834.495795169
1735219	PD5;C14:0;Me;Cb;Ac;Fuc;CH2OH	2	C14:0	Me	Cb		Ac	Fuc		CH2OH			C63H108N6O33	1477.703006507	471.342863794	674.422236309	877.501608824
1735221	PD5;C14:0;Me;Ac;Ac;Fuc;CH2OH	2	C14:0	Me	Ac		Ac	Fuc		CH2OH			C64H109N5O33	1476.707757535	470.347614822	673.426987337	876.506359852
1735223	PD5;C14:0;Me;Cb;Ac;Fuc;CH2OH	2	C14:0	Me		Cb	Ac	Fuc		CH2OH			C63H108N6O33	1477.703006507	471.342863794	674.422236309	877.501608824
1735225	PD5;C14:0;Me;Cb;Cb;Ac;Fuc;CH2OH	2	C14:0	Me	Cb	Cb	Ac	Fuc		CH2OH			C64H109N7O34	1520.708820162	514.348677449	717.428049964	920.507422479
1735227	PD5;C14:0;Me;Ac;Cb;Ac;Fuc;CH2OH	2	C14:0	Me	Ac	Cb	Ac	Fuc		CH2OH			C65H110N6O34	1519.71357119	513.353428477	716.432800992	919.512173507
1735229	PD5;C14:0;Me;Ac;Ac;Fuc;CH2OH	2	C14:0	Me		Ac	Ac	Fuc		CH2OH			C64H109N5O33	1476.707757535	470.347614822	673.426987337	876.506359852
1735231	PD5;C14:0;Me;Cb;Ac;Ac;Fuc;CH2OH	2	C14:0	Me	Cb	Ac	Ac	Fuc		CH2OH			C65H110N6O34	1519.71357119	513.353428477	716.432800992	919.512173507
1735233	PD5;C14:0;Me;Ac;Ac;Ac;Fuc;CH2OH	2	C14:0	Me	Ac	Ac	Ac	Fuc		CH2OH			C66H111N5O34	1518.718322218	512.358179505	715.43755202	918.516924535
1735235	PD5;C14:0;Me;MeFuc;CH2OH	2	C14:0	Me				MeFuc		CH2OH			C61H107N5O31	1406.702278233	386.326485456	589.405857971	792.485230486
1735237	PD5;C14:0;Me;Cb;MeFuc;CH2OH	2	C14:0	Me	Cb			MeFuc		CH2OH			C62H108N6O32	1449.708091888	429.332299111	632.411671626	835.491044141
1735239	PD5;C14:0;Me;Ac;MeFuc;CH2OH	2	C14:0	Me	Ac			MeFuc		CH2OH			C63H109N5O32	1448.712842916	428.337050139	631.416422654	834.495795169
1735241	PD5;C14:0;Me;Cb;MeFuc;CH2OH	2	C14:0	Me		Cb		MeFuc		CH2OH			C62H108N6O32	1449.708091888	429.332299111	632.411671626	835.491044141
1735243	PD5;C14:0;Me;Cb;Cb;MeFuc;CH2OH	2	C14:0	Me	Cb	Cb		MeFuc		CH2OH			C63H109N7O33	1492.713905543	472.338112766	675.417485281	878.496857796
1735245	PD5;C14:0;Me;Ac;Cb;MeFuc;CH2OH	2	C14:0	Me	Ac	Cb		MeFuc		CH2OH			C64H110N6O33	1491.718656571	471.342863794	674.422236309	877.501608824
1735247	PD5;C14:0;Me;Ac;MeFuc;CH2OH	2	C14:0	Me		Ac		MeFuc		CH2OH			C63H109N5O32	1448.712842916	428.337050139	631.416422654	834.495795169
1735249	PD5;C14:0;Me;Cb;Ac;MeFuc;CH2OH	2	C14:0	Me	Cb	Ac		MeFuc		CH2OH			C64H110N6O33	1491.718656571	471.342863794	674.422236309	877.501608824
1735251	PD5;C14:0;Me;Ac;Ac;MeFuc;CH2OH	2	C14:0	Me	Ac	Ac		MeFuc		CH2OH			C65H111N5O33	1490.723407599	470.347614822	673.426987337	876.506359852
1735253	PD5;C14:0;Me;Cb;MeFuc;CH2OH	2	C14:0	Me			Cb	MeFuc		CH2OH			C62H108N6O32	1449.708091888	429.332299111	632.411671626	835.491044141
1735255	PD5;C14:0;Me;Cb;Cb;MeFuc;CH2OH	2	C14:0	Me	Cb		Cb	MeFuc		CH2OH			C63H109N7O33	1492.713905543	472.338112766	675.417485281	878.496857796
1735257	PD5;C14:0;Me;Ac;Cb;MeFuc;CH2OH	2	C14:0	Me	Ac		Cb	MeFuc		CH2OH			C64H110N6O33	1491.718656571	471.342863794	674.422236309	877.501608824
1735259	PD5;C14:0;Me;Cb;Cb;MeFuc;CH2OH	2	C14:0	Me		Cb	Cb	MeFuc		CH2OH			C63H109N7O33	1492.713905543	472.338112766	675.417485281	878.496857796
1735261	PD5;C14:0;Me;Cb;Cb;Cb;MeFuc;CH2OH	2	C14:0	Me	Cb	Cb	Cb	MeFuc		CH2OH			C64H110N8O34	1535.719719198	515.343926421	718.423298936	921.502671451
1735263	PD5;C14:0;Me;Ac;Cb;Cb;MeFuc;CH2OH	2	C14:0	Me	Ac	Cb	Cb	MeFuc		CH2OH			C65H111N7O34	1534.724470226	514.348677449	717.428049964	920.507422479
1735265	PD5;C14:0;Me;Ac;Cb;MeFuc;CH2OH	2	C14:0	Me		Ac	Cb	MeFuc		CH2OH			C64H110N6O33	1491.718656571	471.342863794	674.422236309	877.501608824
1735267	PD5;C14:0;Me;Cb;Ac;Cb;MeFuc;CH2OH	2	C14:0	Me	Cb	Ac	Cb	MeFuc		CH2OH			C65H111N7O34	1534.724470226	514.348677449	717.428049964	920.507422479
1735269	PD5;C14:0;Me;Ac;Ac;Cb;MeFuc;CH2OH	2	C14:0	Me	Ac	Ac	Cb	MeFuc		CH2OH			C66H112N6O34	1533.729221254	513.353428477	716.432800992	919.512173507
1735271	PD5;C14:0;Me;Ac;MeFuc;CH2OH	2	C14:0	Me			Ac	MeFuc		CH2OH			C63H109N5O32	1448.712842916	428.337050139	631.416422654	834.495795169
1735273	PD5;C14:0;Me;Cb;Ac;MeFuc;CH2OH	2	C14:0	Me	Cb		Ac	MeFuc		CH2OH			C64H110N6O33	1491.718656571	471.342863794	674.422236309	877.501608824
1735275	PD5;C14:0;Me;Ac;Ac;MeFuc;CH2OH	2	C14:0	Me	Ac		Ac	MeFuc		CH2OH			C65H111N5O33	1490.723407599	470.347614822	673.426987337	876.506359852
1735277	PD5;C14:0;Me;Cb;Ac;MeFuc;CH2OH	2	C14:0	Me		Cb	Ac	MeFuc		CH2OH			C64H110N6O33	1491.718656571	471.342863794	674.422236309	877.501608824
1735279	PD5;C14:0;Me;Cb;Cb;Ac;MeFuc;CH2OH	2	C14:0	Me	Cb	Cb	Ac	MeFuc		CH2OH			C65H111N7O34	1534.724470226	514.348677449	717.428049964	920.507422479
1735281	PD5;C14:0;Me;Ac;Cb;Ac;MeFuc;CH2OH	2	C14:0	Me	Ac	Cb	Ac	MeFuc		CH2OH			C66H112N6O34	1533.729221254	513.353428477	716.432800992	919.512173507
1735283	PD5;C14:0;Me;Ac;Ac;MeFuc;CH2OH	2	C14:0	Me		Ac	Ac	MeFuc		CH2OH			C65H111N5O33	1490.723407599	470.347614822	673.426987337	876.506359852
1735285	PD5;C14:0;Me;Cb;Ac;Ac;MeFuc;CH2OH	2	C14:0	Me	Cb	Ac	Ac	MeFuc		CH2OH			C66H112N6O34	1533.729221254	513.353428477	716.432800992	919.512173507
1735287	PD5;C14:0;Me;Ac;Ac;Ac;MeFuc;CH2OH	2	C14:0	Me	Ac	Ac	Ac	MeFuc		CH2OH			C67H113N5O34	1532.733972282	512.358179505	715.43755202	918.516924535
1735289	PD5;C14:0;Me;Ara;CH2OH	2	C14:0	Me				Ara		CH2OH			C59H103N5O31	1378.670978105	386.326485456	589.405857971	792.485230486
1735291	PD5;C14:0;Me;Cb;Ara;CH2OH	2	C14:0	Me	Cb			Ara		CH2OH			C60H104N6O32	1421.67679176	429.332299111	632.411671626	835.491044141
1735293	PD5;C14:0;Me;Ac;Ara;CH2OH	2	C14:0	Me	Ac			Ara		CH2OH			C61H105N5O32	1420.681542788	428.337050139	631.416422654	834.495795169
1735295	PD5;C14:0;Me;Cb;Ara;CH2OH	2	C14:0	Me		Cb		Ara		CH2OH			C60H104N6O32	1421.67679176	429.332299111	632.411671626	835.491044141
1735297	PD5;C14:0;Me;Cb;Cb;Ara;CH2OH	2	C14:0	Me	Cb	Cb		Ara		CH2OH			C61H105N7O33	1464.682605415	472.338112766	675.417485281	878.496857796
1735299	PD5;C14:0;Me;Ac;Cb;Ara;CH2OH	2	C14:0	Me	Ac	Cb		Ara		CH2OH			C62H106N6O33	1463.687356443	471.342863794	674.422236309	877.501608824
1735301	PD5;C14:0;Me;Ac;Ara;CH2OH	2	C14:0	Me		Ac		Ara		CH2OH			C61H105N5O32	1420.681542788	428.337050139	631.416422654	834.495795169
1735303	PD5;C14:0;Me;Cb;Ac;Ara;CH2OH	2	C14:0	Me	Cb	Ac		Ara		CH2OH			C62H106N6O33	1463.687356443	471.342863794	674.422236309	877.501608824
1735305	PD5;C14:0;Me;Ac;Ac;Ara;CH2OH	2	C14:0	Me	Ac	Ac		Ara		CH2OH			C63H107N5O33	1462.692107471	470.347614822	673.426987337	876.506359852
1735307	PD5;C14:0;Me;Cb;Ara;CH2OH	2	C14:0	Me			Cb	Ara		CH2OH			C60H104N6O32	1421.67679176	429.332299111	632.411671626	835.491044141
1735309	PD5;C14:0;Me;Cb;Cb;Ara;CH2OH	2	C14:0	Me	Cb		Cb	Ara		CH2OH			C61H105N7O33	1464.682605415	472.338112766	675.417485281	878.496857796
1735311	PD5;C14:0;Me;Ac;Cb;Ara;CH2OH	2	C14:0	Me	Ac		Cb	Ara		CH2OH			C62H106N6O33	1463.687356443	471.342863794	674.422236309	877.501608824
1735313	PD5;C14:0;Me;Cb;Cb;Ara;CH2OH	2	C14:0	Me		Cb	Cb	Ara		CH2OH			C61H105N7O33	1464.682605415	472.338112766	675.417485281	878.496857796
1735315	PD5;C14:0;Me;Cb;Cb;Cb;Ara;CH2OH	2	C14:0	Me	Cb	Cb	Cb	Ara		CH2OH			C62H106N8O34	1507.68841907	515.343926421	718.423298936	921.502671451
1735317	PD5;C14:0;Me;Ac;Cb;Cb;Ara;CH2OH	2	C14:0	Me	Ac	Cb	Cb	Ara		CH2OH			C63H107N7O34	1506.693170098	514.348677449	717.428049964	920.507422479
1735319	PD5;C14:0;Me;Ac;Cb;Ara;CH2OH	2	C14:0	Me		Ac	Cb	Ara		CH2OH			C62H106N6O33	1463.687356443	471.342863794	674.422236309	877.501608824
1735321	PD5;C14:0;Me;Cb;Ac;Cb;Ara;CH2OH	2	C14:0	Me	Cb	Ac	Cb	Ara		CH2OH			C63H107N7O34	1506.693170098	514.348677449	717.428049964	920.507422479
1735323	PD5;C14:0;Me;Ac;Ac;Cb;Ara;CH2OH	2	C14:0	Me	Ac	Ac	Cb	Ara		CH2OH			C64H108N6O34	1505.697921126	513.353428477	716.432800992	919.512173507
1735325	PD5;C14:0;Me;Ac;Ara;CH2OH	2	C14:0	Me			Ac	Ara		CH2OH			C61H105N5O32	1420.681542788	428.337050139	631.416422654	834.495795169
1735327	PD5;C14:0;Me;Cb;Ac;Ara;CH2OH	2	C14:0	Me	Cb		Ac	Ara		CH2OH			C62H106N6O33	1463.687356443	471.342863794	674.422236309	877.501608824
1735329	PD5;C14:0;Me;Ac;Ac;Ara;CH2OH	2	C14:0	Me	Ac		Ac	Ara		CH2OH			C63H107N5O33	1462.692107471	470.347614822	673.426987337	876.506359852
1735331	PD5;C14:0;Me;Cb;Ac;Ara;CH2OH	2	C14:0	Me		Cb	Ac	Ara		CH2OH			C62H106N6O33	1463.687356443	471.342863794	674.422236309	877.501608824
1735333	PD5;C14:0;Me;Cb;Cb;Ac;Ara;CH2OH	2	C14:0	Me	Cb	Cb	Ac	Ara		CH2OH			C63H107N7O34	1506.693170098	514.348677449	717.428049964	920.507422479
1735335	PD5;C14:0;Me;Ac;Cb;Ac;Ara;CH2OH	2	C14:0	Me	Ac	Cb	Ac	Ara		CH2OH			C64H108N6O34	1505.697921126	513.353428477	716.432800992	919.512173507
1735337	PD5;C14:0;Me;Ac;Ac;Ara;CH2OH	2	C14:0	Me		Ac	Ac	Ara		CH2OH			C63H107N5O33	1462.692107471	470.347614822	673.426987337	876.506359852
1735339	PD5;C14:0;Me;Cb;Ac;Ac;Ara;CH2OH	2	C14:0	Me	Cb	Ac	Ac	Ara		CH2OH			C64H108N6O34	1505.697921126	513.353428477	716.432800992	919.512173507
1735341	PD5;C14:0;Me;Ac;Ac;Ac;Ara;CH2OH	2	C14:0	Me	Ac	Ac	Ac	Ara		CH2OH			C65H109N5O34	1504.702672154	512.358179505	715.43755202	918.516924535
1735343	PD5;C14:0;Me;S-MeFuc;CH2OH	2	C14:0	Me				S-MeFuc		CH2OH			C61H107N5O34S	1486.659093264	386.326485456	589.405857971	792.485230486
1735345	PD5;C14:0;Me;Cb;S-MeFuc;CH2OH	2	C14:0	Me	Cb			S-MeFuc		CH2OH			C62H108N6O35S	1529.664906919	429.332299111	632.411671626	835.491044141
1735347	PD5;C14:0;Me;Ac;S-MeFuc;CH2OH	2	C14:0	Me	Ac			S-MeFuc		CH2OH			C63H109N5O35S	1528.669657947	428.337050139	631.416422654	834.495795169
1735349	PD5;C14:0;Me;Cb;S-MeFuc;CH2OH	2	C14:0	Me		Cb		S-MeFuc		CH2OH			C62H108N6O35S	1529.664906919	429.332299111	632.411671626	835.491044141
1735351	PD5;C14:0;Me;Cb;Cb;S-MeFuc;CH2OH	2	C14:0	Me	Cb	Cb		S-MeFuc		CH2OH			C63H109N7O36S	1572.670720574	472.338112766	675.417485281	878.496857796
1735353	PD5;C14:0;Me;Ac;Cb;S-MeFuc;CH2OH	2	C14:0	Me	Ac	Cb		S-MeFuc		CH2OH			C64H110N6O36S	1571.675471602	471.342863794	674.422236309	877.501608824
1735355	PD5;C14:0;Me;Ac;S-MeFuc;CH2OH	2	C14:0	Me		Ac		S-MeFuc		CH2OH			C63H109N5O35S	1528.669657947	428.337050139	631.416422654	834.495795169
1735357	PD5;C14:0;Me;Cb;Ac;S-MeFuc;CH2OH	2	C14:0	Me	Cb	Ac		S-MeFuc		CH2OH			C64H110N6O36S	1571.675471602	471.342863794	674.422236309	877.501608824
1735359	PD5;C14:0;Me;Ac;Ac;S-MeFuc;CH2OH	2	C14:0	Me	Ac	Ac		S-MeFuc		CH2OH			C65H111N5O36S	1570.68022263	470.347614822	673.426987337	876.506359852
1735361	PD5;C14:0;Me;Cb;S-MeFuc;CH2OH	2	C14:0	Me			Cb	S-MeFuc		CH2OH			C62H108N6O35S	1529.664906919	429.332299111	632.411671626	835.491044141
1735363	PD5;C14:0;Me;Cb;Cb;S-MeFuc;CH2OH	2	C14:0	Me	Cb		Cb	S-MeFuc		CH2OH			C63H109N7O36S	1572.670720574	472.338112766	675.417485281	878.496857796
1735365	PD5;C14:0;Me;Ac;Cb;S-MeFuc;CH2OH	2	C14:0	Me	Ac		Cb	S-MeFuc		CH2OH			C64H110N6O36S	1571.675471602	471.342863794	674.422236309	877.501608824
1735367	PD5;C14:0;Me;Cb;Cb;S-MeFuc;CH2OH	2	C14:0	Me		Cb	Cb	S-MeFuc		CH2OH			C63H109N7O36S	1572.670720574	472.338112766	675.417485281	878.496857796
1735369	PD5;C14:0;Me;Cb;Cb;Cb;S-MeFuc;CH2OH	2	C14:0	Me	Cb	Cb	Cb	S-MeFuc		CH2OH			C64H110N8O37S	1615.676534229	515.343926421	718.423298936	921.502671451
1735371	PD5;C14:0;Me;Ac;Cb;Cb;S-MeFuc;CH2OH	2	C14:0	Me	Ac	Cb	Cb	S-MeFuc		CH2OH			C65H111N7O37S	1614.681285257	514.348677449	717.428049964	920.507422479
1735373	PD5;C14:0;Me;Ac;Cb;S-MeFuc;CH2OH	2	C14:0	Me		Ac	Cb	S-MeFuc		CH2OH			C64H110N6O36S	1571.675471602	471.342863794	674.422236309	877.501608824
1735375	PD5;C14:0;Me;Cb;Ac;Cb;S-MeFuc;CH2OH	2	C14:0	Me	Cb	Ac	Cb	S-MeFuc		CH2OH			C65H111N7O37S	1614.681285257	514.348677449	717.428049964	920.507422479
1735377	PD5;C14:0;Me;Ac;Ac;Cb;S-MeFuc;CH2OH	2	C14:0	Me	Ac	Ac	Cb	S-MeFuc		CH2OH			C66H112N6O37S	1613.686036285	513.353428477	716.432800992	919.512173507
1735379	PD5;C14:0;Me;Ac;S-MeFuc;CH2OH	2	C14:0	Me			Ac	S-MeFuc		CH2OH			C63H109N5O35S	1528.669657947	428.337050139	631.416422654	834.495795169
1735381	PD5;C14:0;Me;Cb;Ac;S-MeFuc;CH2OH	2	C14:0	Me	Cb		Ac	S-MeFuc		CH2OH			C64H110N6O36S	1571.675471602	471.342863794	674.422236309	877.501608824
1735383	PD5;C14:0;Me;Ac;Ac;S-MeFuc;CH2OH	2	C14:0	Me	Ac		Ac	S-MeFuc		CH2OH			C65H111N5O36S	1570.68022263	470.347614822	673.426987337	876.506359852
1735385	PD5;C14:0;Me;Cb;Ac;S-MeFuc;CH2OH	2	C14:0	Me		Cb	Ac	S-MeFuc		CH2OH			C64H110N6O36S	1571.675471602	471.342863794	674.422236309	877.501608824
1735387	PD5;C14:0;Me;Cb;Cb;Ac;S-MeFuc;CH2OH	2	C14:0	Me	Cb	Cb	Ac	S-MeFuc		CH2OH			C65H111N7O37S	1614.681285257	514.348677449	717.428049964	920.507422479
1735389	PD5;C14:0;Me;Ac;Cb;Ac;S-MeFuc;CH2OH	2	C14:0	Me	Ac	Cb	Ac	S-MeFuc		CH2OH			C66H112N6O37S	1613.686036285	513.353428477	716.432800992	919.512173507
1735391	PD5;C14:0;Me;Ac;Ac;S-MeFuc;CH2OH	2	C14:0	Me		Ac	Ac	S-MeFuc		CH2OH			C65H111N5O36S	1570.68022263	470.347614822	673.426987337	876.506359852
1735393	PD5;C14:0;Me;Cb;Ac;Ac;S-MeFuc;CH2OH	2	C14:0	Me	Cb	Ac	Ac	S-MeFuc		CH2OH			C66H112N6O37S	1613.686036285	513.353428477	716.432800992	919.512173507
1735395	PD5;C14:0;Me;Ac;Ac;Ac;S-MeFuc;CH2OH	2	C14:0	Me	Ac	Ac	Ac	S-MeFuc		CH2OH			C67H113N5O37S	1612.690787313	512.358179505	715.43755202	918.516924535
1735397	PD5;C14:0;Me;Ac-Fuc;CH2OH	2	C14:0	Me				Ac-Fuc		CH2OH			C62H107N5O32	1434.697192852	386.326485456	589.405857971	792.485230486
1735399	PD5;C14:0;Me;Cb;Ac-Fuc;CH2OH	2	C14:0	Me	Cb			Ac-Fuc		CH2OH			C63H108N6O33	1477.703006507	429.332299111	632.411671626	835.491044141
1735401	PD5;C14:0;Me;Ac;Ac-Fuc;CH2OH	2	C14:0	Me	Ac			Ac-Fuc		CH2OH			C64H109N5O33	1476.707757535	428.337050139	631.416422654	834.495795169
1735403	PD5;C14:0;Me;Cb;Ac-Fuc;CH2OH	2	C14:0	Me		Cb		Ac-Fuc		CH2OH			C63H108N6O33	1477.703006507	429.332299111	632.411671626	835.491044141
1735405	PD5;C14:0;Me;Cb;Cb;Ac-Fuc;CH2OH	2	C14:0	Me	Cb	Cb		Ac-Fuc		CH2OH			C64H109N7O34	1520.708820162	472.338112766	675.417485281	878.496857796
1735407	PD5;C14:0;Me;Ac;Cb;Ac-Fuc;CH2OH	2	C14:0	Me	Ac	Cb		Ac-Fuc		CH2OH			C65H110N6O34	1519.71357119	471.342863794	674.422236309	877.501608824
1735409	PD5;C14:0;Me;Ac;Ac-Fuc;CH2OH	2	C14:0	Me		Ac		Ac-Fuc		CH2OH			C64H109N5O33	1476.707757535	428.337050139	631.416422654	834.495795169
1735411	PD5;C14:0;Me;Cb;Ac;Ac-Fuc;CH2OH	2	C14:0	Me	Cb	Ac		Ac-Fuc		CH2OH			C65H110N6O34	1519.71357119	471.342863794	674.422236309	877.501608824
1735413	PD5;C14:0;Me;Ac;Ac;Ac-Fuc;CH2OH	2	C14:0	Me	Ac	Ac		Ac-Fuc		CH2OH			C66H111N5O34	1518.718322218	470.347614822	673.426987337	876.506359852
1735415	PD5;C14:0;Me;Cb;Ac-Fuc;CH2OH	2	C14:0	Me			Cb	Ac-Fuc		CH2OH			C63H108N6O33	1477.703006507	429.332299111	632.411671626	835.491044141
1735417	PD5;C14:0;Me;Cb;Cb;Ac-Fuc;CH2OH	2	C14:0	Me	Cb		Cb	Ac-Fuc		CH2OH			C64H109N7O34	1520.708820162	472.338112766	675.417485281	878.496857796
1735419	PD5;C14:0;Me;Ac;Cb;Ac-Fuc;CH2OH	2	C14:0	Me	Ac		Cb	Ac-Fuc		CH2OH			C65H110N6O34	1519.71357119	471.342863794	674.422236309	877.501608824
1735421	PD5;C14:0;Me;Cb;Cb;Ac-Fuc;CH2OH	2	C14:0	Me		Cb	Cb	Ac-Fuc		CH2OH			C64H109N7O34	1520.708820162	472.338112766	675.417485281	878.496857796
1735423	PD5;C14:0;Me;Cb;Cb;Cb;Ac-Fuc;CH2OH	2	C14:0	Me	Cb	Cb	Cb	Ac-Fuc		CH2OH			C65H110N8O35	1563.714633817	515.343926421	718.423298936	921.502671451
1735425	PD5;C14:0;Me;Ac;Cb;Cb;Ac-Fuc;CH2OH	2	C14:0	Me	Ac	Cb	Cb	Ac-Fuc		CH2OH			C66H111N7O35	1562.719384845	514.348677449	717.428049964	920.507422479
1735427	PD5;C14:0;Me;Ac;Cb;Ac-Fuc;CH2OH	2	C14:0	Me		Ac	Cb	Ac-Fuc		CH2OH			C65H110N6O34	1519.71357119	471.342863794	674.422236309	877.501608824
1735429	PD5;C14:0;Me;Cb;Ac;Cb;Ac-Fuc;CH2OH	2	C14:0	Me	Cb	Ac	Cb	Ac-Fuc		CH2OH			C66H111N7O35	1562.719384845	514.348677449	717.428049964	920.507422479
1735431	PD5;C14:0;Me;Ac;Ac;Cb;Ac-Fuc;CH2OH	2	C14:0	Me	Ac	Ac	Cb	Ac-Fuc		CH2OH			C67H112N6O35	1561.724135873	513.353428477	716.432800992	919.512173507
1735433	PD5;C14:0;Me;Ac;Ac-Fuc;CH2OH	2	C14:0	Me			Ac	Ac-Fuc		CH2OH			C64H109N5O33	1476.707757535	428.337050139	631.416422654	834.495795169
1735435	PD5;C14:0;Me;Cb;Ac;Ac-Fuc;CH2OH	2	C14:0	Me	Cb		Ac	Ac-Fuc		CH2OH			C65H110N6O34	1519.71357119	471.342863794	674.422236309	877.501608824
1735437	PD5;C14:0;Me;Ac;Ac;Ac-Fuc;CH2OH	2	C14:0	Me	Ac		Ac	Ac-Fuc		CH2OH			C66H111N5O34	1518.718322218	470.347614822	673.426987337	876.506359852
1735439	PD5;C14:0;Me;Cb;Ac;Ac-Fuc;CH2OH	2	C14:0	Me		Cb	Ac	Ac-Fuc		CH2OH			C65H110N6O34	1519.71357119	471.342863794	674.422236309	877.501608824
1735441	PD5;C14:0;Me;Cb;Cb;Ac;Ac-Fuc;CH2OH	2	C14:0	Me	Cb	Cb	Ac	Ac-Fuc		CH2OH			C66H111N7O35	1562.719384845	514.348677449	717.428049964	920.507422479
1735443	PD5;C14:0;Me;Ac;Cb;Ac;Ac-Fuc;CH2OH	2	C14:0	Me	Ac	Cb	Ac	Ac-Fuc		CH2OH			C67H112N6O35	1561.724135873	513.353428477	716.432800992	919.512173507
1735445	PD5;C14:0;Me;Ac;Ac;Ac-Fuc;CH2OH	2	C14:0	Me		Ac	Ac	Ac-Fuc		CH2OH			C66H111N5O34	1518.718322218	470.347614822	673.426987337	876.506359852
1735447	PD5;C14:0;Me;Cb;Ac;Ac;Ac-Fuc;CH2OH	2	C14:0	Me	Cb	Ac	Ac	Ac-Fuc		CH2OH			C67H112N6O35	1561.724135873	513.353428477	716.432800992	919.512173507
1735449	PD5;C14:0;Me;Ac;Ac;Ac;Ac-Fuc;CH2OH	2	C14:0	Me	Ac	Ac	Ac	Ac-Fuc		CH2OH			C68H113N5O35	1560.728886901	512.358179505	715.43755202	918.516924535
1735451	PD5;C14:0;Me;Ac-MeFuc;CH2OH	2	C14:0	Me				Ac-MeFuc		CH2OH			C63H109N5O32	1448.712842916	386.326485456	589.405857971	792.485230486
1735453	PD5;C14:0;Me;Cb;Ac-MeFuc;CH2OH	2	C14:0	Me	Cb			Ac-MeFuc		CH2OH			C64H110N6O33	1491.718656571	429.332299111	632.411671626	835.491044141
1735455	PD5;C14:0;Me;Ac;Ac-MeFuc;CH2OH	2	C14:0	Me	Ac			Ac-MeFuc		CH2OH			C65H111N5O33	1490.723407599	428.337050139	631.416422654	834.495795169
1735457	PD5;C14:0;Me;Cb;Ac-MeFuc;CH2OH	2	C14:0	Me		Cb		Ac-MeFuc		CH2OH			C64H110N6O33	1491.718656571	429.332299111	632.411671626	835.491044141
1735459	PD5;C14:0;Me;Cb;Cb;Ac-MeFuc;CH2OH	2	C14:0	Me	Cb	Cb		Ac-MeFuc		CH2OH			C65H111N7O34	1534.724470226	472.338112766	675.417485281	878.496857796
1735461	PD5;C14:0;Me;Ac;Cb;Ac-MeFuc;CH2OH	2	C14:0	Me	Ac	Cb		Ac-MeFuc		CH2OH			C66H112N6O34	1533.729221254	471.342863794	674.422236309	877.501608824
1735463	PD5;C14:0;Me;Ac;Ac-MeFuc;CH2OH	2	C14:0	Me		Ac		Ac-MeFuc		CH2OH			C65H111N5O33	1490.723407599	428.337050139	631.416422654	834.495795169
1735465	PD5;C14:0;Me;Cb;Ac;Ac-MeFuc;CH2OH	2	C14:0	Me	Cb	Ac		Ac-MeFuc		CH2OH			C66H112N6O34	1533.729221254	471.342863794	674.422236309	877.501608824
1735467	PD5;C14:0;Me;Ac;Ac;Ac-MeFuc;CH2OH	2	C14:0	Me	Ac	Ac		Ac-MeFuc		CH2OH			C67H113N5O34	1532.733972282	470.347614822	673.426987337	876.506359852
1735469	PD5;C14:0;Me;Cb;Ac-MeFuc;CH2OH	2	C14:0	Me			Cb	Ac-MeFuc		CH2OH			C64H110N6O33	1491.718656571	429.332299111	632.411671626	835.491044141
1735471	PD5;C14:0;Me;Cb;Cb;Ac-MeFuc;CH2OH	2	C14:0	Me	Cb		Cb	Ac-MeFuc		CH2OH			C65H111N7O34	1534.724470226	472.338112766	675.417485281	878.496857796
1735473	PD5;C14:0;Me;Ac;Cb;Ac-MeFuc;CH2OH	2	C14:0	Me	Ac		Cb	Ac-MeFuc		CH2OH			C66H112N6O34	1533.729221254	471.342863794	674.422236309	877.501608824
1735475	PD5;C14:0;Me;Cb;Cb;Ac-MeFuc;CH2OH	2	C14:0	Me		Cb	Cb	Ac-MeFuc		CH2OH			C65H111N7O34	1534.724470226	472.338112766	675.417485281	878.496857796
1735477	PD5;C14:0;Me;Cb;Cb;Cb;Ac-MeFuc;CH2OH	2	C14:0	Me	Cb	Cb	Cb	Ac-MeFuc		CH2OH			C66H112N8O35	1577.730283881	515.343926421	718.423298936	921.502671451
1735479	PD5;C14:0;Me;Ac;Cb;Cb;Ac-MeFuc;CH2OH	2	C14:0	Me	Ac	Cb	Cb	Ac-MeFuc		CH2OH			C67H113N7O35	1576.735034909	514.348677449	717.428049964	920.507422479
1735481	PD5;C14:0;Me;Ac;Cb;Ac-MeFuc;CH2OH	2	C14:0	Me		Ac	Cb	Ac-MeFuc		CH2OH			C66H112N6O34	1533.729221254	471.342863794	674.422236309	877.501608824
1735483	PD5;C14:0;Me;Cb;Ac;Cb;Ac-MeFuc;CH2OH	2	C14:0	Me	Cb	Ac	Cb	Ac-MeFuc		CH2OH			C67H113N7O35	1576.735034909	514.348677449	717.428049964	920.507422479
1735485	PD5;C14:0;Me;Ac;Ac;Cb;Ac-MeFuc;CH2OH	2	C14:0	Me	Ac	Ac	Cb	Ac-MeFuc		CH2OH			C68H114N6O35	1575.739785937	513.353428477	716.432800992	919.512173507
1735487	PD5;C14:0;Me;Ac;Ac-MeFuc;CH2OH	2	C14:0	Me			Ac	Ac-MeFuc		CH2OH			C65H111N5O33	1490.723407599	428.337050139	631.416422654	834.495795169
1735489	PD5;C14:0;Me;Cb;Ac;Ac-MeFuc;CH2OH	2	C14:0	Me	Cb		Ac	Ac-MeFuc		CH2OH			C66H112N6O34	1533.729221254	471.342863794	674.422236309	877.501608824
1735491	PD5;C14:0;Me;Ac;Ac;Ac-MeFuc;CH2OH	2	C14:0	Me	Ac		Ac	Ac-MeFuc		CH2OH			C67H113N5O34	1532.733972282	470.347614822	673.426987337	876.506359852
1735493	PD5;C14:0;Me;Cb;Ac;Ac-MeFuc;CH2OH	2	C14:0	Me		Cb	Ac	Ac-MeFuc		CH2OH			C66H112N6O34	1533.729221254	471.342863794	674.422236309	877.501608824
1735495	PD5;C14:0;Me;Cb;Cb;Ac;Ac-MeFuc;CH2OH	2	C14:0	Me	Cb	Cb	Ac	Ac-MeFuc		CH2OH			C67H113N7O35	1576.735034909	514.348677449	717.428049964	920.507422479
1735497	PD5;C14:0;Me;Ac;Cb;Ac;Ac-MeFuc;CH2OH	2	C14:0	Me	Ac	Cb	Ac	Ac-MeFuc		CH2OH			C68H114N6O35	1575.739785937	513.353428477	716.432800992	919.512173507
1735499	PD5;C14:0;Me;Ac;Ac;Ac-MeFuc;CH2OH	2	C14:0	Me		Ac	Ac	Ac-MeFuc		CH2OH			C67H113N5O34	1532.733972282	470.347614822	673.426987337	876.506359852
1735501	PD5;C14:0;Me;Cb;Ac;Ac;Ac-MeFuc;CH2OH	2	C14:0	Me	Cb	Ac	Ac	Ac-MeFuc		CH2OH			C68H114N6O35	1575.739785937	513.353428477	716.432800992	919.512173507
1735503	PD5;C14:0;Me;Ac;Ac;Ac;Ac-MeFuc;CH2OH	2	C14:0	Me	Ac	Ac	Ac	Ac-MeFuc		CH2OH			C69H115N5O35	1574.744536965	512.358179505	715.43755202	918.516924535
1735505	PD5;C14:0;Me;Gro;CH2OH	2	C14:0	Me					Gro	CH2OH			C57H102N5O30	1337.668238454	386.326485456	589.405857971	792.485230486
1735507	PD5;C14:0;Me;Cb;Gro;CH2OH	2	C14:0	Me	Cb				Gro	CH2OH			C58H103N6O31	1380.674052109	429.332299111	632.411671626	835.491044141
1735509	PD5;C14:0;Me;Ac;Gro;CH2OH	2	C14:0	Me	Ac				Gro	CH2OH			C59H104N5O31	1379.678803137	428.337050139	631.416422654	834.495795169
1735511	PD5;C14:0;Me;Cb;Gro;CH2OH	2	C14:0	Me		Cb			Gro	CH2OH			C58H103N6O31	1380.674052109	429.332299111	632.411671626	835.491044141
1735513	PD5;C14:0;Me;Cb;Cb;Gro;CH2OH	2	C14:0	Me	Cb	Cb			Gro	CH2OH			C59H104N7O32	1423.679865764	472.338112766	675.417485281	878.496857796
1735515	PD5;C14:0;Me;Ac;Cb;Gro;CH2OH	2	C14:0	Me	Ac	Cb			Gro	CH2OH			C60H105N6O32	1422.684616792	471.342863794	674.422236309	877.501608824
1735517	PD5;C14:0;Me;Ac;Gro;CH2OH	2	C14:0	Me		Ac			Gro	CH2OH			C59H104N5O31	1379.678803137	428.337050139	631.416422654	834.495795169
1735519	PD5;C14:0;Me;Cb;Ac;Gro;CH2OH	2	C14:0	Me	Cb	Ac			Gro	CH2OH			C60H105N6O32	1422.684616792	471.342863794	674.422236309	877.501608824
1735521	PD5;C14:0;Me;Ac;Ac;Gro;CH2OH	2	C14:0	Me	Ac	Ac			Gro	CH2OH			C61H106N5O32	1421.68936782	470.347614822	673.426987337	876.506359852
1735523	PD5;C14:0;Me;Cb;Gro;CH2OH	2	C14:0	Me			Cb		Gro	CH2OH			C58H103N6O31	1380.674052109	429.332299111	632.411671626	835.491044141
1735525	PD5;C14:0;Me;Cb;Cb;Gro;CH2OH	2	C14:0	Me	Cb		Cb		Gro	CH2OH			C59H104N7O32	1423.679865764	472.338112766	675.417485281	878.496857796
1735527	PD5;C14:0;Me;Ac;Cb;Gro;CH2OH	2	C14:0	Me	Ac		Cb		Gro	CH2OH			C60H105N6O32	1422.684616792	471.342863794	674.422236309	877.501608824
1735529	PD5;C14:0;Me;Cb;Cb;Gro;CH2OH	2	C14:0	Me		Cb	Cb		Gro	CH2OH			C59H104N7O32	1423.679865764	472.338112766	675.417485281	878.496857796
1735531	PD5;C14:0;Me;Cb;Cb;Cb;Gro;CH2OH	2	C14:0	Me	Cb	Cb	Cb		Gro	CH2OH			C60H105N8O33	1466.685679419	515.343926421	718.423298936	921.502671451
1735533	PD5;C14:0;Me;Ac;Cb;Cb;Gro;CH2OH	2	C14:0	Me	Ac	Cb	Cb		Gro	CH2OH			C61H106N7O33	1465.690430447	514.348677449	717.428049964	920.507422479
1735535	PD5;C14:0;Me;Ac;Cb;Gro;CH2OH	2	C14:0	Me		Ac	Cb		Gro	CH2OH			C60H105N6O32	1422.684616792	471.342863794	674.422236309	877.501608824
1735537	PD5;C14:0;Me;Cb;Ac;Cb;Gro;CH2OH	2	C14:0	Me	Cb	Ac	Cb		Gro	CH2OH			C61H106N7O33	1465.690430447	514.348677449	717.428049964	920.507422479
1735539	PD5;C14:0;Me;Ac;Ac;Cb;Gro;CH2OH	2	C14:0	Me	Ac	Ac	Cb		Gro	CH2OH			C62H107N6O33	1464.695181475	513.353428477	716.432800992	919.512173507
1735541	PD5;C14:0;Me;Ac;Gro;CH2OH	2	C14:0	Me			Ac		Gro	CH2OH			C59H104N5O31	1379.678803137	428.337050139	631.416422654	834.495795169
1735543	PD5;C14:0;Me;Cb;Ac;Gro;CH2OH	2	C14:0	Me	Cb		Ac		Gro	CH2OH			C60H105N6O32	1422.684616792	471.342863794	674.422236309	877.501608824
1735545	PD5;C14:0;Me;Ac;Ac;Gro;CH2OH	2	C14:0	Me	Ac		Ac		Gro	CH2OH			C61H106N5O32	1421.68936782	470.347614822	673.426987337	876.506359852
1735547	PD5;C14:0;Me;Cb;Ac;Gro;CH2OH	2	C14:0	Me		Cb	Ac		Gro	CH2OH			C60H105N6O32	1422.684616792	471.342863794	674.422236309	877.501608824
1735549	PD5;C14:0;Me;Cb;Cb;Ac;Gro;CH2OH	2	C14:0	Me	Cb	Cb	Ac		Gro	CH2OH			C61H106N7O33	1465.690430447	514.348677449	717.428049964	920.507422479
1735551	PD5;C14:0;Me;Ac;Cb;Ac;Gro;CH2OH	2	C14:0	Me	Ac	Cb	Ac		Gro	CH2OH			C62H107N6O33	1464.695181475	513.353428477	716.432800992	919.512173507
1735553	PD5;C14:0;Me;Ac;Ac;Gro;CH2OH	2	C14:0	Me		Ac	Ac		Gro	CH2OH			C61H106N5O32	1421.68936782	470.347614822	673.426987337	876.506359852
1735555	PD5;C14:0;Me;Cb;Ac;Ac;Gro;CH2OH	2	C14:0	Me	Cb	Ac	Ac		Gro	CH2OH			C62H107N6O33	1464.695181475	513.353428477	716.432800992	919.512173507
1735557	PD5;C14:0;Me;Ac;Ac;Ac;Gro;CH2OH	2	C14:0	Me	Ac	Ac	Ac		Gro	CH2OH			C63H108N5O33	1463.699932503	512.358179505	715.43755202	918.516924535
1735559	PD5;C14:0;Me;Ac;Gro;CH2OH	2	C14:0	Me				Ac	Gro	CH2OH			C59H104N5O31	1379.678803137	386.326485456	589.405857971	792.485230486
1735561	PD5;C14:0;Me;Cb;Ac;Gro;CH2OH	2	C14:0	Me	Cb			Ac	Gro	CH2OH			C60H105N6O32	1422.684616792	429.332299111	632.411671626	835.491044141
1735563	PD5;C14:0;Me;Ac;Ac;Gro;CH2OH	2	C14:0	Me	Ac			Ac	Gro	CH2OH			C61H106N5O32	1421.68936782	428.337050139	631.416422654	834.495795169
1735565	PD5;C14:0;Me;Cb;Ac;Gro;CH2OH	2	C14:0	Me		Cb		Ac	Gro	CH2OH			C60H105N6O32	1422.684616792	429.332299111	632.411671626	835.491044141
1735567	PD5;C14:0;Me;Cb;Cb;Ac;Gro;CH2OH	2	C14:0	Me	Cb	Cb		Ac	Gro	CH2OH			C61H106N7O33	1465.690430447	472.338112766	675.417485281	878.496857796
1735569	PD5;C14:0;Me;Ac;Cb;Ac;Gro;CH2OH	2	C14:0	Me	Ac	Cb		Ac	Gro	CH2OH			C62H107N6O33	1464.695181475	471.342863794	674.422236309	877.501608824
1735571	PD5;C14:0;Me;Ac;Ac;Gro;CH2OH	2	C14:0	Me		Ac		Ac	Gro	CH2OH			C61H106N5O32	1421.68936782	428.337050139	631.416422654	834.495795169
1735573	PD5;C14:0;Me;Cb;Ac;Ac;Gro;CH2OH	2	C14:0	Me	Cb	Ac		Ac	Gro	CH2OH			C62H107N6O33	1464.695181475	471.342863794	674.422236309	877.501608824
1735575	PD5;C14:0;Me;Ac;Ac;Ac;Gro;CH2OH	2	C14:0	Me	Ac	Ac		Ac	Gro	CH2OH			C63H108N5O33	1463.699932503	470.347614822	673.426987337	876.506359852
1735577	PD5;C14:0;Me;Cb;Ac;Gro;CH2OH	2	C14:0	Me			Cb	Ac	Gro	CH2OH			C60H105N6O32	1422.684616792	429.332299111	632.411671626	835.491044141
1735579	PD5;C14:0;Me;Cb;Cb;Ac;Gro;CH2OH	2	C14:0	Me	Cb		Cb	Ac	Gro	CH2OH			C61H106N7O33	1465.690430447	472.338112766	675.417485281	878.496857796
1735581	PD5;C14:0;Me;Ac;Cb;Ac;Gro;CH2OH	2	C14:0	Me	Ac		Cb	Ac	Gro	CH2OH			C62H107N6O33	1464.695181475	471.342863794	674.422236309	877.501608824
1735583	PD5;C14:0;Me;Cb;Cb;Ac;Gro;CH2OH	2	C14:0	Me		Cb	Cb	Ac	Gro	CH2OH			C61H106N7O33	1465.690430447	472.338112766	675.417485281	878.496857796
1735585	PD5;C14:0;Me;Cb;Cb;Cb;Ac;Gro;CH2OH	2	C14:0	Me	Cb	Cb	Cb	Ac	Gro	CH2OH			C62H107N8O34	1508.696244102	515.343926421	718.423298936	921.502671451
1735587	PD5;C14:0;Me;Ac;Cb;Cb;Ac;Gro;CH2OH	2	C14:0	Me	Ac	Cb	Cb	Ac	Gro	CH2OH			C63H108N7O34	1507.70099513	514.348677449	717.428049964	920.507422479
1735589	PD5;C14:0;Me;Ac;Cb;Ac;Gro;CH2OH	2	C14:0	Me		Ac	Cb	Ac	Gro	CH2OH			C62H107N6O33	1464.695181475	471.342863794	674.422236309	877.501608824
1735591	PD5;C14:0;Me;Cb;Ac;Cb;Ac;Gro;CH2OH	2	C14:0	Me	Cb	Ac	Cb	Ac	Gro	CH2OH			C63H108N7O34	1507.70099513	514.348677449	717.428049964	920.507422479
1735593	PD5;C14:0;Me;Ac;Ac;Cb;Ac;Gro;CH2OH	2	C14:0	Me	Ac	Ac	Cb	Ac	Gro	CH2OH			C64H109N6O34	1506.705746158	513.353428477	716.432800992	919.512173507
1735595	PD5;C14:0;Me;Ac;Ac;Gro;CH2OH	2	C14:0	Me			Ac	Ac	Gro	CH2OH			C61H106N5O32	1421.68936782	428.337050139	631.416422654	834.495795169
1735597	PD5;C14:0;Me;Cb;Ac;Ac;Gro;CH2OH	2	C14:0	Me	Cb		Ac	Ac	Gro	CH2OH			C62H107N6O33	1464.695181475	471.342863794	674.422236309	877.501608824
1735599	PD5;C14:0;Me;Ac;Ac;Ac;Gro;CH2OH	2	C14:0	Me	Ac		Ac	Ac	Gro	CH2OH			C63H108N5O33	1463.699932503	470.347614822	673.426987337	876.506359852
1735601	PD5;C14:0;Me;Cb;Ac;Ac;Gro;CH2OH	2	C14:0	Me		Cb	Ac	Ac	Gro	CH2OH			C62H107N6O33	1464.695181475	471.342863794	674.422236309	877.501608824
1735603	PD5;C14:0;Me;Cb;Cb;Ac;Ac;Gro;CH2OH	2	C14:0	Me	Cb	Cb	Ac	Ac	Gro	CH2OH			C63H108N7O34	1507.70099513	514.348677449	717.428049964	920.507422479
1735605	PD5;C14:0;Me;Ac;Cb;Ac;Ac;Gro;CH2OH	2	C14:0	Me	Ac	Cb	Ac	Ac	Gro	CH2OH			C64H109N6O34	1506.705746158	513.353428477	716.432800992	919.512173507
1735607	PD5;C14:0;Me;Ac;Ac;Ac;Gro;CH2OH	2	C14:0	Me		Ac	Ac	Ac	Gro	CH2OH			C63H108N5O33	1463.699932503	470.347614822	673.426987337	876.506359852
1735609	PD5;C14:0;Me;Cb;Ac;Ac;Ac;Gro;CH2OH	2	C14:0	Me	Cb	Ac	Ac	Ac	Gro	CH2OH			C64H109N6O34	1506.705746158	513.353428477	716.432800992	919.512173507
1735611	PD5;C14:0;Me;Ac;Ac;Ac;Ac;Gro;CH2OH	2	C14:0	Me	Ac	Ac	Ac	Ac	Gro	CH2OH			C65H110N5O34	1505.710497186	512.358179505	715.43755202	918.516924535
1735613	PD5;C14:0;Me;S;Gro;CH2OH	2	C14:0	Me				S	Gro	CH2OH			C57H102N5O33S	1417.625053485	386.326485456	589.405857971	792.485230486
1735615	PD5;C14:0;Me;Cb;S;Gro;CH2OH	2	C14:0	Me	Cb			S	Gro	CH2OH			C58H103N6O34S	1460.63086714	429.332299111	632.411671626	835.491044141
1735617	PD5;C14:0;Me;Ac;S;Gro;CH2OH	2	C14:0	Me	Ac			S	Gro	CH2OH			C59H104N5O34S	1459.635618168	428.337050139	631.416422654	834.495795169
1735619	PD5;C14:0;Me;Cb;S;Gro;CH2OH	2	C14:0	Me		Cb		S	Gro	CH2OH			C58H103N6O34S	1460.63086714	429.332299111	632.411671626	835.491044141
1735621	PD5;C14:0;Me;Cb;Cb;S;Gro;CH2OH	2	C14:0	Me	Cb	Cb		S	Gro	CH2OH			C59H104N7O35S	1503.636680795	472.338112766	675.417485281	878.496857796
1735623	PD5;C14:0;Me;Ac;Cb;S;Gro;CH2OH	2	C14:0	Me	Ac	Cb		S	Gro	CH2OH			C60H105N6O35S	1502.641431823	471.342863794	674.422236309	877.501608824
1735625	PD5;C14:0;Me;Ac;S;Gro;CH2OH	2	C14:0	Me		Ac		S	Gro	CH2OH			C59H104N5O34S	1459.635618168	428.337050139	631.416422654	834.495795169
1735627	PD5;C14:0;Me;Cb;Ac;S;Gro;CH2OH	2	C14:0	Me	Cb	Ac		S	Gro	CH2OH			C60H105N6O35S	1502.641431823	471.342863794	674.422236309	877.501608824
1735629	PD5;C14:0;Me;Ac;Ac;S;Gro;CH2OH	2	C14:0	Me	Ac	Ac		S	Gro	CH2OH			C61H106N5O35S	1501.646182851	470.347614822	673.426987337	876.506359852
1735631	PD5;C14:0;Me;Cb;S;Gro;CH2OH	2	C14:0	Me			Cb	S	Gro	CH2OH			C58H103N6O34S	1460.63086714	429.332299111	632.411671626	835.491044141
1735633	PD5;C14:0;Me;Cb;Cb;S;Gro;CH2OH	2	C14:0	Me	Cb		Cb	S	Gro	CH2OH			C59H104N7O35S	1503.636680795	472.338112766	675.417485281	878.496857796
1735635	PD5;C14:0;Me;Ac;Cb;S;Gro;CH2OH	2	C14:0	Me	Ac		Cb	S	Gro	CH2OH			C60H105N6O35S	1502.641431823	471.342863794	674.422236309	877.501608824
1735637	PD5;C14:0;Me;Cb;Cb;S;Gro;CH2OH	2	C14:0	Me		Cb	Cb	S	Gro	CH2OH			C59H104N7O35S	1503.636680795	472.338112766	675.417485281	878.496857796
1735639	PD5;C14:0;Me;Cb;Cb;Cb;S;Gro;CH2OH	2	C14:0	Me	Cb	Cb	Cb	S	Gro	CH2OH			C60H105N8O36S	1546.64249445	515.343926421	718.423298936	921.502671451
1735641	PD5;C14:0;Me;Ac;Cb;Cb;S;Gro;CH2OH	2	C14:0	Me	Ac	Cb	Cb	S	Gro	CH2OH			C61H106N7O36S	1545.647245478	514.348677449	717.428049964	920.507422479
1735643	PD5;C14:0;Me;Ac;Cb;S;Gro;CH2OH	2	C14:0	Me		Ac	Cb	S	Gro	CH2OH			C60H105N6O35S	1502.641431823	471.342863794	674.422236309	877.501608824
1735645	PD5;C14:0;Me;Cb;Ac;Cb;S;Gro;CH2OH	2	C14:0	Me	Cb	Ac	Cb	S	Gro	CH2OH			C61H106N7O36S	1545.647245478	514.348677449	717.428049964	920.507422479
1735647	PD5;C14:0;Me;Ac;Ac;Cb;S;Gro;CH2OH	2	C14:0	Me	Ac	Ac	Cb	S	Gro	CH2OH			C62H107N6O36S	1544.651996506	513.353428477	716.432800992	919.512173507
1735649	PD5;C14:0;Me;Ac;S;Gro;CH2OH	2	C14:0	Me			Ac	S	Gro	CH2OH			C59H104N5O34S	1459.635618168	428.337050139	631.416422654	834.495795169
1735651	PD5;C14:0;Me;Cb;Ac;S;Gro;CH2OH	2	C14:0	Me	Cb		Ac	S	Gro	CH2OH			C60H105N6O35S	1502.641431823	471.342863794	674.422236309	877.501608824
1735653	PD5;C14:0;Me;Ac;Ac;S;Gro;CH2OH	2	C14:0	Me	Ac		Ac	S	Gro	CH2OH			C61H106N5O35S	1501.646182851	470.347614822	673.426987337	876.506359852
1735655	PD5;C14:0;Me;Cb;Ac;S;Gro;CH2OH	2	C14:0	Me		Cb	Ac	S	Gro	CH2OH			C60H105N6O35S	1502.641431823	471.342863794	674.422236309	877.501608824
1735657	PD5;C14:0;Me;Cb;Cb;Ac;S;Gro;CH2OH	2	C14:0	Me	Cb	Cb	Ac	S	Gro	CH2OH			C61H106N7O36S	1545.647245478	514.348677449	717.428049964	920.507422479
1735659	PD5;C14:0;Me;Ac;Cb;Ac;S;Gro;CH2OH	2	C14:0	Me	Ac	Cb	Ac	S	Gro	CH2OH			C62H107N6O36S	1544.651996506	513.353428477	716.432800992	919.512173507
1735661	PD5;C14:0;Me;Ac;Ac;S;Gro;CH2OH	2	C14:0	Me		Ac	Ac	S	Gro	CH2OH			C61H106N5O35S	1501.646182851	470.347614822	673.426987337	876.506359852
1735663	PD5;C14:0;Me;Cb;Ac;Ac;S;Gro;CH2OH	2	C14:0	Me	Cb	Ac	Ac	S	Gro	CH2OH			C62H107N6O36S	1544.651996506	513.353428477	716.432800992	919.512173507
1735665	PD5;C14:0;Me;Ac;Ac;Ac;S;Gro;CH2OH	2	C14:0	Me	Ac	Ac	Ac	S	Gro	CH2OH			C63H108N5O36S	1543.656747534	512.358179505	715.43755202	918.516924535
1735667	PD5;C14:0;Me;Fuc;Gro;CH2OH	2	C14:0	Me				Fuc	Gro	CH2OH			C63H112N5O34	1483.72614725	386.326485456	589.405857971	792.485230486
1735669	PD5;C14:0;Me;Cb;Fuc;Gro;CH2OH	2	C14:0	Me	Cb			Fuc	Gro	CH2OH			C64H113N6O35	1526.731960905	429.332299111	632.411671626	835.491044141
1735671	PD5;C14:0;Me;Ac;Fuc;Gro;CH2OH	2	C14:0	Me	Ac			Fuc	Gro	CH2OH			C65H114N5O35	1525.736711933	428.337050139	631.416422654	834.495795169
1735673	PD5;C14:0;Me;Cb;Fuc;Gro;CH2OH	2	C14:0	Me		Cb		Fuc	Gro	CH2OH			C64H113N6O35	1526.731960905	429.332299111	632.411671626	835.491044141
1735675	PD5;C14:0;Me;Cb;Cb;Fuc;Gro;CH2OH	2	C14:0	Me	Cb	Cb		Fuc	Gro	CH2OH			C65H114N7O36	1569.73777456	472.338112766	675.417485281	878.496857796
1735677	PD5;C14:0;Me;Ac;Cb;Fuc;Gro;CH2OH	2	C14:0	Me	Ac	Cb		Fuc	Gro	CH2OH			C66H115N6O36	1568.742525588	471.342863794	674.422236309	877.501608824
1735679	PD5;C14:0;Me;Ac;Fuc;Gro;CH2OH	2	C14:0	Me		Ac		Fuc	Gro	CH2OH			C65H114N5O35	1525.736711933	428.337050139	631.416422654	834.495795169
1735681	PD5;C14:0;Me;Cb;Ac;Fuc;Gro;CH2OH	2	C14:0	Me	Cb	Ac		Fuc	Gro	CH2OH			C66H115N6O36	1568.742525588	471.342863794	674.422236309	877.501608824
1735683	PD5;C14:0;Me;Ac;Ac;Fuc;Gro;CH2OH	2	C14:0	Me	Ac	Ac		Fuc	Gro	CH2OH			C67H116N5O36	1567.747276616	470.347614822	673.426987337	876.506359852
1735685	PD5;C14:0;Me;Cb;Fuc;Gro;CH2OH	2	C14:0	Me			Cb	Fuc	Gro	CH2OH			C64H113N6O35	1526.731960905	429.332299111	632.411671626	835.491044141
1735687	PD5;C14:0;Me;Cb;Cb;Fuc;Gro;CH2OH	2	C14:0	Me	Cb		Cb	Fuc	Gro	CH2OH			C65H114N7O36	1569.73777456	472.338112766	675.417485281	878.496857796
1735689	PD5;C14:0;Me;Ac;Cb;Fuc;Gro;CH2OH	2	C14:0	Me	Ac		Cb	Fuc	Gro	CH2OH			C66H115N6O36	1568.742525588	471.342863794	674.422236309	877.501608824
1735691	PD5;C14:0;Me;Cb;Cb;Fuc;Gro;CH2OH	2	C14:0	Me		Cb	Cb	Fuc	Gro	CH2OH			C65H114N7O36	1569.73777456	472.338112766	675.417485281	878.496857796
1735693	PD5;C14:0;Me;Cb;Cb;Cb;Fuc;Gro;CH2OH	2	C14:0	Me	Cb	Cb	Cb	Fuc	Gro	CH2OH			C66H115N8O37	1612.743588215	515.343926421	718.423298936	921.502671451
1735695	PD5;C14:0;Me;Ac;Cb;Cb;Fuc;Gro;CH2OH	2	C14:0	Me	Ac	Cb	Cb	Fuc	Gro	CH2OH			C67H116N7O37	1611.748339243	514.348677449	717.428049964	920.507422479
1735697	PD5;C14:0;Me;Ac;Cb;Fuc;Gro;CH2OH	2	C14:0	Me		Ac	Cb	Fuc	Gro	CH2OH			C66H115N6O36	1568.742525588	471.342863794	674.422236309	877.501608824
1735699	PD5;C14:0;Me;Cb;Ac;Cb;Fuc;Gro;CH2OH	2	C14:0	Me	Cb	Ac	Cb	Fuc	Gro	CH2OH			C67H116N7O37	1611.748339243	514.348677449	717.428049964	920.507422479
1735701	PD5;C14:0;Me;Ac;Ac;Cb;Fuc;Gro;CH2OH	2	C14:0	Me	Ac	Ac	Cb	Fuc	Gro	CH2OH			C68H117N6O37	1610.753090271	513.353428477	716.432800992	919.512173507
1735703	PD5;C14:0;Me;Ac;Fuc;Gro;CH2OH	2	C14:0	Me			Ac	Fuc	Gro	CH2OH			C65H114N5O35	1525.736711933	428.337050139	631.416422654	834.495795169
1735705	PD5;C14:0;Me;Cb;Ac;Fuc;Gro;CH2OH	2	C14:0	Me	Cb		Ac	Fuc	Gro	CH2OH			C66H115N6O36	1568.742525588	471.342863794	674.422236309	877.501608824
1735707	PD5;C14:0;Me;Ac;Ac;Fuc;Gro;CH2OH	2	C14:0	Me	Ac		Ac	Fuc	Gro	CH2OH			C67H116N5O36	1567.747276616	470.347614822	673.426987337	876.506359852
1735709	PD5;C14:0;Me;Cb;Ac;Fuc;Gro;CH2OH	2	C14:0	Me		Cb	Ac	Fuc	Gro	CH2OH			C66H115N6O36	1568.742525588	471.342863794	674.422236309	877.501608824
1735711	PD5;C14:0;Me;Cb;Cb;Ac;Fuc;Gro;CH2OH	2	C14:0	Me	Cb	Cb	Ac	Fuc	Gro	CH2OH			C67H116N7O37	1611.748339243	514.348677449	717.428049964	920.507422479
1735713	PD5;C14:0;Me;Ac;Cb;Ac;Fuc;Gro;CH2OH	2	C14:0	Me	Ac	Cb	Ac	Fuc	Gro	CH2OH			C68H117N6O37	1610.753090271	513.353428477	716.432800992	919.512173507
1735715	PD5;C14:0;Me;Ac;Ac;Fuc;Gro;CH2OH	2	C14:0	Me		Ac	Ac	Fuc	Gro	CH2OH			C67H116N5O36	1567.747276616	470.347614822	673.426987337	876.506359852
1735717	PD5;C14:0;Me;Cb;Ac;Ac;Fuc;Gro;CH2OH	2	C14:0	Me	Cb	Ac	Ac	Fuc	Gro	CH2OH			C68H117N6O37	1610.753090271	513.353428477	716.432800992	919.512173507
1735719	PD5;C14:0;Me;Ac;Ac;Ac;Fuc;Gro;CH2OH	2	C14:0	Me	Ac	Ac	Ac	Fuc	Gro	CH2OH			C69H118N5O37	1609.757841299	512.358179505	715.43755202	918.516924535
1735721	PD5;C14:0;Me;MeFuc;Gro;CH2OH	2	C14:0	Me				MeFuc	Gro	CH2OH			C64H114N5O34	1497.741797314	386.326485456	589.405857971	792.485230486
1735723	PD5;C14:0;Me;Cb;MeFuc;Gro;CH2OH	2	C14:0	Me	Cb			MeFuc	Gro	CH2OH			C65H115N6O35	1540.747610969	429.332299111	632.411671626	835.491044141
1735725	PD5;C14:0;Me;Ac;MeFuc;Gro;CH2OH	2	C14:0	Me	Ac			MeFuc	Gro	CH2OH			C66H116N5O35	1539.752361997	428.337050139	631.416422654	834.495795169
1735727	PD5;C14:0;Me;Cb;MeFuc;Gro;CH2OH	2	C14:0	Me		Cb		MeFuc	Gro	CH2OH			C65H115N6O35	1540.747610969	429.332299111	632.411671626	835.491044141
1735729	PD5;C14:0;Me;Cb;Cb;MeFuc;Gro;CH2OH	2	C14:0	Me	Cb	Cb		MeFuc	Gro	CH2OH			C66H116N7O36	1583.753424624	472.338112766	675.417485281	878.496857796
1735731	PD5;C14:0;Me;Ac;Cb;MeFuc;Gro;CH2OH	2	C14:0	Me	Ac	Cb		MeFuc	Gro	CH2OH			C67H117N6O36	1582.758175652	471.342863794	674.422236309	877.501608824
1735733	PD5;C14:0;Me;Ac;MeFuc;Gro;CH2OH	2	C14:0	Me		Ac		MeFuc	Gro	CH2OH			C66H116N5O35	1539.752361997	428.337050139	631.416422654	834.495795169
1735735	PD5;C14:0;Me;Cb;Ac;MeFuc;Gro;CH2OH	2	C14:0	Me	Cb	Ac		MeFuc	Gro	CH2OH			C67H117N6O36	1582.758175652	471.342863794	674.422236309	877.501608824
1735737	PD5;C14:0;Me;Ac;Ac;MeFuc;Gro;CH2OH	2	C14:0	Me	Ac	Ac		MeFuc	Gro	CH2OH			C68H118N5O36	1581.76292668	470.347614822	673.426987337	876.506359852
1735739	PD5;C14:0;Me;Cb;MeFuc;Gro;CH2OH	2	C14:0	Me			Cb	MeFuc	Gro	CH2OH			C65H115N6O35	1540.747610969	429.332299111	632.411671626	835.491044141
1735741	PD5;C14:0;Me;Cb;Cb;MeFuc;Gro;CH2OH	2	C14:0	Me	Cb		Cb	MeFuc	Gro	CH2OH			C66H116N7O36	1583.753424624	472.338112766	675.417485281	878.496857796
1735743	PD5;C14:0;Me;Ac;Cb;MeFuc;Gro;CH2OH	2	C14:0	Me	Ac		Cb	MeFuc	Gro	CH2OH			C67H117N6O36	1582.758175652	471.342863794	674.422236309	877.501608824
1735745	PD5;C14:0;Me;Cb;Cb;MeFuc;Gro;CH2OH	2	C14:0	Me		Cb	Cb	MeFuc	Gro	CH2OH			C66H116N7O36	1583.753424624	472.338112766	675.417485281	878.496857796
1735747	PD5;C14:0;Me;Cb;Cb;Cb;MeFuc;Gro;CH2OH	2	C14:0	Me	Cb	Cb	Cb	MeFuc	Gro	CH2OH			C67H117N8O37	1626.759238279	515.343926421	718.423298936	921.502671451
1735749	PD5;C14:0;Me;Ac;Cb;Cb;MeFuc;Gro;CH2OH	2	C14:0	Me	Ac	Cb	Cb	MeFuc	Gro	CH2OH			C68H118N7O37	1625.763989307	514.348677449	717.428049964	920.507422479
1735751	PD5;C14:0;Me;Ac;Cb;MeFuc;Gro;CH2OH	2	C14:0	Me		Ac	Cb	MeFuc	Gro	CH2OH			C67H117N6O36	1582.758175652	471.342863794	674.422236309	877.501608824
1735753	PD5;C14:0;Me;Cb;Ac;Cb;MeFuc;Gro;CH2OH	2	C14:0	Me	Cb	Ac	Cb	MeFuc	Gro	CH2OH			C68H118N7O37	1625.763989307	514.348677449	717.428049964	920.507422479
1735755	PD5;C14:0;Me;Ac;Ac;Cb;MeFuc;Gro;CH2OH	2	C14:0	Me	Ac	Ac	Cb	MeFuc	Gro	CH2OH			C69H119N6O37	1624.768740335	513.353428477	716.432800992	919.512173507
1735757	PD5;C14:0;Me;Ac;MeFuc;Gro;CH2OH	2	C14:0	Me			Ac	MeFuc	Gro	CH2OH			C66H116N5O35	1539.752361997	428.337050139	631.416422654	834.495795169
1735759	PD5;C14:0;Me;Cb;Ac;MeFuc;Gro;CH2OH	2	C14:0	Me	Cb		Ac	MeFuc	Gro	CH2OH			C67H117N6O36	1582.758175652	471.342863794	674.422236309	877.501608824
1735761	PD5;C14:0;Me;Ac;Ac;MeFuc;Gro;CH2OH	2	C14:0	Me	Ac		Ac	MeFuc	Gro	CH2OH			C68H118N5O36	1581.76292668	470.347614822	673.426987337	876.506359852
1735763	PD5;C14:0;Me;Cb;Ac;MeFuc;Gro;CH2OH	2	C14:0	Me		Cb	Ac	MeFuc	Gro	CH2OH			C67H117N6O36	1582.758175652	471.342863794	674.422236309	877.501608824
1735765	PD5;C14:0;Me;Cb;Cb;Ac;MeFuc;Gro;CH2OH	2	C14:0	Me	Cb	Cb	Ac	MeFuc	Gro	CH2OH			C68H118N7O37	1625.763989307	514.348677449	717.428049964	920.507422479
1735767	PD5;C14:0;Me;Ac;Cb;Ac;MeFuc;Gro;CH2OH	2	C14:0	Me	Ac	Cb	Ac	MeFuc	Gro	CH2OH			C69H119N6O37	1624.768740335	513.353428477	716.432800992	919.512173507
1735769	PD5;C14:0;Me;Ac;Ac;MeFuc;Gro;CH2OH	2	C14:0	Me		Ac	Ac	MeFuc	Gro	CH2OH			C68H118N5O36	1581.76292668	470.347614822	673.426987337	876.506359852
1735771	PD5;C14:0;Me;Cb;Ac;Ac;MeFuc;Gro;CH2OH	2	C14:0	Me	Cb	Ac	Ac	MeFuc	Gro	CH2OH			C69H119N6O37	1624.768740335	513.353428477	716.432800992	919.512173507
1735773	PD5;C14:0;Me;Ac;Ac;Ac;MeFuc;Gro;CH2OH	2	C14:0	Me	Ac	Ac	Ac	MeFuc	Gro	CH2OH			C70H120N5O37	1623.773491363	512.358179505	715.43755202	918.516924535
1735775	PD5;C14:0;Me;Ara;Gro;CH2OH	2	C14:0	Me				Ara	Gro	CH2OH			C62H110N5O34	1469.710497186	386.326485456	589.405857971	792.485230486
1735777	PD5;C14:0;Me;Cb;Ara;Gro;CH2OH	2	C14:0	Me	Cb			Ara	Gro	CH2OH			C63H111N6O35	1512.716310841	429.332299111	632.411671626	835.491044141
1735779	PD5;C14:0;Me;Ac;Ara;Gro;CH2OH	2	C14:0	Me	Ac			Ara	Gro	CH2OH			C64H112N5O35	1511.721061869	428.337050139	631.416422654	834.495795169
1735781	PD5;C14:0;Me;Cb;Ara;Gro;CH2OH	2	C14:0	Me		Cb		Ara	Gro	CH2OH			C63H111N6O35	1512.716310841	429.332299111	632.411671626	835.491044141
1735783	PD5;C14:0;Me;Cb;Cb;Ara;Gro;CH2OH	2	C14:0	Me	Cb	Cb		Ara	Gro	CH2OH			C64H112N7O36	1555.722124496	472.338112766	675.417485281	878.496857796
1735785	PD5;C14:0;Me;Ac;Cb;Ara;Gro;CH2OH	2	C14:0	Me	Ac	Cb		Ara	Gro	CH2OH			C65H113N6O36	1554.726875524	471.342863794	674.422236309	877.501608824
1735787	PD5;C14:0;Me;Ac;Ara;Gro;CH2OH	2	C14:0	Me		Ac		Ara	Gro	CH2OH			C64H112N5O35	1511.721061869	428.337050139	631.416422654	834.495795169
1735789	PD5;C14:0;Me;Cb;Ac;Ara;Gro;CH2OH	2	C14:0	Me	Cb	Ac		Ara	Gro	CH2OH			C65H113N6O36	1554.726875524	471.342863794	674.422236309	877.501608824
1735791	PD5;C14:0;Me;Ac;Ac;Ara;Gro;CH2OH	2	C14:0	Me	Ac	Ac		Ara	Gro	CH2OH			C66H114N5O36	1553.731626552	470.347614822	673.426987337	876.506359852
1735793	PD5;C14:0;Me;Cb;Ara;Gro;CH2OH	2	C14:0	Me			Cb	Ara	Gro	CH2OH			C63H111N6O35	1512.716310841	429.332299111	632.411671626	835.491044141
1735795	PD5;C14:0;Me;Cb;Cb;Ara;Gro;CH2OH	2	C14:0	Me	Cb		Cb	Ara	Gro	CH2OH			C64H112N7O36	1555.722124496	472.338112766	675.417485281	878.496857796
1735797	PD5;C14:0;Me;Ac;Cb;Ara;Gro;CH2OH	2	C14:0	Me	Ac		Cb	Ara	Gro	CH2OH			C65H113N6O36	1554.726875524	471.342863794	674.422236309	877.501608824
1735799	PD5;C14:0;Me;Cb;Cb;Ara;Gro;CH2OH	2	C14:0	Me		Cb	Cb	Ara	Gro	CH2OH			C64H112N7O36	1555.722124496	472.338112766	675.417485281	878.496857796
1735801	PD5;C14:0;Me;Cb;Cb;Cb;Ara;Gro;CH2OH	2	C14:0	Me	Cb	Cb	Cb	Ara	Gro	CH2OH			C65H113N8O37	1598.727938151	515.343926421	718.423298936	921.502671451
1735803	PD5;C14:0;Me;Ac;Cb;Cb;Ara;Gro;CH2OH	2	C14:0	Me	Ac	Cb	Cb	Ara	Gro	CH2OH			C66H114N7O37	1597.732689179	514.348677449	717.428049964	920.507422479
1735805	PD5;C14:0;Me;Ac;Cb;Ara;Gro;CH2OH	2	C14:0	Me		Ac	Cb	Ara	Gro	CH2OH			C65H113N6O36	1554.726875524	471.342863794	674.422236309	877.501608824
1735807	PD5;C14:0;Me;Cb;Ac;Cb;Ara;Gro;CH2OH	2	C14:0	Me	Cb	Ac	Cb	Ara	Gro	CH2OH			C66H114N7O37	1597.732689179	514.348677449	717.428049964	920.507422479
1735809	PD5;C14:0;Me;Ac;Ac;Cb;Ara;Gro;CH2OH	2	C14:0	Me	Ac	Ac	Cb	Ara	Gro	CH2OH			C67H115N6O37	1596.737440207	513.353428477	716.432800992	919.512173507
1735811	PD5;C14:0;Me;Ac;Ara;Gro;CH2OH	2	C14:0	Me			Ac	Ara	Gro	CH2OH			C64H112N5O35	1511.721061869	428.337050139	631.416422654	834.495795169
1735813	PD5;C14:0;Me;Cb;Ac;Ara;Gro;CH2OH	2	C14:0	Me	Cb		Ac	Ara	Gro	CH2OH			C65H113N6O36	1554.726875524	471.342863794	674.422236309	877.501608824
1735815	PD5;C14:0;Me;Ac;Ac;Ara;Gro;CH2OH	2	C14:0	Me	Ac		Ac	Ara	Gro	CH2OH			C66H114N5O36	1553.731626552	470.347614822	673.426987337	876.506359852
1735817	PD5;C14:0;Me;Cb;Ac;Ara;Gro;CH2OH	2	C14:0	Me		Cb	Ac	Ara	Gro	CH2OH			C65H113N6O36	1554.726875524	471.342863794	674.422236309	877.501608824
1735819	PD5;C14:0;Me;Cb;Cb;Ac;Ara;Gro;CH2OH	2	C14:0	Me	Cb	Cb	Ac	Ara	Gro	CH2OH			C66H114N7O37	1597.732689179	514.348677449	717.428049964	920.507422479
1735821	PD5;C14:0;Me;Ac;Cb;Ac;Ara;Gro;CH2OH	2	C14:0	Me	Ac	Cb	Ac	Ara	Gro	CH2OH			C67H115N6O37	1596.737440207	513.353428477	716.432800992	919.512173507
1735823	PD5;C14:0;Me;Ac;Ac;Ara;Gro;CH2OH	2	C14:0	Me		Ac	Ac	Ara	Gro	CH2OH			C66H114N5O36	1553.731626552	470.347614822	673.426987337	876.506359852
1735825	PD5;C14:0;Me;Cb;Ac;Ac;Ara;Gro;CH2OH	2	C14:0	Me	Cb	Ac	Ac	Ara	Gro	CH2OH			C67H115N6O37	1596.737440207	513.353428477	716.432800992	919.512173507
1735827	PD5;C14:0;Me;Ac;Ac;Ac;Ara;Gro;CH2OH	2	C14:0	Me	Ac	Ac	Ac	Ara	Gro	CH2OH			C68H116N5O37	1595.742191235	512.358179505	715.43755202	918.516924535
1735829	PD5;C14:0;Me;S-MeFuc;Gro;CH2OH	2	C14:0	Me				S-MeFuc	Gro	CH2OH			C64H114N5O37S	1577.698612345	386.326485456	589.405857971	792.485230486
1735831	PD5;C14:0;Me;Cb;S-MeFuc;Gro;CH2OH	2	C14:0	Me	Cb			S-MeFuc	Gro	CH2OH			C65H115N6O38S	1620.704426	429.332299111	632.411671626	835.491044141
1735833	PD5;C14:0;Me;Ac;S-MeFuc;Gro;CH2OH	2	C14:0	Me	Ac			S-MeFuc	Gro	CH2OH			C66H116N5O38S	1619.709177028	428.337050139	631.416422654	834.495795169
1735835	PD5;C14:0;Me;Cb;S-MeFuc;Gro;CH2OH	2	C14:0	Me		Cb		S-MeFuc	Gro	CH2OH			C65H115N6O38S	1620.704426	429.332299111	632.411671626	835.491044141
1735837	PD5;C14:0;Me;Cb;Cb;S-MeFuc;Gro;CH2OH	2	C14:0	Me	Cb	Cb		S-MeFuc	Gro	CH2OH			C66H116N7O39S	1663.710239655	472.338112766	675.417485281	878.496857796
1735839	PD5;C14:0;Me;Ac;Cb;S-MeFuc;Gro;CH2OH	2	C14:0	Me	Ac	Cb		S-MeFuc	Gro	CH2OH			C67H117N6O39S	1662.714990683	471.342863794	674.422236309	877.501608824
1735841	PD5;C14:0;Me;Ac;S-MeFuc;Gro;CH2OH	2	C14:0	Me		Ac		S-MeFuc	Gro	CH2OH			C66H116N5O38S	1619.709177028	428.337050139	631.416422654	834.495795169
1735843	PD5;C14:0;Me;Cb;Ac;S-MeFuc;Gro;CH2OH	2	C14:0	Me	Cb	Ac		S-MeFuc	Gro	CH2OH			C67H117N6O39S	1662.714990683	471.342863794	674.422236309	877.501608824
1735845	PD5;C14:0;Me;Ac;Ac;S-MeFuc;Gro;CH2OH	2	C14:0	Me	Ac	Ac		S-MeFuc	Gro	CH2OH			C68H118N5O39S	1661.719741711	470.347614822	673.426987337	876.506359852
1735847	PD5;C14:0;Me;Cb;S-MeFuc;Gro;CH2OH	2	C14:0	Me			Cb	S-MeFuc	Gro	CH2OH			C65H115N6O38S	1620.704426	429.332299111	632.411671626	835.491044141
1735849	PD5;C14:0;Me;Cb;Cb;S-MeFuc;Gro;CH2OH	2	C14:0	Me	Cb		Cb	S-MeFuc	Gro	CH2OH			C66H116N7O39S	1663.710239655	472.338112766	675.417485281	878.496857796
1735851	PD5;C14:0;Me;Ac;Cb;S-MeFuc;Gro;CH2OH	2	C14:0	Me	Ac		Cb	S-MeFuc	Gro	CH2OH			C67H117N6O39S	1662.714990683	471.342863794	674.422236309	877.501608824
1735853	PD5;C14:0;Me;Cb;Cb;S-MeFuc;Gro;CH2OH	2	C14:0	Me		Cb	Cb	S-MeFuc	Gro	CH2OH			C66H116N7O39S	1663.710239655	472.338112766	675.417485281	878.496857796
1735855	PD5;C14:0;Me;Cb;Cb;Cb;S-MeFuc;Gro;CH2OH	2	C14:0	Me	Cb	Cb	Cb	S-MeFuc	Gro	CH2OH			C67H117N8O40S	1706.71605331	515.343926421	718.423298936	921.502671451
1735857	PD5;C14:0;Me;Ac;Cb;Cb;S-MeFuc;Gro;CH2OH	2	C14:0	Me	Ac	Cb	Cb	S-MeFuc	Gro	CH2OH			C68H118N7O40S	1705.720804338	514.348677449	717.428049964	920.507422479
1735859	PD5;C14:0;Me;Ac;Cb;S-MeFuc;Gro;CH2OH	2	C14:0	Me		Ac	Cb	S-MeFuc	Gro	CH2OH			C67H117N6O39S	1662.714990683	471.342863794	674.422236309	877.501608824
1735861	PD5;C14:0;Me;Cb;Ac;Cb;S-MeFuc;Gro;CH2OH	2	C14:0	Me	Cb	Ac	Cb	S-MeFuc	Gro	CH2OH			C68H118N7O40S	1705.720804338	514.348677449	717.428049964	920.507422479
1735863	PD5;C14:0;Me;Ac;Ac;Cb;S-MeFuc;Gro;CH2OH	2	C14:0	Me	Ac	Ac	Cb	S-MeFuc	Gro	CH2OH			C69H119N6O40S	1704.725555366	513.353428477	716.432800992	919.512173507
1735865	PD5;C14:0;Me;Ac;S-MeFuc;Gro;CH2OH	2	C14:0	Me			Ac	S-MeFuc	Gro	CH2OH			C66H116N5O38S	1619.709177028	428.337050139	631.416422654	834.495795169
1735867	PD5;C14:0;Me;Cb;Ac;S-MeFuc;Gro;CH2OH	2	C14:0	Me	Cb		Ac	S-MeFuc	Gro	CH2OH			C67H117N6O39S	1662.714990683	471.342863794	674.422236309	877.501608824
1735869	PD5;C14:0;Me;Ac;Ac;S-MeFuc;Gro;CH2OH	2	C14:0	Me	Ac		Ac	S-MeFuc	Gro	CH2OH			C68H118N5O39S	1661.719741711	470.347614822	673.426987337	876.506359852
1735871	PD5;C14:0;Me;Cb;Ac;S-MeFuc;Gro;CH2OH	2	C14:0	Me		Cb	Ac	S-MeFuc	Gro	CH2OH			C67H117N6O39S	1662.714990683	471.342863794	674.422236309	877.501608824
1735873	PD5;C14:0;Me;Cb;Cb;Ac;S-MeFuc;Gro;CH2OH	2	C14:0	Me	Cb	Cb	Ac	S-MeFuc	Gro	CH2OH			C68H118N7O40S	1705.720804338	514.348677449	717.428049964	920.507422479
1735875	PD5;C14:0;Me;Ac;Cb;Ac;S-MeFuc;Gro;CH2OH	2	C14:0	Me	Ac	Cb	Ac	S-MeFuc	Gro	CH2OH			C69H119N6O40S	1704.725555366	513.353428477	716.432800992	919.512173507
1735877	PD5;C14:0;Me;Ac;Ac;S-MeFuc;Gro;CH2OH	2	C14:0	Me		Ac	Ac	S-MeFuc	Gro	CH2OH			C68H118N5O39S	1661.719741711	470.347614822	673.426987337	876.506359852
1735879	PD5;C14:0;Me;Cb;Ac;Ac;S-MeFuc;Gro;CH2OH	2	C14:0	Me	Cb	Ac	Ac	S-MeFuc	Gro	CH2OH			C69H119N6O40S	1704.725555366	513.353428477	716.432800992	919.512173507
1735881	PD5;C14:0;Me;Ac;Ac;Ac;S-MeFuc;Gro;CH2OH	2	C14:0	Me	Ac	Ac	Ac	S-MeFuc	Gro	CH2OH			C70H120N5O40S	1703.730306394	512.358179505	715.43755202	918.516924535
1735883	PD5;C14:0;Me;Ac-Fuc;Gro;CH2OH	2	C14:0	Me				Ac-Fuc	Gro	CH2OH			C65H114N5O35	1525.736711933	386.326485456	589.405857971	792.485230486
1735885	PD5;C14:0;Me;Cb;Ac-Fuc;Gro;CH2OH	2	C14:0	Me	Cb			Ac-Fuc	Gro	CH2OH			C66H115N6O36	1568.742525588	429.332299111	632.411671626	835.491044141
1735887	PD5;C14:0;Me;Ac;Ac-Fuc;Gro;CH2OH	2	C14:0	Me	Ac			Ac-Fuc	Gro	CH2OH			C67H116N5O36	1567.747276616	428.337050139	631.416422654	834.495795169
1735889	PD5;C14:0;Me;Cb;Ac-Fuc;Gro;CH2OH	2	C14:0	Me		Cb		Ac-Fuc	Gro	CH2OH			C66H115N6O36	1568.742525588	429.332299111	632.411671626	835.491044141
1735891	PD5;C14:0;Me;Cb;Cb;Ac-Fuc;Gro;CH2OH	2	C14:0	Me	Cb	Cb		Ac-Fuc	Gro	CH2OH			C67H116N7O37	1611.748339243	472.338112766	675.417485281	878.496857796
1735893	PD5;C14:0;Me;Ac;Cb;Ac-Fuc;Gro;CH2OH	2	C14:0	Me	Ac	Cb		Ac-Fuc	Gro	CH2OH			C68H117N6O37	1610.753090271	471.342863794	674.422236309	877.501608824
1735895	PD5;C14:0;Me;Ac;Ac-Fuc;Gro;CH2OH	2	C14:0	Me		Ac		Ac-Fuc	Gro	CH2OH			C67H116N5O36	1567.747276616	428.337050139	631.416422654	834.495795169
1735897	PD5;C14:0;Me;Cb;Ac;Ac-Fuc;Gro;CH2OH	2	C14:0	Me	Cb	Ac		Ac-Fuc	Gro	CH2OH			C68H117N6O37	1610.753090271	471.342863794	674.422236309	877.501608824
1735899	PD5;C14:0;Me;Ac;Ac;Ac-Fuc;Gro;CH2OH	2	C14:0	Me	Ac	Ac		Ac-Fuc	Gro	CH2OH			C69H118N5O37	1609.757841299	470.347614822	673.426987337	876.506359852
1735901	PD5;C14:0;Me;Cb;Ac-Fuc;Gro;CH2OH	2	C14:0	Me			Cb	Ac-Fuc	Gro	CH2OH			C66H115N6O36	1568.742525588	429.332299111	632.411671626	835.491044141
1735903	PD5;C14:0;Me;Cb;Cb;Ac-Fuc;Gro;CH2OH	2	C14:0	Me	Cb		Cb	Ac-Fuc	Gro	CH2OH			C67H116N7O37	1611.748339243	472.338112766	675.417485281	878.496857796
1735905	PD5;C14:0;Me;Ac;Cb;Ac-Fuc;Gro;CH2OH	2	C14:0	Me	Ac		Cb	Ac-Fuc	Gro	CH2OH			C68H117N6O37	1610.753090271	471.342863794	674.422236309	877.501608824
1735907	PD5;C14:0;Me;Cb;Cb;Ac-Fuc;Gro;CH2OH	2	C14:0	Me		Cb	Cb	Ac-Fuc	Gro	CH2OH			C67H116N7O37	1611.748339243	472.338112766	675.417485281	878.496857796
1735909	PD5;C14:0;Me;Cb;Cb;Cb;Ac-Fuc;Gro;CH2OH	2	C14:0	Me	Cb	Cb	Cb	Ac-Fuc	Gro	CH2OH			C68H117N8O38	1654.754152898	515.343926421	718.423298936	921.502671451
1735911	PD5;C14:0;Me;Ac;Cb;Cb;Ac-Fuc;Gro;CH2OH	2	C14:0	Me	Ac	Cb	Cb	Ac-Fuc	Gro	CH2OH			C69H118N7O38	1653.758903926	514.348677449	717.428049964	920.507422479
1735913	PD5;C14:0;Me;Ac;Cb;Ac-Fuc;Gro;CH2OH	2	C14:0	Me		Ac	Cb	Ac-Fuc	Gro	CH2OH			C68H117N6O37	1610.753090271	471.342863794	674.422236309	877.501608824
1735915	PD5;C14:0;Me;Cb;Ac;Cb;Ac-Fuc;Gro;CH2OH	2	C14:0	Me	Cb	Ac	Cb	Ac-Fuc	Gro	CH2OH			C69H118N7O38	1653.758903926	514.348677449	717.428049964	920.507422479
1735917	PD5;C14:0;Me;Ac;Ac;Cb;Ac-Fuc;Gro;CH2OH	2	C14:0	Me	Ac	Ac	Cb	Ac-Fuc	Gro	CH2OH			C70H119N6O38	1652.763654954	513.353428477	716.432800992	919.512173507
1735919	PD5;C14:0;Me;Ac;Ac-Fuc;Gro;CH2OH	2	C14:0	Me			Ac	Ac-Fuc	Gro	CH2OH			C67H116N5O36	1567.747276616	428.337050139	631.416422654	834.495795169
1735921	PD5;C14:0;Me;Cb;Ac;Ac-Fuc;Gro;CH2OH	2	C14:0	Me	Cb		Ac	Ac-Fuc	Gro	CH2OH			C68H117N6O37	1610.753090271	471.342863794	674.422236309	877.501608824
1735923	PD5;C14:0;Me;Ac;Ac;Ac-Fuc;Gro;CH2OH	2	C14:0	Me	Ac		Ac	Ac-Fuc	Gro	CH2OH			C69H118N5O37	1609.757841299	470.347614822	673.426987337	876.506359852
1735925	PD5;C14:0;Me;Cb;Ac;Ac-Fuc;Gro;CH2OH	2	C14:0	Me		Cb	Ac	Ac-Fuc	Gro	CH2OH			C68H117N6O37	1610.753090271	471.342863794	674.422236309	877.501608824
1735927	PD5;C14:0;Me;Cb;Cb;Ac;Ac-Fuc;Gro;CH2OH	2	C14:0	Me	Cb	Cb	Ac	Ac-Fuc	Gro	CH2OH			C69H118N7O38	1653.758903926	514.348677449	717.428049964	920.507422479
1735929	PD5;C14:0;Me;Ac;Cb;Ac;Ac-Fuc;Gro;CH2OH	2	C14:0	Me	Ac	Cb	Ac	Ac-Fuc	Gro	CH2OH			C70H119N6O38	1652.763654954	513.353428477	716.432800992	919.512173507
1735931	PD5;C14:0;Me;Ac;Ac;Ac-Fuc;Gro;CH2OH	2	C14:0	Me		Ac	Ac	Ac-Fuc	Gro	CH2OH			C69H118N5O37	1609.757841299	470.347614822	673.426987337	876.506359852
1735933	PD5;C14:0;Me;Cb;Ac;Ac;Ac-Fuc;Gro;CH2OH	2	C14:0	Me	Cb	Ac	Ac	Ac-Fuc	Gro	CH2OH			C70H119N6O38	1652.763654954	513.353428477	716.432800992	919.512173507
1735935	PD5;C14:0;Me;Ac;Ac;Ac;Ac-Fuc;Gro;CH2OH	2	C14:0	Me	Ac	Ac	Ac	Ac-Fuc	Gro	CH2OH			C71H120N5O38	1651.768405982	512.358179505	715.43755202	918.516924535
1735937	PD5;C14:0;Me;Ac-MeFuc;Gro;CH2OH	2	C14:0	Me				Ac-MeFuc	Gro	CH2OH			C66H116N5O35	1539.752361997	386.326485456	589.405857971	792.485230486
1735939	PD5;C14:0;Me;Cb;Ac-MeFuc;Gro;CH2OH	2	C14:0	Me	Cb			Ac-MeFuc	Gro	CH2OH			C67H117N6O36	1582.758175652	429.332299111	632.411671626	835.491044141
1735941	PD5;C14:0;Me;Ac;Ac-MeFuc;Gro;CH2OH	2	C14:0	Me	Ac			Ac-MeFuc	Gro	CH2OH			C68H118N5O36	1581.76292668	428.337050139	631.416422654	834.495795169
1735943	PD5;C14:0;Me;Cb;Ac-MeFuc;Gro;CH2OH	2	C14:0	Me		Cb		Ac-MeFuc	Gro	CH2OH			C67H117N6O36	1582.758175652	429.332299111	632.411671626	835.491044141
1735945	PD5;C14:0;Me;Cb;Cb;Ac-MeFuc;Gro;CH2OH	2	C14:0	Me	Cb	Cb		Ac-MeFuc	Gro	CH2OH			C68H118N7O37	1625.763989307	472.338112766	675.417485281	878.496857796
1735947	PD5;C14:0;Me;Ac;Cb;Ac-MeFuc;Gro;CH2OH	2	C14:0	Me	Ac	Cb		Ac-MeFuc	Gro	CH2OH			C69H119N6O37	1624.768740335	471.342863794	674.422236309	877.501608824
1735949	PD5;C14:0;Me;Ac;Ac-MeFuc;Gro;CH2OH	2	C14:0	Me		Ac		Ac-MeFuc	Gro	CH2OH			C68H118N5O36	1581.76292668	428.337050139	631.416422654	834.495795169
1735951	PD5;C14:0;Me;Cb;Ac;Ac-MeFuc;Gro;CH2OH	2	C14:0	Me	Cb	Ac		Ac-MeFuc	Gro	CH2OH			C69H119N6O37	1624.768740335	471.342863794	674.422236309	877.501608824
1735953	PD5;C14:0;Me;Ac;Ac;Ac-MeFuc;Gro;CH2OH	2	C14:0	Me	Ac	Ac		Ac-MeFuc	Gro	CH2OH			C70H120N5O37	1623.773491363	470.347614822	673.426987337	876.506359852
1735955	PD5;C14:0;Me;Cb;Ac-MeFuc;Gro;CH2OH	2	C14:0	Me			Cb	Ac-MeFuc	Gro	CH2OH			C67H117N6O36	1582.758175652	429.332299111	632.411671626	835.491044141
1735957	PD5;C14:0;Me;Cb;Cb;Ac-MeFuc;Gro;CH2OH	2	C14:0	Me	Cb		Cb	Ac-MeFuc	Gro	CH2OH			C68H118N7O37	1625.763989307	472.338112766	675.417485281	878.496857796
1735959	PD5;C14:0;Me;Ac;Cb;Ac-MeFuc;Gro;CH2OH	2	C14:0	Me	Ac		Cb	Ac-MeFuc	Gro	CH2OH			C69H119N6O37	1624.768740335	471.342863794	674.422236309	877.501608824
1735961	PD5;C14:0;Me;Cb;Cb;Ac-MeFuc;Gro;CH2OH	2	C14:0	Me		Cb	Cb	Ac-MeFuc	Gro	CH2OH			C68H118N7O37	1625.763989307	472.338112766	675.417485281	878.496857796
1735963	PD5;C14:0;Me;Cb;Cb;Cb;Ac-MeFuc;Gro;CH2OH	2	C14:0	Me	Cb	Cb	Cb	Ac-MeFuc	Gro	CH2OH			C69H119N8O38	1668.769802962	515.343926421	718.423298936	921.502671451
1735965	PD5;C14:0;Me;Ac;Cb;Cb;Ac-MeFuc;Gro;CH2OH	2	C14:0	Me	Ac	Cb	Cb	Ac-MeFuc	Gro	CH2OH			C70H120N7O38	1667.77455399	514.348677449	717.428049964	920.507422479
1735967	PD5;C14:0;Me;Ac;Cb;Ac-MeFuc;Gro;CH2OH	2	C14:0	Me		Ac	Cb	Ac-MeFuc	Gro	CH2OH			C69H119N6O37	1624.768740335	471.342863794	674.422236309	877.501608824
1735969	PD5;C14:0;Me;Cb;Ac;Cb;Ac-MeFuc;Gro;CH2OH	2	C14:0	Me	Cb	Ac	Cb	Ac-MeFuc	Gro	CH2OH			C70H120N7O38	1667.77455399	514.348677449	717.428049964	920.507422479
1735971	PD5;C14:0;Me;Ac;Ac;Cb;Ac-MeFuc;Gro;CH2OH	2	C14:0	Me	Ac	Ac	Cb	Ac-MeFuc	Gro	CH2OH			C71H121N6O38	1666.779305018	513.353428477	716.432800992	919.512173507
1735973	PD5;C14:0;Me;Ac;Ac-MeFuc;Gro;CH2OH	2	C14:0	Me			Ac	Ac-MeFuc	Gro	CH2OH			C68H118N5O36	1581.76292668	428.337050139	631.416422654	834.495795169
1735975	PD5;C14:0;Me;Cb;Ac;Ac-MeFuc;Gro;CH2OH	2	C14:0	Me	Cb		Ac	Ac-MeFuc	Gro	CH2OH			C69H119N6O37	1624.768740335	471.342863794	674.422236309	877.501608824
1735977	PD5;C14:0;Me;Ac;Ac;Ac-MeFuc;Gro;CH2OH	2	C14:0	Me	Ac		Ac	Ac-MeFuc	Gro	CH2OH			C70H120N5O37	1623.773491363	470.347614822	673.426987337	876.506359852
1735979	PD5;C14:0;Me;Cb;Ac;Ac-MeFuc;Gro;CH2OH	2	C14:0	Me		Cb	Ac	Ac-MeFuc	Gro	CH2OH			C69H119N6O37	1624.768740335	471.342863794	674.422236309	877.501608824
1735981	PD5;C14:0;Me;Cb;Cb;Ac;Ac-MeFuc;Gro;CH2OH	2	C14:0	Me	Cb	Cb	Ac	Ac-MeFuc	Gro	CH2OH			C70H120N7O38	1667.77455399	514.348677449	717.428049964	920.507422479
1735983	PD5;C14:0;Me;Ac;Cb;Ac;Ac-MeFuc;Gro;CH2OH	2	C14:0	Me	Ac	Cb	Ac	Ac-MeFuc	Gro	CH2OH			C71H121N6O38	1666.779305018	513.353428477	716.432800992	919.512173507
1735985	PD5;C14:0;Me;Ac;Ac;Ac-MeFuc;Gro;CH2OH	2	C14:0	Me		Ac	Ac	Ac-MeFuc	Gro	CH2OH			C70H120N5O37	1623.773491363	470.347614822	673.426987337	876.506359852
1735987	PD5;C14:0;Me;Cb;Ac;Ac;Ac-MeFuc;Gro;CH2OH	2	C14:0	Me	Cb	Ac	Ac	Ac-MeFuc	Gro	CH2OH			C71H121N6O38	1666.779305018	513.353428477	716.432800992	919.512173507
1735989	PD5;C14:0;Me;Ac;Ac;Ac;Ac-MeFuc;Gro;CH2OH	2	C14:0	Me	Ac	Ac	Ac	Ac-MeFuc	Gro	CH2OH			C72H122N5O38	1665.784056046	512.358179505	715.43755202	918.516924535
1735991	PD5;C14:0;Me;Man;CH2OH	2	C14:0	Me					Man	CH2OH			C60H105N5O32	1408.681542788	386.326485456	589.405857971	792.485230486
1735993	PD5;C14:0;Me;Cb;Man;CH2OH	2	C14:0	Me	Cb				Man	CH2OH			C61H106N6O33	1451.687356443	429.332299111	632.411671626	835.491044141
1735995	PD5;C14:0;Me;Ac;Man;CH2OH	2	C14:0	Me	Ac				Man	CH2OH			C62H107N5O33	1450.692107471	428.337050139	631.416422654	834.495795169
1735997	PD5;C14:0;Me;Cb;Man;CH2OH	2	C14:0	Me		Cb			Man	CH2OH			C61H106N6O33	1451.687356443	429.332299111	632.411671626	835.491044141
1735999	PD5;C14:0;Me;Cb;Cb;Man;CH2OH	2	C14:0	Me	Cb	Cb			Man	CH2OH			C62H107N7O34	1494.693170098	472.338112766	675.417485281	878.496857796
1736001	PD5;C14:0;Me;Ac;Cb;Man;CH2OH	2	C14:0	Me	Ac	Cb			Man	CH2OH			C63H108N6O34	1493.697921126	471.342863794	674.422236309	877.501608824
1736003	PD5;C14:0;Me;Ac;Man;CH2OH	2	C14:0	Me		Ac			Man	CH2OH			C62H107N5O33	1450.692107471	428.337050139	631.416422654	834.495795169
1736005	PD5;C14:0;Me;Cb;Ac;Man;CH2OH	2	C14:0	Me	Cb	Ac			Man	CH2OH			C63H108N6O34	1493.697921126	471.342863794	674.422236309	877.501608824
1736007	PD5;C14:0;Me;Ac;Ac;Man;CH2OH	2	C14:0	Me	Ac	Ac			Man	CH2OH			C64H109N5O34	1492.702672154	470.347614822	673.426987337	876.506359852
1736009	PD5;C14:0;Me;Cb;Man;CH2OH	2	C14:0	Me			Cb		Man	CH2OH			C61H106N6O33	1451.687356443	429.332299111	632.411671626	835.491044141
1736011	PD5;C14:0;Me;Cb;Cb;Man;CH2OH	2	C14:0	Me	Cb		Cb		Man	CH2OH			C62H107N7O34	1494.693170098	472.338112766	675.417485281	878.496857796
1736013	PD5;C14:0;Me;Ac;Cb;Man;CH2OH	2	C14:0	Me	Ac		Cb		Man	CH2OH			C63H108N6O34	1493.697921126	471.342863794	674.422236309	877.501608824
1736015	PD5;C14:0;Me;Cb;Cb;Man;CH2OH	2	C14:0	Me		Cb	Cb		Man	CH2OH			C62H107N7O34	1494.693170098	472.338112766	675.417485281	878.496857796
1736017	PD5;C14:0;Me;Cb;Cb;Cb;Man;CH2OH	2	C14:0	Me	Cb	Cb	Cb		Man	CH2OH			C63H108N8O35	1537.698983753	515.343926421	718.423298936	921.502671451
1736019	PD5;C14:0;Me;Ac;Cb;Cb;Man;CH2OH	2	C14:0	Me	Ac	Cb	Cb		Man	CH2OH			C64H109N7O35	1536.703734781	514.348677449	717.428049964	920.507422479
1736021	PD5;C14:0;Me;Ac;Cb;Man;CH2OH	2	C14:0	Me		Ac	Cb		Man	CH2OH			C63H108N6O34	1493.697921126	471.342863794	674.422236309	877.501608824
1736023	PD5;C14:0;Me;Cb;Ac;Cb;Man;CH2OH	2	C14:0	Me	Cb	Ac	Cb		Man	CH2OH			C64H109N7O35	1536.703734781	514.348677449	717.428049964	920.507422479
1736025	PD5;C14:0;Me;Ac;Ac;Cb;Man;CH2OH	2	C14:0	Me	Ac	Ac	Cb		Man	CH2OH			C65H110N6O35	1535.708485809	513.353428477	716.432800992	919.512173507
1736027	PD5;C14:0;Me;Ac;Man;CH2OH	2	C14:0	Me			Ac		Man	CH2OH			C62H107N5O33	1450.692107471	428.337050139	631.416422654	834.495795169
1736029	PD5;C14:0;Me;Cb;Ac;Man;CH2OH	2	C14:0	Me	Cb		Ac		Man	CH2OH			C63H108N6O34	1493.697921126	471.342863794	674.422236309	877.501608824
1736031	PD5;C14:0;Me;Ac;Ac;Man;CH2OH	2	C14:0	Me	Ac		Ac		Man	CH2OH			C64H109N5O34	1492.702672154	470.347614822	673.426987337	876.506359852
1736033	PD5;C14:0;Me;Cb;Ac;Man;CH2OH	2	C14:0	Me		Cb	Ac		Man	CH2OH			C63H108N6O34	1493.697921126	471.342863794	674.422236309	877.501608824
1736035	PD5;C14:0;Me;Cb;Cb;Ac;Man;CH2OH	2	C14:0	Me	Cb	Cb	Ac		Man	CH2OH			C64H109N7O35	1536.703734781	514.348677449	717.428049964	920.507422479
1736037	PD5;C14:0;Me;Ac;Cb;Ac;Man;CH2OH	2	C14:0	Me	Ac	Cb	Ac		Man	CH2OH			C65H110N6O35	1535.708485809	513.353428477	716.432800992	919.512173507
1736039	PD5;C14:0;Me;Ac;Ac;Man;CH2OH	2	C14:0	Me		Ac	Ac		Man	CH2OH			C64H109N5O34	1492.702672154	470.347614822	673.426987337	876.506359852
1736041	PD5;C14:0;Me;Cb;Ac;Ac;Man;CH2OH	2	C14:0	Me	Cb	Ac	Ac		Man	CH2OH			C65H110N6O35	1535.708485809	513.353428477	716.432800992	919.512173507
1736043	PD5;C14:0;Me;Ac;Ac;Ac;Man;CH2OH	2	C14:0	Me	Ac	Ac	Ac		Man	CH2OH			C66H111N5O35	1534.713236837	512.358179505	715.43755202	918.516924535
1736045	PD5;C14:0;Me;Ac;Man;CH2OH	2	C14:0	Me				Ac	Man	CH2OH			C62H107N5O33	1450.692107471	386.326485456	589.405857971	792.485230486
1736047	PD5;C14:0;Me;Cb;Ac;Man;CH2OH	2	C14:0	Me	Cb			Ac	Man	CH2OH			C63H108N6O34	1493.697921126	429.332299111	632.411671626	835.491044141
1736049	PD5;C14:0;Me;Ac;Ac;Man;CH2OH	2	C14:0	Me	Ac			Ac	Man	CH2OH			C64H109N5O34	1492.702672154	428.337050139	631.416422654	834.495795169
1736051	PD5;C14:0;Me;Cb;Ac;Man;CH2OH	2	C14:0	Me		Cb		Ac	Man	CH2OH			C63H108N6O34	1493.697921126	429.332299111	632.411671626	835.491044141
1736053	PD5;C14:0;Me;Cb;Cb;Ac;Man;CH2OH	2	C14:0	Me	Cb	Cb		Ac	Man	CH2OH			C64H109N7O35	1536.703734781	472.338112766	675.417485281	878.496857796
1736055	PD5;C14:0;Me;Ac;Cb;Ac;Man;CH2OH	2	C14:0	Me	Ac	Cb		Ac	Man	CH2OH			C65H110N6O35	1535.708485809	471.342863794	674.422236309	877.501608824
1736057	PD5;C14:0;Me;Ac;Ac;Man;CH2OH	2	C14:0	Me		Ac		Ac	Man	CH2OH			C64H109N5O34	1492.702672154	428.337050139	631.416422654	834.495795169
1736059	PD5;C14:0;Me;Cb;Ac;Ac;Man;CH2OH	2	C14:0	Me	Cb	Ac		Ac	Man	CH2OH			C65H110N6O35	1535.708485809	471.342863794	674.422236309	877.501608824
1736061	PD5;C14:0;Me;Ac;Ac;Ac;Man;CH2OH	2	C14:0	Me	Ac	Ac		Ac	Man	CH2OH			C66H111N5O35	1534.713236837	470.347614822	673.426987337	876.506359852
1736063	PD5;C14:0;Me;Cb;Ac;Man;CH2OH	2	C14:0	Me			Cb	Ac	Man	CH2OH			C63H108N6O34	1493.697921126	429.332299111	632.411671626	835.491044141
1736065	PD5;C14:0;Me;Cb;Cb;Ac;Man;CH2OH	2	C14:0	Me	Cb		Cb	Ac	Man	CH2OH			C64H109N7O35	1536.703734781	472.338112766	675.417485281	878.496857796
1736067	PD5;C14:0;Me;Ac;Cb;Ac;Man;CH2OH	2	C14:0	Me	Ac		Cb	Ac	Man	CH2OH			C65H110N6O35	1535.708485809	471.342863794	674.422236309	877.501608824
1736069	PD5;C14:0;Me;Cb;Cb;Ac;Man;CH2OH	2	C14:0	Me		Cb	Cb	Ac	Man	CH2OH			C64H109N7O35	1536.703734781	472.338112766	675.417485281	878.496857796
1736071	PD5;C14:0;Me;Cb;Cb;Cb;Ac;Man;CH2OH	2	C14:0	Me	Cb	Cb	Cb	Ac	Man	CH2OH			C65H110N8O36	1579.709548436	515.343926421	718.423298936	921.502671451
1736073	PD5;C14:0;Me;Ac;Cb;Cb;Ac;Man;CH2OH	2	C14:0	Me	Ac	Cb	Cb	Ac	Man	CH2OH			C66H111N7O36	1578.714299464	514.348677449	717.428049964	920.507422479
1736075	PD5;C14:0;Me;Ac;Cb;Ac;Man;CH2OH	2	C14:0	Me		Ac	Cb	Ac	Man	CH2OH			C65H110N6O35	1535.708485809	471.342863794	674.422236309	877.501608824
1736077	PD5;C14:0;Me;Cb;Ac;Cb;Ac;Man;CH2OH	2	C14:0	Me	Cb	Ac	Cb	Ac	Man	CH2OH			C66H111N7O36	1578.714299464	514.348677449	717.428049964	920.507422479
1736079	PD5;C14:0;Me;Ac;Ac;Cb;Ac;Man;CH2OH	2	C14:0	Me	Ac	Ac	Cb	Ac	Man	CH2OH			C67H112N6O36	1577.719050492	513.353428477	716.432800992	919.512173507
1736081	PD5;C14:0;Me;Ac;Ac;Man;CH2OH	2	C14:0	Me			Ac	Ac	Man	CH2OH			C64H109N5O34	1492.702672154	428.337050139	631.416422654	834.495795169
1736083	PD5;C14:0;Me;Cb;Ac;Ac;Man;CH2OH	2	C14:0	Me	Cb		Ac	Ac	Man	CH2OH			C65H110N6O35	1535.708485809	471.342863794	674.422236309	877.501608824
1736085	PD5;C14:0;Me;Ac;Ac;Ac;Man;CH2OH	2	C14:0	Me	Ac		Ac	Ac	Man	CH2OH			C66H111N5O35	1534.713236837	470.347614822	673.426987337	876.506359852
1736087	PD5;C14:0;Me;Cb;Ac;Ac;Man;CH2OH	2	C14:0	Me		Cb	Ac	Ac	Man	CH2OH			C65H110N6O35	1535.708485809	471.342863794	674.422236309	877.501608824
1736089	PD5;C14:0;Me;Cb;Cb;Ac;Ac;Man;CH2OH	2	C14:0	Me	Cb	Cb	Ac	Ac	Man	CH2OH			C66H111N7O36	1578.714299464	514.348677449	717.428049964	920.507422479
1736091	PD5;C14:0;Me;Ac;Cb;Ac;Ac;Man;CH2OH	2	C14:0	Me	Ac	Cb	Ac	Ac	Man	CH2OH			C67H112N6O36	1577.719050492	513.353428477	716.432800992	919.512173507
1736093	PD5;C14:0;Me;Ac;Ac;Ac;Man;CH2OH	2	C14:0	Me		Ac	Ac	Ac	Man	CH2OH			C66H111N5O35	1534.713236837	470.347614822	673.426987337	876.506359852
1736095	PD5;C14:0;Me;Cb;Ac;Ac;Ac;Man;CH2OH	2	C14:0	Me	Cb	Ac	Ac	Ac	Man	CH2OH			C67H112N6O36	1577.719050492	513.353428477	716.432800992	919.512173507
1736097	PD5;C14:0;Me;Ac;Ac;Ac;Ac;Man;CH2OH	2	C14:0	Me	Ac	Ac	Ac	Ac	Man	CH2OH			C68H113N5O36	1576.72380152	512.358179505	715.43755202	918.516924535
1736099	PD5;C14:0;Me;S;Man;CH2OH	2	C14:0	Me				S	Man	CH2OH			C60H105N5O35S	1488.638357819	386.326485456	589.405857971	792.485230486
[truncated: 864,053+ more rows]
