# Supplementary material for: Lipo-chitooligosaccharides as regulatory signals of fungal growth and development
Source: Nat Commun. 2020 Aug 4;11:3897. doi: 10.1038/s41467-020-17615-5 (PMC7403392; doi:10.1038/s41467-020-17615-5)
Supplement: Supplementary file 8 — Supplementary Data 6 [file 41467_2020_17615_MOESM8_ESM.xlsx]

## Sheet: DEGs at 30mpi
	target_id	pval	qval	beta	regulation	Number of regulated DEGs	se_b	mean_obs	var_obs	tech_var	sigma_sq	smooth_sigma_sq	final_sigma_sq	abs_b	b
2	jgi|Aspfu1|6181|Afu5g02800_mRNA	2.03998e-18	9.28598e-15	-0.578649	Down	1	0.0660931	5.94206	0.103156	0.00256417	0.00617242	0.00606264	0.00617242	0.578649	0.578649
29	jgi|Aspfu1|4154|Afu3g10150_mRNA	1.20809e-09	3.79258e-07	-0.438545	Down	2	0.072139	5.84088	0.0638702	0.00310495	0.00730312	0.00646625	0.00730312	0.438545	0.438545
74	jgi|Aspfu1|8443|Afu6g13880_mRNA	3.6313e-07	4.49555e-05	-0.492029	Down	3	0.0967165	5.00043	0.0746143	0.00701661	-0.000664059	0.0116915	0.0116915	0.492029	0.492029
75	jgi|Aspfu1|3067|Afu2g15890_mRNA	3.71326e-07	4.5074e-05	-0.565832	Down	4	0.111316	4.69708	0.107285	0.0103506	0.00809373	0.014432	0.014432	0.565832	0.565832
111	jgi|Aspfu1|352|Afu1g03780_mRNA	2.83743e-06	0.000228683	-0.485984	Down	5	0.103793	4.83164	0.0761607	0.00840392	0.00172344	0.013142	0.013142	0.485984	0.485984
112	jgi|Aspfu1|586|Afu1g06160_mRNA	2.80171e-06	0.000228683	-0.542577	Down	6	0.115815	5.16106	0.107105	0.00595359	0.0208727	0.0104549	0.0208727	0.542577	0.542577
150	jgi|Aspfu1|9342|Afu8g01940_mRNA	1.27324e-05	0.000773077	-0.471309	Down	7	0.107983	4.69395	0.0760871	0.00885707	0.00586726	0.0144636	0.0144636	0.471309	0.471309
191	jgi|Aspfu1|1731|Afu2g01000_mRNA	3.14686e-05	0.00149214	-0.426806	Down	8	0.102534	4.90478	0.0687727	0.00853405	0.0109796	0.0124925	0.0124925	0.426806	0.426806
214	jgi|Aspfu1|6651|Afu5g08590_mRNA	5.00569e-05	0.00212952	-0.437598	Down	9	0.107906	4.76527	0.0729467	0.00952541	0.0117484	0.013762	0.013762	0.437598	0.437598
254	jgi|Aspfu1|235|Afu1g02590_mRNA	8.69817e-05	0.00311764	-0.493821	Down	10	0.125837	6.27248	0.0968195	0.0019003	0.0297694	0.00496298	0.0297694	0.493821	0.493821
480	jgi|Aspfu1|9038|Afu7g06370_mRNA	0.000933209	0.0176999	-0.581819	Down	11	0.17578	3.59849	0.109022	0.0278393	-0.0134849	0.0339579	0.0339579	0.581819	0.581819
1	jgi|Aspfu1|6150|Afu5g02500_mRNA	1.14831e-19	1.04543e-15	1.31309	Up	1	0.144711	6.21539	0.52853	0.00310273	0.0387796	0.00512524	0.0387796	1.31309	-1.31309
4	jgi|Aspfu1|8164|Afu6g10940_mRNA	7.62375e-16	1.73517e-12	0.999596	Up	2	0.124018	6.9127	0.31185	0.0013666	0.0293943	0.00380356	0.0293943	0.999596	-0.999596
6	jgi|Aspfu1|9615|Afu8g05720_mRNA	1.53903e-15	2.33522e-12	0.64255	Up	3	0.0805829	7.04772	0.129095	0.00110751	0.0118797	0.00369037	0.0118797	0.64255	-0.64255
7	jgi|Aspfu1|1222|Afu1g13550_mRNA	5.80003e-14	6.97398e-11	0.606253	Up	4	0.080699	8.24061	0.116176	0.000300475	0.0127242	0.003502	0.0127242	0.606253	-0.606253
8	jgi|Aspfu1|4477|Afu3g13440_mRNA	6.12827e-14	6.97398e-11	0.575964	Up	5	0.0767409	7.37769	0.104877	0.000811585	0.0109667	0.00353095	0.0109667	0.575964	-0.575964
9	jgi|Aspfu1|7736|Afu6g06590_mRNA	3.18705e-13	3.22388e-10	0.508189	Up	6	0.0697464	7.08992	0.0821268	0.000981771	0.00874734	0.00366101	0.00874734	0.508189	-0.508189
11	jgi|Aspfu1|397|Afu1g04310_mRNA	2.12911e-12	1.76213e-09	0.865142	Up	7	0.123139	5.452	0.239843	0.00554782	0.0247785	0.00849255	0.0247785	0.865142	-0.865142
12	jgi|Aspfu1|5149|Afu4g06920_mRNA	4.07232e-12	3.08953e-09	0.461826	Up	8	0.0665969	5.96313	0.0640708	0.00288796	0.000766886	0.00598233	0.00598233	0.461826	-0.461826
13	jgi|Aspfu1|7900|Afu6g08270_mRNA	5.80837e-12	4.06765e-09	0.443773	Up	9	0.0644618	7.34544	0.0633904	0.000836839	0.00747382	0.00353837	0.00747382	0.443773	-0.443773
14	jgi|Aspfu1|396|Afu1g04300_mRNA	1.32646e-11	8.62577e-09	1.58563	Up	10	0.234362	5.76227	0.812504	0.00493854	0.104912	0.00681385	0.104912	1.58563	-1.58563
16	jgi|Aspfu1|3206|Afu2g17320_mRNA	2.39418e-11	1.36229e-08	0.60938	Up	11	0.0912285	6.38166	0.120366	0.00202311	0.0146222	0.00468789	0.0146222	0.60938	-0.60938
17	jgi|Aspfu1|7547|Afu6g03790_mRNA	4.75341e-11	2.54559e-08	0.691619	Up	12	0.105134	6.80907	0.155616	0.00155669	0.0205496	0.00391607	0.0205496	0.691619	-0.691619
18	jgi|Aspfu1|7967|Afu6g08940_mRNA	5.13299e-11	2.59615e-08	0.503143	Up	13	0.0766166	6.16528	0.0823925	0.00261504	0.00912516	0.00527811	0.00912516	0.503143	-0.503143
19	jgi|Aspfu1|116|Afu1g01350_mRNA	5.93036e-11	2.84158e-08	0.780819	Up	14	0.119291	5.75419	0.198589	0.00407177	0.024389	0.00685142	0.024389	0.780819	-0.780819
20	jgi|Aspfu1|2866|Afu2g13890_mRNA	6.56844e-11	2.98995e-08	0.967639	Up	15	0.148179	7.58717	0.305162	0.000821886	0.0430923	0.00351121	0.0430923	0.967639	-0.967639
21	jgi|Aspfu1|8480|Afu6g14270_mRNA	3.09205e-10	1.34048e-07	0.725676	Up	16	0.115295	5.08698	0.173247	0.00836572	0.0182201	0.0110096	0.0182201	0.725676	-0.725676
22	jgi|Aspfu1|5390|Afu4g09330_mRNA	3.40421e-10	1.40872e-07	0.993215	Up	17	0.158177	6.92673	0.324741	0.0013416	0.048698	0.00379021	0.048698	0.993215	-0.993215
26	jgi|Aspfu1|2341|Afu2g08280_mRNA	5.3782e-10	1.8832e-07	1.17748	Up	18	0.189682	6.21739	0.457809	0.00287574	0.0690826	0.00511932	0.0690826	1.17748	-1.17748
27	jgi|Aspfu1|6657|Afu5g08650_mRNA	8.09215e-10	2.63111e-07	0.513361	Up	19	0.083567	6.9419	0.0872687	0.00105051	0.0129164	0.00377623	0.0129164	0.513361	-0.513361
28	jgi|Aspfu1|7823|Afu6g07470_mRNA	7.89166e-10	2.63111e-07	0.635167	Up	20	0.103328	7.31437	0.133571	0.00089224	0.0204611	0.00354704	0.0204611	0.635167	-0.635167
30	jgi|Aspfu1|1749|Afu2g01190_mRNA	1.42475e-09	4.32363e-07	0.575222	Up	21	0.0950362	7.23657	0.11002	0.000862629	0.0172011	0.00357634	0.0172011	0.575222	-0.575222
31	jgi|Aspfu1|117|Afu1g01360_mRNA	1.77117e-09	5.20153e-07	0.464625	Up	22	0.0772121	6.11737	0.071899	0.00265712	0.00926631	0.00543291	0.00926631	0.464625	-0.464625
32	jgi|Aspfu1|9079|Afu7g06770_mRNA	2.22525e-09	6.33084e-07	0.704443	Up	23	0.117791	6.74362	0.165568	0.00131061	0.0264389	0.00400162	0.0264389	0.704443	-0.704443
36	jgi|Aspfu1|8602|Afu7g00950_mRNA	6.95091e-09	1.75781e-06	0.439668	Up	24	0.0759081	6.36122	0.0651086	0.00209668	0.00942741	0.00473663	0.00942741	0.439668	-0.439668
37	jgi|Aspfu1|4557|Afu3g14260_mRNA	7.60002e-09	1.87002e-06	0.449075	Up	25	0.0777337	8.04914	0.0679782	0.000385562	0.0116995	0.0035024	0.0116995	0.449075	-0.449075
39	jgi|Aspfu1|5989|Afu5g00890_mRNA	8.02046e-09	1.87954e-06	0.876834	Up	26	0.152016	5.02525	0.259283	0.00984814	0.0363698	0.011492	0.0363698	0.876834	-0.876834
41	jgi|Aspfu1|9761|Afu8g07225_mRNA	1.14996e-08	2.55348e-06	1.59611	Up	27	0.279677	3.72386	0.861966	0.041086	0.115352	0.0303534	0.115352	1.59611	-1.59611
42	jgi|Aspfu1|7962|Afu6g08890_mRNA	1.29941e-08	2.81663e-06	0.525673	Up	28	0.092448	5.23342	0.0936033	0.00626139	0.0108319	0.00993683	0.0108319	0.525673	-0.525673
43	jgi|Aspfu1|3651|Afu3g03940_mRNA	1.59241e-08	3.31865e-06	0.654704	Up	29	0.11585	6.05283	0.145476	0.00267553	0.024167	0.00565392	0.024167	0.654704	-0.654704
44	jgi|Aspfu1|7017|Afu5g12410_mRNA	1.60392e-08	3.31865e-06	0.452089	Up	30	0.0800149	6.19976	0.0693711	0.00248891	0.0103159	0.00517188	0.0103159	0.452089	-0.452089
48	jgi|Aspfu1|180|Afu1g02040_mRNA	2.12394e-08	4.02841e-06	0.673811	Up	31	0.120289	5.33564	0.154525	0.00590303	0.023036	0.00923807	0.023036	0.673811	-0.673811
49	jgi|Aspfu1|8711|Afu7g02050_mRNA	2.41745e-08	4.49153e-06	0.715741	Up	32	0.128289	7.31226	0.174581	0.00107235	0.031844	0.00354769	0.031844	0.715741	-0.715741
54	jgi|Aspfu1|5988|Afu5g00870_mRNA	4.004e-08	6.75045e-06	0.427772	Up	33	0.0779089	5.5669	0.0604333	0.00432389	0.00518522	0.0078157	0.0078157	0.427772	-0.427772
55	jgi|Aspfu1|8306|Afu6g12450_mRNA	4.37806e-08	7.24688e-06	0.681862	Up	34	0.124544	6.30837	0.159429	0.00226631	0.0287559	0.00486777	0.0287559	0.681862	-0.681862
56	jgi|Aspfu1|2410|Afu2g09070_mRNA	4.88111e-08	7.93528e-06	1.50558	Up	35	0.27597	7.04847	0.778208	0.00147969	0.15084	0.00368983	0.15084	1.50558	-1.50558
61	jgi|Aspfu1|9102|Afu7g07010_mRNA	8.54294e-08	1.275e-05	0.543493	Up	36	0.101488	5.01692	0.0898876	0.0090409	-0.00263369	0.0115586	0.0115586	0.543493	-0.543493
62	jgi|Aspfu1|2881|Afu2g14040_mRNA	9.9826e-08	1.46583e-05	0.497751	Up	37	0.0934386	6.2311	0.0857546	0.00225286	0.0152087	0.00507931	0.0152087	0.497751	-0.497751
64	jgi|Aspfu1|35|Afu1g00500_mRNA	1.20565e-07	1.71504e-05	0.488993	Up	38	0.0923913	9.08835	0.0829519	0.00012966	0.0169426	0.00356033	0.0169426	0.488993	-0.488993
65	jgi|Aspfu1|644|Afu1g06740_mRNA	1.34926e-07	1.8898e-05	0.720609	Up	39	0.136685	5.98446	0.180393	0.00304348	0.0343223	0.0059022	0.0343223	0.720609	-0.720609
69	jgi|Aspfu1|4366|Afu3g12290_mRNA	1.93825e-07	2.55737e-05	0.442264	Up	40	0.0849664	6.27621	0.068261	0.00246675	0.0119718	0.00495283	0.0119718	0.442264	-0.442264
73	jgi|Aspfu1|332|Afu1g03580_mRNA	3.65412e-07	4.49555e-05	0.619794	Up	41	0.121859	4.52212	0.12137	0.0133749	0.000174782	0.0163244	0.0163244	0.619794	-0.619794
77	jgi|Aspfu1|7317|Afu6g00500_mRNA	4.14313e-07	4.89858e-05	1.02128	Up	42	0.201745	4.79982	0.367779	0.0123408	0.069061	0.0134355	0.069061	1.02128	-1.02128
79	jgi|Aspfu1|2026|Afu2g03990_mRNA	4.32206e-07	4.98077e-05	0.40076	Up	43	0.0792924	7.54078	0.0566663	0.000704582	0.01187	0.00351249	0.01187	0.40076	-0.40076
82	jgi|Aspfu1|9757|Afu8g07190_mRNA	4.64606e-07	5.15826e-05	0.433533	Up	44	0.086012	5.9417	0.0663827	0.00332977	0.0114664	0.00606402	0.0114664	0.433533	-0.433533
85	jgi|Aspfu1|8853|Afu7g04510_mRNA	7.24297e-07	7.75764e-05	0.457685	Up	45	0.0923733	5.63681	0.0744778	0.00413198	0.0129337	0.007435	0.0129337	0.457685	-0.457685
91	jgi|Aspfu1|1595|Afu1g17290_mRNA	1.05561e-06	0.000106457	0.705348	Up	46	0.14451	4.58959	0.177947	0.0140248	0.0277413	0.0155628	0.0277413	0.705348	-0.705348
92	jgi|Aspfu1|4178|Afu3g10370_mRNA	1.0758e-06	0.000106457	0.540547	Up	47	0.11083	5.96929	0.10454	0.00325969	0.0213071	0.00595904	0.0213071	0.540547	-0.540547
96	jgi|Aspfu1|4902|Afu4g03460_mRNA	1.20658e-06	0.000113947	0.416811	Up	48	0.0858598	9.24553	0.062275	0.00010219	0.0146416	0.00358245	0.0146416	0.416811	-0.416811
100	jgi|Aspfu1|1789|Afu2g01590_mRNA	1.77878e-06	0.00016194	0.443786	Up	49	0.0928994	5.1712	0.0682059	0.00687961	0.00704525	0.010381	0.010381	0.443786	-0.443786
103	jgi|Aspfu1|4383|Afu3g12460_mRNA	2.02582e-06	0.000177622	0.543306	Up	50	0.11436	5.62659	0.106757	0.00464386	0.0215127	0.00748917	0.0215127	0.543306	-0.543306
116	jgi|Aspfu1|7741|Afu6g06640_mRNA	3.28845e-06	0.000258087	0.515859	Up	51	0.110891	7.1755	0.097112	0.000861646	0.0237322	0.00360806	0.0237322	0.515859	-0.515859
118	jgi|Aspfu1|5612|Afu4g11720_mRNA	3.45833e-06	0.000266819	0.459422	Up	52	0.0989806	8.84516	0.0771004	0.000168696	0.0194256	0.00353326	0.0194256	0.459422	-0.459422
119	jgi|Aspfu1|1838|Afu2g02080_mRNA	3.66229e-06	0.000280181	0.452586	Up	53	0.0977576	5.99567	0.0749068	0.00337239	0.0157407	0.00586056	0.0157407	0.452586	-0.452586
131	jgi|Aspfu1|393|Afu1g04270_mRNA	6.03482e-06	0.000419397	0.557249	Up	54	0.123144	7.24482	0.114718	0.000840274	0.0294888	0.00357267	0.0294888	0.557249	-0.557249
137	jgi|Aspfu1|5245|Afu4g07870_mRNA	6.94627e-06	0.000458252	0.452134	Up	55	0.100579	4.95731	0.0751381	0.00818593	0.0113335	0.0120462	0.0120462	0.452134	-0.452134
143	jgi|Aspfu1|4554|Afu3g14230_mRNA	9.90477e-06	0.000630581	0.550235	Up	56	0.124509	7.41515	0.113078	0.000889867	0.030115	0.00352416	0.030115	0.550235	-0.550235
146	jgi|Aspfu1|4904|Afu4g03480_mRNA	1.15817e-05	0.000722189	0.907959	Up	57	0.207045	6.9766	0.309028	0.00140656	0.0843289	0.00374593	0.0843289	0.907959	-0.907959
158	jgi|Aspfu1|3587|Afu3g03280_mRNA	1.50873e-05	0.000869334	0.487082	Up	58	0.112557	7.95709	0.0895041	0.000411295	0.0249271	0.00350432	0.0249271	0.487082	-0.487082
159	jgi|Aspfu1|3113|Afu2g16340_mRNA	1.57995e-05	0.000904644	0.438121	Up	59	0.101482	6.32801	0.0724975	0.00198432	0.0186128	0.00481796	0.0186128	0.438121	-0.438121
164	jgi|Aspfu1|8710|Afu7g02040_mRNA	1.85693e-05	0.00103082	0.419266	Up	60	0.0979264	5.73347	0.0666632	0.00451038	0.0146688	0.0069493	0.0146688	0.419266	-0.419266
167	jgi|Aspfu1|826|Afu1g09590_mRNA	2.17901e-05	0.0011756	0.426141	Up	61	0.10037	7.80771	0.0691543	0.000438956	0.0197092	0.00350969	0.0197092	0.426141	-0.426141
173	jgi|Aspfu1|2940|Afu2g14630_mRNA	2.29946e-05	0.00119625	0.403346	Up	62	0.0952719	5.059	0.0612617	0.00692769	0.0103148	0.0112258	0.0112258	0.403346	-0.403346
181	jgi|Aspfu1|825|Afu1g09580_mRNA	2.59222e-05	0.00130384	0.799115	Up	63	0.189966	6.53248	0.244316	0.00240782	0.0697665	0.0043599	0.0697665	0.799115	-0.799115
193	jgi|Aspfu1|7186|Afu5g14170_mRNA	3.20133e-05	0.0015101	1.67661	Up	64	0.403161	2.50683	0.999195	0.223867	0.00485901	0.101211	0.101211	1.67661	-1.67661
223	jgi|Aspfu1|1882|Afu2g02500_mRNA	5.92701e-05	0.00243648	0.534037	Up	65	0.132987	4.97268	0.111802	0.00741673	0.0279545	0.0119186	0.0279545	0.534037	-0.534037
232	jgi|Aspfu1|7867|Afu6g07910_mRNA	6.91618e-05	0.00271401	0.44227	Up	66	0.111147	7.81961	0.077064	0.000444984	0.0242622	0.00350923	0.0242622	0.44227	-0.44227
271	jgi|Aspfu1|1730|Afu2g00990_mRNA	0.00011687	0.00393325	0.471552	Up	67	0.122398	4.83502	0.0892139	0.0093002	0.0206625	0.0131112	0.0206625	0.471552	-0.471552
284	jgi|Aspfu1|8442|Afu6g13860_mRNA	0.000147081	0.00471488	0.536996	Up	68	0.141466	4.13873	0.109351	0.0184172	0.0130374	0.0216078	0.0216078	0.536996	-0.536996
285	jgi|Aspfu1|7536|Afu6g03680_mRNA	0.000149124	0.00476359	0.714279	Up	69	0.188339	7.07499	0.206578	0.00122814	0.0697149	0.00367112	0.0697149	0.714279	-0.714279
289	jgi|Aspfu1|9147|Afu7g08510_mRNA	0.000152585	0.0048067	0.855631	Up	70	0.22595	3.43928	0.264984	0.0627427	0.00237059	0.0393637	0.0393637	0.855631	-0.855631
293	jgi|Aspfu1|7854|Afu6g07790_mRNA	0.00016526	0.00513492	0.414939	Up	71	0.110153	4.74136	0.0617263	0.0102743	0.00434807	0.013993	0.013993	0.414939	-0.414939
312	jgi|Aspfu1|9220|Afu8g00680_mRNA	0.000196647	0.00573807	0.564037	Up	72	0.151489	4.7208	0.130237	0.00895588	0.0369419	0.0141949	0.0369419	0.564037	-0.564037
332	jgi|Aspfu1|353|Afu1g03790_mRNA	0.000255564	0.00700799	0.43183	Up	73	0.118095	6.32886	0.0771874	0.00206585	0.0258272	0.00481585	0.0258272	0.43183	-0.43183
345	jgi|Aspfu1|7847|Afu6g07720_mRNA	0.000292498	0.00772265	0.749494	Up	74	0.206936	7.99757	0.233908	0.000431465	0.0852139	0.00350334	0.0852139	0.749494	-0.749494
355	jgi|Aspfu1|2128|Afu2g05060_mRNA	0.000332174	0.00853754	0.412152	Up	75	0.114843	10.0258	0.0711438	4.17431e-05	0.0263362	0.00374979	0.0263362	0.412152	-0.412152
376	jgi|Aspfu1|797|Afu1g09300_mRNA	0.000419395	0.0101523	0.756782	Up	76	0.214534	3.70104	0.242534	0.0359458	0.0561037	0.0309707	0.0561037	0.756782	-0.756782
389	jgi|Aspfu1|875|Afu1g10110_mRNA	0.000454527	0.0106376	0.42346	Up	77	0.120774	5.04357	0.0762391	0.0078995	0.0212733	0.0113468	0.0212733	0.42346	-0.42346
394	jgi|Aspfu1|6059|Afu5g01580_mRNA	0.00046432	0.0107289	0.563724	Up	78	0.161039	3.92729	0.114256	0.0263407	0.00103011	0.0255265	0.0255265	0.563724	-0.563724
449	jgi|Aspfu1|9238|Afu8g00860_mRNA	0.000774689	0.0157077	0.475407	Up	79	0.141419	4.19369	0.092559	0.0192655	0.0133827	0.0207334	0.0207334	0.475407	-0.475407
464	jgi|Aspfu1|7061|Afu5g12860_mRNA	0.000856444	0.016804	0.494885	Up	80	0.148441	4.9761	0.107749	0.00762985	0.0364398	0.0118904	0.0364398	0.494885	-0.494885

## Sheet: DEGs at 120mpi
	target_id	pval	qval	beta	regulation	Number of regulated DEGs	se_b	mean_obs	var_obs	tech_var	sigma_sq	smooth_sigma_sq	final_sigma_sq	abs_b	b
7	jgi|Aspfu1|5207|Afu4g07500_mRNA	4.18016e-15	5.39301e-12	-0.437285	Down	1	0.0557094	6.54488	0.055568	0.00160949	-0.000519594	0.00459757	0.00459757	0.437285	0.437285
8	jgi|Aspfu1|3181|Afu2g17060_mRNA	8.74291e-15	9.86965e-12	-0.472277	Down	2	0.0608893	6.20781	0.0662395	0.0018587	0.00107231	0.00555631	0.00555631	0.472277	0.472277
12	jgi|Aspfu1|235|Afu1g02590_mRNA	3.19338e-13	2.21842e-10	-0.481228	Down	3	0.0660485	6.46266	0.0736443	0.00154037	0.00718444	0.00478194	0.00718444	0.481228	0.481228
41	jgi|Aspfu1|1828|Afu2g01980_mRNA	1.48256e-10	3.26561e-08	-0.463037	Down	4	0.0722686	5.8553	0.0655512	0.00316929	0.00183945	0.00727621	0.00727621	0.463037	0.463037
63	jgi|Aspfu1|3345|Afu3g00770_mRNA	2.04185e-09	2.92698e-07	-0.693231	Down	5	0.115646	5.22569	0.160232	0.00588979	0.020858	0.0125682	0.020858	0.693231	0.693231
78	jgi|Aspfu1|175|Afu1g01990_mRNA	5.99442e-09	6.94046e-07	-0.459371	Down	6	0.0789716	5.64496	0.0672407	0.0037665	0.00434031	0.00870654	0.00870654	0.459371	0.459371
98	jgi|Aspfu1|1329|Afu1g14640_mRNA	2.87218e-08	2.6468e-06	-0.42103	Down	7	0.0758742	5.68855	0.0527904	0.00311567	-0.000615632	0.00839811	0.00839811	0.42103	0.42103
112	jgi|Aspfu1|1560|Afu1g16940_mRNA	8.84713e-08	7.13379e-06	-0.431258	Down	8	0.080625	5.84458	0.0642816	0.00291611	0.0100847	0.00734404	0.0100847	0.431258	0.431258
113	jgi|Aspfu1|764|Afu1g08970_mRNA	1.11653e-07	8.84505e-06	-0.464222	Down	9	0.0874791	5.37711	0.0699068	0.00433979	0.00538417	0.0109654	0.0109654	0.464222	0.464222
119	jgi|Aspfu1|3780|Afu3g06320_mRNA	1.30016e-07	9.867e-06	-0.425558	Down	10	0.0806161	5.56858	0.0595716	0.00372302	0.00541056	0.0092749	0.0092749	0.425558	0.425558
133	jgi|Aspfu1|6074|Afu5g01740_mRNA	2.96319e-07	1.98227e-05	-0.487081	Down	11	0.0950259	5.41022	0.0832651	0.00446879	0.0135911	0.0106459	0.0135911	0.487081	0.487081
155	jgi|Aspfu1|2177|Afu2g05560_mRNA	5.68386e-07	3.31167e-05	-0.468836	Down	12	0.093736	5.74485	0.0778645	0.00338348	0.0141894	0.00800606	0.0141894	0.468836	0.468836
156	jgi|Aspfu1|9513|Afu8g04640_mRNA	5.96503e-07	3.45322e-05	-0.58014	Down	13	0.116206	5.65546	0.11931	0.00356612	0.0234415	0.00863204	0.0234415	0.58014	0.58014
163	jgi|Aspfu1|7826|Afu6g07500_mRNA	7.60698e-07	4.21464e-05	-0.422552	Down	14	0.085447	5.422	0.0599828	0.00406752	0.00639573	0.0105349	0.0105349	0.422552	0.422552
190	jgi|Aspfu1|6974|Afu5g11985_mRNA	1.63092e-06	7.75201e-05	-0.448984	Down	15	0.0936459	5.26943	0.0687013	0.0054574	0.00749861	0.0120817	0.0120817	0.448984	0.448984
205	jgi|Aspfu1|3768|Afu3g06200_mRNA	2.28048e-06	0.000100727	-0.420659	Down	16	0.0889938	6.12909	0.0641352	0.00226942	0.0135704	0.00585251	0.0135704	0.420659	0.420659
208	jgi|Aspfu1|194|Afu1g02180_mRNA	2.36656e-06	0.000102752	-0.507769	Down	17	0.107594	5.41243	0.0935108	0.00467415	0.0184788	0.010625	0.0184788	0.507769	0.507769
217	jgi|Aspfu1|8176|Afu6g11070_mRNA	2.76485e-06	0.000115066	-0.40949	Down	18	0.0873567	6.1345	0.0609911	0.00232607	0.0129363	0.00583136	0.0129363	0.40949	0.40949
224	jgi|Aspfu1|1917|Afu2g02870_mRNA	3.26261e-06	0.000131539	-0.553922	Down	19	0.119032	5.75537	0.111955	0.00328463	0.0250526	0.007934	0.0250526	0.553922	0.553922
229	jgi|Aspfu1|8970|Afu7g05670_mRNA	3.7591e-06	0.000148247	-0.403834	Down	20	0.087329	7.42769	0.0596685	0.000597906	0.0146548	0.00407702	0.0146548	0.403834	0.403834
269	jgi|Aspfu1|3140|Afu2g16620_mRNA	8.90701e-06	0.00029903	-0.449428	Down	21	0.101174	5.78397	0.0752579	0.00306114	0.0174112	0.00774043	0.0174112	0.449428	0.449428
284	jgi|Aspfu1|7474|Afu6g03050_mRNA	1.20476e-05	0.000383107	-0.504277	Down	22	0.115218	6.76714	0.0954131	0.00121809	0.0253322	0.00425671	0.0253322	0.504277	0.504277
288	jgi|Aspfu1|3804|Afu3g06540_mRNA	1.25051e-05	0.000391046	-0.556185	Down	23	0.127315	6.78499	0.11617	0.00108999	0.031328	0.0042375	0.031328	0.556185	0.556185
292	jgi|Aspfu1|217|Afu1g02400_mRNA	1.32663e-05	0.000410303	-0.4021	Down	24	0.0923167	5.84506	0.0608054	0.00273247	0.0143123	0.00734097	0.0143123	0.4021	0.4021
321	jgi|Aspfu1|5783|Afu4g13560_mRNA	2.22709e-05	0.000626569	-0.425715	Down	25	0.100385	5.43589	0.069056	0.00468096	0.0154734	0.0104059	0.0154734	0.425715	0.425715
358	jgi|Aspfu1|9418|Afu8g02700_mRNA	4.12038e-05	0.00103942	-0.466355	Down	26	0.113728	5.22828	0.0843117	0.00577041	0.0200976	0.0125389	0.0200976	0.466355	0.466355
400	jgi|Aspfu1|2293|Afu2g07740_mRNA	7.1859e-05	0.0016224	-1.18372	Down	27	0.298162	2.84459	0.430569	0.0882383	-0.0529707	0.0895631	0.0895631	1.18372	1.18372
447	jgi|Aspfu1|6181|Afu5g02800_mRNA	0.000136043	0.00275232	-0.492272	Down	28	0.129027	5.58743	0.0977771	0.00363961	0.0296565	0.00912911	0.0296565	0.492272	0.492272
461	jgi|Aspfu1|7543|Afu6g03750_mRNA	0.000150379	0.00295352	-0.41947	Down	29	0.110665	6.39894	0.0712672	0.00183494	0.0226586	0.0049475	0.0226586	0.41947	0.41947
499	jgi|Aspfu1|6189|Afu5g02890_mRNA	0.000225198	0.00407569	-0.544697	Down	30	0.147657	4.84734	0.122146	0.00873778	0.0348674	0.0174936	0.0348674	0.544697	0.544697
581	jgi|Aspfu1|2001|Afu2g03740_mRNA	0.0004224	0.00656574	-0.432824	Down	31	0.122763	4.71853	0.078027	0.0106228	0.0179631	0.0195188	0.0195188	0.432824	0.432824
619	jgi|Aspfu1|5110|Afu4g06500_mRNA	0.000531072	0.00774816	-0.575597	Down	32	0.166138	4.62558	0.141978	0.0106498	0.0445538	0.0211164	0.0445538	0.575597	0.575597
622	jgi|Aspfu1|4229|Afu3g10880_mRNA	0.00054436	0.00790372	-0.452843	Down	33	0.130958	4.83698	0.0879907	0.00761601	0.0266841	0.0176488	0.0266841	0.452843	0.452843
697	jgi|Aspfu1|6038|Afu5g01350_mRNA	0.000854635	0.0110735	-0.417288	Down	34	0.125144	5.51206	0.0765988	0.00381529	0.0275068	0.00973428	0.0275068	0.417288	0.417288
1	jgi|Aspfu1|2222|Afu2g06000_mRNA	2.9883e-38	2.69873e-34	0.969997	Up	1	0.0750102	7.04838	0.278472	0.000955122	0.0102979	0.0040479	0.0102979	0.969997	-0.969997
2	jgi|Aspfu1|8278|Afu6g12160_mRNA	1.77894e-26	8.03279e-23	0.57622	Up	2	0.0541146	6.63752	0.0981206	0.00142678	0.00237089	0.00443001	0.00443001	0.57622	-0.57622
3	jgi|Aspfu1|6888|Afu5g11110_mRNA	1.11575e-18	3.35877e-15	0.786919	Up	3	0.089191	6.37292	0.190563	0.00177114	0.0141389	0.00502064	0.0141389	0.786919	-0.786919
4	jgi|Aspfu1|1979|Afu2g03490_mRNA	2.32925e-16	5.05178e-13	0.412415	Up	4	0.0502713	7.42594	0.0529284	0.000584367	0.00447004	0.00407622	0.00447004	0.412415	-0.412415
5	jgi|Aspfu1|2518|Afu2g10240_mRNA	2.79691e-16	5.05178e-13	0.424406	Up	5	0.0518722	6.82486	0.0538374	0.00118331	0.00158674	0.00419813	0.00419813	0.424406	-0.424406
6	jgi|Aspfu1|538|Afu1g05690_mRNA	3.73847e-16	5.62702e-13	0.519936	Up	6	0.0638213	6.14023	0.0801616	0.00233723	0.00107343	0.00580909	0.00580909	0.519936	-0.519936
11	jgi|Aspfu1|139|Afu1g01600_mRNA	1.86508e-13	1.53123e-10	0.437512	Up	7	0.0594597	7.18338	0.0607512	0.000789827	0.00628108	0.00401366	0.00628108	0.437512	-0.437512
13	jgi|Aspfu1|574|Afu1g06040_mRNA	3.18224e-13	2.21842e-10	0.955582	Up	8	0.131145	6.06433	0.29038	0.00300546	0.0313926	0.00612841	0.0313926	0.955582	-0.955582
14	jgi|Aspfu1|9079|Afu7g06770_mRNA	4.36849e-13	2.81799e-10	1.2665	Up	9	0.174844	6.07324	0.510699	0.00293234	0.0582082	0.00608802	0.0582082	1.2665	-1.2665
16	jgi|Aspfu1|5573|Afu4g11310_mRNA	8.15105e-13	4.75412e-10	0.412408	Up	10	0.0576102	8.39255	0.0542839	0.000232578	0.00640529	0.00450834	0.00640529	0.412408	-0.412408
17	jgi|Aspfu1|5691|Afu4g12590_mRNA	8.94918e-13	4.75412e-10	0.511151	Up	11	0.071532	7.19877	0.083422	0.000897187	0.00933647	0.00401362	0.00933647	0.511151	-0.511151
18	jgi|Aspfu1|7643|Afu6g04750_mRNA	9.88018e-13	4.95711e-10	0.622315	Up	12	0.0872547	7.23131	0.123702	0.000820773	0.014406	0.00401574	0.014406	0.622315	-0.622315
19	jgi|Aspfu1|1218|Afu1g13510_mRNA	2.43758e-12	1.15862e-09	0.402012	Up	13	0.0573743	6.44405	0.0505725	0.00175535	0.00337451	0.00482827	0.00482827	0.402012	-0.402012
21	jgi|Aspfu1|233|Afu1g02570_mRNA	4.57953e-12	1.96941e-09	0.679099	Up	14	0.0981636	8.0431	0.148283	0.000317265	0.0189549	0.00434285	0.0189549	0.679099	-0.679099
22	jgi|Aspfu1|1879|Afu2g02480_mRNA	4.94699e-12	2.03074e-09	0.401319	Up	15	0.0581025	6.35676	0.0495506	0.00168414	0.00243926	0.00506765	0.00506765	0.401319	-0.401319
23	jgi|Aspfu1|8679|Afu7g01730_mRNA	7.19799e-12	2.82631e-09	0.743408	Up	16	0.108469	5.43768	0.178071	0.00494802	0.0185829	0.0103894	0.0185829	0.743408	-0.743408
24	jgi|Aspfu1|4137|Afu3g09990_mRNA	7.53307e-12	2.83463e-09	0.569719	Up	17	0.0832052	8.80236	0.104605	0.000158896	0.0136873	0.00474619	0.0136873	0.569719	-0.569719
26	jgi|Aspfu1|5470|Afu4g10190_mRNA	1.01261e-11	3.51726e-09	0.458268	Up	18	0.0673458	7.04594	0.0677778	0.000918643	0.00815227	0.00404905	0.00815227	0.458268	-0.458268
28	jgi|Aspfu1|8480|Afu6g14270_mRNA	1.35393e-11	4.31286e-09	0.977236	Up	19	0.144503	4.91787	0.30865	0.00835554	0.0334065	0.0164717	0.0334065	0.977236	-0.977236
31	jgi|Aspfu1|2128|Afu2g05060_mRNA	1.74375e-11	5.20273e-09	0.722118	Up	20	0.107362	10.1891	0.168747	4.0506e-05	0.0230127	0.0059801	0.0230127	0.722118	-0.722118
37	jgi|Aspfu1|7723|Afu6g06470_mRNA	3.64922e-11	8.90706e-09	0.500092	Up	21	0.0755693	9.23895	0.0812448	0.000101062	0.0113204	0.00505729	0.0113204	0.500092	-0.500092
38	jgi|Aspfu1|8854|Afu7g04520_mRNA	4.25417e-11	1.01104e-08	0.489923	Up	22	0.0742876	6.35114	0.0780389	0.00198329	0.00905401	0.00508429	0.00905401	0.489923	-0.489923
40	jgi|Aspfu1|2754|Afu2g12780_mRNA	1.34211e-10	3.03016e-08	0.657782	Up	23	0.102421	5.06652	0.14135	0.00649234	0.0141903	0.0144879	0.0144879	0.657782	-0.657782
45	jgi|Aspfu1|7847|Afu6g07720_mRNA	1.96522e-10	3.94397e-08	1.19013	Up	24	0.187008	7.94672	0.464639	0.000402868	0.0695413	0.00430284	0.0695413	1.19013	-1.19013
47	jgi|Aspfu1|4334|Afu3g11970_mRNA	2.58803e-10	4.97287e-08	0.455753	Up	25	0.0720941	7.04816	0.068256	0.000845504	0.00954961	0.00404801	0.00954961	0.455753	-0.455753
49	jgi|Aspfu1|2410|Afu2g09070_mRNA	2.89274e-10	5.3315e-08	1.50101	Up	26	0.238089	6.35971	0.7409	0.00216211	0.11121	0.005059	0.11121	1.50101	-1.50101
52	jgi|Aspfu1|6887|Afu5g11100_mRNA	5.63656e-10	9.78919e-08	0.638171	Up	27	0.102926	7.38251	0.134521	0.000561002	0.0206266	0.0040573	0.0206266	0.638171	-0.638171
54	jgi|Aspfu1|8280|Afu6g12180_mRNA	9.56012e-10	1.59884e-07	0.852029	Up	28	0.139298	7.09439	0.240679	0.000949224	0.0378587	0.00402893	0.0378587	0.852029	-0.852029
55	jgi|Aspfu1|116|Afu1g01350_mRNA	1.14839e-09	1.86157e-07	0.766488	Up	29	0.125916	5.47795	0.195038	0.00489396	0.0268158	0.0100276	0.0268158	0.766488	-0.766488
56	jgi|Aspfu1|2748|Afu2g12710_mRNA	1.15433e-09	1.86157e-07	1.05436	Up	30	0.173231	4.51447	0.369068	0.0130275	0.0469905	0.0231866	0.0469905	1.05436	-1.05436
59	jgi|Aspfu1|2634|Afu2g11470_mRNA	1.40261e-09	2.14695e-07	0.48265	Up	31	0.0797086	6.1659	0.077449	0.00213677	0.0105701	0.00571091	0.0105701	0.48265	-0.48265
60	jgi|Aspfu1|5686|Afu4g12530_mRNA	1.49356e-09	2.24806e-07	0.84147	Up	32	0.1392	5.43388	0.235523	0.00529098	0.0334621	0.0104245	0.0334621	0.84147	-0.84147
62	jgi|Aspfu1|4986|Afu4g04280_mRNA	1.83712e-09	2.67597e-07	0.549925	Up	33	0.0914774	7.28892	0.10075	0.000719855	0.0160164	0.0040261	0.0160164	0.549925	-0.549925
65	jgi|Aspfu1|9220|Afu8g00680_mRNA	2.38277e-09	3.31058e-07	0.630004	Up	34	0.105541	5.26456	0.132496	0.00462254	0.0176551	0.0121349	0.0176551	0.630004	-0.630004
68	jgi|Aspfu1|3587|Afu3g03280_mRNA	3.24585e-09	4.31078e-07	0.479839	Up	35	0.0810723	8.60949	0.0770519	0.000200715	0.0129447	0.00462808	0.0129447	0.479839	-0.479839
69	jgi|Aspfu1|3921|Afu3g07750_mRNA	3.7404e-09	4.89558e-07	0.565812	Up	36	0.0959771	5.19449	0.0973527	0.00549681	0.00136699	0.0129264	0.0129264	0.565812	-0.565812
74	jgi|Aspfu1|4189|Afu3g10480_mRNA	4.63909e-09	5.73856e-07	0.507793	Up	37	0.0866597	7.18383	0.0865467	0.000832655	0.0141871	0.00401365	0.0141871	0.507793	-0.507793
77	jgi|Aspfu1|8481|Afu6g14280_mRNA	5.78017e-09	6.80898e-07	0.449616	Up	38	0.0772139	7.69786	0.0679791	0.000499435	0.0114245	0.00420901	0.0114245	0.449616	-0.449616
79	jgi|Aspfu1|1809|Afu2g01790_mRNA	7.83517e-09	8.95689e-07	0.437176	Up	39	0.0757413	6.80763	0.064441	0.00116971	0.0103038	0.00421456	0.0103038	0.437176	-0.437176
80	jgi|Aspfu1|5300|Afu4g08420_mRNA	8.1334e-09	9.1816e-07	1.41502	Up	40	0.245421	4.44697	0.675332	0.0144371	0.106026	0.0245349	0.106026	1.41502	-1.41502
86	jgi|Aspfu1|7867|Afu6g07910_mRNA	1.45543e-08	1.52837e-06	0.656964	Up	41	0.115933	7.14301	0.146355	0.000781345	0.0260997	0.00401725	0.0260997	0.656964	-0.656964
95	jgi|Aspfu1|3340|Afu3g00730_mRNA	2.49317e-08	2.37009e-06	0.475836	Up	42	0.085371	5.41044	0.073681	0.00393267	0.00655509	0.0106437	0.0106437	0.475836	-0.475836
97	jgi|Aspfu1|396|Afu1g04300_mRNA	2.82131e-08	2.62673e-06	1.96214	Up	43	0.353399	5.18756	1.31409	0.00923099	0.240551	0.0130072	0.240551	1.96214	-1.96214
99	jgi|Aspfu1|6735|Afu5g09450_mRNA	3.44037e-08	3.13838e-06	0.419557	Up	44	0.0760425	6.56547	0.0602066	0.00131045	0.0102545	0.0045567	0.0102545	0.419557	-0.419557
102	jgi|Aspfu1|7736|Afu6g06590_mRNA	4.821e-08	4.26848e-06	0.490844	Up	45	0.0899346	6.73019	0.0827021	0.00124352	0.014933	0.00429978	0.014933	0.490844	-0.490844
107	jgi|Aspfu1|8711|Afu7g02050_mRNA	5.7741e-08	4.89662e-06	0.47262	Up	46	0.0871084	7.37233	0.0768277	0.000706242	0.0144695	0.00405321	0.0144695	0.47262	-0.47262
109	jgi|Aspfu1|952|Afu1g10880_mRNA	6.86341e-08	5.68656e-06	0.531742	Up	47	0.0985673	6.32071	0.0974407	0.00191981	0.0175112	0.00517689	0.0175112	0.531742	-0.531742
124	jgi|Aspfu1|8532|Afu7g00210_mRNA	1.64298e-07	1.20109e-05	0.58349	Up	48	0.111443	5.24401	0.118565	0.00534065	0.0194984	0.0123622	0.0194984	0.58349	-0.58349
128	jgi|Aspfu1|35|Afu1g00500_mRNA	2.16991e-07	1.53097e-05	0.464698	Up	49	0.0896381	8.83329	0.0754727	0.000183171	0.0158868	0.00476619	0.0158868	0.464698	-0.464698
129	jgi|Aspfu1|7741|Afu6g06640_mRNA	2.22865e-07	1.56023e-05	0.512871	Up	50	0.0990256	7.57358	0.0919639	0.000537078	0.0190751	0.00415034	0.0190751	0.512871	-0.512871
130	jgi|Aspfu1|8685|Afu7g01790_mRNA	2.47477e-07	1.71921e-05	0.639372	Up	51	0.123919	6.17541	0.143123	0.00200046	0.0287113	0.0056752	0.0287113	0.639372	-0.639372
139	jgi|Aspfu1|644|Afu1g06740_mRNA	3.20677e-07	2.08348e-05	0.562147	Up	52	0.10999	5.95561	0.111028	0.00244411	0.0217517	0.00668052	0.0217517	0.562147	-0.562147
140	jgi|Aspfu1|3364|Afu3g00960_mRNA	3.26591e-07	2.10675e-05	0.401284	Up	53	0.0785689	7.05805	0.0565907	0.00091914	0.011427	0.00404343	0.011427	0.401284	-0.401284
145	jgi|Aspfu1|9549|Afu8g05010_mRNA	3.91109e-07	2.4441e-05	0.551518	Up	54	0.108711	6.18989	0.107166	0.00227097	0.0213653	0.00562153	0.0213653	0.551518	-0.551518
146	jgi|Aspfu1|2840|Afu2g13615_mRNA	3.98688e-07	2.46613e-05	0.652419	Up	55	0.128693	4.75081	0.150006	0.00848378	0.0246399	0.0189912	0.0246399	0.652419	-0.652419
149	jgi|Aspfu1|7318|Afu6g00510_mRNA	4.2471e-07	2.5742e-05	0.893985	Up	56	0.176763	7.77064	0.281909	0.000497008	0.0619933	0.00423576	0.0619933	0.893985	-0.893985
151	jgi|Aspfu1|393|Afu1g04270_mRNA	4.44482e-07	2.65836e-05	0.637518	Up	57	0.12627	6.91493	0.143455	0.00105613	0.0308321	0.00412496	0.0308321	0.637518	-0.637518
160	jgi|Aspfu1|5390|Afu4g09330_mRNA	6.82392e-07	3.85168e-05	1.05438	Up	58	0.212306	6.68476	0.3949	0.00164173	0.0885057	0.0043594	0.0885057	1.05438	-1.05438
165	jgi|Aspfu1|2338|Afu2g08240_mRNA	8.15484e-07	4.39634e-05	0.448006	Up	59	0.0908434	5.31174	0.0642818	0.00487586	0.00321654	0.0116292	0.0116292	0.448006	-0.448006
176	jgi|Aspfu1|7967|Afu6g08940_mRNA	1.05547e-06	5.41587e-05	0.57532	Up	60	0.117869	5.8961	0.118386	0.00308703	0.0246992	0.00702494	0.0246992	0.57532	-0.57532
177	jgi|Aspfu1|4887|Afu4g03320_mRNA	1.06761e-06	5.4472e-05	0.490985	Up	61	0.100637	7.49803	0.0862381	0.000539419	0.0197164	0.00411142	0.0197164	0.490985	-0.490985
178	jgi|Aspfu1|3059|Afu2g15810_mRNA	1.11164e-06	5.64003e-05	0.404637	Up	62	0.0830746	5.54961	0.0559214	0.00437734	0.00628714	0.00942545	0.00942545	0.404637	-0.404637
180	jgi|Aspfu1|3651|Afu3g03940_mRNA	1.21978e-06	6.06228e-05	0.516289	Up	63	0.106399	5.27898	0.0955651	0.005689	0.0169524	0.0119781	0.0169524	0.516289	-0.516289
187	jgi|Aspfu1|7017|Afu5g12410_mRNA	1.38668e-06	6.69687e-05	0.462044	Up	64	0.0957226	5.82173	0.0767033	0.00293044	0.0153952	0.00749104	0.0153952	0.462044	-0.462044
199	jgi|Aspfu1|4902|Afu4g03460_mRNA	2.03857e-06	9.25141e-05	0.548202	Up	65	0.115422	9.89322	0.108702	5.38776e-05	0.0265904	0.00565244	0.0265904	0.548202	-0.548202
201	jgi|Aspfu1|4557|Afu3g14260_mRNA	2.08511e-06	9.36849e-05	0.425297	Up	66	0.0896307	8.14356	0.0654514	0.000330852	0.0157365	0.00438709	0.0157365	0.425297	-0.425297
206	jgi|Aspfu1|7311|Afu6g00440_mRNA	2.29762e-06	0.000100727	0.637782	Up	67	0.134971	4.48578	0.121901	0.0126835	-0.006054	0.0237511	0.0237511	0.637782	-0.637782
209	jgi|Aspfu1|5612|Afu4g11720_mRNA	2.40065e-06	0.000103733	0.587346	Up	68	0.124533	8.87832	0.12515	0.000137507	0.0308793	0.00479584	0.0308793	0.587346	-0.587346
210	jgi|Aspfu1|7557|Afu6g03890_mRNA	2.4628e-06	0.000105912	0.585094	Up	69	0.124193	4.66999	0.107344	0.0105092	0.000614201	0.0203384	0.0203384	0.585094	-0.585094
211	jgi|Aspfu1|1882|Afu2g02500_mRNA	2.49324e-06	0.000106713	0.493127	Up	70	0.104727	5.10417	0.0882801	0.0063358	0.0155997	0.0140137	0.0155997	0.493127	-0.493127
219	jgi|Aspfu1|4257|Afu3g11170_mRNA	2.91412e-06	0.000120171	0.696069	Up	71	0.148835	6.67338	0.176407	0.00134182	0.042962	0.00437559	0.042962	0.696069	-0.696069
226	jgi|Aspfu1|1091|Afu1g12250_mRNA	3.61705e-06	0.000144538	0.54754	Up	72	0.118202	9.4252	0.109608	8.27136e-05	0.0278605	0.00520998	0.0278605	0.54754	-0.54754
243	jgi|Aspfu1|7500|Afu6g03320_mRNA	5.10453e-06	0.00019	0.735969	Up	73	0.161381	6.0442	0.199404	0.00291525	0.0491724	0.00622252	0.0491724	0.735969	-0.735969
270	jgi|Aspfu1|5049|Afu4g05900_mRNA	9.85398e-06	0.000329597	0.434588	Up	74	0.0983151	7.67698	0.0705319	0.000511786	0.0188199	0.00420019	0.0188199	0.434588	-0.434588
286	jgi|Aspfu1|4554|Afu3g14230_mRNA	1.23802e-05	0.000390928	0.472556	Up	75	0.108117	7.41943	0.0838414	0.000674259	0.0227043	0.00407325	0.0227043	0.472556	-0.472556
309	jgi|Aspfu1|2070|Afu2g04470_mRNA	1.80157e-05	0.000526538	0.626226	Up	76	0.146036	6.49603	0.148605	0.00171704	0.040936	0.00470308	0.040936	0.626226	-0.626226
311	jgi|Aspfu1|8164|Afu6g10940_mRNA	1.88836e-05	0.000548352	0.599983	Up	77	0.140258	6.17092	0.136576	0.0023413	0.0370036	0.00569204	0.0370036	0.599983	-0.599983
314	jgi|Aspfu1|1508|Afu1g16460_mRNA	2.00268e-05	0.000575993	0.490747	Up	78	0.115075	6.69524	0.0915103	0.00128644	0.025198	0.00434496	0.025198	0.490747	-0.490747
315	jgi|Aspfu1|6848|Afu5g10660_mRNA	2.06048e-05	0.000589345	0.422088	Up	79	0.0991227	9.0901	0.0677457	0.000117034	0.0195336	0.00494409	0.0195336	0.422088	-0.422088
317	jgi|Aspfu1|7317|Afu6g00500_mRNA	2.09237e-05	0.000596095	0.854932	Up	80	0.200934	4.6111	0.278044	0.00992497	0.0708236	0.0213761	0.0708236	0.854932	-0.854932
319	jgi|Aspfu1|7522|Afu6g03540_mRNA	2.21016e-05	0.000623747	0.823777	Up	81	0.194171	8.12075	0.258521	0.00033082	0.075074	0.00437681	0.075074	0.823777	-0.823777
325	jgi|Aspfu1|4595|Afu3g14640_mRNA	2.5163e-05	0.000699221	0.938098	Up	82	0.22265	3.38647	0.297827	0.0413161	0.012806	0.0578297	0.0578297	0.938098	-0.938098
348	jgi|Aspfu1|1746|Afu2g01160_mRNA	3.48673e-05	0.000904846	0.449304	Up	83	0.108551	4.9589	0.0778784	0.00691229	0.0166544	0.0159041	0.0166544	0.449304	-0.449304
350	jgi|Aspfu1|6657|Afu5g08650_mRNA	3.59733e-05	0.000928214	0.714952	Up	84	0.173031	6.88151	0.19737	0.00112049	0.058759	0.00414977	0.058759	0.714952	-0.714952
353	jgi|Aspfu1|3339|Afu3g00720_mRNA	3.89639e-05	0.000996837	0.876957	Up	85	0.213188	5.1621	0.297643	0.00669025	0.084208	0.0133079	0.084208	0.876957	-0.876957
364	jgi|Aspfu1|1247|Afu1g13800_mRNA	4.66595e-05	0.00115764	0.82887	Up	86	0.203566	6.55905	0.267331	0.00160457	0.0812733	0.00456922	0.0812733	0.82887	-0.82887
378	jgi|Aspfu1|797|Afu1g09300_mRNA	5.70608e-05	0.00135967	0.967641	Up	87	0.240429	3.92197	0.366619	0.0257148	0.0898973	0.0377047	0.0898973	0.967641	-0.967641
389	jgi|Aspfu1|4819|Afu4g02650_mRNA	6.24466e-05	0.00144976	0.709619	Up	88	0.177255	4.19944	0.197736	0.0175546	0.0452844	0.0301156	0.0452844	0.709619	-0.709619
392	jgi|Aspfu1|9761|Afu8g07225_mRNA	6.33451e-05	0.00145936	1.52148	Up	89	0.38037	3.54929	0.909424	0.0541629	0.2352	0.0507412	0.2352	1.52148	-1.52148
401	jgi|Aspfu1|7029|Afu5g12530_mRNA	7.46762e-05	0.0016818	0.641452	Up	90	0.161947	6.39772	0.162521	0.00175014	0.0507036	0.00495084	0.0507036	0.641452	-0.641452
422	jgi|Aspfu1|2341|Afu2g08280_mRNA	9.66217e-05	0.00206775	0.800336	Up	91	0.205271	6.82299	0.255244	0.00113026	0.0831421	0.00419987	0.0831421	0.800336	-0.800336
423	jgi|Aspfu1|6273|Afu5g03730_mRNA	9.77441e-05	0.00208683	0.415208	Up	92	0.10657	7.1699	0.0687258	0.000925433	0.0217887	0.00401429	0.0217887	0.415208	-0.415208
435	jgi|Aspfu1|7900|Afu6g08270_mRNA	0.000119437	0.00248374	0.426676	Up	93	0.110903	7.64208	0.0730998	0.000451007	0.024148	0.00418432	0.024148	0.426676	-0.426676
460	jgi|Aspfu1|4135|Afu3g09970_mRNA	0.000150767	0.00295352	0.415898	Up	94	0.109741	5.24107	0.0700658	0.00623677	0.0178496	0.012395	0.0178496	0.415898	-0.415898
466	jgi|Aspfu1|3204|Afu2g17300_mRNA	0.000162877	0.00315652	0.450159	Up	95	0.119388	5.09934	0.0823324	0.00660394	0.0219029	0.0140739	0.0219029	0.450159	-0.450159
470	jgi|Aspfu1|6150|Afu5g02500_mRNA	0.000170881	0.00328347	1.00155	Up	96	0.266469	5.69516	0.408323	0.00402164	0.13799	0.00835163	0.13799	1.00155	-1.00155
479	jgi|Aspfu1|4865|Afu4g03120_mRNA	0.00018335	0.00345686	0.732644	Up	97	0.195846	6.48832	0.219115	0.00159598	0.0751154	0.00472081	0.0751154	0.732644	-0.732644
480	jgi|Aspfu1|180|Afu1g02040_mRNA	0.000186765	0.00349779	0.590122	Up	98	0.157944	5.05654	0.142263	0.0072329	0.0426597	0.0146155	0.0426597	0.590122	-0.590122
487	jgi|Aspfu1|5162|Afu4g07050_mRNA	0.000191828	0.00355726	0.418391	Up	99	0.112183	5.78049	0.0715889	0.0031724	0.0219976	0.00776376	0.0219976	0.418391	-0.418391
506	jgi|Aspfu1|9125|Afu7g08280_mRNA	0.00023881	0.00426224	0.404679	Up	100	0.110147	6.06588	0.0675884	0.00212294	0.022142	0.00612134	0.022142	0.404679	-0.404679
523	jgi|Aspfu1|3206|Afu2g17320_mRNA	0.00027647	0.004774	0.601807	Up	101	0.165495	5.98554	0.15043	0.00285312	0.0519242	0.00651809	0.0519242	0.601807	-0.601807
526	jgi|Aspfu1|6170|Afu5g02700_mRNA	0.000282696	0.00485366	0.887789	Up	102	0.244525	7.60867	0.327693	0.000626053	0.118959	0.00416809	0.118959	0.887789	-0.887789
530	jgi|Aspfu1|8220|Afu6g11530_mRNA	0.000288681	0.00491901	0.98915	Up	103	0.27285	2.95119	0.383507	0.0667227	0.0545624	0.0821717	0.0821717	0.98915	-0.98915
533	jgi|Aspfu1|5480|Afu4g10310_mRNA	0.000292051	0.00494843	0.512587	Up	104	0.141511	4.97137	0.109399	0.00878897	0.0312616	0.0157354	0.0312616	0.512587	-0.512587
578	jgi|Aspfu1|1652|Afu2g00210_mRNA	0.000411301	0.0064264	0.723039	Up	105	0.204669	5.0867	0.221177	0.00721282	0.0765659	0.0142323	0.0765659	0.723039	-0.723039
587	jgi|Aspfu1|825|Afu1g09580_mRNA	0.000439346	0.0067589	0.885945	Up	106	0.252029	6.23073	0.333146	0.00232725	0.12471	0.00547485	0.12471	0.885945	-0.885945
590	jgi|Aspfu1|2782|Afu2g13060_mRNA	0.000446646	0.00683671	0.595943	Up	107	0.169742	6.68096	0.150864	0.00155093	0.0560739	0.00436475	0.0560739	0.595943	-0.595943
607	jgi|Aspfu1|3729|Afu3g05780_mRNA	0.000493713	0.00734551	0.423727	Up	108	0.121616	5.79749	0.0766535	0.00277458	0.0268063	0.00765025	0.0268063	0.423727	-0.423727
626	jgi|Aspfu1|4141|Afu3g10040_mRNA	0.000563129	0.00812398	0.582522	Up	109	0.168907	4.43778	0.14586	0.0109631	0.0460958	0.0247238	0.0460958	0.582522	-0.582522
633	jgi|Aspfu1|9240|Afu8g00890_mRNA	0.000585562	0.0083542	1.41473	Up	110	0.411471	2.89711	0.862087	0.108048	0.230569	0.0858424	0.230569	1.41473	-1.41473
640	jgi|Aspfu1|5890|Afu4g14670_mRNA	0.000624014	0.00880543	1.03916	Up	111	0.303762	3.82168	0.466706	0.0280456	0.156497	0.0408357	0.156497	1.03916	-1.03916
651	jgi|Aspfu1|8952|Afu7g05490_mRNA	0.000661417	0.00917551	0.441369	Up	112	0.12962	5.82701	0.0844615	0.00294647	0.0306564	0.00745682	0.0306564	0.441369	-0.441369
654	jgi|Aspfu1|5848|Afu4g14210_mRNA	0.000665171	0.00918526	0.550746	Up	113	0.161815	4.05268	0.117111	0.0184274	0.0170945	0.0339411	0.0339411	0.550746	-0.550746
656	jgi|Aspfu1|397|Afu1g04310_mRNA	0.000670808	0.00923486	0.418691	Up	114	0.123099	5.60743	0.0760636	0.00415996	0.026147	0.00897839	0.026147	0.418691	-0.418691
678	jgi|Aspfu1|3435|Afu3g01700_mRNA	0.000779745	0.0103862	2.00892	Up	115	0.597912	1.18118	1.76593	0.152467	0.562531	0.334553	0.562531	2.00892	-2.00892
702	jgi|Aspfu1|7185|Afu5g14160_mRNA	0.000889533	0.0114436	0.649118	Up	116	0.195322	4.31517	0.185788	0.0159106	0.060391	0.0273768	0.060391	0.649118	-0.649118
704	jgi|Aspfu1|6825|Afu5g10420_mRNA	0.00090179	0.0115683	0.898669	Up	117	0.270724	3.2623	0.356388	0.0484785	0.0981049	0.0639147	0.0981049	0.898669	-0.898669
720	jgi|Aspfu1|3212|Afu2g17400_mRNA	0.000962025	0.0120667	1.4482	Up	118	0.438662	2.26567	0.929095	0.184229	0.20062	0.14272	0.20062	1.4482	-1.4482
