# Supplementary material for: Lipo-chitooligosaccharides as regulatory signals of fungal growth and development
Source: Nat Commun. 2020 Aug 4;11:3897. doi: 10.1038/s41467-020-17615-5 (PMC7403392; doi:10.1038/s41467-020-17615-5)
Supplement: Supplementary file 9 — Supplementary Data 7 [file 41467_2020_17615_MOESM9_ESM.xlsx]

## Sheet: 30 mpi
Count	Function	GO ID	GO Terms	Genes	Bgd count	Result count	Pct of bgd	Fold enrichment	Odds ratio	P-value	Benjamini	Bonferroni
35	Biological Process	GO:0061091	regulation of phospholipid translocation	Afu2g01590,Afu6g06640,	3	2	66.7	71.94	218.61	0.000253276	0.0405241	0.0810483
		GO:2001138	regulation of phospholipid transport	Afu2g01590,Afu6g06640,	3	2	66.7	71.94	218.61	0.000253276	0.0405241	0.0810483
		GO:0032368	regulation of lipid transport	Afu2g01590,Afu6g06640,	5	2	40	43.16	72.85	0.00083409	0.0667272	0.266909
		GO:1905952	regulation of lipid localization	Afu2g01590,Afu6g06640,	5	2	40	43.16	72.85	0.00083409	0.0667272	0.266909
		GO:0007009	plasma membrane organization	Afu2g01590,Afu3g14230,	8	2	25	26.98	36.42	0.00229348	0.146783	0.733914
		GO:0044070	regulation of anion transport	Afu2g01590,Afu6g06640,	9	2	22.2	23.98	31.21	0.00293101	0.156321	0.937924
		GO:0046503	glycerolipid catabolic process	Afu2g00990,Afu7g02040,	12	2	16.7	17.99	21.84	0.00527722	0.185336	1
		GO:0097035	regulation of membrane lipid distribution	Afu2g01590,Afu6g06640,	14	2	14.3	15.42	18.2	0.00718912	0.185336	1
		GO:0034478	phosphatidylglycerol catabolic process	Afu2g00990,	1	1	100	107.91	inf	0.0092668	0.185336	1
		GO:0060988	lipid tube assembly	Afu3g14230,	1	1	100	107.91	inf	0.0092668	0.185336	1
		GO:0065005	protein-lipid complex assembly	Afu3g14230,	1	1	100	107.91	inf	0.0092668	0.185336	1
		GO:2001139	negative regulation of phospholipid transport	Afu6g06640,	1	1	100	107.91	inf	0.0092668	0.185336	1
		GO:0010230	alternative respiration	Afu2g05060,	1	1	100	107.91	inf	0.0092668	0.185336	1
		GO:0061093	negative regulation of phospholipid translocation	Afu6g06640,	1	1	100	107.91	inf	0.0092668	0.185336	1
		GO:0097320	plasma membrane tubulation	Afu3g14230,	1	1	100	107.91	inf	0.0092668	0.185336	1
		GO:0071825	protein-lipid complex subunit organization	Afu3g14230,	1	1	100	107.91	inf	0.0092668	0.185336	1
		GO:0043269	regulation of ion transport	Afu2g01590,Afu6g06640,	19	2	10.5	11.36	12.84	0.0131098	0.246772	1
		GO:1903665	negative regulation of asexual reproduction	Afu1g03775,Afu5g02800,	20	2	10	10.79	12.12	0.0144794	0.257412	1
		GO:1905953	negative regulation of lipid localization	Afu6g06640,	2	1	50	53.96	108.09	0.0184487	0.281123	1
		GO:0070941	eisosome assembly	Afu2g01590,	2	1	50	53.96	108.09	0.0184487	0.281123	1
		GO:0032369	negative regulation of lipid transport	Afu6g06640,	2	1	50	53.96	108.09	0.0184487	0.281123	1
		GO:0006361	transcription initiation from RNA polymerase I promoter	Afu1g02590,	3	1	33.3	35.97	54.04	0.0275464	0.352593	1
		GO:0016102	diterpenoid biosynthetic process	Afu1g03775,	3	1	33.3	35.97	54.04	0.0275464	0.352593	1
		GO:0016101	diterpenoid metabolic process	Afu1g03775,	3	1	33.3	35.97	54.04	0.0275464	0.352593	1
		GO:0090155	negative regulation of sphingolipid biosynthetic process	Afu2g01590,	3	1	33.3	35.97	54.04	0.0275464	0.352593	1
		GO:0045596	negative regulation of cell differentiation	Afu1g03775,Afu5g02800,	32	2	6.3	6.74	7.27	0.0351891	0.3774	1
		GO:0043939	negative regulation of sporulation	Afu1g03775,Afu5g02800,	32	2	6.3	6.74	7.27	0.0351891	0.3774	1
		GO:1903792	negative regulation of anion transport	Afu6g06640,	4	1	25	26.98	36.02	0.0365607	0.3774	1
		GO:0046475	glycerophospholipid catabolic process	Afu2g00990,	4	1	25	26.98	36.02	0.0365607	0.3774	1
		GO:1905038	regulation of membrane lipid metabolic process	Afu2g01590,	4	1	25	26.98	36.02	0.0365607	0.3774	1
		GO:0090153	regulation of sphingolipid biosynthetic process	Afu2g01590,	4	1	25	26.98	36.02	0.0365607	0.3774	1
		GO:0046486	glycerolipid metabolic process	Afu2g00990,Afu2g14040,Afu7g02040,	80	3	3.8	4.05	4.27	0.0379242	0.379242	1
		GO:0001666	response to hypoxia	Afu4g03460,	5	1	20	21.58	27.01	0.0454923	0.419389	1
		GO:0071456	cellular response to hypoxia	Afu4g03460,	5	1	20	21.58	27.01	0.0454923	0.419389	1
		GO:0051093	negative regulation of developmental process	Afu1g03775,Afu5g02800,	37	2	5.4	5.83	6.22	0.0458707	0.419389	1
Count	Function	GO ID	GO Terms	Genes	Bgd count	Result count	Pct of bgd	Fold enrichment	Odds ratio	P-value	Benjamini	Bonferroni
15	Cellular Component	GO:0071944	cell periphery	Afu1g02040,Afu1g03580,Afu1g09580,Afu1g13550,Afu2g01590,Afu2g05060,Afu3g13440,Afu3g14230,Afu3g14260,Afu6g06640,Afu6g07470,Afu6g07910,Afu6g12450,	583	13	2.2	2.41	2.68	0.00265309	0.180775	0.275922
		GO:0045121	membrane raft	Afu2g01590,Afu6g07470,	14	2	14.3	15.42	18.2	0.00718912	0.180775	0.747669
		GO:0098589	membrane region	Afu2g01590,Afu6g07470,	14	2	14.3	15.42	18.2	0.00718912	0.180775	0.747669
		GO:0098857	membrane microdomain	Afu2g01590,Afu6g07470,	14	2	14.3	15.42	18.2	0.00718912	0.180775	0.747669
		GO:1990528	Rvs161p-Rvs167p complex	Afu3g14230,	1	1	100	107.91	inf	0.0092668	0.180775	0.963747
		GO:0099738	cell cortex region	Afu3g14230,Afu6g07470,Afu6g07910,	49	3	6.1	6.61	7.18	0.0104293	0.180775	1
		GO:0031253	cell projection membrane	Afu2g01590,	2	1	50	53.96	108.09	0.0184487	0.213185	1
		GO:0033101	cellular bud membrane	Afu2g01590,	2	1	50	53.96	108.09	0.0184487	0.213185	1
		GO:0070250	mating projection membrane	Afu2g01590,	2	1	50	53.96	108.09	0.0184487	0.213185	1
		GO:0051286	cell tip	Afu2g01590,Afu3g14230,Afu6g07470,Afu6g07910,	123	4	3.3	3.51	3.71	0.0271885	0.253487	1
		GO:0051285	cell cortex of cell tip	Afu6g07470,Afu6g07910,	30	2	6.7	7.19	7.79	0.0312303	0.253487	1
		GO:0009277	fungal-type cell wall	Afu1g02040,Afu1g03580,Afu1g13550,Afu3g14260,Afu6g12450,	192	5	2.6	2.81	2.97	0.0326727	0.253487	1
		GO:0005618	cell wall	Afu1g02040,Afu1g03580,Afu1g13550,Afu3g14260,Afu6g12450,	197	5	2.5	2.74	2.89	0.0359065	0.253487	1
		GO:0030312	external encapsulating structure	Afu1g02040,Afu1g03580,Afu1g13550,Afu3g14260,Afu6g12450,	197	5	2.5	2.74	2.89	0.0359065	0.253487	1
		GO:0032126	eisosome	Afu2g01590,	4	1	25	26.98	36.02	0.0365607	0.253487	1
Count	Function	GO ID	GO Terms	Genes	Bgd count	Result count	Pct of bgd	Fold enrichment	Odds ratio	P-value	Benjamini	Bonferroni
25	Molecular Function	GO:0015485	cholesterol binding	Afu1g02040,	1	1	100	107.91	inf	0.0092668	0.168347	1
		GO:0004611	phosphoenolpyruvate carboxykinase activity	Afu6g07720,	1	1	100	107.91	inf	0.0092668	0.168347	1
		GO:0001181	RNA polymerase I general transcription initiation factor activity	Afu1g02590,	1	1	100	107.91	inf	0.0092668	0.168347	1
		GO:0009916	alternative oxidase activity	Afu2g05060,	1	1	100	107.91	inf	0.0092668	0.168347	1
		GO:0034479	phosphatidylglycerol phospholipase C activity	Afu2g00990,	1	1	100	107.91	inf	0.0092668	0.168347	1
		GO:0004612	phosphoenolpyruvate carboxykinase (ATP) activity	Afu6g07720,	1	1	100	107.91	inf	0.0092668	0.168347	1
		GO:0004470	malic enzyme activity	Afu2g08280,	2	1	50	53.96	108.09	0.0184487	0.181141	1
		GO:0004471	malate dehydrogenase (decarboxylating) (NAD+) activity	Afu2g08280,	2	1	50	53.96	108.09	0.0184487	0.181141	1
		GO:0008081	phosphoric diester hydrolase activity	Afu1g09590,Afu2g00990,	26	2	7.7	8.3	9.09	0.0238953	0.181141	1
		GO:0008289	lipid binding	Afu1g02040,Afu2g13890,Afu3g14230,	67	3	4.5	4.83	5.15	0.0240798	0.181141	1
		GO:0043178	alcohol binding	Afu1g02040,	3	1	33.3	35.97	54.04	0.0275464	0.181141	1
		GO:0016307	phosphatidylinositol phosphate kinase activity	Afu2g14040,	3	1	33.3	35.97	54.04	0.0275464	0.181141	1
		GO:0015369	calcium:proton antiporter activity	Afu1g04270,	3	1	33.3	35.97	54.04	0.0275464	0.181141	1
		GO:0051139	metal ion:proton antiporter activity	Afu1g04270,	3	1	33.3	35.97	54.04	0.0275464	0.181141	1
		GO:0005544	calcium-dependent phospholipid binding	Afu2g13890,	3	1	33.3	35.97	54.04	0.0275464	0.181141	1
		GO:0015368	calcium:cation antiporter activity	Afu1g04270,	3	1	33.3	35.97	54.04	0.0275464	0.181141	1
		GO:0022821	potassium ion antiporter activity	Afu1g04270,	4	1	25	26.98	36.02	0.0365607	0.181141	1
		GO:0016977	chitosanase activity	Afu6g00500,	4	1	25	26.98	36.02	0.0365607	0.181141	1
		GO:0032934	sterol binding	Afu1g02040,	4	1	25	26.98	36.02	0.0365607	0.181141	1
		GO:0016615	malate dehydrogenase activity	Afu2g08280,	4	1	25	26.98	36.02	0.0365607	0.181141	1
		GO:0015386	potassium:proton antiporter activity	Afu1g04270,	4	1	25	26.98	36.02	0.0365607	0.181141	1
		GO:0005451	monovalent cation:proton antiporter activity	Afu1g04270,	4	1	25	26.98	36.02	0.0365607	0.181141	1
		GO:0016298	lipase activity	Afu2g00990,Afu7g02040,	34	2	5.9	6.35	6.81	0.0393312	0.186396	1
		GO:0004629	phospholipase C activity	Afu2g00990,	5	1	20	21.58	27.01	0.0454923	0.198346	1
		GO:0015491	cation:cation antiporter activity	Afu1g04270,	5	1	20	21.58	27.01	0.0454923	0.198346	1

## Sheet: 120 mpi
Count	Function	GO ID	GO Terms	Genes	Bgd count	Result count	Pct of bgd	Fold enrichment	Odds ratio	P-value	Benjamini	Bonferroni
110	Biological Process	GO:0015976	carbon utilization	Afu1g13510,Afu4g11310,Afu6g03540,Afu6g07720,	19	4	21.1	13.69	17.51	0.000173956	0.0898095	0.151341
		GO:0072507	divalent inorganic cation homeostasis	Afu1g04270,Afu1g08970,Afu1g10880,Afu2g13060,Afu3g09970,	36	5	13.9	9.03	10.65	0.000206459	0.0898095	0.179619
		GO:0055074	calcium ion homeostasis	Afu1g04270,Afu1g10880,Afu2g13060,Afu3g09970,	26	4	15.4	10.01	11.93	0.000617082	0.178954	0.536861
		GO:0070797	negative regulation of cleistothecium development	Afu1g01600,Afu2g03490,	4	2	50	32.52	64.88	0.00138106	0.231169	1
		GO:1902059	negative regulation of sporocarp development involved in sexual reproduction	Afu1g01600,Afu2g03490,	4	2	50	32.52	64.88	0.00138106	0.231169	1
		GO:0072503	cellular divalent inorganic cation homeostasis	Afu1g04270,Afu1g08970,Afu1g10880,Afu3g09970,	35	4	11.4	7.43	8.46	0.00194148	0.231169	1
		GO:0071483	cellular response to blue light	Afu1g01600,Afu3g05780,	5	2	40	26.01	43.25	0.00227854	0.231169	1
		GO:0009637	response to blue light	Afu1g01600,Afu3g05780,	5	2	40	26.01	43.25	0.00227854	0.231169	1
		GO:0051093	negative regulation of developmental process	Afu1g01600,Afu2g03490,Afu3g05780,Afu5g02800,	37	4	10.8	7.03	7.95	0.0023914	0.231169	1
		GO:0006094	gluconeogenesis	Afu4g11310,Afu6g07720,	6	2	33.3	21.68	32.43	0.00338335	0.252411	1
		GO:0055065	metal ion homeostasis	Afu1g04270,Afu1g08970,Afu1g10880,Afu2g13060,Afu3g09970,Afu4g12530,	97	6	6.2	4.02	4.36	0.00374906	0.252411	1
		GO:0019319	hexose biosynthetic process	Afu4g11310,Afu6g07720,	7	2	28.6	18.58	25.94	0.004689	0.252411	1
		GO:0046364	monosaccharide biosynthetic process	Afu4g11310,Afu6g07720,	7	2	28.6	18.58	25.94	0.004689	0.252411	1
		GO:0051241	negative regulation of multicellular organismal process	Afu1g01600,Afu2g03490,	7	2	28.6	18.58	25.94	0.004689	0.252411	1
		GO:0075262	negative regulation of spore-bearing organ development	Afu1g01600,Afu2g03490,	7	2	28.6	18.58	25.94	0.004689	0.252411	1
		GO:0070887	cellular response to chemical stimulus	Afu1g01990,Afu1g10880,Afu2g03490,Afu2g05060,Afu2g13060,Afu3g05780,Afu3g06540,Afu4g03460,Afu4g04280,Afu4g07500,Afu5g02700,Afu6g03890,Afu6g04750,Afu6g12180,	415	14	3.4	2.19	2.36	0.00469455	0.252411	1
		GO:0051716	cellular response to stimulus	Afu1g01600,Afu1g01990,Afu1g10880,Afu2g03490,Afu2g05060,Afu2g13060,Afu2g16620,Afu3g05780,Afu3g06540,Afu3g11970,Afu3g14230,Afu4g03460,Afu4g04280,Afu4g07500,Afu4g11310,Afu5g02700,Afu6g03890,Afu6g04750,Afu6g06640,Afu6g07500,Afu6g12180,Afu7g01790,Afu7g04520,	848	23	2.7	1.76	1.93	0.00513888	0.252411	1
		GO:0048511	rhythmic process	Afu3g05780,Afu3g11170,	8	2	25	16.26	21.62	0.00618913	0.252411	1
		GO:0007623	circadian rhythm	Afu3g05780,Afu3g11170,	8	2	25	16.26	21.62	0.00618913	0.252411	1
		GO:0045733	acetate catabolic process	Afu1g13510,Afu6g03540,	8	2	25	16.26	21.62	0.00618913	0.252411	1
		GO:0006874	cellular calcium ion homeostasis	Afu1g04270,Afu1g10880,Afu3g09970,	25	3	12	7.8	8.89	0.00639635	0.252411	1
		GO:0009628	response to abiotic stimulus	Afu1g01600,Afu2g03490,Afu3g05780,Afu3g11970,Afu4g03460,Afu4g11720,Afu6g03890,Afu6g12180,Afu7g04520,	219	9	4.1	2.67	2.85	0.00664055	0.252411	1
		GO:0048878	chemical homeostasis	Afu1g04270,Afu1g08970,Afu1g10880,Afu2g13060,Afu3g05780,Afu3g09970,Afu4g12530,	145	7	4.8	3.14	3.36	0.0069841	0.252411	1
		GO:0055080	cation homeostasis	Afu1g04270,Afu1g08970,Afu1g10880,Afu2g13060,Afu3g09970,Afu4g12530,	111	6	5.4	3.52	3.77	0.00721398	0.252411	1
		GO:0098771	inorganic ion homeostasis	Afu1g04270,Afu1g08970,Afu1g10880,Afu2g13060,Afu3g09970,Afu4g12530,	112	6	5.4	3.48	3.73	0.00752803	0.252411	1
		GO:0031155	regulation of reproductive fruiting body development	Afu1g01600,Afu2g03490,	10	2	20	13.01	16.21	0.00974813	0.252411	1
		GO:0070796	regulation of cleistothecium development	Afu1g01600,Afu2g03490,	10	2	20	13.01	16.21	0.00974813	0.252411	1
		GO:1902058	regulation of sporocarp development involved in sexual reproduction	Afu1g01600,Afu2g03490,	10	2	20	13.01	16.21	0.00974813	0.252411	1
		GO:0050801	ion homeostasis	Afu1g04270,Afu1g08970,Afu1g10880,Afu2g13060,Afu3g09970,Afu4g12530,	119	6	5	3.28	3.5	0.010009	0.252411	1
		GO:0050896	response to stimulus	Afu1g01600,Afu1g01990,Afu1g10880,Afu1g13510,Afu2g03490,Afu2g05060,Afu2g13060,Afu2g16620,Afu3g05780,Afu3g06540,Afu3g11970,Afu3g14230,Afu4g03460,Afu4g04280,Afu4g07500,Afu4g11310,Afu4g11720,Afu5g02700,Afu6g03890,Afu6g04750,Afu6g06640,Afu6g07500,Afu6g12180,Afu7g01790,Afu7g04520,	1011	25	2.5	1.61	1.75	0.0111784	0.252411	1
		GO:0075308	negative regulation of conidium formation	Afu3g05780,Afu5g02800,	11	2	18.2	11.82	14.41	0.011795	0.252411	1
		GO:0042221	response to chemical	Afu1g01990,Afu1g10880,Afu2g03490,Afu2g05060,Afu2g13060,Afu3g05780,Afu3g06540,Afu4g03460,Afu4g04280,Afu4g07500,Afu4g11720,Afu5g02700,Afu6g03890,Afu6g04750,Afu6g12180,	511	15	2.9	1.91	2.04	0.0119627	0.252411	1
		GO:0046677	response to antibiotic	Afu4g11720,Afu6g03890,Afu6g12180,	32	3	9.4	6.1	6.74	0.0127565	0.252411	1
		GO:0042273	ribosomal large subunit biogenesis	Afu1g01990,Afu1g16940,Afu2g05560,Afu2g17060,	60	4	6.7	4.34	4.67	0.0134567	0.252411	1
		GO:0006083	acetate metabolic process	Afu1g13510,Afu6g03540,	12	2	16.7	10.84	12.97	0.0140124	0.252411	1
		GO:0006875	cellular metal ion homeostasis	Afu1g04270,Afu1g08970,Afu1g10880,Afu3g09970,Afu4g12530,	94	5	5.3	3.46	3.69	0.0147765	0.252411	1
		GO:0000719	photoreactive repair	Afu1g01600,	1	1	100	65.03	inf	0.0153768	0.252411	1
		GO:0065005	protein-lipid complex assembly	Afu3g14230,	1	1	100	65.03	inf	0.0153768	0.252411	1
		GO:0002090	regulation of receptor internalization	Afu5g12530,	1	1	100	65.03	inf	0.0153768	0.252411	1
		GO:0070141	response to UV-A	Afu1g01600,	1	1	100	65.03	inf	0.0153768	0.252411	1
		GO:0019551	glutamate catabolic process to 2-oxoglutarate	Afu2g06000,	1	1	100	65.03	inf	0.0153768	0.252411	1
		GO:0060988	lipid tube assembly	Afu3g14230,	1	1	100	65.03	inf	0.0153768	0.252411	1
		GO:0061093	negative regulation of phospholipid translocation	Afu6g06640,	1	1	100	65.03	inf	0.0153768	0.252411	1
		GO:1900695	regulation of N',N'',N'''-triacetylfusarinine C biosynthetic process	Afu3g11970,	1	1	100	65.03	inf	0.0153768	0.252411	1
		GO:0043928	exonucleolytic nuclear-transcribed mRNA catabolic process involved in deadenylation-dependent decay	Afu2g03740,	1	1	100	65.03	inf	0.0153768	0.252411	1
		GO:0071825	protein-lipid complex subunit organization	Afu3g14230,	1	1	100	65.03	inf	0.0153768	0.252411	1
		GO:0002092	positive regulation of receptor internalization	Afu5g12530,	1	1	100	65.03	inf	0.0153768	0.252411	1
		GO:0032026	response to magnesium ion	Afu1g10880,	1	1	100	65.03	inf	0.0153768	0.252411	1
		GO:2001139	negative regulation of phospholipid transport	Afu6g06640,	1	1	100	65.03	inf	0.0153768	0.252411	1
		GO:0070478	nuclear-transcribed mRNA catabolic process, 3'-5' exonucleolytic nonsense-mediated decay	Afu2g03740,	1	1	100	65.03	inf	0.0153768	0.252411	1
		GO:0071492	cellular response to UV-A	Afu1g01600,	1	1	100	65.03	inf	0.0153768	0.252411	1
		GO:0010230	alternative respiration	Afu2g05060,	1	1	100	65.03	inf	0.0153768	0.252411	1
		GO:0097320	plasma membrane tubulation	Afu3g14230,	1	1	100	65.03	inf	0.0153768	0.252411	1
		GO:0010721	negative regulation of cell development	Afu3g05780,Afu5g02800,	13	2	15.4	10.01	11.79	0.0163946	0.258293	1
		GO:0051592	response to calcium ion	Afu1g10880,Afu2g13060,	13	2	15.4	10.01	11.79	0.0163946	0.258293	1
		GO:0055082	cellular chemical homeostasis	Afu1g04270,Afu1g08970,Afu1g10880,Afu3g05780,Afu3g09970,Afu4g12530,	133	6	4.5	2.93	3.11	0.0166257	0.258293	1
		GO:0042255	ribosome assembly	Afu1g01990,Afu2g05560,Afu2g17060,	40	3	7.5	4.88	5.28	0.0232501	0.336867	1
		GO:0030003	cellular cation homeostasis	Afu1g04270,Afu1g08970,Afu1g10880,Afu3g09970,Afu4g12530,	107	5	4.7	3.04	3.21	0.0244568	0.336867	1
		GO:0042254	ribosome biogenesis	Afu1g01990,Afu1g16940,Afu2g02870,Afu2g03740,Afu2g05560,Afu2g17060,Afu8g04640,	187	7	3.7	2.43	2.56	0.0252614	0.336867	1
		GO:0070301	cellular response to hydrogen peroxide	Afu6g03890,Afu6g12180,	17	2	11.8	7.65	8.64	0.0274631	0.336867	1
		GO:0033244	regulation of penicillin metabolic process	Afu3g05780,Afu3g11970,	17	2	11.8	7.65	8.64	0.0274631	0.336867	1
		GO:0010035	response to inorganic substance	Afu1g10880,Afu2g13060,Afu6g03890,Afu6g12180,	76	4	5.3	3.42	3.63	0.0293646	0.336867	1
		GO:0006873	cellular ion homeostasis	Afu1g04270,Afu1g08970,Afu1g10880,Afu3g09970,Afu4g12530,	113	5	4.4	2.88	3.03	0.0300411	0.336867	1
		GO:0006103	2-oxoglutarate metabolic process	Afu2g06000,	2	1	50	32.52	64.45	0.0305187	0.336867	1
		GO:0071243	cellular response to arsenic-containing substance	Afu4g04280,	2	1	50	32.52	64.45	0.0305187	0.336867	1
		GO:0034427	nuclear-transcribed mRNA catabolic process, exonucleolytic, 3'-5'	Afu2g03740,	2	1	50	32.52	64.45	0.0305187	0.336867	1
		GO:1900181	negative regulation of protein localization to nucleus	Afu2g03490,	2	1	50	32.52	64.45	0.0305187	0.336867	1
		GO:0032369	negative regulation of lipid transport	Afu6g06640,	2	1	50	32.52	64.45	0.0305187	0.336867	1
		GO:1905953	negative regulation of lipid localization	Afu6g06640,	2	1	50	32.52	64.45	0.0305187	0.336867	1
		GO:0071051	polyadenylation-dependent snoRNA 3'-end processing	Afu2g03740,	2	1	50	32.52	64.45	0.0305187	0.336867	1
		GO:0008612	peptidyl-lysine modification to peptidyl-hypusine	Afu5g01740,	2	1	50	32.52	64.45	0.0305187	0.336867	1
		GO:0000316	sulfite transport	Afu7g01790,	2	1	50	32.52	64.45	0.0305187	0.336867	1
		GO:0060075	regulation of resting membrane potential	Afu1g10880,	2	1	50	32.52	64.45	0.0305187	0.336867	1
		GO:0070086	ubiquitin-dependent endocytosis	Afu5g12530,	2	1	50	32.52	64.45	0.0305187	0.336867	1
		GO:0036228	protein localization to nuclear inner membrane	Afu1g08970,	2	1	50	32.52	64.45	0.0305187	0.336867	1
		GO:0051239	regulation of multicellular organismal process	Afu1g01600,Afu2g03490,	18	2	11.1	7.23	8.1	0.0305891	0.336867	1
		GO:0075260	regulation of spore-bearing organ development	Afu1g01600,Afu2g03490,	18	2	11.1	7.23	8.1	0.0305891	0.336867	1
		GO:2000026	regulation of multicellular organismal development	Afu1g01600,Afu2g03490,	18	2	11.1	7.23	8.1	0.0305891	0.336867	1
		GO:0006816	calcium ion transport	Afu1g04270,Afu1g10880,	18	2	11.1	7.23	8.1	0.0305891	0.336867	1
		GO:0042542	response to hydrogen peroxide	Afu6g03890,Afu6g12180,	19	2	10.5	6.85	7.62	0.0338487	0.36356	1
		GO:0006006	glucose metabolic process	Afu4g11310,Afu6g07720,	19	2	10.5	6.85	7.62	0.0338487	0.36356	1
		GO:0017001	antibiotic catabolic process	Afu1g13510,Afu6g03540,	20	2	10	6.5	7.2	0.0372371	0.380033	1
		GO:1903665	negative regulation of asexual reproduction	Afu3g05780,Afu5g02800,	20	2	10	6.5	7.2	0.0372371	0.380033	1
		GO:1901701	cellular response to oxygen-containing compound	Afu3g05780,Afu6g03890,Afu6g12180,	50	3	6	3.9	4.15	0.0413082	0.380033	1
		GO:0035690	cellular response to drug	Afu1g01990,Afu1g10880,Afu3g06540,Afu4g07500,Afu5g02700,Afu6g03890,Afu6g12180,	209	7	3.3	2.18	2.28	0.0423222	0.380033	1
		GO:0090435	protein localization to nuclear envelope	Afu1g08970,	3	1	33.3	21.68	32.22	0.0454292	0.380033	1
		GO:0061091	regulation of phospholipid translocation	Afu6g06640,	3	1	33.3	21.68	32.22	0.0454292	0.380033	1
		GO:0043649	dicarboxylic acid catabolic process	Afu2g06000,	3	1	33.3	21.68	32.22	0.0454292	0.380033	1
		GO:0034473	U1 snRNA 3'-end processing	Afu2g03740,	3	1	33.3	21.68	32.22	0.0454292	0.380033	1
		GO:0071497	cellular response to freezing	Afu7g04520,	3	1	33.3	21.68	32.22	0.0454292	0.380033	1
		GO:2001138	regulation of phospholipid transport	Afu6g06640,	3	1	33.3	21.68	32.22	0.0454292	0.380033	1
		GO:0071031	nuclear mRNA surveillance of mRNA 3'-end processing	Afu2g03740,	3	1	33.3	21.68	32.22	0.0454292	0.380033	1
		GO:0071039	nuclear polyadenylation-dependent CUT catabolic process	Afu2g03740,	3	1	33.3	21.68	32.22	0.0454292	0.380033	1
		GO:0032092	positive regulation of protein binding	Afu2g03490,	3	1	33.3	21.68	32.22	0.0454292	0.380033	1
		GO:0006422	aspartyl-tRNA aminoacylation	Afu1g02570,	3	1	33.3	21.68	32.22	0.0454292	0.380033	1
		GO:0046391	5-phosphoribose 1-diphosphate metabolic process	Afu7g05670,	3	1	33.3	21.68	32.22	0.0454292	0.380033	1
		GO:0006538	glutamate catabolic process	Afu2g06000,	3	1	33.3	21.68	32.22	0.0454292	0.380033	1
		GO:0032057	negative regulation of translational initiation in response to stress	Afu2g16620,	3	1	33.3	21.68	32.22	0.0454292	0.380033	1
		GO:0006361	transcription initiation from RNA polymerase I promoter	Afu1g02590,	3	1	33.3	21.68	32.22	0.0454292	0.380033	1
		GO:0050826	response to freezing	Afu7g04520,	3	1	33.3	21.68	32.22	0.0454292	0.380033	1
		GO:0006015	5-phosphoribose 1-diphosphate biosynthetic process	Afu7g05670,	3	1	33.3	21.68	32.22	0.0454292	0.380033	1
		GO:0010731	protein glutathionylation	Afu2g17300,	3	1	33.3	21.68	32.22	0.0454292	0.380033	1
		GO:0048260	positive regulation of receptor-mediated endocytosis	Afu5g12530,	3	1	33.3	21.68	32.22	0.0454292	0.380033	1
		GO:1990625	negative regulation of cytoplasmic translational initiation in response to stress	Afu2g16620,	3	1	33.3	21.68	32.22	0.0454292	0.380033	1
		GO:0022613	ribonucleoprotein complex biogenesis	Afu1g01990,Afu1g16940,Afu2g02870,Afu2g03740,Afu2g05560,Afu2g17060,Afu8g04640,	213	7	3.3	2.14	2.23	0.046071	0.381624	1
		GO:0072329	monocarboxylic acid catabolic process	Afu1g13510,Afu6g03540,Afu8g02700,	53	3	5.7	3.68	3.9	0.0477736	0.381624	1
		GO:0000027	ribosomal large subunit assembly	Afu1g01990,Afu2g05560,	23	2	8.7	5.66	6.17	0.0481287	0.381624	1
		GO:0071236	cellular response to antibiotic	Afu6g03890,Afu6g12180,	23	2	8.7	5.66	6.17	0.0481287	0.381624	1
		GO:0042493	response to drug	Afu1g01990,Afu1g10880,Afu3g06540,Afu4g07500,Afu4g11720,Afu5g02700,Afu6g03890,Afu6g12180,	262	8	3.1	1.99	2.07	0.0490563	0.381624	1
		GO:0070925	organelle assembly	Afu1g01990,Afu1g08970,Afu2g05560,Afu2g17060,	90	4	4.4	2.89	3.03	0.0497207	0.381624	1
Count	Function	GO ID	GO Terms	Genes	Bgd count	Result count	Pct of bgd	Fold enrichment	Odds ratio	P-value	Benjamini	Bonferroni
9	Cellular Component	GO:1990528	Rvs161p-Rvs167p complex	Afu3g14230,	1	1	100	65.03	inf	0.0153768	0.44514	1
		GO:0016021	integral component of membrane	Afu1g04270,Afu1g08970,Afu1g10880,Afu1g12250,Afu1g13800,Afu2g12710,Afu3g01700,Afu3g10880,Afu3g14640,Afu4g02650,Afu4g03320,Afu4g14670,Afu5g01350,Afu5g02700,Afu6g00440,Afu6g03320,Afu7g01790,Afu8g00885,	680	18	2.6	1.72	1.84	0.0164846	0.44514	1
		GO:0009514	glyoxysome	Afu4g03120,Afu4g05900,Afu6g03540,	37	3	8.1	5.27	5.74	0.0189029	0.44514	1
		GO:0031224	intrinsic component of membrane	Afu1g04270,Afu1g08970,Afu1g10880,Afu1g12250,Afu1g13800,Afu2g12710,Afu3g01700,Afu3g10880,Afu3g14640,Afu4g02650,Afu4g03320,Afu4g14670,Afu5g01350,Afu5g02700,Afu6g00440,Afu6g03320,Afu7g01790,Afu8g00885,	696	18	2.6	1.68	1.79	0.0203846	0.44514	1
		GO:0000329	fungal-type vacuole membrane	Afu1g04270,Afu1g10880,Afu3g09970,Afu4g12530,	77	4	5.2	3.38	3.58	0.0306153	0.44514	1
		GO:0098852	lytic vacuole membrane	Afu1g04270,Afu1g10880,Afu3g09970,Afu4g12530,	77	4	5.2	3.38	3.58	0.0306153	0.44514	1
		GO:0005774	vacuolar membrane	Afu1g04270,Afu1g10880,Afu3g09970,Afu4g12530,	83	4	4.8	3.13	3.3	0.0387744	0.44514	1
		GO:0005730	nucleolus	Afu1g01990,Afu1g16940,Afu2g03490,Afu4g07500,Afu8g04640,	125	5	4	2.6	2.73	0.0434657	0.44514	1
		GO:0002189	ribose phosphate diphosphokinase complex	Afu7g05670,	3	1	33.3	21.68	32.22	0.0454292	0.44514	1
Count	Function	GO ID	GO Terms	Genes	Bgd count	Result count	Pct of bgd	Fold enrichment	Odds ratio	P-value	Benjamini	Bonferroni
42	Molecular Function	GO:0016778	diphosphotransferase activity	Afu5g11110,Afu7g05670,	6	2	33.3	21.68	32.43	0.00338335	0.171573	0.717271
		GO:0044715	8-oxo-dGDP phosphatase activity	Afu5g11110,	1	1	100	65.03	inf	0.0153768	0.171573	1
		GO:0034737	ergosterol O-acyltransferase activity	Afu1g06040,	1	1	100	65.03	inf	0.0153768	0.171573	1
		GO:0004474	malate synthase activity	Afu6g03540,	1	1	100	65.03	inf	0.0153768	0.171573	1
		GO:0009916	alternative oxidase activity	Afu2g05060,	1	1	100	65.03	inf	0.0153768	0.171573	1
		GO:0003904	deoxyribodipyrimidine photo-lyase activity	Afu1g01600,	1	1	100	65.03	inf	0.0153768	0.171573	1
		GO:0004044	amidophosphoribosyltransferase activity	Afu6g03750,	1	1	100	65.03	inf	0.0153768	0.171573	1
		GO:0034038	deoxyhypusine synthase activity	Afu5g01740,	1	1	100	65.03	inf	0.0153768	0.171573	1
		GO:0042132	fructose 1,6-bisphosphate 1-phosphatase activity	Afu4g11310,	1	1	100	65.03	inf	0.0153768	0.171573	1
		GO:0004612	phosphoenolpyruvate carboxykinase (ATP) activity	Afu6g07720,	1	1	100	65.03	inf	0.0153768	0.171573	1
		GO:0009882	blue light photoreceptor activity	Afu3g05780,	1	1	100	65.03	inf	0.0153768	0.171573	1
		GO:0004352	glutamate dehydrogenase (NAD+) activity	Afu2g06000,	1	1	100	65.03	inf	0.0153768	0.171573	1
		GO:0001181	RNA polymerase I general transcription initiation factor activity	Afu1g02590,	1	1	100	65.03	inf	0.0153768	0.171573	1
		GO:0015485	cholesterol binding	Afu1g02040,	1	1	100	65.03	inf	0.0153768	0.171573	1
		GO:0004772	sterol O-acyltransferase activity	Afu1g06040,	1	1	100	65.03	inf	0.0153768	0.171573	1
		GO:0004604	phosphoadenylyl-sulfate reductase (thioredoxin) activity	Afu3g06540,	1	1	100	65.03	inf	0.0153768	0.171573	1
		GO:0004460	L-lactate dehydrogenase (cytochrome) activity	Afu4g03120,	1	1	100	65.03	inf	0.0153768	0.171573	1
		GO:0003913	DNA photolyase activity	Afu1g01600,	1	1	100	65.03	inf	0.0153768	0.171573	1
		GO:0004611	phosphoenolpyruvate carboxykinase activity	Afu6g07720,	1	1	100	65.03	inf	0.0153768	0.171573	1
		GO:0015085	calcium ion transmembrane transporter activity	Afu1g04270,Afu1g10880,	17	2	11.8	7.65	8.64	0.0274631	0.215665	1
		GO:0016830	carbon-carbon lyase activity	Afu1g01600,Afu6g07720,Afu7g01730,	43	3	7	4.54	4.88	0.0280939	0.215665	1
		GO:0004471	malate dehydrogenase (decarboxylating) (NAD+) activity	Afu2g08280,	2	1	50	32.52	64.45	0.0305187	0.215665	1
		GO:0009881	photoreceptor activity	Afu3g05780,	2	1	50	32.52	64.45	0.0305187	0.215665	1
		GO:0004788	thiamine diphosphokinase activity	Afu5g11110,	2	1	50	32.52	64.45	0.0305187	0.215665	1
		GO:0050308	sugar-phosphatase activity	Afu4g11310,	2	1	50	32.52	64.45	0.0305187	0.215665	1
		GO:0015093	ferrous iron transmembrane transporter activity	Afu3g09970,	2	1	50	32.52	64.45	0.0305187	0.215665	1
		GO:0000774	adenyl-nucleotide exchange factor activity	Afu6g04750,	2	1	50	32.52	64.45	0.0305187	0.215665	1
		GO:0004694	eukaryotic translation initiation factor 2alpha kinase activity	Afu2g16620,	2	1	50	32.52	64.45	0.0305187	0.215665	1
		GO:0004353	glutamate dehydrogenase [NAD(P)+] activity	Afu2g06000,	2	1	50	32.52	64.45	0.0305187	0.215665	1
		GO:0004470	malic enzyme activity	Afu2g08280,	2	1	50	32.52	64.45	0.0305187	0.215665	1
		GO:0015369	calcium:proton antiporter activity	Afu1g04270,	3	1	33.3	21.68	32.22	0.0454292	0.229309	1
		GO:0016898	oxidoreductase activity, acting on the CH-OH group of donors, cytochrome as acceptor	Afu4g03120,	3	1	33.3	21.68	32.22	0.0454292	0.229309	1
		GO:0051139	metal ion:proton antiporter activity	Afu1g04270,	3	1	33.3	21.68	32.22	0.0454292	0.229309	1
		GO:0016639	oxidoreductase activity, acting on the CH-NH2 group of donors, NAD or NADP as acceptor	Afu2g06000,	3	1	33.3	21.68	32.22	0.0454292	0.229309	1
		GO:0004749	ribose phosphate diphosphokinase activity	Afu7g05670,	3	1	33.3	21.68	32.22	0.0454292	0.229309	1
		GO:0019203	carbohydrate phosphatase activity	Afu4g11310,	3	1	33.3	21.68	32.22	0.0454292	0.229309	1
		GO:0015368	calcium:cation antiporter activity	Afu1g04270,	3	1	33.3	21.68	32.22	0.0454292	0.229309	1
		GO:0004815	aspartate-tRNA ligase activity	Afu1g02570,	3	1	33.3	21.68	32.22	0.0454292	0.229309	1
		GO:0043178	alcohol binding	Afu1g02040,	3	1	33.3	21.68	32.22	0.0454292	0.229309	1
		GO:0004457	lactate dehydrogenase activity	Afu4g03120,	3	1	33.3	21.68	32.22	0.0454292	0.229309	1
		GO:0061608	nuclear import signal receptor activity	Afu5g11100,	3	1	33.3	21.68	32.22	0.0454292	0.229309	1
		GO:0017110	nucleoside-diphosphatase activity	Afu5g11110,	3	1	33.3	21.68	32.22	0.0454292	0.229309	1
