# Supplementary material for: Lipo-chitooligosaccharides as regulatory signals of fungal growth and development
Source: Nat Commun. 2020 Aug 4;11:3897. doi: 10.1038/s41467-020-17615-5 (PMC7403392; doi:10.1038/s41467-020-17615-5)
Supplement: Supplementary file 10 — Supplementary Data 8 [file 41467_2020_17615_MOESM10_ESM.xlsx]

## Sheet: Sheet1
afm00001 KEGG Orthology (KO) (16)
afm:AFUA_6G07720 phosphoenolpyruvate carboxykinase AcuF
afm:AFUA_7G05670 ribose phosphate diphosphokinase Prs1
afm:AFUA_6G00500 chitosanase
afm:AFUA_6G03540 malate synthase AcuE
afm:AFUA_6G03890 spore-specific catalase CatA
afm:AFUA_5G10420 nitrate reductase
afm:AFUA_7G01730 phosphatidylserine decarboxylase family protein
afm:AFUA_6G03050 oleate delta-12 desaturase
afm:AFUA_6G03750 amidophosphoribosyltransferase
afm:AFUA_8G04640 RNA-3'-phosphate cyclase family protein
afm:AFUA_6G04750 Hsp70 nucleotide exchange factor (Fes1)
afm:AFUA_6G07500 DNA excision repair protein Rad2
afm:AFUA_6G11070 DEAD box RNA helicase (Hca4)
afm:AFUA_5G11100 DUF775 domain protein
afm:AFUA_5G12530 arrestin (or S-antigen), N-terminal domain protein
afm:AFUA_5G11985 eukaryotic translation initation factor eIF1a-like protein
afm01000 Enzymes (10)
afm:AFUA_5G10420 nitrate reductase
afm:AFUA_6G03890 spore-specific catalase CatA
afm:AFUA_6G03050 oleate delta-12 desaturase
afm:AFUA_6G03540 malate synthase AcuE
afm:AFUA_6G03750 amidophosphoribosyltransferase
afm:AFUA_7G05670 ribose phosphate diphosphokinase Prs1
afm:AFUA_6G00500 chitosanase
afm:AFUA_6G11070 DEAD box RNA helicase (Hca4)
afm:AFUA_6G07720 phosphoenolpyruvate carboxykinase AcuF
afm:AFUA_7G01730 phosphatidylserine decarboxylase family protein
afm03110 Chaperones and folding catalysts (2)
afm:AFUA_6G04750 Hsp70 nucleotide exchange factor (Fes1)
afm:AFUA_5G11100 DUF775 domain protein
afm03009 Ribosome biogenesis (2)
afm:AFUA_6G11070 DEAD box RNA helicase (Hca4)
afm:AFUA_8G04640 RNA-3'-phosphate cyclase family protein
afm04131 Membrane trafficking (1)
afm:AFUA_5G12530 arrestin (or S-antigen), N-terminal domain protein
afm01002 Peptidases and inhibitors (1)
afm:AFUA_6G03750 amidophosphoribosyltransferase
afm03400 DNA repair and recombination proteins (1)
afm:AFUA_6G07500 DNA excision repair protein Rad2
