# Supplementary material for: Lipo-chitooligosaccharides as regulatory signals of fungal growth and development
Source: Nat Commun. 2020 Aug 4;11:3897. doi: 10.1038/s41467-020-17615-5 (PMC7403392; doi:10.1038/s41467-020-17615-5)
Supplement: Supplementary file 15 — Source Data [file 41467_2020_17615_MOESM15_ESM.xlsx]

## Sheet: Figure 3- Germination Data
Treatment Assay						Dose Assay							Notes
Date of Experiment	Trial	Treatment	Average Value			Date of Experiment	Trial	Replication	Dose Concentration of C16:0 sulfated LCOs	Average Value			Data for the Control group from the treatment assay was used for the dose assay.
2018-11-07	1	C16:0 sulfated LCOs	72.8837			2019-01-09	1	1	10^-6	80.1017			Dose assays was based on different concentrations of C16:0 sulfated LCOs treatment
2018-11-07	2	C16:0 sulfated LCOs	74.2029			2019-01-09	1	2	10^-6	76.0241			On 11/7/2018, palmitic acid and oleic acid was not tested.
2018-11-19	1	C16:0 sulfated LCOs	57.1958			2019-01-09	1	3	10^-6	80.927
2018-11-19	2	C16:0 sulfated LCOs	57.5066			2019-01-09	1	1	10^-7	68.4029
2018-11-20	1	C16:0 sulfated LCOs	78.5573			2019-01-09	1	2	10^-7	63.4016
2018-11-20	2	C16:0 sulfated LCOs	79.0474			2019-01-09	1	3	10^-7	63.3226
2018-11-21	1	C16:0 sulfated LCOs	65.3789			2019-01-09	1	1	10^-8	63.9909
2018-11-21	2	C16:0 sulfated LCOs	70.2604			2019-01-09	1	2	10^-8	58.0962
2018-11-07	1	C16:0 non-sulfated LCOs	55.7212			2019-01-09	1	3	10^-8	54.7265
2018-11-07	2	C16:0 non-sulfated LCOs	60.3128			2019-01-09	1	1	10^-9	62.7247
2018-11-19	1	C16:0 non-sulfated LCOs	48.4682			2019-01-09	1	2	10^-9	59.3253
2018-11-19	2	C16:0 non-sulfated LCOs	42.8145			2019-01-09	1	3	10^-9	55.2608
2018-11-20	1	C16:0 non-sulfated LCOs	67.9145			2019-01-09	1	1	10^-10	64.5712
2018-11-20	2	C16:0 non-sulfated LCOs	60.0009			2019-01-09	1	2	10^-10	52.6775
2018-11-21	1	C16:0 non-sulfated LCOs	62.3102			2019-01-09	1	3	10^-10	56.2023
2018-11-21	2	C16:0 non-sulfated LCOs	54.3873			2019-01-09	1	1	10^-11	64.2525
2018-11-07	1	C18:1 sulfated LCOs	61.197			2019-01-09	1	2	10^-11	52.3649
2018-11-07	2	C18:1 sulfated LCOs	50.0323			2019-01-09	1	3	10^-11	55.6325
2018-11-19	1	C18:1 sulfated LCOs	65.2857			2019-01-09	1	1	10^-12	54.5305
2018-11-19	2	C18:1 sulfated LCOs	63.3183			2019-01-09	1	2	10^-12	53.8261
2018-11-20	1	C18:1 sulfated LCOs	68.3778			2019-01-09	1	3	10^-12	57.2834
2018-11-20	2	C18:1 sulfated LCOs	62.9494			2019-01-09	1	1	10^-13	56.2404
2018-11-21	1	C18:1 sulfated LCOs	57.7715			2019-01-09	1	2	10^-13	54.2758
2018-11-21	2	C18:1 sulfated LCOs	54.9482			2019-01-09	1	3	10^-13	61.1272
2018-11-07	1	C18:1 non-sulfated LCOs	49.4957			2019-01-10	2	1	10^-6	76.6114
2018-11-07	2	C18:1 non-sulfated LCOs	48.6975			2019-01-10	2	2	10^-6	71.0917
2018-11-19	1	C18:1 non-sulfated LCOs	51.3551			2019-01-10	2	3	10^-6	76.314
2018-11-19	2	C18:1 non-sulfated LCOs	45.1344			2019-01-10	2	1	10^-7	59.9951
2018-11-20	1	C18:1 non-sulfated LCOs	66.4257			2019-01-10	2	2	10^-7	57.8285
2018-11-20	2	C18:1 non-sulfated LCOs	59.8265			2019-01-10	2	3	10^-7	66.4598
2018-11-21	1	C18:1 non-sulfated LCOs	54.6117			2019-01-10	2	1	10^-8	59.4858
2018-11-21	2	C18:1 non-sulfated LCOs	54.5783			2019-01-10	2	2	10^-8	60.2566
2018-11-07	1	CO4	46.7609			2019-01-10	2	3	10^-8	51.7249
2018-11-07	2	CO4	47.293			2019-01-10	2	1	10^-9	58.2817
2018-11-19	1	CO4	60.6346			2019-01-10	2	2	10^-9	61.1004
2018-11-19	2	CO4	61.6058			2019-01-10	2	3	10^-9	51.481
2018-11-20	1	CO4	80.9199			2019-01-10	2	1	10^-10	55.4037
2018-11-20	2	CO4	71.0242			2019-01-10	2	2	10^-10	51.6575
2018-11-21	1	CO4	80.1618			2019-01-10	2	3	10^-10	48.823
2018-11-21	2	CO4	79.4493			2019-01-10	2	1	10^-11	60.5067
2018-11-07	1	CO5	48.2221			2019-01-10	2	2	10^-11	51.2931
2018-11-07	2	CO5	55.779			2019-01-10	2	3	10^-11	58.3542
2018-11-19	1	CO5	48.608			2019-01-10	2	1	10^-12	48.5178
2018-11-19	2	CO5	53.4975			2019-01-10	2	2	10^-12	54.561
2018-11-20	1	CO5	64.6013			2019-01-10	2	3	10^-12	49.7806
2018-11-20	2	CO5	67.6283			2019-01-10	2	1	10^-13	53.1736
2018-11-21	1	CO5	73.1922			2019-01-10	2	2	10^-13	52.0325
2018-11-21	2	CO5	69.3076			2019-01-10	2	3	10^-13	61.9914
2018-11-07	1	CO8	52.9847
2018-11-07	2	CO8	62.0665
2018-11-19	1	CO8	52.906
2018-11-19	2	CO8	52.2415
2018-11-20	1	CO8	68.2259
2018-11-20	2	CO8	63.5862
2018-11-21	1	CO8	65.4052
2018-11-21	2	CO8	62.2262
2018-11-07	1	Control (0.005% EtOH)	47.1211
2018-11-07	2	Control (0.005% EtOH)	52.1219
2018-11-19	1	Control (0.005% EtOH)	41.8849
2018-11-19	2	Control (0.005% EtOH)	39.9173
2018-11-20	1	Control (0.005% EtOH)	62.0997
2018-11-20	2	Control (0.005% EtOH)	57.0795
2018-11-21	1	Control (0.005% EtOH)	62.9264
2018-11-21	2	Control (0.005% EtOH)	70.1788
.	1	Palmitic Acid	.
.	2	Palmitic Acid	.
2018-11-19	1	Palmitic Acid	47.5782
2018-11-19	2	Palmitic Acid	45.7042
2018-11-20	1	Palmitic Acid	62.3692
2018-11-20	2	Palmitic Acid	62.4894
2018-11-21	1	Palmitic Acid	63.6128
2018-11-21	2	Palmitic Acid	68.787
.	1	Oleic Acid	.
.	2	Oleic Acid	.
2018-11-19	1	Oleic Acid	64.327
2018-11-19	2	Oleic Acid	65.9463
2018-11-20	1	Oleic Acid	76.6071
2018-11-20	2	Oleic Acid	74.5766
2018-11-21	1	Oleic Acid	80.654
2018-11-21	2	Oleic Acid	81.4239
	Germination after 10 hours	Treatment Assay		TRIAL 1	2018-11-07
	C16:0 sulfated LCOs						C16:0 non-sulfated LCOs				C18:1 sulfated LCOs					C18:1 non-sulfated LCOs					CO4					CO5					CO8					Control (0.005% EtOH)
	rep	Spores	Ungerminated	% germination		rep	Spores	Ungerminated	% germination		rep	Spores	Ungerminated	% germination		rep	Spores	Ungerminated	% germination		rep	Spores	Ungerminated	% germination		rep	Spores	Ungerminated	% germination		rep	Spores	Ungerminated	% germination		rep	Spores	Ungerminated	% germination
	1	49	16	67.3469		1	26	11	57.6923		1	71	29	59.1549		1	23	13	43.4783		1	35	21	40		1	31	16	48.3871		1	34	18	47.0588		1	33	21	36.3636
	2	49	12	75.5102		2	27	13	51.8519		2	52	19	63.4615		2	37	20	45.9459		2	23	12	47.8261		2	34	17	50		2	36	15	58.3333		2	24	13	45.8333
	3	40	6	85		3	30	14	53.3333		3	53	15	71.6981		3	42	25	40.4762		3	22	12	45.4545		3	39	20	48.7179		3	28	10	64.2857		3	30	14	53.3333
	4	50	14	72		4	37	20	45.9459		4	50	25	50		4	34	12	64.7059		4	32	17	46.875		4	45	26	42.2222		4	28	9	67.8571		4	35	17	51.4286
	5	39	11	71.7949		5	25	10	60		5	59	27	54.2373		5	27	16	40.7407		5	24	10	58.3333		5	35	18	48.5714		5	26	15	42.3077		5	25	19	24
	6	56	19	66.0714		6	36	16	55.5556		6	57	20	64.9123		6	27	12	55.5556		6	23	11	52.1739		6	35	13	62.8571		6	24	10	58.3333		6	29	13	55.1724
	7	49	15	69.3878		7	31	13	58.0645		7	63	29	53.9683		7	27	15	44.4444		7	25	10	60		7	41	22	46.3415		7	39	19	51.2821		7	28	10	64.2857
	8	43	9	79.0698		8	25	10	60		8	69	25	63.7681		8	27	12	55.5556		8	26	16	38.4615		8	45	28	37.7778		8	36	23	36.1111		8	31	17	45.1613
	9	58	15	74.1379		9	28	11	60.7143		9	52	18	65.3846		9	24	12	50		9	33	17	48.4848		9	41	24	41.4634		9	34	14	58.8235		9	34	19	44.1176
	10	54	17	68.5185		10	37	17	54.0541		10	52	18	65.3846		10	37	17	54.0541		10	30	21	30		10	34	15	55.8824		10	44	24	45.4545		10	33	16	51.5152
			avg	72.8837				avg	55.7212				avg	61.197				avg	49.4957				avg	46.7609				avg	48.2221				avg	52.9847				avg	47.1211
	Germination after 10 hours	Treatment Assay		TRIAL 2	2018-11-07
	C16:0 sulfated LCOs						C16:0 non-sulfated LCOs				C18:1 sulfated LCOs					C18:1 non-sulfated LCOs					CO4					CO5					CO8					Control (0.005% EtOH)
	rep	Spores	Ungerminated	% germination		rep	Spores	Ungerminated	% germination		rep	Spores	Ungerminated	% germination		rep	Spores	Ungerminated	% germination		rep	Spores	Ungerminated	% germination		rep	Spores	Ungerminated	% germination		rep	Spores	Ungerminated	% germination		rep	Spores	Ungerminated	% germination
	1	64	19	70.3125		1	28	9	67.8571		1	64	41	35.9375		1	25	12	52		1	23	12	47.8261		1	28	8	71.4286		1	31	13	58.0645		1	21	10	52.381
	2	60	12	80		2	30	11	63.3333		2	58	27	53.4483		2	29	18	37.931		2	30	14	53.3333		2	24	11	54.1667		2	27	10	51.8519		2	22	12	45.4545
	3	52	20	61.5385		3	32	12	62.5		3	46	23	50		3	29	16	44.8276		3	25	13	48		3	31	16	48.3871		3	33	9	60.6061		3	18	6	66.6667
	4	57	9	84.2105		4	26	8	69.2308		4	46	23	50		4	33	16	51.5152		4	26	15	42.3077		4	28	8	71.4286		4	39	16	66.6667		4	14	7	50
	5	49	17	65.3061		5	35	19	45.7143		5	51	25	50.9804		5	24	13	45.8333		5	31	16	48.3871		5	22	13	40.9091		5	31	16	58.0645		5	12	6	50
	6	49	16	67.3469		6	28	11	60.7143		6	45	25	44.4444		6	26	13	50		6	30	20	33.3333		6	19	7	63.1579		6	38	15	65.7895		6	13	7	46.1538
	7	47	8	82.9787		7	32	10	68.75		7	49	28	42.8571		7	35	18	48.5714		7	29	14	51.7241		7	20	9	55		7	40	19	67.5		7	16	5	68.75
	8	46	10	78.2609		8	37	17	54.0541		8	50	20	60		8	33	16	51.5152		8	31	17	45.1613		8	22	12	45.4545		8	34	16	61.7647		8	18	10	44.4444
	9	73	17	76.7123		9	37	15	59.4595		9	50	24	52		9	39	15	61.5385		9	35	20	42.8571		9	20	7	65		9	35	13	62.8571		9	24	12	50
	10	69	17	75.3623		10	33	16	51.5152		10	61	24	60.6557		10	37	21	43.2432		10	40	16	60		10	21	12	42.8571		10	40	17	67.5		10	19	10	47.3684
			avg	74.2029				avg	60.3128				avg	50.0323				avg	48.6975				avg	47.293				avg	55.779				avg	62.0665				avg	52.1219
	Germination after 10 hours	Treatment Assay		TRIAL 1	2018-11-19
	C16:0 sulfated LCOs						C16:0 non-sulfated LCOs				C18:1 sulfated LCOs					C18:1 non-sulfated LCOs					CO4					CO5					CO8					Control (0.005% EtOH)					Palmitic Acid					Oleic Acid
	rep	Spores	Ungerminated	% germination		rep	Spores	Ungerminated	% germination		rep	Spores	Ungerminated	% germination		rep	Spores	Ungerminated	% germination		rep	Spores	Ungerminated	% germination		rep	Spores	Ungerminated	% germination		rep	Spores	Ungerminated	% germination		rep	Spores	Ungerminated	% germination		rep	Spores	Ungerminated	% germination		rep	Spores	Ungerminated	% germination
	1	162	77	52.4691		1	113	61	46.0177		1	91	23	74.7253		1	59	30	49.1525		1	119	50	57.9832		1	103	60	41.7476		1	106	47	55.6604		1	89	51	42.6966		1	54	31	42.5926		1	54	24	55.5556
	2	153	70	54.2484		2	106	60	43.3962		2	91	27	70.3297		2	85	43	49.4118		2	103	46	55.3398		2	103	50	51.4563		2	119	58	51.2605		2	86	48	44.186		2	44	22	50		2	51	16	68.6275
	3	142	59	58.4507		3	94	43	54.2553		3	110	41	62.7273		3	65	31	52.3077		3	92	35	61.9565		3	81	33	59.2593		3	122	65	46.7213		3	86	53	38.3721		3	37	23	37.8378		3	51	14	72.549
	4	148	69	53.3784		4	95	47	50.5263		4	124	40	67.7419		4	57	25	56.1404		4	123	56	54.4715		4	79	35	55.6962		4	114	55	51.7544		4	94	57	39.3617		4	42	21	50		4	41	14	65.8537
	5	162	70	56.7901		5	77	37	51.9481		5	114	39	65.7895		5	55	30	45.4545		5	112	39	65.1786		5	87	53	39.0805		5	110	51	53.6364		5	95	55	42.1053		5	50	28	44		5	42	16	61.9048
	6	162	67	58.642		6	85	36	57.6471		6	107	39	63.5514		6	64	29	54.6875		6	119	44	63.0252		6	94	48	48.9362		6	122	59	51.6393		6	110	65	40.9091		6	60	29	51.6667		6	36	15	58.3333
	7	123	44	64.2276		7	80	42	47.5		7	95	35	63.1579		7	46	23	50		7	101	37	63.3663		7	76	38	50		7	114	59	48.2456		7	113	75	33.6283		7	38	23	39.4737		7	49	18	63.2653
	8	167	69	58.6826		8	101	56	44.5545		8	99	31	68.6869		8	55	32	41.8182		8	111	39	64.8649		8	96	52	45.8333		8	99	45	54.5455		8	111	60	45.9459		8	47	23	51.0638		8	47	12	74.4681
	9	144	62	56.9444		9	86	44	48.8372		9	110	43	60.9091		9	68	30	55.8824		9	102	36	64.7059		9	104	56	46.1538		9	101	41	59.4059		9	107	53	50.4673		9	42	19	54.7619		9	72	26	63.8889
	10	160	67	58.125		10	85	51	40		10	105	47	55.2381		10	46	19	58.6957		10	110	49	55.4545		10	96	50	47.9167		10	105	46	56.1905		10	102	60	41.1765		10	57	26	54.386		10	51	21	58.8235
	avg	152.3	65.4	57.1958		avg	92.2	47.7	48.4682		avg	104.6	36.5	65.2857		avg	60	29.2	51.3551		avg	109.2	43.1	60.6346		avg	91.9	47.5	48.608		avg	111.2	52.6	52.906		avg	99.3	57.7	41.8849		avg	47.1	24.5	47.5782		avg	49.4	17.6	64.327
	Germination after 10 hours	Treatment Assay		TRIAL 2	2018-11-19
	C16:0 sulfated LCOs						C16:0 non-sulfated LCOs				C18:1 sulfated LCOs					C18:1 non-sulfated LCOs					CO4					CO5					CO8					Control (0.005% EtOH)					Palmitic Acid					Oleic Acid
	rep	Spores	Ungerminated	% germination		rep	Spores	Ungerminated	% germination		rep	Spores	Ungerminated	% germination		rep	Spores	Ungerminated	% germination		rep	Spores	Ungerminated	% germination		rep	Spores	Ungerminated	% germination		rep	Spores	Ungerminated	% germination		rep	Spores	Ungerminated	% germination		rep	Spores	Ungerminated	% germination		rep	Spores	Ungerminated	% germination
	1	156	60	61.5385		1	103	71	31.068		1	114	46	59.6491		1	79	45	43.038		1	124	46	62.9032		1	70	43	38.5714		1	97	45	53.6082		1	93	56	39.7849		1	39	21	46.1538		1	50	13	74
	2	127	56	55.9055		2	106	66	37.7358		2	110	43	60.9091		2	67	31	53.7313		2	147	56	61.9048		2	77	30	61.039		2	87	39	55.1724		2	77	44	42.8571		2	42	24	42.8571		2	68	27	60.2941
	3	137	56	59.1241		3	103	63	38.835		3	103	48	53.3981		3	78	44	43.5897		3	126	53	57.9365		3	90	28	68.8889		3	110	58	47.2727		3	98	54	44.898		3	47	26	44.6809		3	60	19	68.3333
	4	162	57	64.8148		4	101	53	47.5248		4	98	31	68.3673		4	68	41	39.7059		4	131	52	60.3053		4	107	53	50.4673		4	86	42	51.1628		4	105	73	30.4762		4	50	27	46		4	60	23	61.6667
	5	148	55	62.8378		5	115	68	40.8696		5	93	30	67.7419		5	80	49	38.75		5	125	46	63.2		5	78	37	52.5641		5	110	53	51.8182		5	91	57	37.3626		5	54	29	46.2963		5	59	20	66.1017
	6	140	80	42.8571		6	89	41	53.9326		6	93	30	67.7419		6	80	48	40		6	107	44	58.8785		6	86	44	48.8372		6	91	40	56.044		6	83	48	42.1687		6	56	35	37.5		6	53	13	75.4717
	7	153	68	55.5556		7	108	53	50.9259		7	105	39	62.8571		7	60	38	36.6667		7	119	43	63.8655		7	68	27	60.2941		7	101	42	58.4158		7	103	61	40.7767		7	50	21	58		7	48	10	79.1667
	8	141	64	54.6099		8	115	72	37.3913		8	127	47	62.9921		8	80	37	53.75		8	122	47	61.4754		8	74	27	63.5135		8	116	60	48.2759		8	99	61	38.3838		8	54	29	46.2963		8	50	15	70
	9	140	57	59.2857		9	105	59	43.8095		9	114	45	60.5263		9	76	38	50		9	125	49	60.8		9	67	35	47.7612		9	97	53	45.3608		9	103	58	43.6893		9	58	33	43.1034		9	51	25	50.9804
	10	123	51	58.5366		10	76	41	46.0526		10	100	31	69		10	71	34	52.1127		10	142	50	64.7887		10	79	45	43.038		10	123	55	55.2846		10	98	60	38.7755		10	65	35	46.1538		10	58	27	53.4483
	avg	142.7	60.4	57.5066		avg	102.1	58.7	42.8145		avg	105.7	39	63.3183		avg	73.9	40.5	45.1344		avg	126.8	48.6	61.6058		avg	79.6	36.9	53.4975		avg	101.8	48.7	52.2415		avg	95	57.2	39.9173		avg	51.5	28	45.7042		avg	55.7	19.2	65.9463
	Germination after 10 hours	Treatment Assay		TRIAL 1	2018-11-20
	C16:0 sulfated LCOs						C16:0 non-sulfated LCOs				C18:1 sulfated LCOs					C18:1 non-sulfated LCOs					CO4					CO5					CO8					Control (0.005% EtOH)					Palmitic Acid					Oleic Acid
	rep	Spores	Ungerminated	% germination		rep	Spores	Ungerminated	% germination		rep	Spores	Ungerminated	% germination		rep	Spores	Ungerminated	% germination		rep	Spores	Ungerminated	% germination		rep	Spores	Ungerminated	% germination		rep	Spores	Ungerminated	% germination		rep	Spores	Ungerminated	% germination		rep	Spores	Ungerminated	% germination		rep	Spores	Ungerminated	% germination
	1	51	17	66.6667		1	71	26	63.3803		1	74	26	64.8649		1	67	26	61.194		1	45	7	84.4444		1	59	17	71.1864		1	42	14	66.6667		1	62	15	75.8065		1	71	29	59.1549		1	52	17	67.3077
	2	68	10	85.2941		2	59	15	74.5763		2	73	22	69.863		2	77	30	61.039		2	65	13	80		2	58	20	65.5172		2	43	13	69.7674		2	48	13	72.9167		2	55	20	63.6364		2	54	12	77.7778
	3	65	11	83.0769		3	64	21	67.1875		3	73	24	67.1233		3	66	19	71.2121		3	48	8	83.3333		3	54	18	66.6667		3	44	14	68.1818		3	60	29	51.6667		3	55	18	67.2727		3	51	12	76.4706
	4	65	15	76.9231		4	57	13	77.193		4	74	22	70.2703		4	69	15	78.2609		4	43	7	83.7209		4	51	20	60.7843		4	31	12	61.2903		4	61	21	65.5738		4	74	29	60.8108		4	65	14	78.4615
	5	69	13	81.1594		5	61	21	65.5738		5	67	16	76.1194		5	61	24	60.6557		5	41	10	75.6098		5	63	24	61.9048		5	30	8	73.3333		5	73	30	58.9041		5	59	22	62.7119		5	54	15	72.2222
	6	77	15	80.5195		6	65	26	60		6	89	42	52.809		6	73	31	57.5342		6	63	11	82.5397		6	54	21	61.1111		6	44	18	59.0909		6	82	32	60.9756		6	62	22	64.5161		6	49	13	73.4694
	7	54	11	79.6296		7	52	11	78.8462		7	63	19	69.8413		7	68	17	75		7	45	13	71.1111		7	59	21	64.4068		7	37	10	72.973		7	64	29	54.6875		7	52	19	63.4615		7	52	11	78.8462
	8	71	17	76.0563		8	50	15	70		8	74	21	71.6216		8	67	24	64.1791		8	40	8	80		8	58	23	60.3448		8	32	10	68.75		8	57	26	54.386		8	61	26	57.377		8	55	9	83.6364
	9	67	14	79.1045		9	67	27	59.7015		9	94	28	70.2128		9	62	15	75.8065		9	48	8	83.3333		9	48	12	75		9	34	12	64.7059		9	58	20	65.5172		9	43	17	60.4651		9	55	14	74.5455
	10	70	16	77.1429		10	67	25	62.6866		10	76	22	71.0526		10	64	26	59.375		10	47	7	85.1064		10	66	27	59.0909		10	40	9	77.5		10	71	28	60.5634		10	56	20	64.2857		10	42	7	83.3333
	avg	65.7	13.9	78.5573		avg	61.3	20	67.9145		avg	75.7	24.2	68.3778		avg	67.4	22.7	66.4257		avg	48.5	9.2	80.9199		avg	57	20.3	64.6013		avg	37.7	12	68.2259		avg	63.6	24.3	62.0997		avg	58.8	22.2	62.3692		avg	52.9	12.4	76.6071
	Germination after 10 hours	Treatment Assay		TRIAL 2	2018-11-20
	C16:0 sulfated LCOs						C16:0 non-sulfated LCOs				C18:1 sulfated LCOs					C18:1 non-sulfated LCOs					CO4					CO5					CO8					Control (0.005% EtOH)					Palmitic Acid					Oleic Acid
	rep	Spores	Ungerminated	% germination		rep	Spores	Ungerminated	% germination		rep	Spores	Ungerminated	% germination		rep	Spores	Ungerminated	% germination		rep	Spores	Ungerminated	% germination		rep	Spores	Ungerminated	% germination		rep	Spores	Ungerminated	% germination		rep	Spores	Ungerminated	% germination		rep	Spores	Ungerminated	% germination		rep	Spores	Ungerminated	% germination
	1	68	17	75		1	48	15	68.75		1	84	30	64.2857		1	79	18	77.2152		1	54	17	68.5185		1	49	14	71.4286		1	37	11	70.2703		1	60	23	61.6667		1	60	19	68.3333		1	82	18	78.0488
	2	59	14	76.2712		2	60	18	70		2	69	29	57.971		2	100	49	51		2	67	25	62.6866		2	37	11	70.2703		2	30	13	56.6667		2	53	28	47.1698		2	72	30	58.3333		2	69	22	68.1159
	3	64	10	84.375		3	69	29	57.971		3	74	30	59.4595		3	81	34	58.0247		3	71	27	61.9718		3	55	21	61.8182		3	43	13	69.7674		3	45	23	48.8889		3	55	25	54.5455		3	70	18	74.2857
	4	71	15	78.8732		4	73	32	56.1644		4	80	23	71.25		4	79	31	60.7595		4	63	24	61.9048		4	56	23	58.9286		4	39	12	69.2308		4	52	22	57.6923		4	62	19	69.3548		4	81	16	80.2469
	5	64	14	78.125		5	67	29	56.7164		5	66	29	56.0606		5	85	32	62.3529		5	70	19	72.8571		5	64	21	67.1875		5	43	19	55.814		5	58	25	56.8966		5	77	25	67.5325		5	70	22	68.5714
	6	48	14	70.8333		6	73	36	50.6849		6	90	31	65.5556		6	74	28	62.1622		6	58	11	81.0345		6	70	16	77.1429		6	40	19	52.5		6	54	28	48.1481		6	56	20	64.2857		6	80	24	70
	7	62	13	79.0323		7	65	24	63.0769		7	70	19	72.8571		7	63	26	58.7302		7	57	15	73.6842		7	53	20	62.2642		7	29	10	65.5172		7	49	17	65.3061		7	62	29	53.2258		7	78	23	70.5128
	8	64	11	82.8125		8	84	41	51.1905		8	70	27	61.4286		8	64	25	60.9375		8	62	15	75.8065		8	48	14	70.8333		8	38	13	65.7895		8	49	14	71.4286		8	61	18	70.4918		8	63	11	82.5397
	9	77	14	81.8182		9	65	26	60		9	93	40	56.9892		9	73	34	53.4247		9	64	11	82.8125		9	44	19	56.8182		9	47	19	59.5745		9	41	18	56.0976		9	72	26	63.8889		9	73	16	78.0822
	10	54	9	83.3333		10	55	19	65.4545		10	99	36	63.6364		10	82	38	53.6585		10	58	18	68.9655		10	49	10	79.5918		10	41	12	70.7317		10	40	17	57.5		10	51	23	54.902		10	69	17	75.3623
	avg	63.1	13.1	79.0474		avg	65.9	26.9	60.0009		avg	79.5	29.4	62.9494		avg	78	31.5	59.8265		avg	62.4	18.2	71.0242		avg	52.5	16.9	67.6283		avg	38.7	14.1	63.5862		avg	50.1	21.5	57.0795		avg	62.8	23.4	62.4894		avg	73.5	18.7	74.5766
	Germination after 10 hours	Treatment Assay		TRIAL 1	2018-11-21
	C16:0 sulfated LCOs						C16:0 non-sulfated LCOs				C18:1 sulfated LCOs					C18:1 non-sulfated LCOs					CO4					CO5					CO8					Control (0.005% EtOH)					Palmitic Acid					Oleic Acid
	rep	Spores	Ungerminated	% germination		rep	Spores	Ungerminated	% germination		rep	Spores	Ungerminated	% germination		rep	Spores	Ungerminated	% germination		rep	Spores	Ungerminated	% germination		rep	Spores	Ungerminated	% germination		rep	Spores	Ungerminated	% germination		rep	Spores	Ungerminated	% germination		rep	Spores	Ungerminated	% germination		rep	Spores	Ungerminated	% germination
	1	85	30	64.7059		1	58	23	60.3448		1	96	32	66.6667		1	37	15	59.4595		1	64	12	81.25		1	67	22	67.1642		1	78	31	60.2564		1	44	18	59.0909		1	84	24	71.4286		1	73	13	82.1918
	2	105	33	68.5714		2	54	22	59.2593		2	109	52	52.2936		2	48	21	56.25		2	67	9	86.5672		2	70	18	74.2857		2	86	35	59.3023		2	29	16	44.8276		2	47	16	65.9574		2	81	8	90.1235
	3	93	41	55.914		3	53	19	64.1509		3	107	50	53.271		3	48	21	56.25		3	64	14	78.125		3	53	11	79.2453		3	90	34	62.2222		3	28	10	64.2857		3	46	13	71.7391		3	68	14	79.4118
	4	79	27	65.8228		4	36	12	66.6667		4	95	41	56.8421		4	49	22	55.102		4	88	20	77.2727		4	53	15	71.6981		4	72	22	69.4444		4	28	7	75		4	48	20	58.3333		4	72	21	70.8333
	5	85	21	75.2941		5	29	15	48.2759		5	136	54	60.2941		5	34	13	61.7647		5	79	14	82.2785		5	43	11	74.4186		5	79	25	68.3544		5	27	8	70.3704		5	47	21	55.3191		5	73	13	82.1918
	6	95	27	71.5789		6	39	17	56.4103		6	106	41	61.3208		6	44	20	54.5455		6	39	10	74.359		6	56	13	76.7857		6	72	22	69.4444		6	30	12	60		6	67	28	58.209		6	70	11	84.2857
	7	84	28	66.6667		7	45	18	60		7	103	34	66.9903		7	35	20	42.8571		7	48	12	75		7	64	15	76.5625		7	84	30	64.2857		7	27	13	51.8519		7	61	19	68.8525		7	74	12	83.7838
	8	91	30	67.033		8	34	6	82.3529		8	110	54	50.9091		8	38	21	44.7368		8	54	5	90.7407		8	67	15	77.6119		8	77	26	66.2338		8	32	10	68.75		8	55	32	41.8182		8	79	20	74.6835
	9	91	42	53.8462		9	39	16	58.9744		9	128	57	55.4688		9	33	13	60.6061		9	59	12	79.661		9	36	11	69.4444		9	72	25	65.2778		9	38	12	68.4211		9	50	16	68		9	60	13	78.3333
	10	101	36	64.3564		10	45	15	66.6667		10	123	57	53.6585		10	33	15	54.5455		10	55	13	76.3636		10	34	12	64.7059		10	78	24	69.2308		10	36	12	66.6667		10	51	12	76.4706		10	57	11	80.7018
	avg	90.9	31.5	65.3789		avg	43.2	16.3	62.3102		avg	111.3	47.2	57.7715		avg	39.9	18.1	54.6117		avg	61.7	12.1	80.1618		avg	54.3	14.3	73.1922		avg	78.8	27.4	65.4052		avg	31.9	11.8	62.9264		avg	55.6	20.1	63.6128		avg	70.7	13.6	80.654
	Germination after 10 hours	Treatment Assay		TRIAL 2	2018-11-21
	C16:0 sulfated LCOs						C16:0 non-sulfated LCOs				C18:1 sulfated LCOs					C18:1 non-sulfated LCOs					CO4					CO5					CO8					Control (0.005% EtOH)					Palmitic Acid					Oleic Acid
	rep	Spores	Ungerminated	% germination		rep	Spores	Ungerminated	% germination		rep	Spores	Ungerminated	% germination		rep	Spores	Ungerminated	% germination		rep	Spores	Ungerminated	% germination		rep	Spores	Ungerminated	% germination		rep	Spores	Ungerminated	% germination		rep	Spores	Ungerminated	% germination		rep	Spores	Ungerminated	% germination		rep	Spores	Ungerminated	% germination
	1	76	19	75		1	55	25	54.5455		1	98	48	51.0204		1	46	19	58.6957		1	58	11	81.0345		1	59	22	62.7119		1	79	36	54.4304		1	30	11	63.3333		1	55	15	72.7273		1	63	11	82.5397
	2	64	17	73.4375		2	52	23	55.7692		2	86	30	65.1163		2	56	17	69.6429		2	97	13	86.5979		2	48	16	66.6667		2	60	24	60		2	29	9	68.9655		2	48	12	75		2	88	18	79.5455
	3	77	19	75.3247		3	31	13	58.0645		3	99	45	54.5455		3	55	29	47.2727		3	98	18	81.6327		3	46	16	65.2174		3	86	34	60.4651		3	20	6	70		3	53	14	73.5849		3	77	14	81.8182
	4	81	30	62.963		4	50	29	42		4	88	40	54.5455		4	52	32	38.4615		4	83	20	75.9036		4	55	12	78.1818		4	67	28	58.209		4	21	7	66.6667		4	68	25	63.2353		4	78	12	84.6154
	5	71	24	66.1972		5	49	19	61.2245		5	97	44	54.6392		5	54	25	53.7037		5	72	14	80.5556		5	50	15	70		5	75	26	65.3333		5	26	7	73.0769		5	61	18	70.4918		5	78	17	78.2051
	6	54	20	62.963		6	45	23	48.8889		6	100	51	49		6	63	29	53.9683		6	65	17	73.8462		6	48	10	79.1667		6	80	27	66.25		6	34	7	79.4118		6	78	28	64.1026		6	98	20	79.5918
	7	79	29	63.2911		7	47	16	65.9574		7	81	30	62.963		7	50	19	62		7	64	16	75		7	36	10	72.2222		7	64	21	67.1875		7	30	10	66.6667		7	53	17	67.9245		7	87	19	78.1609
	8	71	18	74.6479		8	42	22	47.619		8	83	43	48.1928		8	51	22	56.8627		8	78	19	75.641		8	48	12	75		8	78	31	60.2564		8	21	7	66.6667		8	55	19	65.4545		8	68	12	82.3529
	9	64	17	73.4375		9	51	22	56.8627		9	116	58	50		9	46	25	45.6522		9	73	13	82.1918		9	31	9	70.9677		9	75	30	60		9	25	7	72		9	62	22	64.5161		9	80	11	86.25
	10	73	18	75.3425		10	34	16	52.9412		10	111	45	59.4595		10	42	17	59.5238		10	67	12	82.0896		10	34	16	52.9412		10	77	23	70.1299		10	24	6	75		10	72	21	70.8333		10	69	13	81.1594
	Germination after 10 hours	Dose Assay	Trial 1	Replication 1	2019-01-09
	10^-6					10^-7					10^-8					10^-9					10^-10					10^-11					10^-12					10^-13
	rep	Spores	Ungerminated	% germination		rep	Spores	Ungerminated	% germination		rep	Spores	Ungerminated	% germination		rep	Spores	Ungerminated	% germination		rep	Spores	Ungerminated	% germination		rep	Spores	Ungerminated	% germination		rep	Spores	Ungerminated	% germination		rep	Spores	Ungerminated	% germination
	1	39	2	94.8718		1	71	21	70.4225		1	41	17	58.5366		1	35	11	68.5714		1	18	7	61.1111		1	25	9	64		1	54	26	51.8519		1	53	25	52.8302
	2	40	7	82.5		2	58	19	67.2414		2	44	25	43.1818		2	39	16	58.9744		2	26	9	65.3846		2	26	6	76.9231		2	48	26	45.8333		2	46	23	50
	3	49	9	81.6327		3	51	14	72.549		3	41	12	70.7317		3	37	14	62.1622		3	32	8	75		3	25	12	52		3	45	18	60		3	47	20	57.4468
	4	45	12	73.3333		4	37	11	70.2703		4	51	17	66.6667		4	31	9	70.9677		4	24	9	62.5		4	19	8	57.8947		4	42	16	61.9048		4	41	17	58.5366
	5	45	14	68.8889		5	55	18	67.2727		5	47	12	74.4681		5	33	14	57.5758		5	27	12	55.5556		5	23	7	69.5652		5	47	25	46.8085		5	47	27	42.5532
	6	33	4	87.8788		6	45	15	66.6667		6	52	18	65.3846		6	32	11	65.625		6	20	9	55		6	23	8	65.2174		6	44	16	63.6364		6	53	23	56.6038
	7	36	11	69.4444		7	44	12	72.7273		7	42	12	71.4286		7	29	11	62.069		7	21	8	61.9048		7	25	7	72		7	46	19	58.6957		7	38	16	57.8947
	8	45	13	71.1111		8	43	15	65.1163		8	66	23	65.1515		8	31	11	64.5161		8	19	5	73.6842		8	24	7	70.8333		8	47	23	51.0638		8	50	20	60
	9	59	11	81.3559		9	41	14	65.8537		9	66	22	66.6667		9	35	16	54.2857		9	19	7	63.1579		9	22	9	59.0909		9	43	21	51.1628		9	52	20	61.5385
	10	30	3	90		10	44	15	65.9091		10	52	22	57.6923		10	24	9	62.5		10	29	8	72.4138		10	20	9	55		10	46	21	54.3478		10	60	21	65
	avg	42.1	8.6	80.1017		avg	48.9	15.4	68.4029		avg	50.2	18	63.9909		avg	32.6	12.2	62.7247		avg	23.5	8.2	64.5712		avg	23.2	8.2	64.2525		avg	46.2	21.1	54.5305		avg	48.7	21.2	56.2404
	Germination after 10 hours	Dose Assay	Trial 1	Replication 2	2019-01-09
	10^-6					10^-7					10^-8					10^-9					10^-10					10^-11					10^-12					10^-13
	rep	Spores	Ungerminated	% germination		rep	Spores	Ungerminated	% germination		rep	Spores	Ungerminated	% germination		rep	Spores	Ungerminated	% germination		rep	Spores	Ungerminated	% germination		rep	Spores	Ungerminated	% germination		rep	Spores	Ungerminated	% germination		rep	Spores	Ungerminated	% germination
	1	35	5	85.7143		1	40	19	52.5		1	35	16	54.2857		1	32	14	56.25		1	51	20	60.7843		1	55	26	52.7273		1	38	14	63.1579		1	21	15	28.5714
	2	34	10	70.5882		2	32	13	59.375		2	35	16	54.2857		2	34	13	61.7647		2	48	26	45.8333		2	51	26	49.0196		2	42	19	54.7619		2	32	16	50
	3	39	10	74.359		3	42	18	57.1429		3	31	13	58.0645		3	24	8	66.6667		3	59	31	47.4576		3	47	20	57.4468		3	40	19	52.5		3	40	14	65
	4	50	18	64		4	45	12	73.3333		4	29	15	48.2759		4	27	9	66.6667		4	53	22	58.4906		4	56	34	39.2857		4	49	21	57.1429		4	28	11	60.7143
	5	42	7	83.3333		5	34	15	55.8824		5	31	10	67.7419		5	30	12	60		5	44	21	52.2727		5	38	19	50		5	31	14	54.8387		5	42	15	64.2857
	6	44	13	70.4545		6	46	8	82.6087		6	28	10	64.2857		6	30	8	73.3333		6	44	18	59.0909		6	49	20	59.1837		6	35	14	60		6	31	14	54.8387
	7	42	8	80.9524		7	42	20	52.381		7	29	11	62.069		7	30	12	60		7	46	18	60.8696		7	51	24	52.9412		7	52	26	50		7	30	15	50
	8	45	13	71.1111		8	50	20	60		8	29	12	58.6207		8	23	12	47.8261		8	37	18	51.3514		8	52	25	51.9231		8	42	20	52.381		8	37	18	51.3514
	9	51	14	72.549		9	46	11	76.087		9	30	11	63.3333		9	23	11	52.1739		9	38	19	50		9	53	22	58.4906		9	40	20	50		9	37	15	59.4595
	10	39	5	87.1795		10	34	12	64.7059		10	30	15	50		10	35	18	48.5714		10	32	19	40.625		10	38	18	52.6316		10	23	13	43.4783		10	41	17	58.5366
	avg	42.1	10.3	76.0241		avg	41.1	14.8	63.4016		avg	30.7	12.9	58.0962		avg	28.8	11.7	59.3253		avg	45.2	21.2	52.6775		avg	49	23.4	52.3649		avg	39.2	18	53.8261		avg	33.9	15	54.2758
	Germination after 10 hours	Dose Assay	Trial 1	Replication 3	2019-01-09
	10^-6					10^-7					10^-8					10^-9					10^-10					10^-11					10^-12					10^-13
	rep	Spores	Ungerminated	% germination		rep	Spores	Ungerminated	% germination		rep	Spores	Ungerminated	% germination		rep	Spores	Ungerminated	% germination		rep	Spores	Ungerminated	% germination		rep	Spores	Ungerminated	% germination		rep	Spores	Ungerminated	% germination		rep	Spores	Ungerminated	% germination
	1	29	4	86.2069		1	25	6	76		1	36	16	55.5556		1	33	18	45.4545		1	47	19	59.5745		1	35	15	57.1429		1	43	18	58.1395		1	23	11	52.1739
	2	27	2	92.5926		2	19	7	63.1579		2	47	18	61.7021		2	40	25	37.5		2	43	16	62.7907		2	54	21	61.1111		2	34	16	52.9412		2	34	18	47.0588
	3	29	6	79.3103		3	30	10	66.6667		3	36	16	55.5556		3	39	19	51.2821		3	52	28	46.1538		3	50	18	64		3	29	9	68.9655		3	35	20	42.8571
	4	30	9	70		4	25	8	68		4	45	23	48.8889		4	41	14	65.8537		4	44	18	59.0909		4	42	18	57.1429		4	36	15	58.3333		4	29	8	72.4138
	5	30	5	83.3333		5	36	22	38.8889		5	42	17	59.5238		5	38	17	55.2632		5	47	22	53.1915		5	47	24	48.9362		5	47	24	48.9362		5	28	9	67.8571
	6	32	6	81.25		6	22	7	68.1818		6	47	25	46.8085		6	33	17	48.4848		6	63	32	49.2063		6	35	21	40		6	40	14	65		6	25	10	60
	7	32	6	81.25		7	22	9	59.0909		7	49	28	42.8571		7	47	20	57.4468		7	43	17	60.4651		7	49	17	65.3061		7	31	17	45.1613		7	25	8	68
	8	31	8	74.1935		8	22	6	72.7273		8	47	22	53.1915		8	44	17	61.3636		8	38	20	47.3684		8	51	22	56.8627		8	35	13	62.8571		8	26	9	65.3846
	9	41	8	80.4878		9	26	12	53.8462		9	55	21	61.8182		9	38	12	68.4211		9	50	22	56		9	57	27	52.6316		9	32	12	62.5		9	36	9	75
	10	31	6	80.6452		10	21	7	66.6667		10	44	17	61.3636		10	39	15	61.5385		10	44	14	68.1818		10	47	22	53.1915		10	44	22	50		10	38	15	60.5263
	avg	31.2	6	80.927		avg	24.8	9.4	63.3226		avg	44.8	20.3	54.7265		avg	39.2	17.4	55.2608		avg	47.1	20.8	56.2023		avg	46.7	20.5	55.6325		avg	37.1	16	57.2834		avg	29.9	11.7	61.1272
	Germination after 10 hours	Dose Assay	Trial 2	Replication 1	2019-01-10
	10^-6					10^-7					10^-8					10^-9					10^-10					10^-11					10^-12					10^-13
	rep	Spores	Ungerminated	% germination		rep	Spores	Ungerminated	% germination		rep	Spores	Ungerminated	% germination		rep	Spores	Ungerminated	% germination		rep	Spores	Ungerminated	% germination		rep	Spores	Ungerminated	% germination		rep	Spores	Ungerminated	% germination		rep	Spores	Ungerminated	% germination
	1	75	16	78.6667		1	65	27	58.4615		1	81	31	61.7284		1	44	17	61.3636		1	43	21	51.1628		1	45	16	64.4444		1	73	40	45.2055		1	88	37	57.9545
	2	53	13	75.4717		2	50	26	48		2	65	24	63.0769		2	40	18	55		2	32	17	46.875		2	41	21	48.7805		2	72	38	47.2222		2	50	20	60
	3	73	15	79.4521		3	59	18	69.4915		3	64	28	56.25		3	54	22	59.2593		3	51	19	62.7451		3	36	17	52.7778		3	64	24	62.5		3	53	30	43.3962
	4	70	20	71.4286		4	43	18	58.1395		4	76	36	52.6316		4	40	17	57.5		4	56	20	64.2857		4	40	19	52.5		4	55	27	50.9091		4	88	41	53.4091
	5	58	16	72.4138		5	61	18	70.4918		5	77	28	63.6364		5	38	11	71.0526		5	33	20	39.3939		5	39	10	74.359		5	48	26	45.8333		5	47	20	57.4468
	6	63	10	84.127		6	26	16	38.4615		6	54	16	70.3704		6	30	16	46.6667		6	57	19	66.6667		6	37	17	54.0541		6	56	33	41.0714		6	89	42	52.809
	7	80	19	76.25		7	39	14	64.1026		7	62	32	48.3871		7	53	24	54.717		7	42	20	52.381		7	33	10	69.697		7	52	30	42.3077		7	100	47	53
	8	73	17	76.7123		8	35	18	48.5714		8	67	26	61.194		8	47	18	61.7021		8	43	23	46.5116		8	41	14	65.8537		8	40	23	42.5		8	39	21	46.1538
	9	50	14	72		9	48	12	75		9	66	24	63.6364		9	45	20	55.5556		9	49	19	61.2245		9	34	12	64.7059		9	53	19	64.1509		9	44	21	52.2727
	10	49	10	79.5918		10	52	16	69.2308		10	76	35	53.9474		10	45	18	60		10	43	16	62.7907		10	38	16	57.8947		10	46	26	43.4783		10	85	38	55.2941
	avg	64.4	15	76.6114		avg	47.8	18.3	59.9951		avg	68.8	28	59.4858		avg	43.6	18.1	58.2817		avg	44.9	19.4	55.4037		avg	38.4	15.2	60.5067		avg	55.9	28.6	48.5178		avg	68.3	31.7	53.1736
	Germination after 10 hours	Dose Assay	Trial 2	Replication 2	2019-01-10
	10^-6					10^-7					10^-8					10^-9					10^-10					10^-11					10^-12					10^-13
	rep	Spores	Ungerminated	% germination		rep	Spores	Ungerminated	% germination		rep	Spores	Ungerminated	% germination		rep	Spores	Ungerminated	% germination		rep	Spores	Ungerminated	% germination		rep	Spores	Ungerminated	% germination		rep	Spores	Ungerminated	% germination		rep	Spores	Ungerminated	% germination
	1	55	20	63.6364		1	82	36	56.0976		1	55	25	54.5455		1	46	22	52.1739		1	42	22	47.619		1	70	38	45.7143		1	68	30	55.8824		1	68	30	55.8824
	2	48	8	83.3333		2	79	32	59.4937		2	67	20	70.1493		2	48	20	58.3333		2	52	26	50		2	60	25	58.3333		2	73	30	58.9041		2	65	34	47.6923
	3	51	11	78.4314		3	101	36	64.3564		3	42	18	57.1429		3	52	19	63.4615		3	52	27	48.0769		3	50	27	46		3	71	31	56.338		3	59	20	66.1017
	4	53	18	66.0377		4	88	43	51.1364		4	53	28	47.1698		4	56	18	67.8571		4	59	31	47.4576		4	68	34	50		4	68	27	60.2941		4	71	31	56.338
	5	55	17	69.0909		5	93	35	62.3656		5	64	19	70.3125		5	45	23	48.8889		5	53	27	49.0566		5	51	21	58.8235		5	59	26	55.9322		5	81	41	49.3827
	6	53	17	67.9245		6	83	40	51.8072		6	50	20	60		6	42	17	59.5238		6	43	15	65.1163		6	47	26	44.6809		6	84	39	53.5714		6	59	31	47.4576
	7	51	16	68.6275		7	75	35	53.3333		7	70	25	64.2857		7	44	12	72.7273		7	37	16	56.7568		7	42	20	52.381		7	70	33	52.8571		7	74	32	56.7568
	8	51	16	68.6275		8	68	29	57.3529		8	60	21	65		8	38	14	63.1579		8	48	25	47.9167		8	76	33	56.5789		8	68	37	45.5882		8	57	32	43.8596
	9	64	18	71.875		9	59	19	67.7966		9	54	25	53.7037		9	49	17	65.3061		9	43	22	48.8372		9	65	34	47.6923		9	49	20	59.1837		9	64	37	42.1875
	10	60	16	73.3333		10	77	35	54.5455		10	52	23	55.7692		10	47	19	59.5745		10	61	27	55.7377		10	55	26	52.7273		10	68	36	47.0588		10	75	34	54.6667
	avg	54.1	15.7	71.0917		avg	80.5	34	57.8285		avg	57.2222	22.3333	60.2566		avg	46.7	18.1	61.1004		avg	49	23.8	51.6575		avg	58.4	28.4	51.2931		avg	67.8	30.9	54.561		avg	67.3	32.2	52.0325
	Germination after 10 hours	Dose Assay	Trial 2	Replication 3	2019-01-10
	10^-6					10^-7					10^-8					10^-9					10^-10					10^-11					10^-12					10^-13
	rep	Spores	Ungerminated	% germination		rep	Spores	Ungerminated	% germination		rep	Spores	Ungerminated	% germination		rep	Spores	Ungerminated	% germination		rep	Spores	Ungerminated	% germination		rep	Spores	Ungerminated	% germination		rep	Spores	Ungerminated	% germination		rep	Spores	Ungerminated	% germination
	1	33	10	69.697		1	47	19	59.5745		1	61	32	47.541		1	55	26	52.7273		1	44	27	38.6364		1	57	19	66.6667		1	37	20	45.9459		1	27	9	66.6667
	2	58	13	77.5862		2	41	16	60.9756		2	66	31	53.0303		2	56	21	62.5		2	56	26	53.5714		2	41	16	60.9756		2	45	24	46.6667		2	33	12	63.6364
	3	55	12	78.1818		3	33	7	78.7879		3	53	25	52.8302		3	69	35	49.2754		3	51	25	50.9804		3	40	16	60		3	36	25	30.5556		3	35	9	74.2857
	4	55	11	80		4	49	13	73.4694		4	54	31	42.5926		4	57	35	38.5965		4	47	25	46.8085		4	31	11	64.5161		4	34	17	50		4	27	10	62.963
	5	48	13	72.9167		5	45	18	60		5	51	19	62.7451		5	55	33	40		5	44	28	36.3636		5	52	25	51.9231		5	41	17	58.5366		5	38	16	57.8947
	6	44	13	70.4545		6	49	22	55.102		6	51	27	47.0588		6	51	29	43.1373		6	40	24	40		6	50	22	56		6	34	18	47.0588		6	25	5	80
	7	45	11	75.5556		7	43	10	76.7442		7	66	33	50		7	63	30	52.381		7	49	25	48.9796		7	36	14	61.1111		7	31	18	41.9355		7	31	12	61.2903
	8	47	9	80.8511		8	51	20	60.7843		8	63	32	49.2063		8	49	16	67.3469		8	57	23	59.6491		8	44	20	54.5455		8	47	23	51.0638		8	22	11	50
	9	58	16	72.4138		9	35	11	68.5714		9	60	30	50		9	60	27	55		9	46	19	58.6957		9	46	20	56.5217		9	38	15	60.5263		9	26	15	42.3077
	10	62	9	85.4839		10	34	10	70.5882		10	98	37	62.2449		10	65	30	53.8462		10	44	20	54.5455		10	39	19	51.2821		10	29	10	65.5172		10	23	9	60.8696
	avg	50.5	11.7	76.314		avg	42.7	14.6	66.4598		avg	62.3	29.7	51.7249		avg	58	28.2	51.481		avg	47.8	24.2	48.823		avg	43.6	18.2	58.3542		avg	37.2	18.7	49.7806		avg	28.7	10.8	61.9914

## Sheet: Figure 3- Branching Data
Treatment Assays								Dose Assay
Date of Experiment	Trial	Replication	Treatment	Average Length Value	Average Number of Branches Value	Average Ratio of Branch to Length		Date of Experiment	Trial	Replication	Dose Concentration of C16:0 sulfated LCOs	Average Length Value	Average Number of Branches Value	Average Ratio of Branch to Length					Notes
2018-11-07	1	1	C16:0 sulfated LCOs	152.937	1.95	0.0127504		2019-01-09	1	1	10^-6	100.34	0.952222	0.00948997
2018-11-07	1	2	C16:0 sulfated LCOs	135.152	1.86	0.0137623		2019-01-09	1	2	10^-6	95.0975	0.91	0.00956913					The averages are based on germinated spores from 10 replications per set per trial. The results are highlighted.
2018-11-19	2	1	C16:0 sulfated LCOs	111.963	1.25	0.0111644		2019-01-09	1	3	10^-6	95.5902	0.81	0.00847367					Ratio is calculated by (Average Number of Branches/Average Length Value)
2018-11-19	2	2	C16:0 sulfated LCOs	97.9938	0.94	0.00959244		2019-01-09	1	1	10^-7	103.994	1.18	0.0113468					Dose assay is based on different concentrations of C16:0 sulfated LCOs.
2018-11-20	3	1	C16:0 sulfated LCOs	121.688	1.27	0.0104366		2019-01-09	1	2	10^-7	102.372	1.3	0.0126988					The control group from the treatment assay was used in the dose assay.
2018-11-20	3	2	C16:0 sulfated LCOs	125.362	1.22	0.00973182		2019-01-09	1	3	10^-7	101.713	1.11	0.010913					Missing values are indicated by (.)
2018-11-21	4	1	C16:0 sulfated LCOs	110.219	1.03	0.00934505		2019-01-09	1	1	10^-8	107.139	1.38	0.0128804					On 11/7/2018, palmitic acid and oleic acid was not tested.
2018-11-21	4	2	C16:0 sulfated LCOs	102.303	1.23	0.012023		2019-01-09	1	2	10^-8	95.4737	1.31	0.0137211
2018-11-07	1	1	C16:0 non-sulfated LCOs	155.723	3.88	0.0249161		2019-01-09	1	3	10^-8	88.4357	1.14	0.0128907
2018-11-07	1	2	C16:0 non-sulfated LCOs	121.803	2.54	0.0208533		2019-01-09	1	1	10^-9	100.28	1.47	0.0146589
2018-11-19	2	1	C16:0 non-sulfated LCOs	110.82	2.11	0.0190399		2019-01-09	1	2	10^-9	105.825	1.41	0.0133239
2018-11-19	2	2	C16:0 non-sulfated LCOs	107.885	2.27	0.0210409		2019-01-09	1	3	10^-9	94.6521	1.08	0.0114102
2018-11-20	3	1	C16:0 non-sulfated LCOs	122.969	2.19	0.0178094		2019-01-09	1	1	10^-10	98.6166	1.36	0.0137908
2018-11-20	3	2	C16:0 non-sulfated LCOs	106.449	2.19	0.0205733		2019-01-09	1	2	10^-10	84.4873	1.11	0.0131381
2018-11-21	4	1	C16:0 non-sulfated LCOs	127.839	2.06	0.016114		2019-01-09	1	3	10^-10	100.105	1.45	0.0144848
2018-11-21	4	2	C16:0 non-sulfated LCOs	100.552	1.36	0.0135254		2019-01-09	1	1	10^-11	99.8263	1.49	0.0149259
2018-11-07	1	1	C18:1 sulfated LCOs	168.36	3.91	0.0232241		2019-01-09	1	2	10^-11	91.6868	1.48	0.0161419
2018-11-07	1	2	C18:1 sulfated LCOs	133.8	2.74	0.0204782		2019-01-09	1	3	10^-11	97.1481	1.37	0.0141022
2018-11-19	2	1	C18:1 sulfated LCOs	124.376	2.61	0.0209848		2019-01-09	1	1	10^-12	96.9594	1.5	0.0154704
2018-11-19	2	2	C18:1 sulfated LCOs	113.944	2.31	0.020273		2019-01-09	1	2	10^-12	92.551	1.32	0.0142624
2018-11-20	3	1	C18:1 sulfated LCOs	121.52	2.42778	0.0199783		2019-01-09	1	3	10^-12	96.5579	1.39	0.0143955
2018-11-20	3	2	C18:1 sulfated LCOs	120.605	2.29	0.0189876		2019-01-09	1	1	10^-13	99.281	1.59	0.0160151
2018-11-21	4	1	C18:1 sulfated LCOs	101.862	2.31	0.0226778		2019-01-09	1	2	10^-13	93.5569	1.61	0.0172088
2018-11-21	4	2	C18:1 sulfated LCOs	111.836	2.14	0.0191352		2019-01-09	1	3	10^-13	94.7626	1.46	0.0154069
2018-11-07	1	1	C18:1 non-sulfated LCOs	121.946	2.1	0.0172208		2019-01-10	2	1	10^-6	95.4827	0.63	0.00659806
2018-11-07	1	2	C18:1 non-sulfated LCOs	124.714	2.4	0.019244		2019-01-10	2	2	10^-6	88.8778	0.91	0.0102388
2018-11-19	2	1	C18:1 non-sulfated LCOs	109.459	1.81	0.0165359		2019-01-10	2	3	10^-6	96.6294	0.97	0.0100384
2018-11-19	2	2	C18:1 non-sulfated LCOs	107.154	2.14	0.0199713		2019-01-10	2	1	10^-7	92.3502	1.13	0.012236
2018-11-20	3	1	C18:1 non-sulfated LCOs	111.123	2.4	0.0215976		2019-01-10	2	2	10^-7	95.6153	1.22	0.0127595
2018-11-20	3	2	C18:1 non-sulfated LCOs	116.1	2.1	0.0180878		2019-01-10	2	3	10^-7	105.031	1.39	0.0132343
2018-11-21	4	1	C18:1 non-sulfated LCOs	114.916	1.68	0.0146194		2019-01-10	2	1	10^-8	93.675	1.38	0.0147318
2018-11-21	4	2	C18:1 non-sulfated LCOs	114.169	1.75	0.0153281		2019-01-10	2	2	10^-8	97.0526	1.36	0.014013
2018-11-07	1	1	CO4	104.623	2.6125	0.0249707		2019-01-10	2	3	10^-8	85.0551	1.24	0.0145788
2018-11-07	1	2	CO4	98.8545	1.83	0.0185121		2019-01-10	2	1	10^-9	97.0448	1.19	0.0122624
2018-11-19	2	1	CO4	119.199	2.35	0.019715		2019-01-10	2	2	10^-9	108.691	1.61	0.0148127
2018-11-19	2	2	CO4	106.528	2.12	0.0199009		2019-01-10	2	3	10^-9	90.1667	1.17	0.012976
2018-11-20	3	1	CO4	129.954	2.15	0.0165443		2019-01-10	2	1	10^-10	101.877	1.38	0.0135457
2018-11-20	3	2	CO4	127.813	2.03	0.0158826		2019-01-10	2	2	10^-10	90.7113	1.13	0.0124571
2018-11-21	4	1	CO4	123.743	2.12	0.0171323		2019-01-10	2	3	10^-10	92.4362	1.18	0.0127656
2018-11-21	4	2	CO4	109.158	2.12	0.0194214		2019-01-10	2	1	10^-11	97.7838	1.26	0.0128856
2018-11-07	1	1	CO5	133.5	3.18	0.0238202		2019-01-10	2	2	10^-11	92.1872	1.41	0.015295
2018-11-07	1	2	CO5	107.377	2.29111	0.0213371		2019-01-10	2	3	10^-11	99.0876	1.56	0.0157436
2018-11-19	2	1	CO5	114.977	2.12	0.0184384		2019-01-10	2	1	10^-12	95.4575	1.34	0.0140377
2018-11-19	2	2	CO5	117.41	2.4	0.0204411		2019-01-10	2	2	10^-12	95.297	1.61	0.0168945
2018-11-20	3	1	CO5	125.616	2.44	0.0194243		2019-01-10	2	3	10^-12	98.8271	1.33	0.0134578
2018-11-20	3	2	CO5	117.74	2.24	0.0190249		2019-01-10	2	1	10^-13	90.4031	1.54	0.0170348
2018-11-21	4	1	CO5	122.438	2.51	0.0205001		2019-01-10	2	2	10^-13	95.576	1.87	0.0195656
2018-11-21	4	2	CO5	122.026	2.46	0.0201596		2019-01-10	2	3	10^-13	102.432	1.35	0.0131794
2018-11-07	1	1	CO8	119.738	2.35	0.0196262
2018-11-07	1	2	CO8	129.747	3.02	0.023276
2018-11-19	2	1	CO8	117.273	2.11	0.0179922
2018-11-19	2	2	CO8	103.581	1.89	0.0182466
2018-11-20	3	1	CO8	112.63	1.88	0.0166918
2018-11-20	3	2	CO8	90.5713	1.41	0.0155678
2018-11-21	4	1	CO8	110.855	2.16	0.019485
2018-11-21	4	2	CO8	99.4254	1.77	0.0178023
2018-11-07	1	1	Control (0.005% EtOH)	119.993	3.23111	0.0269276
2018-11-07	1	2	Control (0.005% EtOH)	104.126	2.05048	0.0196922
2018-11-19	2	1	Control (0.005% EtOH)	107.688	1.98	0.0183865
2018-11-19	2	2	Control (0.005% EtOH)	107.083	1.68	0.0156888
2018-11-20	3	1	Control (0.005% EtOH)	111.631	2.35	0.0210514
2018-11-20	3	2	Control (0.005% EtOH)	108.674	1.83	0.0168393
2018-11-21	4	1	Control (0.005% EtOH)	101.736	1.96	0.0192656
2018-11-21	4	2	Control (0.005% EtOH)	92.6769	1.21	0.0130561
.	1	1	Palmitic Acid	.	.	.
.	1	2	Palmitic Acid	.	.	.
2018-11-19	2	1	Palmitic Acid	107.961	2.13	0.0197294
2018-11-19	2	2	Palmitic Acid	100.287	1.65	0.0164528
2018-11-20	3	1	Palmitic Acid	121.874	2.44556	0.0200662
2018-11-20	3	2	Palmitic Acid	117.742	2.3	0.0195342
2018-11-21	4	1	Palmitic Acid	120.662	2.38	0.0197246
2018-11-21	4	2	Palmitic Acid	113.929	2.11	0.0185203
.	1	1	Oleic Acid	.	.	.
.	1	2	Oleic Acid	.	.	.
2018-11-19	2	1	Oleic Acid	114.678	2.25	0.0196202
2018-11-19	2	2	Oleic Acid	115.4	1.99	0.0172443
2018-11-20	3	1	Oleic Acid	113.632	2.13	0.0187447
2018-11-20	3	2	Oleic Acid	116.53	2.15	0.0184502
2018-11-21	4	1	Oleic Acid	122.175	2.07	0.0169429
2018-11-21	4	2	Oleic Acid	117.511	2.31	0.0196577
Treatment Assay	Branching Data	Trial 1	Replication 1	2018-11-07
Treatment	C16:0 sulfated LCOs				C16:0 sulfated LCOs				C16:0 sulfated LCOs				C16:0 sulfated LCOs				C16:0 sulfated LCOs				C16:0 sulfated LCOs				C16:0 sulfated LCOs				C16:0 sulfated LCOs				C16:0 sulfated LCOs				C16:0 sulfated LCOs					C16:0 non-sulfated LCOs				C16:0 non-sulfated LCOs
Set Number	Set 1				Set 2				Set 3				Set 4				Set 5				Set 6				Set 7				Set 8				Set 9				Set 10					Set 1				Set 2
	rep	Length (um)	Branches		rep	Length (um)	Branches		rep	Length (um)	Branches		rep	Length (um)	Branches		rep	Length (um)	Branches		rep	Length (um)	Branches		rep	Length (um)	Branches		rep	Length (um)	Branches		rep	Length (um)	Branches		rep	Length (um)	Branches			rep	Length (um)	Branches		rep	Length (um)	Branches
	1	181.21	5		1	99.51	1		1	222.37	4		1	126.32	1		1	151.56	2		1	183.89	0		1	201.84	2		1	241.31	6		1	146.35	3		1	90.7	2			1	146.43	7		1	107.29	4
	2	190.19	2		2	147.72	1		2	127.94	2		2	154.46	2		2	98.49	1		2	68.62	0		2	94.3	1		2	87.4	1		2	189.62	3		2	202.48	3			2	118.6	2		2	219.69	5
	3	201.58	4		3	225.56	2		3	109.31	0		3	163.91	3		3	161.21	3		3	111.41	1		3	89.73	0		3	235.91	1		3	172.44	1		3	151.22	5			3	100.54	4		3	197.2	7
	4	182.64	1		4	213.83	2		4	158.68	4		4	219.33	2		4	225.01	2		4	179.69	4		4	75.11	1		4	155.52	3		4	150.95	2		4	74.39	0			4	246.69	4		4	82.75	1
	5	154.29	4		5	162.42	4		5	96.26	0		5	162.84	1		5	154.53	4		5	185.11	4		5	127.76	4		5	152.33	1		5	61.72	0		5	152.31	1			5	152.46	7		5	128.62	4
	6	172.33	2		6	90.58	1		6	167.36	4		6	144.16	2		6	162.51	2		6	141.19	2		6	191.18	3		6	138.13	1		6	63.18	0		6	159.22	3			6	107.27	3		6	44.75	0
	7	125.67	2		7	269.84	3		7	102.58	2		7	189.45	1		7	109.89	2		7	202.72	5		7	153.22	3		7	172.69	2		7	82.89	3		7	59.2	1			7	238.71	5		7	132.93	3
	8	72.67	1		8	167.59	0		8	126.64	0		8	60.41	0		8	135.64	1		8	299.84	4		8	129.81	0		8	145.94	3		8	139.55	2		8	164.6	2			8	230.06	6		8	156.74	6
	9	197.08	3		9	95.06	0		9	76.79	0		9	78.13	1		9	105.78	0		9	216.38	3		9	214.77	3		9	140.54	0		9	89.58	0		9	295.26	3			9	140.68	2		9	101.51	1
	10	174.3	3		10	283.08	2		10	138.65	0		10	159.81	3		10	84.46	0		10	117.98	1		10	267.18	3		10	143.82	2		10	196.28	2		10	204.79	3			10	68.95	1		10	98.17	2
	avg	165.196	2.7		avg	175.519	1.6		avg	132.658	1.6		avg	145.882	1.6		avg	138.908	1.7		avg	170.683	2.4		avg	154.49	2		avg	161.359	2		avg	129.256	1.6		avg	155.417	2.3			avg	155.039	4.1		avg	126.965	3.3
	Avg length	152.937																																								avg length	155.723
	Avg branches	1.95																																								avg branch	3.88
Treatment Assay	Branching Data	Trial 1	Replication 2	2018-11-07
Treatment	C16:0 sulfated LCOs				C16:0 sulfated LCOs				C16:0 sulfated LCOs				C16:0 sulfated LCOs				C16:0 sulfated LCOs				C16:0 sulfated LCOs				C16:0 sulfated LCOs				C16:0 sulfated LCOs				C16:0 sulfated LCOs				C16:0 sulfated LCOs					C16:0 non-sulfated LCOs				C16:0 non-sulfated LCOs
Set Number	Set 1				Set 2				Set 3				Set 4				Set 5				Set 6				Set 7				Set 8				Set 9				Set 10					Set 1				Set 2
	rep	Length (um)	Branches		rep	Length (um)	Branches		rep	Length (um)	Branches		rep	Length (um)	Branches		rep	Length (um)	Branches		rep	Length (um)	Branches		rep	Length (um)	Branches		rep	Length (um)	Branches		rep	Length (um)	Branches		rep	Length (um)	Branches			rep	Length (um)	Branches		rep	Length (um)	Branches
	1	113.65	0		1	143.6	4		1	145.62	2		1	208.71	1		1	219.14	2		1	98.16	0		1	124.83	1		1	124.57	3		1	140.22	0		1	145.87	3			1	92.87	4		1	122.3	1
	2	129.71	3		2	117.36	1		2	105.56	2		2	132.27	4		2	175.93	1		2	106.23	2		2	189.13	3		2	83	0		2	145.73	1		2	133.24	1			2	111.6	6		2	86.82	0
	3	155.92	2		3	166.27	2		3	128.43	4		3	184.62	4		3	104.85	4		3	204.368	4		3	173.31	3		3	162.15	4		3	122.37	2		3	117.8	1			3	193.97	1		3	157.1	5
	4	188.47	1		4	151.69	0		4	113.18	5		4	187.23	5		4	91.52	1		4	190.34	3		4	130.17	0		4	122.98	5		4	129.26	0		4	111.24	0			4	92.51	3		4	137.16	3
	5	94	1		5	149	1		5	79.84	0		5	186.15	1		5	205.74	0		5	145.65	2		5	105	1		5	205.43	1		5	134.53	1		5	123.43	3			5	167.52	4		5	100.39	5
	6	95.89	0		6	94.19	0		6	73.54	0		6	68.67	1		6	88.42	0		6	168.64	2		6	86.74	1		6	126.11	0		6	102	0		6	136.42	1			6	76.28	0		6	176.77	2
	7	114.84	3		7	120.09	2		7	182.53	4		7	172.18	0		7	88.27	0		7	72.2	2		7	113.33	0		7	154.71	5		7	159.46	1		7	131.09	1			7	130.35	4		7	238.07	6
	8	106.39	0		8	151.78	4		8	194.04	4		8	133.4	3		8	118.61	0		8	150.49	2		8	81.27	4		8	172.51	2		8	123.94	4		8	81.87	1			8	193.53	6		8	86.15	0
	9	72.84	0		9	139.91	3		9	146.29	2		9	197.75	5		9	104.67	7		9	152.5	3		9	116.72	1		9	192.22	4		9	113.51	2		9	129.97	0			9	105.87	2		9	98.12	1
	10	167.69	1		10	99.98	0		10	208.45	3		10	70.06	0		10	123.66	3		10	97.34	1		10	148.43	3		10	210.61	4		10	111.72	1		10	99.78	1			10	95.13	1		10	85.85	2
	avg	123.94	1.1		avg	133.387	1.7		avg	137.748	2.6		avg	154.104	2.4		avg	132.081	1.8		avg	138.592	2.1		avg	126.893	1.7		avg	155.429	2.8		avg	128.274	1.2		avg	121.071	1.2			avg	125.963	3.1			128.873	2.5
	Avg length	135.152																																								avg length	121.803
	Avg branches	1.86																																								avg branch	2.54
Treatment Assay	Branching Data	Trial 2	Replication 1	2018-11-19
Treatment	C16:0 sulfated LCOs				C16:0 sulfated LCOs				C16:0 sulfated LCOs				C16:0 sulfated LCOs				C16:0 sulfated LCOs				C16:0 sulfated LCOs				C16:0 sulfated LCOs				C16:0 sulfated LCOs				C16:0 sulfated LCOs				C16:0 sulfated LCOs					C16:0 non-sulfated LCOs				C16:0 non-sulfated LCOs
Set Number	Set 1				Set 2				Set 3				Set 4				Set 5				Set 6				Set 7				Set 8				Set 9				Set 10					Set 1				Set 2
	rep	Length (um)	Branches		rep	Length (um)	Branches		rep	Length (um)	Branches		rep	Length (um)	Branches		rep	Length (um)	Branches		rep	Length (um)	Branches		rep	Length (um)	Branches		rep	Length (um)	Branches		rep	Length (um)	Branches		rep	Length (um)	Branches			rep	Length (um)	Branches		rep	Length (um)	Branches
	1	159.86	3		1	117.09	0		1	113.31	2		1	94.61	1		1	114.79	1		1	61.74	1		1	124.55	2		1	79.82	1		1	76.88	0		1	87.12	4			1	43.64	2		1	134.3	4
	2	173.72	2		2	97.95	0		2	134.91	0		2	66.7	0		2	154.63	1		2	119.27	1		2	91.17	0		2	46.41	0		2	134.96	2		2	125.06	2			2	54.84	1		2	115.16	2
	3	123.01	0		3	138.39	2		3	189.92	2		3	138.51	1		3	89.55	1		3	128.21	0		3	138.8	3		3	104.83	1		3	114.36	2		3	159.6	3			3	97.82	4		3	100.6	3
	4	76.05	1		4	208.84	0		4	68.55	0		4	183.21	5		4	114.25	1		4	71.93	1		4	82.26	0		4	110.75	4		4	85.63	3		4	115.93	1			4	88.94	0		4	123.63	1
	5	69.92	2		5	119.78	0		5	151.1	5		5	104.61	2		5	83.5	0		5	131.21	1		5	76.2	1		5	95.76	1		5	106.17	2		5	116.68	0			5	153.9	2		5	78.73	1
	6	83.27	3		6	152.1	1		6	47.15	0		6	161.62	2		6	102.65	0		6	125.95	2		6	133.36	0		6	64.77	0		6	145.59	3		6	131.85	0			6	144.7	1		6	134.08	3
	7	108.5	0		7	157.38	2		7	114.15	2		7	112.52	1		7	103.52	2		7	71.38	1		7	82.67	1		7	128.93	2		7	143.73	1		7	115.68	2			7	93.97	1		7	104.43	2
	8	152.88	0		8	118.01	3		8	107.32	1		8	118.9	1		8	99.99	0		8	132.65	1		8	97.64	0		8	89.63	1		8	138.07	2		8	55.69	0			8	131.6	1		8	138.04	2
	9	148.62	2		9	122.07	1		9	127.1	2		9	187.56	4		9	99.67	2		9	123.54	1		9	88.31	0		9	65.14	0		9	127.98	1		9	108.28	1			9	94.1	1		9	126.51	5
	10	113.23	2		10	96.73	1		10	121.98	1		10	62.98	0		10	57.62	1		10	73.98	1		10	78.41	2		10	105.26	0		10	144.12	1		10	74.07	0			10	56.79	1		10	123.32	3
	avg	120.906	1.5		avg	132.834	1		avg	117.549	1.5		avg	123.122	1.7		avg	102.017	0.9		avg	103.986	1		avg	99.337	0.9		avg	89.13	1		avg	121.749	1.7		avg	108.996	1.3			avg	96.03	1.4		avg	117.88	2.6
	avg length	111.963																																								avg length	110.82
	avg branches	1.25																																								avg branches	2.11
Treatment Assay	Branching Data	Trial 2	Replication 2	2018-11-19
Treatment	C16:0 sulfated LCOs				C16:0 sulfated LCOs				C16:0 sulfated LCOs				C16:0 sulfated LCOs				C16:0 sulfated LCOs				C16:0 sulfated LCOs				C16:0 sulfated LCOs				C16:0 sulfated LCOs				C16:0 sulfated LCOs				C16:0 sulfated LCOs					C16:0 non-sulfated LCOs				C16:0 non-sulfated LCOs
Set Number	Set 1				Set 2				Set 3				Set 4				Set 5				Set 6				Set 7				Set 8				Set 9				Set 10					Set 1				Set 2
	rep	Length (um)	Branches		rep	Length (um)	Branches		rep	Length (um)	Branches		rep	Length (um)	Branches		rep	Length (um)	Branches		rep	Length (um)	Branches		rep	Length (um)	Branches		rep	Length (um)	Branches		rep	Length (um)	Branches		rep	Length (um)	Branches			rep	Length (um)	Branches		rep	Length (um)	Branches
	1	98.58	2		1	80.57	0		1	79.82	2		1	85.92	3		1	83.75	0		1	83.97	3		1	146.41	2		1	52.99	1		1	121.73	1		1	105.74	0			1	61.43	3		1	120.08	4
	2	94.34	1		2	168.58	0		2	120.39	2		2	101.49	1		2	95.9	2		2	160.54	0		2	138.93	2		2	97.99	0		2	82.25	1		2	135.32	3			2	80.69	2		2	79.94	0
	3	133.55	0		3	84.86	1		3	91.15	0		3	64.61	0		3	130.98	0		3	115.34	1		3	84.21	0		3	98.4	1		3	99.98	2		3	54.77	0			3	120.77	1		3	162.79	4
	4	135.13	1		4	75.6	0		4	91.24	1		4	91.89	1		4	74.58	0		4	117.91	3		4	95.72	0		4	60.17	0		4	112.15	2		4	117.71	0			4	86.75	0		4	105.92	3
	5	66.52	1		5	113.2	1		5	89.48	0		5	91.56	0		5	101.3	0		5	79.04	1		5	48.73	0		5	83.98	1		5	64.23	0		5	95.73	0			5	41.2	2		5	132.48	1
	6	59.42	0		6	119.24	3		6	103.66	2		6	65.61	0		6	11.04	1		6	152.46	0		6	87.99	0		6	106.2	0		6	111.59	1		6	83.73	0			6	106.55	4		6	99.35	2
	7	189.43	2		7	128.28	3		7	65.42	0		7	110.07	2		7	81.58	0		7	168.37	1		7	65.23	2		7	91.67	0		7	55.15	0		7	73.01	2			7	139.25	2		7	126.19	4
	8	82.15	1		8	45.93	0		8	133.28	0		8	77.76	0		8	67.91	3		8	101.65	1		8	52.14	0		8	154.28	3		8	215.13	2		8	66.73	1			8	117.91	5		8	108.3	3
	9	88.32	0		9	80.85	0		9	100.93	1		9	96.09	1		9	73.51	1		9	110.83	1		9	73.39	0		9	60.42	0		9	71.59	2		9	75.01	2			9	135.3	2		9	75.12	1
	10	120.73	0		10	109.62	1		10	90.45	2		10	99.48	1		10	122.02	2		10	155.96	1		10	141	2		10	119.39	0		10	90.09	0		10	94.66	4			10	146.59	2		10	169.87	2
	avg	106.817	0.8		avg	100.673	0.9		avg	96.582	1		avg	88.448	0.9		avg	84.257	0.9		avg	124.607	1.2		avg	93.375	0.8		avg	92.549	0.6		avg	102.389	1.1		avg	90.241	1.2			avg	103.644	2.3		avg	118.004	2.4
	avg length	97.9938																																								avg length	107.885
	avg branches	0.94																																								avg branches	2.27
Treatment Assay	Branching Data	Trial 3	Replication 1	2018-11-20
Treatment	C16:0 sulfated LCOs				C16:0 sulfated LCOs				C16:0 sulfated LCOs				C16:0 sulfated LCOs				C16:0 sulfated LCOs				C16:0 sulfated LCOs				C16:0 sulfated LCOs				C16:0 sulfated LCOs				C16:0 sulfated LCOs				C16:0 sulfated LCOs					C16:0 non-sulfated LCOs				C16:0 non-sulfated LCOs
Set Number	Set 1				Set 2				Set 3				Set 4				Set 5				Set 6				Set 7				Set 8				Set 9				Set 10					Set 1				Set 2
	rep	Length (um)	Branches		rep	Length (um)	Branches		rep	Length (um)	Branches		rep	Length (um)	Branches		rep	Length (um)	Branches		rep	Length (um)	Branches		rep	Length (um)	Branches		rep	Length (um)	Branches		rep	Length (um)	Branches		rep	Length (um)	Branches			rep	Length (um)	Branches		rep	Length (um)	Branches
	1	61.36	0		1	153.61	0		1	71.99	2		1	106.33	0		1	120.79	1		1	151.87	1		1	77.79	1		1	125.7	0		1	64.76	1		1	165.03	1			1	155.74	0		1	99.88	3
	2	220.17	0		2	79.42	3		2	180.66	2		2	137.14	2		2	143.22	3		2	115.94	0		2	149.82	1		2	73.06	1		2	120.72	0		2	106.55	2			2	168.82	0		2	104.85	3
	3	71.34	0		3	201.1	2		3	194.8	0		3	160.34	2		3	95.49	2		3	95.51	3		3	57.96	0		3	140.11	1		3	64	0		3	189.2	2			3	210.11	5		3	85.68	3
	4	93.58	0		4	116.84	2		4	68.66	0		4	176.78	2		4	115.99	0		4	106.89	0		4	102.78	2		4	192.75	5		4	109.53	2		4	93.15	0			4	132.27	5		4	113.52	3
	5	156.3	0		5	121.01	3		5	124.46	0		5	139.57	1		5	125.94	2		5	173.53	1		5	176.94	4		5	134.42	0		5	147.99	0		5	93.48	1			5	185.58	1		5	128.96	2
	6	109.51	2		6	118.3	1		6	92.5	0		6	185.28	4		6	103.4	1		6	73.34	0		6	171.69	1		6	143.34	0		6	102.34	0		6	52.37	0			6	101.06	1		6	151.57	0
	7	88.26	0		7	116.92	0		7	112.19	1		7	161.46	0		7	142.83	0		7	133.27	3		7	203.18	2		7	182.88	3		7	148.78	3		7	134.26	2			7	131.47	5		7	90.54	3
	8	84.23	2		8	148.42	4		8	118.85	1		8	156.15	1		8	77.36	1		8	96.32	0		8	121.1	3		8	79.86	0		8	81.85	0		8	136.72	3			8	94.93	2		8	118.24	4
	9	138.03	1		9	64.28	1		9	103.44	0		9	92.05	0		9	107.93	2		9	152.04	4		9	98.63	1		9	101.62	1		9	92.38	0		9	94.2	2			9	139.69	4		9	155.19	3
	10	124.72	2		10	152.09	0		10	142.75	3		10	76.89	0		10	136.68	3		10	55.46	3		10	132.56	1		10	106.25	2		10	152.38	4		10	101.04	1			10	95.74	2		10	119.28	5
	avg	114.75	0.7		avg	127.199	1.6		avg	121.03	0.9		avg	139.199	1.2		avg	116.963	1.5		avg	115.417	1.5		avg	129.245	1.6		avg	127.999	1.3		avg	108.473	1		avg	116.6	1.4			avg	141.541	2.5		avg	116.771	2.9
	avg length	121.688																																								avg length	122.969
	avg branches	1.27																																								avg branches	2.19
Treatment Assay	Branching Data	Trial 3	Replication 2	2018-11-20
Treatment	C16:0 sulfated LCOs				C16:0 sulfated LCOs				C16:0 sulfated LCOs				C16:0 sulfated LCOs				C16:0 sulfated LCOs				C16:0 sulfated LCOs				C16:0 sulfated LCOs				C16:0 sulfated LCOs				C16:0 sulfated LCOs				C16:0 sulfated LCOs					C16:0 non-sulfated LCOs				C16:0 non-sulfated LCOs
Set Number	Set 1				Set 2				Set 3				Set 4				Set 5				Set 6				Set 7				Set 8				Set 9				Set 10					Set 1				Set 2
	rep	Length (um)	Branches		rep	Length (um)	Branches		rep	Length (um)	Branches		rep	Length (um)	Branches		rep	Length (um)	Branches		rep	Length (um)	Branches		rep	Length (um)	Branches		rep	Length (um)	Branches		rep	Length (um)	Branches		rep	Length (um)	Branches			rep	Length (um)	Branches		rep	Length (um)	Branches
	1	96.51	0		1	93.02	2		1	141.63	0		1	72.79	0		1	141.07	3		1	140.2	3		1	99.39	4		1	120.74	0		1	139.24	3		1	118.51	0			1	118.66	0		1	112.15	0
	2	121.29	0		2	176.63	0		2	97	0		2	205.35	1		2	57.87	1		2	57.5	0		2	89.74	0		2	95.92	1		2	71.87	2		2	108.53	0			2	94.87	1		2	117.48	0
	3	205.11	1		3	164.51	2		3	113.18	2		3	170.64	1		3	84.1	0		3	161.12	0		3	107.87	1		3	57.43	1		3	188.42	0		3	152.5	2			3	75.34	1		3	84.75	1
	4	110.23	4		4	167.71	1		4	86.19	0		4	124.26	2		4	138.79	0		4	108.1	1		4	77.72	0		4	106.05	2		4	112.41	1		4	128.25	0			4	74.82	1		4	117.13	1
	5	157.95	4		5	223.22	2		5	178.68	2		5	154.96	1		5	70.19	0		5	114.56	2		5	110.44	2		5	129.57	0		5	120.23	0		5	155.4	4			5	94.73	0		5	156.35	4
	6	110.84	1		6	154.2	2		6	58.56	1		6	86.63	0		6	111.03	1		6	95.22	0		6	96.5	0		6	79.09	1		6	142.6	3		6	131.16	2			6	77.21	1		6	138.38	3
	7	78.01	2		7	147.01	0		7	126.87	0		7	115.7	0		7	100.88	1		7	143.24	0		7	189.95	2		7	87.64	0		7	213.57	3		7	152.11	0			7	92.72	4		7	89.94	2
	8	119.51	0		8	83.65	0		8	172.86	3		8	114.34	3		8	138.19	7		8	138.13	0		8	133.21	1		8	212.65	2		8	141.88	1		8	113.53	0			8	173.05	0		8	165.86	3
	9	132.33	1		9	127.95	0		9	153.91	1		9	127.59	4		9	148.87	4		9	143.13	0		9	121.77	0		9	172.87	4		9	94.46	1		9	155.69	4			9	71.72	5		9	75.47	1
	10	107.61	1		10	111.89	0		10	90.63	0		10	154.41	2		10	66.43	0		10	87.52	2		10	121.94	1		10	165.53	0		10	123.23	1		10	115.09	2			10	83.27	2		10	110.58	3
	avg	123.939	1.4		avg	144.979	0.9		avg	121.951	0.9		avg	132.667	1.4		avg	105.742	1.7		avg	118.872	0.8		avg	114.853	1.1		avg	122.749	1.1		avg	134.791	1.5		avg	133.077	1.4			avg	95.639	1.5		avg	116.809	1.8
	avg length	125.362																																								avg length	106.449
	avg branches	1.22																																								avg branches	2.19
Treatment Assay	Branching Data	Trial 4	Replicaiton 1	2018-11-21
Treatment	C16:0 sulfated LCOs				C16:0 sulfated LCOs				C16:0 sulfated LCOs				C16:0 sulfated LCOs				C16:0 sulfated LCOs				C16:0 sulfated LCOs				C16:0 sulfated LCOs				C16:0 sulfated LCOs				C16:0 sulfated LCOs				C16:0 sulfated LCOs					C16:0 non-sulfated LCOs				C16:0 non-sulfated LCOs
Set Number	Set 1				Set 2				Set 3				Set 4				Set 5				Set 6				Set 7				Set 8				Set 9				Set 10					Set 1				Set 2
	rep	Length (um)	Branches		rep	Length (um)	Branches		rep	Length (um)	Branches		rep	Length (um)	Branches		rep	Length (um)	Branches		rep	Length (um)	Branches		rep	Length (um)	Branches		rep	Length (um)	Branches		rep	Length (um)	Branches		rep	Length (um)	Branches			rep	Length (um)	Branches		rep	Length (um)	Branches
	1	66.58	1		1	114.37	0		1	93.26	0		1	170.95	5		1	185.81	0		1	187.97	5		1	73.08	0		1	132.65	0		1	123.51	2		1	143.44	2			1	125.19	1		1	134.88	4
	2	209.72	3		2	135.7	2		2	130.32	0		2	95.71	0		2	65.29	1		2	127.18	0		2	128.53	2		2	71.57	0		2	103.87	5		2	72.13	2			2	197.47	2		2	120.65	3
	3	97.62	0		3	123.25	0		3	124.88	1		3	96.15	2		3	69.34	1		3	146.7	3		3	128.73	0		3	96.12	2		3	109.89	1		3	95.76	1			3	112.84	3		3	100.89	0
	4	91.25	2		4	69.81	0		4	116.24	1		4	102.74	1		4	74.06	0		4	82.71	0		4	66.79	0		4	77.89	1		4	54.47	0		4	166.97	2			4	69.68	1		4	129.31	2
	5	44.19	0		5	205.09	4		5	60.48	0		5	133.16	1		5	180.65	1		5	187.8	4		5	80.45	0		5	138.07	1		5	63.21	0		5	90.65	0			5	155.15	2		5	113.25	2
	6	66.25	0		6	95.33	0		6	108.43	0		6	62.7	0		6	95.51	2		6	182.75	0		6	216.88	0		6	93.15	1		6	217.63	0		6	82.84	2			6	83.51	2		6	147.58	2
	7	124.93	0		7	70.73	2		7	87.77	2		7	158.87	1		7	114.8	0		7	87.53	0		7	133.85	0		7	92.02	3		7	123.75	1		7	118.09	2			7	67.8	1		7	88.23	3
	8	123.45	2		8	67.07	1		8	104.15	1		8	89.3	0		8	52.77	0		8	98.83	1		8	114.8	1		8	72.84	1		8	111.13	0		8	69.29	0			8	105.69	1		8	133.91	1
	9	141.25	1		9	99.03	2		9	88.51	1		9	115.29	0		9	171.73	1		9	108.89	1		9	92.19	0		9	76.58	0		9	112.82	2		9	84.57	0			9	104.91	2		9	80.41	6
	10	70.2	1		10	77.04	1		10	121.84	2		10	75.89	0		10	185.87	2		10	87.98	1		10	99.56	3		10	97.23	1		10	72.7	1		10	198.51	1			10	69.42	0		10	98.57	2
	avg	103.544	1		avg	105.742	1.2		avg	103.588	0.8		avg	110.076	1		avg	119.583	0.8		avg	129.834	1.5		avg	113.486	0.6		avg	94.812	1		avg	109.298	1.2		avg	112.225	1.2			avg	109.166	1.5		avg	114.768	2.5
	avg length	110.219																																								avg length	127.839
	avg branches	1.03																																								avg branches	2.06
Treatment Assay	Branching Data	Trial 4	Replicaiton 2	2018-11-21
Treatment	C16:0 sulfated LCOs				C16:0 sulfated LCOs				C16:0 sulfated LCOs				C16:0 sulfated LCOs				C16:0 sulfated LCOs				C16:0 sulfated LCOs				C16:0 sulfated LCOs				C16:0 sulfated LCOs				C16:0 sulfated LCOs				C16:0 sulfated LCOs					C16:0 non-sulfated LCOs				C16:0 non-sulfated LCOs
Set Number	Set 1				Set 2				Set 3				Set 4				Set 5				Set 6				Set 7				Set 8				Set 9				Set 10					Set 1				Set 2
	rep	Length (um)	Branches		rep	Length (um)	Branches		rep	Length (um)	Branches		rep	Length (um)	Branches		rep	Length (um)	Branches		rep	Length (um)	Branches		rep	Length (um)	Branches		rep	Length (um)	Branches		rep	Length (um)	Branches		rep	Length (um)	Branches			rep	Length (um)	Branches		rep	Length (um)	Branches
	1	68.38	0		1	64.98	0		1	137.59	4		1	127.89	1		1	71.01	1		1	113.9	2		1	117.53	3		1	151.21	2		1	124.53	1		1	88.32	2			1	108.12	2		1	123.88	0
	2	77.07	1		2	120.31	1		2	90.32	1		2	80.9	0		2	78.27	0		2	73.99	2		2	130.27	2		2	169.71	4		2	165.42	3		2	73.92	1			2	61.5	0		2	107.34	1
	3	81.32	0		3	126.95	2		3	164.51	1		3	63.78	0		3	85.52	4		3	140.86	1		3	147.22	2		3	63.42	0		3	57.27	0		3	119.24	3			3	128.85	2		3	65.01	0
	4	64.86	1		4	98.39	0		4	85.16	0		4	98.79	1		4	69.84	0		4	97.14	0		4	114.26	3		4	106.61	1		4	60.19	0		4	68.81	0			4	115.8	1		4	149.56	1
	5	100.81	1		5	106.24	2		5	91.58	0		5	154.15	1		5	120.09	0		5	84.47	3		5	73.55	0		5	107.65	3		5	113.58	4		5	100.39	3			5	111.69	2		5	67.31	0
	6	80.43	0		6	119.47	1		6	62.62	0		6	110.64	2		6	54.38	0		6	68.56	2		6	104.83	0		6	138.21	4		6	93.67	1		6	122.76	1			6	120.64	1		6	97.01	0
	7	107.76	3		7	127.51	2		7	107.63	2		7	66.65	0		7	133.08	2		7	75.62	1		7	86.15	1		7	98.49	0		7	110.05	0		7	111.05	1			7	133.5	5		7	107.57	3
	8	157.32	5		8	164.97	1		8	113.54	3		8	118.42	1		8	107.28	0		8	53.2	0		8	125.16	0		8	100.47	4		8	112.9	0		8	111.63	1			8	50.86	0		8	117.69	1
	9	79.72	1		9	119	2		9	66.75	0		9	88.24	3		9	79.1	0		9	66.75	0		9	81.89	0		9	125	0		9	107.75	0		9	94.82	1			9	104.3	0		9	88.3	2
	10	88.57	0		10	163.87	3		10	93.47	0		10	99.19	1		10	95.49	0		10	91.3	1		10	91.02	1		10	110.92	1		10	128.78	3		10	122.1	1			10	116.05	2		10	122.53	3
	avg	90.624	1.2		avg	121.169	1.4		avg	101.317	1.1		avg	100.865	1		avg	89.406	0.7		avg	86.579	1.2		avg	107.188	1.2		avg	117.169	1.9		avg	107.414	1.2		avg	101.304	1.4			avg	105.131	1.5		avg	104.62	1.1
	avg length	102.303																																								avg length	100.552
	avg branches	1.23																																								avg branches	1.36
Dose Assay	Branching Data	Trial 1	Replicaiton 1	2019-01-09
Treatment	10^-6				10^-6				10^-6				10^-6				10^-6				10^-6				10^-6				10^-6				10^-6				10^-6					10^-7				10^-7
Set Number	Set 1				Set 2				Set 3				Set 4				Set 5				Set 6				Set 7				Set 8				Set 9				Set 10					Set 1				Set 2
	rep	Length (um)	Branches		rep	Length (um)	Branches		rep	Length (um)	Branches		rep	Length (um)	Branches		rep	Length (um)	Branches		rep	Length (um)	Branches		rep	Length (um)	Branches		rep	Length (um)	Branches		rep	Length (um)	Branches		rep	Length (um)	Branches			rep	Length (um)	Branches		rep	Length (um)	Branches
	1	88.4	0		1	62.9	0		1	138.69	2		1	60.995	1		1	90.39	1		1	80.62	0		1	68.105	1		1	90.76	0		1	89.02	3		1	140.81	0			1	107.365	2		1	56.31	0
	2	49.26	0		2	54.565	0		2	136.53	0		2	96.2	0		2	103.61	0		2	99.555	0		2	59.61	0		2	71.52	1		2	72.93	0		2	70.805	0			2	137.76	3		2	113.62	1
	3	60.49	2		3	160	3		3	130.45	1		3	116.05	2		3	86.58	3		3	128.145	0		3	75.795	0		3	102.615	0		3	112.225	2		3	93.35	0			3	112.385	0		3	67.885	1
	4	146.675	0		4	64.055	0		4	93.235	0		4	82.71	2		4	115.83	1		4	113.605	1		4	66.01	0		4	190.38	5		4	132.13	0		4	80.89	0			4	83.67	0		4	102.525	2
	5	114.37	1		5	85.265	0		5	52.44	1		5	96.315	2		5	123.395	2		5	98.485	1		5	130.165	1		5	109.445	1		5	67.52	1		5	118.635	4			5	110.555	1		5	92.34	0
	6	152.51	1		6	60.21	0		6	96.315	0		6	91.305	0		6	92.79	0		6	102.11	4		6	119.995	0		6	75.275	0		6	141.385	2		6	98.22	1			6	42.555	2		6	116.605	4
	7	74.675	0		7	111.425	2		7	134.94	0		7	73.015	0		7	97.795	1		7	68.16	0		7	104.635	2		7	102.42	1		7	95.86	1		7	159.44	1			7	53.07	0		7	89.455	0
	8	76.405	0		8	97.245	1		8	120.66	0		8	122.85	2		8	143.605	1		8	178.135	3		8	94.32	1		8	88.08	1		8	119.905	0		8	68.6	0			8	100.04	1		8	194.605	5
	9	81.18	3		9	121.255	4		9	76.69	0		9	131.55	2		9	90.75	0		9	77.965	0		9	114.29	2		9	86.43	0		9	129.055	2		9	115.67	3			9	86.32	2		9	97.295	3
	10	138.205	0		10	38.515	1		10	82.775	1		10	3			10	152.36	0		10	127.335	1		10	68.91	1		10	117.725	1		10	141.385	0		10	104.13	3			10	95.025	1		10	113.69	1
	avg	98.217	0.7		avg	85.5435	1.1		avg	106.273	0.5		avg	87.399	1.22222		avg	109.71	0.9		avg	107.412	1		avg	90.1835	0.8		avg	103.465	1		avg	110.141	1.1		avg	105.055	1.2			avg	92.8745	1.2		avg	104.433	1.7
	avg length	100.34																																								avg length	103.994
	avg branch	0.952222																																								avg branch	1.18
Dose Assay	Branching Data	Trial 1	Replicaiton 2	2019-01-09
Treatment	10^-6				10^-6				10^-6				10^-6				10^-6				10^-6				10^-6				10^-6				10^-6				10^-6					10^-7				10^-7
Set Number	Set 1				Set 2				Set 3				Set 4				Set 5				Set 6				Set 7				Set 8				Set 9				Set 10					Set 1				Set 2
	rep	Length (um)	Branches		rep	Length (um)	Branches		rep	Length (um)	Branches		rep	Length (um)	Branches		rep	Length (um)	Branches		rep	Length (um)	Branches		rep	Length (um)	Branches		rep	Length (um)	Branches		rep	Length (um)	Branches		rep	Length (um)	Branches			rep	Length (um)	Branches		rep	Length (um)	Branches
	1	114.88	0		1	92.495	3		1	121.15	2		1	108.2	1		1	118.605	2		1	120.775	1		1	79.265	1		1	85.62	0		1	100.245	1		1	81.64	0			1	131.165	2		1	153.96	2
	2	138.49	4		2	108.095	0		2	72.015	1		2	107.305	1		2	122.155	1		2	95.475	0		2	100.035	1		2	66.27	1		2	118.65	0		2	136.895	4			2	152.875	0		2	109.005	3
	3	56.65	0		3	84.815	0		3	83.63	0		3	143.6	0		3	58.295	0		3	75.655	0		3	94.325	2		3	122.58	1		3	119.38	0		3	75.82	0			3	78.965	1		3	71.795	0
	4	90.09	2		4	82.335	2		4	71.255	0		4	125.755	2		4	71.54	3		4	95.885	2		4	92.45	2		4	72.35	0		4	108.365	1		4	91.085	1			4	121.745	2		4	102.81	3
	5	160.44	3		5	174.005	1		5	91.13	0		5	77.18	0		5	159.985	0		5	122.92	1		5	96.245	0		5	52.875	0		5	53.91	3		5	86.785	0			5	146.675	3		5	93.735	2
	6	60.775	0		6	154.77	0		6	64.725	0		6	113.38	2		6	101.11	0		6	128.3	0		6	73.165	0		6	58.92	0		6	103.96	0		6	80.805	1			6	125.57	1		6	130.665	2
	7	84.21	0		7	74.595	0		7	110.925	1		7	89.12	1		7	76.7	0		7	66.16	0		7	110.755	2		7	124.155	1		7	85.165	0		7	103.86	0			7	123.095	1		7	79.775	1
	8	109.37	0		8	121.785	1		8	101.645	0		8	120.275	4		8	67.02	1		8	99.99	3		8	73.485	0		8	108.07	0		8	60.845	0		8	78.105	3			8	67.76	0		8	96.21	2
	9	117.435	2		9	82.68	1		9	138.625	1		9	57.96	0		9	68.905	1		9	88.975	2		9	66.475	0		9	77.82	0		9	82.15	3		9	61.555	0			9	50.235	0		9	97.62	1
	10	99.1	1		10	86.355	0		10	103.985	1		10	106.855	4		10	102.325	2		10	61.2	0		10	73.44	1		10	86.845	0		10	107.63	2		10	53.695	0			10	135.875	2		10	98.075	0
	avg	103.144	1.2		avg	106.193	0.8		avg	95.9085	0.6		avg	104.963	1.5		avg	94.664	1		avg	95.5335	0.9		avg	85.964	0.9		avg	85.5505	0.3		avg	94.03	1		avg	85.0245	0.9			avg	113.396	1.2		avg	103.365	1.6
	avg length	95.0975																																								avg length	102.372
	avg branch	0.91																																								avg branch	1.3
Dose Assay	Branching Data	Trial 1	Replicaiton 3	2019-01-09
Treatment	10^-6				10^-6				10^-6				10^-6				10^-6				10^-6				10^-6				10^-6				10^-6				10^-6					10^-7				10^-7
Set Number	Set 1				Set 2				Set 3				Set 4				Set 5				Set 6				Set 7				Set 8				Set 9				Set 10					Set 1				Set 2
	rep	Length (um)	Branches		rep	Length (um)	Branches		rep	Length (um)	Branches		rep	Length (um)	Branches		rep	Length (um)	Branches		rep	Length (um)	Branches		rep	Length (um)	Branches		rep	Length (um)	Branches		rep	Length (um)	Branches		rep	Length (um)	Branches			rep	Length (um)	Branches		rep	Length (um)	Branches
	1	87.83	2		1	82.25	0		1	78.565	1		1	121.42	2		1	66.245	0		1	125.48	1		1	119.005	2		1	99.225	0		1	80.21	1		1	82.965	1			1	93.835	4		1	109.48	1
	2	69.025	2		2	92.76	0		2	68.51	0		2	112.265	1		2	149.95	2		2	48.475	0		2	77.675	0		2	135.58	2		2	99.66	2		2	132.54	1			2	85.81	2		2	75.515	2
	3	57.75	0		3	69.465	0		3	96.385	2		3	59.31	0		3	96.69	0		3	81.88	0		3	79.75	1		3	65.405	1		3	75.48	0		3	57.805	0			3	99.435	0		3	116.86	2
	4	110.135	1		4	78.37	0		4	78.94	1		4	92.715	0		4	107.33	1		4	102.125	0		4	40.705	0		4	141.245	3		4	89.665	2		4	85.8	3			4	77.61	3		4	77.485	1
	5	54.565	0		5	141.295	2		5	101.695	1		5	111.86	0		5	103.595	1		5	54.86	0		5	153.7	0		5	64.68	0		5	71.53	1		5	70.235	1			5	71.445	2		5	117.285	2
	6	68.2	0		6	161.775	1		6	75.54	1		6	46.23	0		6	118.715	1		6	72.855	0		6	65	0		6	96.365	0		6	45.8	0		6	92.175	0			6	161.49	0		6	190.07	2
	7	66.025	1		7	59.725	0		7	81.54	1		7	94.67	0		7	72.88	0		7	165.3	2		7	116.41	2		7	109.53	1		7	65.91	0		7	89.84	0			7	162.53	2		7	56.035	1
	8	76.52	0		8	83.585	0		8	124.905	1		8	96.595	1		8	144.325	0		8	103.115	1		8	88.925	0		8	115.47	2		8	107.02	0		8	155.085	2			8	108.715	1		8	96.435	1
	9	108.35	0		9	76.605	1		9	106.82	2		9	103.63	1		9	109.12	2		9	152.835	3		9	117.67	1		9	74.6	0		9	156.48	1		9	102.74	1			9	191.99	2		9	111.345	1
	10	140.675	0		10	87.36	2		10	70.005	0		10	131.79	4		10	121.275	3		10	99.44	1		10	98.365	0		10	78.37	0		10	134.745	0		10	103.52	1			10	86.575	0		10	144.955	3
	avg	83.9075	0.6		avg	93.319	0.6		avg	88.2905	1		avg	97.0485	0.9		avg	109.013	1		avg	100.637	0.8		avg	95.7205	0.6		avg	98.047	0.9		avg	92.65	0.7		avg	97.2705	1			avg	113.944	1.6		avg	109.546	1.6
	avg length	95.5902																																								avg length	101.713
	avg branch	0.81																																								avg branch	1.11
Dose Assay	Branching Data	Trial 2	Replicaiton 1	2019-01-10
Treatment	10^-6				10^-6				10^-6				10^-6				10^-6				10^-6				10^-6				10^-6				10^-6				10^-6					10^-7				10^-7
Set Number	Set 1				Set 2				Set 3				Set 4				Set 5				Set 6				Set 7				Set 8				Set 9				Set 10					Set 1				Set 2
	rep	Length (um)	Branches		rep	Length (um)	Branches		rep	Length (um)	Branches		rep	Length (um)	Branches		rep	Length (um)	Branches		rep	Length (um)	Branches		rep	Length (um)	Branches		rep	Length (um)	Branches		rep	Length (um)	Branches		rep	Length (um)	Branches			rep	Length (um)	Branches		rep	Length (um)	Branches
	1	94.125	0		1	129.82	2		1	120.87	1		1	86.575	0		1	125.285	0		1	141.355	1		1	76.195	1		1	79.84	0		1	59.77	2		1	148.425	0			1	75.115	2		1	54.31	1
	2	87.03	1		2	148.355	2		2	171.59	1		2	68.525	1		2	138.795	0		2	127	1		2	82.45	0		2	95.885	0		2	93.92	0		2	74.195	0			2	107.405	4		2	64.47	0
	3	83.085	0		3	51.935	0		3	116.83	2		3	91.4	0		3	104.115	0		3	82.905	0		3	92.07	1		3	76.79	2		3	139.55	1		3	123.105	0			3	113.895	2		3	79.93	2
	4	92.85	0		4	76.775	0		4	75.845	0		4	47.2	0		4	98.335	0		4	97.395	1		4	78.625	0		4	91.375	0		4	131.735	1		4	106.665	0			4	96.64	3		4	144.8	2
	5	149.165	0		5	65.965	0		5	122.125	0		5	90.65	0		5	67.055	1		5	133.43	1		5	61.515	0		5	91.16	0		5	69.365	0		5	108.49	0			5	57.56	2		5	90.65	2
	6	61.555	0		6	63.515	0		6	86.85	0		6	141.17	2		6	63.62	0		6	128.855	2		6	58.51	1		6	82.965	0		6	57.93	0		6	79.585	0			6	62.91	0		6	69.3	0
	7	80.415	1		7	67.35	0		7	99.905	3		7	70.735	1		7	88.435	0		7	92.775	4		7	91.405	0		7	72.37	0		7	55.815	0		7	84.63	0			7	94.12	2		7	108.13	1
	8	120.43	0		8	87.33	0		8	87.965	1		8	121.36	0		8	74	2		8	77.505	0		8	95.925	1		8	55.645	1		8	62.845	0		8	65.265	0			8	61.92	0		8	92.085	0
	9	110.065	0		9	111.405	1		9	94.21	1		9	47.05	1		9	75.705	0		9	137.64	0		9	143.985	3		9	128.93	1		9	71.94	0		9	129.24	1			9	68.185	0		9	91.48	2
	10	74.625	0		10	56.72	1		10	82.47	0		10	112.33	0		10	77.18	4		10	122.56	0		10	139.195	2		10	118.16	1		10	144.86	2		10	125.825	3			10	62.765	0		10	71.895	0
	avg	95.3345	0.2		avg	85.917	0.6		avg	105.866	0.9		avg	87.6995	0.5		avg	91.2525	0.7		avg	114.142	1		avg	91.9875	0.9		avg	89.312	0.5		avg	88.773	0.6		avg	104.542	0.4			avg	80.0515	1.5		avg	86.705	1
	avg length	95.4827																																								avg length	92.3502
	avg branch	0.63																																								avg branch	1.13
Dose Assay	Branching Data	Trial 2	Replicaiton 2	2019-01-10
Treatment	10^-6				10^-6				10^-6				10^-6				10^-6				10^-6				10^-6				10^-6				10^-6				10^-6					10^-7				10^-7
Set Number	Set 1				Set 2				Set 3				Set 4				Set 5				Set 6				Set 7				Set 8				Set 9				Set 10					Set 1				Set 2
	rep	Length (um)	Branches		rep	Length (um)	Branches		rep	Length (um)	Branches		rep	Length (um)	Branches		rep	Length (um)	Branches		rep	Length (um)	Branches		rep	Length (um)	Branches		rep	Length (um)	Branches		rep	Length (um)	Branches		rep	Length (um)	Branches			rep	Length (um)	Branches		rep	Length (um)	Branches
	1	83.6	2		1	71.98	0		1	84.49	3		1	118.525	1		1	76.89	0		1	59.405	2		1	64.78	0		1	111.13	1		1	108.275	0		1	69.505	0			1	97.285	0		1	56.88	0
	2	79.15	0		2	70.155	0		2	96.375	0		2	88.425	4		2	77.375	1		2	68.975	0		2	90.495	0		2	109.895	3		2	53.455	0		2	94.195	2			2	96.24	3		2	87.835	0
	3	146	1		3	106.895	3		3	103.425	0		3	130.605	2		3	116.84	2		3	147.02	3		3	80.505	2		3	66.4	0		3	94.195	0		3	71.725	0			3	90	3		3	116.83	1
	4	166.29	2		4	94.505	1		4	56.98	0		4	68.185	0		4	111.295	2		4	111.865	0		4	100.885	0		4	55.07	0		4	98.895	1		4	82.315	0			4	130.57	1		4	94.04	2
	5	75.22	0		5	84.595	1		5	59.575	1		5	96.685	1		5	72.27	0		5	100.43	1		5	65.575	4		5	107.22	2		5	107.47	4		5	134.45	0			5	91.79	0		5	95.035	2
	6	117.425	2		6	85.11	0		6	86.48	1		6	119.515	0		6	103.02	1		6	79.395	0		6	80.99	2		6	72.72	1		6	68.11	0		6	67.455	1			6	68.64	0		6	93.69	2
	7	69.12	0		7	94.81	0		7	79.2	0		7	91.23	0		7	119.555	2		7	57.495	0		7	90.92	0		7	77.28	0		7	60.795	0		7	70.475	0			7	96.49	2		7	104.21	0
	8	144.695	1		8	104.16	0		8	72.95	0		8	61.585	3		8	66.805	0		8	111.79	0		8	76.66	0		8	136.095	2		8	100.46	2		8	48.065	0			8	167.005	5		8	134.415	2
	9	90.835	0		9	87.565	1		9	118.86	3		9	85.43	1		9	126.245	2		9	62.785	0		9	59.045	0		9	68.135	1		9	52.955	0		9	62.3	0			9	127.39	2		9	112.26	0
	10	109.7	0		10	83.595	2		10	96.09	0		10	69.775	2		10	99.085	3		10	68.12	1		10	89.6	1		10	67.885	1		10	102.645	1		10	82.31	2			10	111.735	2		10	93.405	0
	avg	108.204	0.8		avg	88.337	0.8		avg	85.4425	0.8		avg	92.996	1.4		avg	96.938	1.3		avg	86.728	0.7		avg	79.9455	0.9		avg	87.183	1.1		avg	84.7255	0.8		avg	78.2795	0.5			avg	107.715	1.8		avg	98.86	0.9
	avg length	88.8778																																								avg length	95.6153
	avg branch	0.91																																								avg branch	1.22
Dose Assay	Branching Data	Trial 2	Replicaiton 3	2019-01-10
Treatment	10^-6				10^-6				10^-6				10^-6				10^-6				10^-6				10^-6				10^-6				10^-6				10^-6					10^-7				10^-7
Set Number	Set 1				Set 2				Set 3				Set 4				Set 5				Set 6				Set 7				Set 8				Set 9				Set 10					Set 1				Set 2
	rep	Length (um)	Branches		rep	Length (um)	Branches		rep	Length (um)	Branches		rep	Length (um)	Branches		rep	Length (um)	Branches		rep	Length (um)	Branches		rep	Length (um)	Branches		rep	Length (um)	Branches		rep	Length (um)	Branches		rep	Length (um)	Branches			rep	Length (um)	Branches		rep	Length (um)	Branches
	1	89.095	1		1	136.915	4		1	85.68	2		1	105.98	0		1	124.655	1		1	62.325	0		1	121.145	1		1	87.485	0		1	87.35	0		1	83.27	0			1	92.61	4		1	90.02	2
	2	87.92	1		2	82.39	1		2	90.79	1		2	73.475	0		2	133.1	0		2	161.44	1		2	103.49	2		2	118.125	5		2	81.925	1		2	88.33	0			2	105.425	4		2	67.615	2
	3	87.815	1		3	135.005	0		3	86.32	1		3	69.35	0		3	83.97	0		3	71.09	1		3	138.265	2		3	135.27	2		3	92.405	2		3	82.615	0			3	134.74	0		3	135.72	4
	4	126.62	1		4	59.315	0		4	127.34	3		4	61.225	0		4	83.575	0		4	89.965	0		4	66.865	0		4	78.885	0		4	131.62	1		4	133.745	1			4	69.925	0		4	77.495	0
	5	79.605	0		5	132.215	0		5	71.965	0		5	71.115	0		5	65.655	4		5	131.735	2		5	89.835	0		5	100.4	0		5	111.535	1		5	93.35	2			5	102.7	1		5	147.59	2
	6	94.685	0		6	110.86	0		6	67.66	0		6	106.105	0		6	110.35	0		6	102.16	1		6	87.1	1		6	69.885	0		6	118.38	2		6	79.88	0			6	65.57	0		6	115.58	0
	7	114.87	1		7	82.925	0		7	106.635	2		7	122.185	2		7	83.24	1		7	90.395	2		7	135.045	5		7	129.535	1		7	141.825	3		7	81.725	1			7	104.255	0		7	104	3
	8	75.195	0		8	116.615	1		8	57.57	0		8	114.425	3		8	100.145	2		8	71.16	0		8	69.675	0		8	87.11	0		8	81.405	2		8	93.305	3			8	120.575	2		8	107.445	2
	9	107.945	1		9	80.085	0		9	122.665	4		9	124.84	3		9	86.32	0		9	81.825	1		9	80.58	0		9	64.815	0		9	137.525	1		9	81.85	0			9	73.625	1		9	135.925	1
	10	74.915	1		10	109.885	2		10	103.47	0		10	55.58	0		10	83.895	1		10	102.555	1		10	126.205	0		10	80.845	1		10	69.055	3		10	92.475	0			10	112.625	4		10	72.13	0
	avg	93.8665	0.7		avg	104.621	0.8		avg	92.0095	1.3		avg	90.428	0.8		avg	95.4905	0.9		avg	96.465	0.9		avg	101.821	1.1		avg	95.2355	0.9		avg	105.302	1.6		avg	91.0545	0.7			avg	98.205	1.6		avg	105.352	1.6
	avg length	96.6294																																								avg length	105.031
	avg branch	0.97																																								avg branch	1.39
[truncated: 264 more columns]

## Sheet: Figure 4- Pseudohyphae Data
Treatment Assay					Dose Assay							Notes
Date of Experiment	Replication	Treatment	Number of Pseudohyphae			Date of Experiment	Replication	Treatment	Number of Pseudohyphae			A single replication is a single well. The entire well was scanned for pseudohyphae formation. Each pseudohyphae observed was recorded.
2018-11-26	1	C16:0 sulfated LCOs	13			2019-01-14	1	10^-6	44			Dose assay is based on different concentrations of C16:0 sulfated LCOs.
2018-11-27	2	C16:0 sulfated LCOs	19			2019-01-16	2	10^-6	41
2018-12-03	3	C16:0 sulfated LCOs	20			2019-01-22	3	10^-6	43
2018-12-05	4	C16:0 sulfated LCOs	19			2019-01-14	1	10^-7	37
2018-11-26	1	C16:0 non-sulfated LCOs	8			2019-01-16	2	10^-7	38
2018-11-27	2	C16:0 non-sulfated LCOs	8			2019-01-22	3	10^-7	31
2018-12-03	3	C16:0 non-sulfated LCOs	8			2019-01-14	1	10^-8	25
2018-12-05	4	C16:0 non-sulfated LCOs	13			2019-01-16	2	10^-8	31
2018-11-26	1	C18:1 sulfated LCOs	13			2019-01-22	3	10^-8	21
2018-11-27	2	C18:1 sulfated LCOs	12			2019-01-14	1	10^-9	22
2018-12-03	3	C18:1 sulfated LCOs	16			2019-01-16	2	10^-9	23
2018-12-05	4	C18:1 sulfated LCOs	21			2019-01-22	3	10^-9	21
2018-11-26	1	C18:1 nonsulfated LCOs	5			2019-01-14	1	10^-10	10
2018-11-27	2	C18:1 nonsulfated LCOs	7			2019-01-16	2	10^-10	18
2018-12-03	3	C18:1 nonsulfated LCOs	10			2019-01-22	3	10^-10	14
2018-12-05	4	C18:1 nonsulfated LCOs	12			2019-01-14	1	10^-11	13
2018-11-26	1	CO4	5			2019-01-16	2	10^-11	15
2018-11-27	2	CO4	3			2019-01-22	3	10^-11	7
2018-12-03	3	CO4	2			2019-01-14	1	10^-12	5
2018-12-05	4	CO4	9			2019-01-16	2	10^-12	7
2018-11-26	1	CO5	2			2019-01-22	3	10^-12	2
2018-11-27	2	CO5	2			2019-01-14	1	10^-13	4
2018-12-03	3	CO5	1			2019-01-16	2	10^-13	4
2018-12-05	4	CO5	5			2019-01-22	3	10^-13	4
2018-11-26	1	CO8	4			2019-01-14	1	Control (0.005% EtOH)	0
2018-11-27	2	CO8	2			2019-01-16	2	Control (0.005% EtOH)	0
2018-12-03	3	CO8	3			2019-01-22	3	Control (0.005% EtOH)	0
2018-12-05	4	CO8	0
2018-11-26	1	Palmitic acid	4
2018-11-27	2	Palmitic acid	8
2018-12-03	3	Palmitic acid	8
2018-12-05	4	Palmitic acid	11
2018-11-26	1	Oleic acid	2
2018-11-27	2	Oleic acid	7
2018-12-03	3	Oleic acid	8
2018-12-05	4	Oleic acid	6
2018-11-26	1	Control (0.005% EtOH)	0
2018-11-27	2	Control (0.005% EtOH)	0
2018-12-03	3	Control (0.005% EtOH)	0
2018-12-05	4	Control (0.005% EtOH)	0

## Sheet: Supplementary Data 14
Treatment Assay
Date of Experiment	Trial	Replication	Treatment	Max V value
2019-05-14	1	1	C16:0 sulfated LCOs	0.404
2019-05-14	1	2	C16:0 sulfated LCOs	0.439
2019-05-14	1	3	C16:0 sulfated LCOs	0.417
2019-05-14	1	4	C16:0 sulfated LCOs	0.414
2019-05-14	1	5	C16:0 sulfated LCOs	0.414
2019-05-14	1	6	C16:0 sulfated LCOs	0.389
2019-05-17	2	1	C16:0 sulfated LCOs	0.463
2019-05-17	2	2	C16:0 sulfated LCOs	0.363
2019-05-17	2	3	C16:0 sulfated LCOs	0.429
2019-05-17	2	4	C16:0 sulfated LCOs	0.389
2019-05-17	2	5	C16:0 sulfated LCOs	0.429
2019-05-17	2	6	C16:0 sulfated LCOs	0.484
2019-05-18	3	1	C16:0 sulfated LCOs	0.387
2019-05-18	3	2	C16:0 sulfated LCOs	0.404
2019-05-18	3	3	C16:0 sulfated LCOs	0.429
2019-05-18	3	4	C16:0 sulfated LCOs	0.472
2019-05-18	3	5	C16:0 sulfated LCOs	0.429
2019-05-18	3	6	C16:0 sulfated LCOs	0.5
2019-05-14	1	1	C16:0 non-sulfated LCOs	0.352
2019-05-14	1	2	C16:0 non-sulfated LCOs	0.344
2019-05-14	1	3	C16:0 non-sulfated LCOs	0.283
2019-05-14	1	4	C16:0 non-sulfated LCOs	0.288
2019-05-14	1	5	C16:0 non-sulfated LCOs	0.333
2019-05-14	1	6	C16:0 non-sulfated LCOs	0.395
2019-05-17	2	1	C16:0 non-sulfated LCOs	0.316
2019-05-17	2	2	C16:0 non-sulfated LCOs	0.298
2019-05-17	2	3	C16:0 non-sulfated LCOs	0.294
2019-05-17	2	4	C16:0 non-sulfated LCOs	0.278
2019-05-17	2	5	C16:0 non-sulfated LCOs	0.312
2019-05-17	2	6	C16:0 non-sulfated LCOs	0.331
2019-05-18	3	1	C16:0 non-sulfated LCOs	0.411
2019-05-18	3	2	C16:0 non-sulfated LCOs	0.33
2019-05-18	3	3	C16:0 non-sulfated LCOs	0.34
2019-05-18	3	4	C16:0 non-sulfated LCOs	0.359
2019-05-18	3	5	C16:0 non-sulfated LCOs	0.342
2019-05-18	3	6	C16:0 non-sulfated LCOs	0.454
2019-05-14	1	1	C18:1 sulfated LCOs	0.314
2019-05-14	1	2	C18:1 sulfated LCOs	0.283
2019-05-14	1	3	C18:1 sulfated LCOs	0.303
2019-05-14	1	4	C18:1 sulfated LCOs	0.324
2019-05-14	1	5	C18:1 sulfated LCOs	0.303
2019-05-14	1	6	C18:1 sulfated LCOs	0.353
2019-05-17	2	1	C18:1 sulfated LCOs	0.313
2019-05-17	2	2	C18:1 sulfated LCOs	0.281
2019-05-17	2	3	C18:1 sulfated LCOs	0.276
2019-05-17	2	4	C18:1 sulfated LCOs	0.289
2019-05-17	2	5	C18:1 sulfated LCOs	0.33
2019-05-17	2	6	C18:1 sulfated LCOs	0.336
2019-05-18	3	1	C18:1 sulfated LCOs	0.412
2019-05-18	3	2	C18:1 sulfated LCOs	0.335
2019-05-18	3	3	C18:1 sulfated LCOs	0.361
2019-05-18	3	4	C18:1 sulfated LCOs	0.317
2019-05-18	3	5	C18:1 sulfated LCOs	0.337
2019-05-18	3	6	C18:1 sulfated LCOs	0.417
2019-05-14	1	1	C18:1 non-sulfated LCOs	0.341
2019-05-14	1	2	C18:1 non-sulfated LCOs	0.328
2019-05-14	1	3	C18:1 non-sulfated LCOs	0.283
2019-05-14	1	4	C18:1 non-sulfated LCOs	0.28
2019-05-14	1	5	C18:1 non-sulfated LCOs	0.284
2019-05-14	1	6	C18:1 non-sulfated LCOs	0.311
2019-05-17	2	1	C18:1 non-sulfated LCOs	0.333
2019-05-17	2	2	C18:1 non-sulfated LCOs	0.298
2019-05-17	2	3	C18:1 non-sulfated LCOs	0.28
2019-05-17	2	4	C18:1 non-sulfated LCOs	0.263
2019-05-17	2	5	C18:1 non-sulfated LCOs	0.271
2019-05-17	2	6	C18:1 non-sulfated LCOs	0.337
2019-05-18	3	1	C18:1 non-sulfated LCOs	0.412
2019-05-18	3	2	C18:1 non-sulfated LCOs	0.379
2019-05-18	3	3	C18:1 non-sulfated LCOs	0.362
2019-05-18	3	4	C18:1 non-sulfated LCOs	0.382
2019-05-18	3	5	C18:1 non-sulfated LCOs	0.389
2019-05-18	3	6	C18:1 non-sulfated LCOs	0.384
2019-05-14	1	1	CO4	0.366
2019-05-14	1	2	CO4	0.319
2019-05-14	1	3	CO4	0.323
2019-05-14	1	4	CO4	0.289
2019-05-14	1	5	CO4	0.296
2019-05-14	1	6	CO4	0.365
2019-05-17	2	1	CO4	0.355
2019-05-17	2	2	CO4	0.298
2019-05-17	2	3	CO4	0.304
2019-05-17	2	4	CO4	0.277
2019-05-17	2	5	CO4	0.312
2019-05-17	2	6	CO4	0.373
2019-05-18	3	1	CO4	0.412
2019-05-18	3	2	CO4	0.377
2019-05-18	3	3	CO4	0.387
2019-05-18	3	4	CO4	0.377
2019-05-18	3	5	CO4	0.391
2019-05-18	3	6	CO4	0.402
2019-05-14	1	1	CO5	0.328
2019-05-14	1	2	CO5	0.29
2019-05-14	1	3	CO5	0.293
2019-05-14	1	4	CO5	0.277
2019-05-14	1	5	CO5	0.293
2019-05-14	1	6	CO5	0.329
2019-05-17	2	1	CO5	0.373
2019-05-17	2	2	CO5	0.342
2019-05-17	2	3	CO5	0.328
2019-05-17	2	4	CO5	0.328
2019-05-17	2	5	CO5	0.306
2019-05-17	2	6	CO5	0.353
2019-05-18	3	1	CO5	0.407
2019-05-18	3	2	CO5	0.382
2019-05-18	3	3	CO5	0.347
2019-05-18	3	4	CO5	0.386
2019-05-18	3	5	CO5	0.366
2019-05-18	3	6	CO5	0.394
2019-05-14	1	1	CO8	0.341
2019-05-14	1	2	CO8	0.315
2019-05-14	1	3	CO8	0.266
2019-05-14	1	4	CO8	0.285
2019-05-14	1	5	CO8	0.291
2019-05-14	1	6	CO8	0.381
2019-05-17	2	1	CO8	0.335
2019-05-17	2	2	CO8	0.294
2019-05-17	2	3	CO8	0.278
2019-05-17	2	4	CO8	0.28
2019-05-17	2	5	CO8	0.294
2019-05-17	2	6	CO8	0.357
2019-05-18	3	1	CO8	0.411
2019-05-18	3	2	CO8	0.342
2019-05-18	3	3	CO8	0.318
2019-05-18	3	4	CO8	0.359
2019-05-18	3	5	CO8	0.382
2019-05-18	3	6	CO8	0.353
2019-05-14	1	1	Control (0.005% EtOH)	0.325
2019-05-14	1	2	Control (0.005% EtOH)	0.341
2019-05-14	1	3	Control (0.005% EtOH)	0.331
2019-05-14	1	4	Control (0.005% EtOH)	0.333
2019-05-14	1	5	Control (0.005% EtOH)	0.381
2019-05-14	1	6	Control (0.005% EtOH)	0.377
2019-05-17	2	1	Control (0.005% EtOH)	0.309
2019-05-17	2	2	Control (0.005% EtOH)	0.302
2019-05-17	2	3	Control (0.005% EtOH)	0.273
2019-05-17	2	4	Control (0.005% EtOH)	0.327
2019-05-17	2	5	Control (0.005% EtOH)	0.342
2019-05-17	2	6	Control (0.005% EtOH)	0.345
2019-05-18	3	1	Control (0.005% EtOH)	0.399
2019-05-18	3	2	Control (0.005% EtOH)	0.341
2019-05-18	3	3	Control (0.005% EtOH)	0.372
2019-05-18	3	4	Control (0.005% EtOH)	0.357
2019-05-18	3	5	Control (0.005% EtOH)	0.377
2019-05-18	3	6	Control (0.005% EtOH)	0.386
